# Supplementary material for: An autoinhibitory clamp of actin assembly constrains and directs synaptic endocytosis
Source: eLife. 2021 Jul 29;10:e69597. doi: 10.7554/eLife.69597 (PMC8321554; doi:10.7554/eLife.69597)
Supplement: Figure 1—source data 1. — Source data quantifying raw actin patch dynamics data for control actin markers. Source data quantifying Pearson’s correlation values between Lifeact::Ruby, clc::GFP, BRP::GFP, and Arp3::GFP. Source data quantifying actin patch dynamics data for control and WASp mutant neuromuscular junctions (NMJs). Source data quantifying raw actin patch dynamics data for control and WASp mutant NMJs. Source data quantifying raw data measuring WASp::Myc levels at control and Wsp RNAi NMJs. Source data quantifying raw patch frequency values in control NMJs and % difference between control and WASp mutant NMJs measured over the indicated parameter space. Samples analyzed are the same video dataset as in Figure 1G–I. [file elife-69597-fig1-data1.zip › Figure 1 - source data 1/Figure 1-S1F_WspMyc-WspRNAi.xlsx]

## Sheet: Presynaptic-Intensity_CoV
File	PreArea	Ch-1_Mean	Ch-1_CoV	Ch-1_BGMean	Ch-2_Mean	Ch-2_CoV	Ch-2_BGMean
SD575_Con_L01_m67_a3_001-cleaned.tif	1105.1	8499.38	0.4302	421.166	972.474	0.77331	246.068
SD575_Con_L01_m67_a3_006-cleaned.tif	1154.7	9659.95	0.47345	686.931	1180.71	0.81739	347.053
SD575_Con_L01_m67_a4_002-cleaned.tif	657.351	11378	0.45844	643.986	887.93	0.8508	358.108
SD575_Con_L01_m67_a4_005-cleaned.tif	860.018	14485.3	0.48416	1281.44	1087.73	0.86888	433.622
SD575_Con_L01_m67_a5_003-cleaned.tif	1017.76	8896.22	0.51101	549.135	1193.73	0.80396	292.412
SD575_Con_L01_m67_a5_004-cleaned.tif	849.476	9357.63	0.40732	519.771	1474.16	0.73599	266.591
SD575_Con_L02_m67_a3_001-cleaned.tif	954.133	12366.2	0.45164	437.842	2989.72	0.74215	290.823
SD575_Con_L02_m67_a3_006-cleaned.tif	1121.26	10914.8	0.43514	626.197	1757.06	0.78292	356.839
SD575_Con_L02_m67_a4_002-cleaned.tif	1490.99	9791.11	0.43437	794.659	1330.39	0.78891	333.74
SD575_Con_L02_m67_a4_005-cleaned.tif	1318.88	10544.7	0.44945	632.586	1321.58	0.84538	359.264
SD575_Con_L02_m67_a5_003-cleaned.tif	1114.06	13223.8	0.46042	724.684	1856.35	0.7615	365.601
SD575_Con_L02_m67_a5_004-cleaned.tif	1613.72	5583.08	0.44175	449.609	852.668	0.71545	230.467
SD575_Con_L03_m67_a3_001-cleaned.tif	1224.11	11308.9	0.43873	316.222	1202.63	0.78933	324.839
SD575_Con_L03_m67_a3_006-cleaned.tif	886.56	10747.1	0.45998	372.615	1231.09	0.81862	239.661
SD575_Con_L03_m67_a4_002-cleaned.tif	1050.52	13449.8	0.48147	650.089	2036.48	0.7944	249.706
SD575_Con_L03_m67_a4_005-cleaned.tif	1409.9	10097.5	0.50516	848.592	945.488	0.85617	313.542
SD575_Con_L03_m67_a5_003-cleaned.tif	876.782	9423.43	0.48389	577.978	1213.81	0.77808	292.324
SD575_Con_L03_m67_a5_004-cleaned.tif	1419.98	11579.2	0.45427	962.919	861.316	0.82364	336.655
SD575_wsp_L01_m67_a3_001-cleaned.tif	1028.87	3766.73	0.46673	175.312	251.785	0.77597	142.301
SD575_wsp_L01_m67_a3_006-cleaned.tif	651.822	3932.22	0.47366	188.774	279.303	0.76889	146.677
SD575_wsp_L01_m67_a4_002-cleaned.tif	1002.67	5071.21	0.44736	183.546	312.601	0.78825	142.207
SD575_wsp_L01_m67_a4_005-cleaned.tif	1376.16	3807.96	0.48263	245.704	266.222	0.82485	167.685
SD575_wsp_L01_m67_a5_003-cleaned.tif	869.867	4080.87	0.46329	257.22	297.539	0.78787	142.735
SD575_wsp_L01_m67_a5_004-cleaned.tif	363.484	6808.05	0.47136	231.076	353.259	0.76326	147.282
SD575_wsp_L02_m67_a3_001-cleaned.tif	344.178	4869.71	0.47898	154.854	372.098	0.83	190.952
SD575_wsp_L02_m67_a3_004-cleaned.tif	500.604	8507.87	0.50199	311.762	537.325	0.94935	304.221
SD575_wsp_L02_m67_a4_002-cleaned.tif	717.404	6992.09	0.46708	240.941	385.646	0.85622	226.865
SD575_wsp_L02_m67_a4_005-cleaned.tif	426.347	7323.66	0.43804	404.277	325.292	0.8618	215.553
SD575_wsp_L02_m67_a5_003-cleaned.tif	599.858	9887	0.48599	488.694	595.212	0.88669	268.992
SD575_wsp_L02_m67_a5_006-cleaned.tif	341.813	10762.5	0.4241	882.016	618.936	0.99443	345.942
SD575_wsp_L03_m67_a3_001-cleaned.tif	192.604	6356.39	0.45467	407.507	403.585	0.78956	194.216
SD575_wsp_L03_m67_a3_006-cleaned.tif	714.4	6852.18	0.5006	285.103	422.862	0.89732	238.48
SD575_wsp_L03_m67_a4_002-cleaned.tif	748.924	3612.17	0.45699	194.787	233.785	0.80779	152.282
SD575_wsp_L03_m67_a4_005-cleaned.tif	381.316	2999.92	0.45123	113.904	216.061	0.80379	123.473
SD575_wsp_L03_m67_a5_003-cleaned.tif	572.942	4262.42	0.47121	285.978	274.801	0.80267	157.792
SD575_wsp_L03_m67_a5_004-cleaned.tif	633.707	5535.36	0.46345	309.523	323.912	0.81833	189.704
SD575_wsp_L04_m67_a3_001-cleaned.tif	1074.86	4878.87	0.44699	263.719	344.896	0.79877	166.608
SD575_wsp_L04_m67_a4_002-cleaned.tif	580.924	4003.79	0.39687	199.376	233.497	0.8215	138.404
D575_wsp_L04_m67_a3_006-cleaned.tif	1011.38	5008.91	0.44231	388.082	332.368	0.81388	174.975
D575_wsp_L04_m67_a4_005-cleaned.tif	972.284	6200.19	0.45108	339.421	344.865	0.84791	192.678
D575_wsp_L04_m67_a5_003-cleaned.tif	425.902	6748.88	0.42557	363.081	319.202	0.83447	188.357
D575_wsp_L04_m67_a5_004-cleaned.tif	450.4	7113.31	0.48268	347.698	456.12	0.93915	213.449

## Sheet: Sheet1
				1118.07	665.947		10628.1	5807.59		0.458936	0.460203		1355.3	354.215		0.797049	0.835947		313.184	190.493		1042.11	163.722
	File			PreArea			HRP Mean			HRP CoV			WspMean			WspCoV			WspBGMean			WspCorrMean	WspCorrMean
																						Control	WspRNAi
	SD575_Con_L01_m67_a3_001-cleaned.tif	SD575_wsp_L01_m67_a3_001-cleaned.tif		1105.1	1028.87		8499.38	3766.73		0.4302	0.46673		972.474	251.785		0.77331	0.77597		246.068	142.301		726.406	109.484
	SD575_Con_L01_m67_a3_006-cleaned.tif	SD575_wsp_L01_m67_a3_006-cleaned.tif		1154.7	651.822		9659.95	3932.22		0.47345	0.47366		1180.71	279.303		0.81739	0.76889		347.053	146.677		833.657	132.626
	SD575_Con_L01_m67_a4_002-cleaned.tif	SD575_wsp_L01_m67_a4_002-cleaned.tif		657.351	1002.67		11378	5071.21		0.45844	0.44736		887.93	312.601		0.8508	0.78825		358.108	142.207		529.822	170.394
	SD575_Con_L01_m67_a4_005-cleaned.tif	SD575_wsp_L01_m67_a4_005-cleaned.tif		860.018	1376.16		14485.3	3807.96		0.48416	0.48263		1087.73	266.222		0.86888	0.82485		433.622	167.685		654.108	98.5368
	SD575_Con_L01_m67_a5_003-cleaned.tif	SD575_wsp_L01_m67_a5_003-cleaned.tif		1017.76	869.867		8896.22	4080.87		0.51101	0.46329		1193.73	297.539		0.80396	0.78787		292.412	142.735		901.322	154.804
	SD575_Con_L01_m67_a5_004-cleaned.tif	SD575_wsp_L01_m67_a5_004-cleaned.tif		849.476	363.484		9357.63	6808.05		0.40732	0.47136		1474.16	353.259		0.73599	0.76326		266.591	147.282		1207.57	205.976
	SD575_Con_L02_m67_a3_001-cleaned.tif	SD575_wsp_L02_m67_a3_001-cleaned.tif		954.133	344.178		12366.2	4869.71		0.45164	0.47898		2989.72	372.098		0.74215	0.83		290.823	190.952		2698.9	181.146
	SD575_Con_L02_m67_a3_006-cleaned.tif	SD575_wsp_L02_m67_a3_004-cleaned.tif		1121.26	500.604		10914.8	8507.87		0.43514	0.50199		1757.06	537.325		0.78292	0.94935		356.839	304.221		1400.22	233.105
	SD575_Con_L02_m67_a4_002-cleaned.tif	SD575_wsp_L02_m67_a4_002-cleaned.tif		1490.99	717.404		9791.11	6992.09		0.43437	0.46708		1330.39	385.646		0.78891	0.85622		333.74	226.865		996.647	158.781
	SD575_Con_L02_m67_a4_005-cleaned.tif	SD575_wsp_L02_m67_a4_005-cleaned.tif		1318.88	426.347		10544.7	7323.66		0.44945	0.43804		1321.58	325.292		0.84538	0.8618		359.264	215.553		962.314	109.739
	SD575_Con_L02_m67_a5_003-cleaned.tif	SD575_wsp_L02_m67_a5_003-cleaned.tif		1114.06	599.858		13223.8	9887		0.46042	0.48599		1856.35	595.212		0.7615	0.88669		365.601	268.992		1490.75	326.22
	SD575_Con_L02_m67_a5_004-cleaned.tif	SD575_wsp_L02_m67_a5_006-cleaned.tif		1613.72	341.813		5583.08	10762.5		0.44175	0.4241		852.668	618.936		0.71545	0.99443		230.467	345.942		622.202	272.994
	SD575_Con_L03_m67_a3_001-cleaned.tif	SD575_wsp_L03_m67_a3_001-cleaned.tif		1224.11	192.604		11308.9	6356.39		0.43873	0.45467		1202.63	403.585		0.78933	0.78956		324.839	194.216		877.794	209.369
	SD575_Con_L03_m67_a3_006-cleaned.tif	SD575_wsp_L03_m67_a3_006-cleaned.tif		886.56	714.4		10747.1	6852.18		0.45998	0.5006		1231.09	422.862		0.81862	0.89732		239.661	238.48		991.425	184.382
	SD575_Con_L03_m67_a4_002-cleaned.tif	SD575_wsp_L03_m67_a4_002-cleaned.tif		1050.52	748.924		13449.8	3612.17		0.48147	0.45699		2036.48	233.785		0.7944	0.80779		249.706	152.282		1786.77	81.5028
	SD575_Con_L03_m67_a4_005-cleaned.tif	SD575_wsp_L03_m67_a4_005-cleaned.tif		1409.9	381.316		10097.5	2999.92		0.50516	0.45123		945.488	216.061		0.85617	0.80379		313.542	123.473		631.946	92.5873
	SD575_Con_L03_m67_a5_003-cleaned.tif	SD575_wsp_L03_m67_a5_003-cleaned.tif		876.782	572.942		9423.43	4262.42		0.48389	0.47121		1213.81	274.801		0.77808	0.80267		292.324	157.792		921.489	117.009
	SD575_Con_L03_m67_a5_004-cleaned.tif	SD575_wsp_L03_m67_a5_004-cleaned.tif		1419.98	633.707		11579.2	5535.36		0.45427	0.46345		861.316	323.912		0.82364	0.81833		336.655	189.704		524.661	134.208
		SD575_wsp_L04_m67_a3_001-cleaned.tif			1074.86			4878.87			0.44699			344.896			0.79877			166.608			178.288
		SD575_wsp_L04_m67_a4_002-cleaned.tif			580.924			4003.79			0.39687			233.497			0.8215			138.404			95.0928
		D575_wsp_L04_m67_a3_006-cleaned.tif			1011.38			5008.91			0.44231			332.368			0.81388			174.975			157.393
		D575_wsp_L04_m67_a4_005-cleaned.tif			972.284			6200.19			0.45108			344.865			0.84791			192.678			152.187
		D575_wsp_L04_m67_a5_003-cleaned.tif			425.902			6748.88			0.42557			319.202			0.83447			188.357			130.845
		D575_wsp_L04_m67_a5_004-cleaned.tif			450.4			7113.31			0.48268			456.12			0.93915			213.449			242.671
