# Supplementary material for: An autoinhibitory clamp of actin assembly constrains and directs synaptic endocytosis
Source: eLife. 2021 Jul 29;10:e69597. doi: 10.7554/eLife.69597 (PMC8321554; doi:10.7554/eLife.69597)
Supplement: Figure 1—source data 1. — Source data quantifying raw actin patch dynamics data for control actin markers. Source data quantifying Pearson’s correlation values between Lifeact::Ruby, clc::GFP, BRP::GFP, and Arp3::GFP. Source data quantifying actin patch dynamics data for control and WASp mutant neuromuscular junctions (NMJs). Source data quantifying raw actin patch dynamics data for control and WASp mutant NMJs. Source data quantifying raw data measuring WASp::Myc levels at control and Wsp RNAi NMJs. Source data quantifying raw patch frequency values in control NMJs and % difference between control and WASp mutant NMJs measured over the indicated parameter space. Samples analyzed are the same video dataset as in Figure 1G–I. [file elife-69597-fig1-data1.zip › Figure 1 - source data 1/Figure 1E_source data Pearson R.xlsx]

## Sheet: Sheet1
Unthresholded Pearson R (to lifeact::Ruby)
BRP	Clc	Arp3	Dia
0.1	0.22	0.67	0.63
0.16	0.36	0.78	0.64
0.11	0.42	0.68	0.38
0.11	0.59	0.8	0.41
0.12	0.43	0.8	0.58
0.16	0.57	0.73	0.41
0.19	0.43	0.57	0.49
0.03	0.6	0.48	0.35
0.13	0.41	0.83
0.35		0.64
0.22		0.79
0.07		0.66
0.01
