# Supplementary material for: An autoinhibitory clamp of actin assembly constrains and directs synaptic endocytosis
Source: eLife. 2021 Jul 29;10:e69597. doi: 10.7554/eLife.69597 (PMC8321554; doi:10.7554/eLife.69597)
Supplement: Figure 2—source data 1. — Source data quantifying Pearson R values between Nwk, WASp, and GMA. Source data quantifying Pearson R values between Dap160, WASp, and GMA. [file elife-69597-fig2-data1.zip]

Archive with 3 entries (2 files):
- Figure 2 - source data 1/
- Figure 2 - source data 1/Figure 2C-D_source data_Nwk-WASp-GMAcoloc.xlsx
- Figure 2 - source data 1/Figure 2E-F_source data_Dap160-WASp-GMAcoloc.xlsx
