# Supplementary material for: An autoinhibitory clamp of actin assembly constrains and directs synaptic endocytosis
Source: eLife. 2021 Jul 29;10:e69597. doi: 10.7554/eLife.69597 (PMC8321554; doi:10.7554/eLife.69597)
Supplement: Figure 3—source data 1. — Whole Coomassie gels measuring the interaction between GST-Dap160 fragments and Nwk proteins, as indicated in each file name. Collected and annotated gels for Figure 3B with lanes and constructs labeled. Quantification of blots for Figure 3B. Quantification of Nwk intensity in Dap160 rescue larvae, also containing raw data for Figure 3—figure supplement 2B (Dap160 transgene abundance). Source data quantifying Nwk-Dap160 transgene colocalization and intensity in Dap160 rescue larvae; also containing raw data for Figure 3—figure supplement 2C (Dap160 transgene abundance). Collected and annotated gels measuring Dap160 fragment pulldowns of Nwk SH3b for Figure 3—figure supplement 1A with lanes and constructs labeled. Raw gels for Figure 3—figure supplement 1A. Raw data quantifying Figure 3—figure supplement 1A. Collected and annotated gels measuring Dap160 fragment pulldowns of Nwk FBAR in Figure 3—figure supplement 1B with lanes and constructs labeled. Raw gels for Figure 3—figure supplement 1B. Data quantifying Dap160 fragment pulldowns of Nwk FBAR. Raw data quantifying Dap160 abundance in control and dap160 rnai-expressing NMJs. [file elife-69597-fig3-data1.zip]

Archive with 20 entries (19 files):
- Figure 3 - source data 1/
- Figure 3 - source data 1/Figure 3 -supplement 1A_annotated gels_DapPulldownOfSH3b.ai
- Figure 3 - source data 1/Figure 3- supplement 2D_source data_DapRNAi validation.xlsx
- Figure 3 - source data 1/Figure 3-supplement 1A_raw gels_DapPulldownOfSH3b.tif
- Figure 3 - source data 1/Figure 3-supplement 1A_source data_DapPulldownOfSH3b.xlsx
- Figure 3 - source data 1/Figure 3-supplement 1B_annotated gels.ai
- Figure 3 - source data 1/Figure 3-supplement 1B_raw gel_Gel1.TIF
- Figure 3 - source data 1/FIgure 3-supplement 1B_raw gel_gel2.tif
- Figure 3 - source data 1/FIgure 3-supplement 1B_raw gel_gel3.tif
- Figure 3 - source data 1/Figure 3-supplement 1B_source data_DapPulldownOfFBAR.xlsx
- Figure 3 - source data 1/Figure 3B-source data gel quantifications.xlsx
- Figure 3 - source data 1/Figure 3B_annotated gels.ai
- Figure 3 - source data 1/Figure 3B_raw gel_Dap160C.TIF
- Figure 3 - source data 1/Figure 3B_raw gel_Dap160CD.TIF
- Figure 3 - source data 1/Figure 3B_raw gel_Dap160D.TIF
- Figure 3 - source data 1/Figure 3B_raw gel_DapCD-NwkG_1and3.TIF
- Figure 3 - source data 1/Figure 3B_raw gel_DapCD-NwkG_Gel2.TIF
- Figure 3 - source data 1/Figure 3D_source data_DapSH3-NwkIntensity.xlsx
- Figure 3 - source data 1/Figure 3E_source data_Dap160-NwkIntensity-Coloc.xlsx
- Figure 3 - source data 1/Thumbs.db
