# Supplementary material for: An autoinhibitory clamp of actin assembly constrains and directs synaptic endocytosis
Source: eLife. 2021 Jul 29;10:e69597. doi: 10.7554/eLife.69597 (PMC8321554; doi:10.7554/eLife.69597)
Supplement: Figure 3—source data 1. — Whole Coomassie gels measuring the interaction between GST-Dap160 fragments and Nwk proteins, as indicated in each file name. Collected and annotated gels for Figure 3B with lanes and constructs labeled. Quantification of blots for Figure 3B. Quantification of Nwk intensity in Dap160 rescue larvae, also containing raw data for Figure 3—figure supplement 2B (Dap160 transgene abundance). Source data quantifying Nwk-Dap160 transgene colocalization and intensity in Dap160 rescue larvae; also containing raw data for Figure 3—figure supplement 2C (Dap160 transgene abundance). Collected and annotated gels measuring Dap160 fragment pulldowns of Nwk SH3b for Figure 3—figure supplement 1A with lanes and constructs labeled. Raw gels for Figure 3—figure supplement 1A. Raw data quantifying Figure 3—figure supplement 1A. Collected and annotated gels measuring Dap160 fragment pulldowns of Nwk FBAR in Figure 3—figure supplement 1B with lanes and constructs labeled. Raw gels for Figure 3—figure supplement 1B. Data quantifying Dap160 fragment pulldowns of Nwk FBAR. Raw data quantifying Dap160 abundance in control and dap160 rnai-expressing NMJs. [file elife-69597-fig3-data1.zip › Figure 3 - source data 1/Figure 3- supplement 2D_source data_DapRNAi validation.xlsx]

## Sheet: Results
File		NwkMean	NwkMean	NwkCoV	NwkCoV	Dap160Mean	Dap160Mean	Dap160CoV	Dap160CoV									CellArea
		Control	dapRNAi	Control	dapRNAi	Control	dapRNAi	Control	dapRNAi
cleaned_ContRNAil2_001.tif	cleaned_dapRNAil1_002.tif	547.16	381.086	0.466	0.359	4198.94	297.856	0.627	0.335									560.692	432.198
cleaned_ContRNAil2_002.tif	cleaned_dapRNAil1_004.tif	872.121	425.12	0.335	0.355	7680.3	391.196	0.454	0.331									81.63	128.691
cleaned_ContRNAil2_003.tif	cleaned_dapRNAil1_005.tif	555.292	504.781	0.415	0.373	5678.95	426.248	0.595	0.325									381.383	391.556
cleaned_ContRNAil2_004.tif	cleaned_dapRNAil2_001.tif	898.697	450.871	0.442	0.333	8361.99	368.884	0.595	0.271									212.099	454.371
cleaned_ContRNAil3_001.tif	cleaned_dapRNAil2_002.tif	401.407	296.308	0.39	0.299	3730.79	173.32	0.55	0.287									280.938	243.803
cleaned_ContRNAil3_002.tif	cleaned_dapRNAil2_003.tif	570.311	455.333	0.441	0.416	5132	461.025	0.551	0.397									339.951	264.642
cleaned_ContRNAil3_003.tif	cleaned_dapRNAil2_004.tif	444.956	639.65	0.346	0.4	4928.09	553.72	0.519	0.325									668.494	181.185
cleaned_ContRNAil3_004.tif	cleaned_dapRNAil3_001.tif	679.906	489.621	0.485	0.371	8578.46	349.817	0.654	0.302									482.519	144.593
cleaned_Control1_003.tif	cleaned_dapRNAil3_002.tif	869.175	498.129	0.388	0.383	9339.7	450.096	0.485	0.316									130.074	388.198
cleaned_Control1_004.tif	cleaned_dapRNAil3_003.tif	820.957	559.034	0.482	0.439	8986.44	424.87	0.609	0.342									377.334	335.358
cleaned_Control1_005.tif	cleaned_dapRNAil3_004.tif	519.938	636.256	0.355	0.326	5853.13	409.618	0.45	0.289									223.012	202.025
