# Supplementary material for: An autoinhibitory clamp of actin assembly constrains and directs synaptic endocytosis
Source: eLife. 2021 Jul 29;10:e69597. doi: 10.7554/eLife.69597 (PMC8321554; doi:10.7554/eLife.69597)
Supplement: Figure 3—source data 1. — Whole Coomassie gels measuring the interaction between GST-Dap160 fragments and Nwk proteins, as indicated in each file name. Collected and annotated gels for Figure 3B with lanes and constructs labeled. Quantification of blots for Figure 3B. Quantification of Nwk intensity in Dap160 rescue larvae, also containing raw data for Figure 3—figure supplement 2B (Dap160 transgene abundance). Source data quantifying Nwk-Dap160 transgene colocalization and intensity in Dap160 rescue larvae; also containing raw data for Figure 3—figure supplement 2C (Dap160 transgene abundance). Collected and annotated gels measuring Dap160 fragment pulldowns of Nwk SH3b for Figure 3—figure supplement 1A with lanes and constructs labeled. Raw gels for Figure 3—figure supplement 1A. Raw data quantifying Figure 3—figure supplement 1A. Collected and annotated gels measuring Dap160 fragment pulldowns of Nwk FBAR in Figure 3—figure supplement 1B with lanes and constructs labeled. Raw gels for Figure 3—figure supplement 1B. Data quantifying Dap160 fragment pulldowns of Nwk FBAR. Raw data quantifying Dap160 abundance in control and dap160 rnai-expressing NMJs. [file elife-69597-fig3-data1.zip › Figure 3 - source data 1/Figure 3-supplement 1B_source data_DapPulldownOfFBAR.xlsx]

## Sheet: Sheet1
gel 1	Raw Int. Intensity	Shape Area	adjust. Int.	% pellet		Id	Raw Int. Intensity	Shape Area	avg.
gst p	161860	16.0873	70320.6	34.1403		9	99907	16.0873	91539.4
s	227194	16.0873	135655			10	95926	16.0873
total			205975
cd p	261197	16.0873	169658	56.3049		11	88356	16.0873
s	223201	16.0873	131662			12	86365	16.0873
total			301319
c p	231238	16.0873	139699	53.4095		13	93381	16.0873
s	213402	16.0873	121863			14	91145	16.0873
total			261561
d p	208642	16.0873	117103	45.0434		15	96877	16.0873
s	234414	16.0873	142875			16	74900	16.0873
total			259977
input	241711	16.0873	150172			17	96998	16.0873
gel 2	Raw Int. Intensity	Shape Area	adjusted int.	% pellet		Id	Raw Int. Intensity	Shape Area	average
gst p	127491	13.7891	12561.8	12.3461		9	96107	13.7891	114929
s	204114	13.7891	89184.8			10	159465	13.7891
total			101747
cd p	223911	13.7891	108982	49.8313		11	128022	13.7891
s	224649	13.7891	109720			12	93843	13.7891
total			218702
c p	262472	13.7891	147543	45.38		13	135479	13.7891
s	292514	13.7891	177585			14	97477	13.7891
total			325128
d p	200002	13.7891	85072.8	48.2549		15	141657	13.7891
s	206155	13.7891	91225.8			17	83598	13.7891
total			176299
input	200138	13.7891	85208.8			18	98715	13.7891
gel 3	Raw Int. Intensity	Shape Area	adjusted int.	% pellet		Id	Raw Int. Intensity	Shape Area	average
gst p	191053	15.283	53548.5	26.4089		9	103111	15.283	137504
s	286723	15.283	149219			10	204802	15.283
total			202767
cd p	221768	15.283	84263.5	46.7975		11	132430	15.283
s	233301	15.283	95796.5			12	162972	15.283
total			180060
c p	282351	15.283	144847	60.8629		13	158639	15.283
s	230646	15.283	93141.5			14	135868	15.283
total			237988
d p	218320	15.283	80815.5	48.641		16	84536	15.283
s	222836	15.283	85331.5			17	132929	15.283
total			166147
input	256467	15.283	118963			18	120099	15.283
						19	157749	15.283
						20	119414	15.283
