# Supplementary material for: An autoinhibitory clamp of actin assembly constrains and directs synaptic endocytosis
Source: eLife. 2021 Jul 29;10:e69597. doi: 10.7554/eLife.69597 (PMC8321554; doi:10.7554/eLife.69597)
Supplement: Figure 3—source data 1. — Whole Coomassie gels measuring the interaction between GST-Dap160 fragments and Nwk proteins, as indicated in each file name. Collected and annotated gels for Figure 3B with lanes and constructs labeled. Quantification of blots for Figure 3B. Quantification of Nwk intensity in Dap160 rescue larvae, also containing raw data for Figure 3—figure supplement 2B (Dap160 transgene abundance). Source data quantifying Nwk-Dap160 transgene colocalization and intensity in Dap160 rescue larvae; also containing raw data for Figure 3—figure supplement 2C (Dap160 transgene abundance). Collected and annotated gels measuring Dap160 fragment pulldowns of Nwk SH3b for Figure 3—figure supplement 1A with lanes and constructs labeled. Raw gels for Figure 3—figure supplement 1A. Raw data quantifying Figure 3—figure supplement 1A. Collected and annotated gels measuring Dap160 fragment pulldowns of Nwk FBAR in Figure 3—figure supplement 1B with lanes and constructs labeled. Raw gels for Figure 3—figure supplement 1B. Data quantifying Dap160 fragment pulldowns of Nwk FBAR. Raw data quantifying Dap160 abundance in control and dap160 rnai-expressing NMJs. [file elife-69597-fig3-data1.zip › Figure 3 - source data 1/Figure 3B-source data gel quantifications.xlsx]

## Sheet: Sheet1
g1	Raw Int. Intensity	Shape Area	norm. area	back. Sub	% pellet		Id	Raw Int. Intensity	Shape Area	average			cd1	Raw Int. Intensity	Shape Area	norm. for area	back. Sub.	% pellet		cd1 b	Raw Int. Intensity	Shape Area	average		c1	Raw Int. Intensity	Shape Area	norm. for area	back. Sub.	% pellet		c1b	Raw Int. Intensity	Shape Area	average		Id	Raw Int. Intensity	Shape Area	norm. for area	back. Sub.	% pellet		Id	Raw Int. Intensity	Shape Area	average
gst p	347499	4	868748	245156	22.0011		11	661343	10	623591			gst p	77179	5	138922	33162.7	14.0538		11	108567	9	105759		gst p	100512	6	268032	102504	15.4673		79	194152	16	165528		50 p	48979	5	78366.4	28762.4	13.6974		11	64716	8	49604
s	1044908	7	1.49273e+06	869135			12	589141	10				s	308566	9	308566	202807			12	104630	9			s	635021	14	725738	560210			80	183200	16			s	173119	6	230825	181221			12	53101	8
total				1.11429e+06									total				235969			13	88162	9			total				662715			81	177716	16			total				209984			13	56299	8
50 p	988381	6	1.6473e+06	1.02371e+06	67.3957		13	644490	10				50 p	175165	6	262748	156988	55.2833		14	85800	9			50 p	144611	6	385629	220102	29.4436		82	162446	16			100 p	47450	6	63266.7	13662.6	9.36953		14	64453	8
s	559418	5	1118836	495245			14	639060	10				s	181021	7	232741	126982			15	96956	9			s	476412	11	692963	527435			83	184701	16			s	159041	7	181761	132157			15	39778	8
total				1.51896e+06									total				283970			16	109626	9			total				747537			84	196801	16			total				145820			16	58175	8
100 p	651913	6	1.08652e+06	462930	29.9338		15	602525	10				100 p	195593	6	293390	187630	60.5834		17	167030	9			100 p	176578	6	470875	305347	35.2956		85	200974	16			200 p	55165	5	88264	38660	12.2983		17	46572	8
s	1195024	7	1.70718e+06	1.08359e+06			16	411045	10				s	151890	6	227835	122076			18	75457	9			s	725294	16	725294	559766			86	163918	16			s	243972	6	325296	275692			18	47595	8
total				1.54652e+06									total				309706			19	126538	9			total				865113			87	142586	16			total				314352			19	61811	8
200 p	536690	5	1073380	449789	35.3675		17	700333	10				200 p	185544	6	278316	172557	72.122		20	99347	9			200 p	382197	7	873593	708065	55.618		88	153215	16			400 p	54319	5	86910.4	37306.4	11.3636		20	43648	8
s	1156447	8	1.44556e+06	821968			18	673731	10				s	114973	6	172460	66700			21	81367	9			s	639231	14	730550	565022			89	178409	16			s	212871	5	340594	290990			21	65837	8
total				1.27176e+06									total				239257			22	90379	9			total				1.27309e+06			90	158640	16			total				328296			22	42300	8
400 p	380763	5	761526	137935	10.7517		19	629663	10				400 p	223297	6	334946	229186	81.7922		23	186591	9			400 p	256135	5	819632	654104	71.8125		91	147612	16			gst p	46670	5	74672	25068	9.62062		23	46607	8
s	1768566	10	1768566	1.14497e+06			20	569988	10				s	121939	7	156779	51019.2			24	130344	9			s	184745	7	422274	256746			93	175497	16			s	285101	8	285101	235497			25	44649	8
total				1.28291e+06									total				280205			25	85115	9			total				910851			94	172198	16			total				260565			26	40261	8
input	1868650	8	2.33581e+06	1.71222e+06			21	738184	10				input	201318	6	301977	196218			26	98701	9			input	236386	6	630363	464835			95	132629	16			input	294792	6	393056	343452			27	38131	8
																				27	82816	9										96	153193	16										28	43479	8
																				28	100509	9										97	149788	16										29	51137	8
																				29	91495	9										98	148574	16										30	41965	8
																																99	148130	16										31	43484	8
																																100	151705	16										32	47687	8
g2	Raw Int. Intensity	Shape Area	norm. area	back. Sub	% pellet		Id	Raw Int. Intensity	Shape Area				cd2	Raw Int. Intensity	Shape Area	norm. for area	back. Sub.	% pellet		cd2 b	Raw Int. Intensity	Shape Area	average		c2	Raw Int. Intensity	Shape Area	norm. for area	back. Sub.	% pellet		c2 b	Raw Int. Intensity	Shape Area	average		Id	Raw Int. Intensity	Shape Area	norm. for area	back. Sub.	% pellet		Id	Raw Int. Intensity	Shape Area	average
gst p	493372	4	1110087	517512	30.7633		81	573430	9	592575			gst p	113587	8	141984	4980.65	2.2137		41	126558	10	137003									45	112332	9	94708.1		gst p	47173	5	75476.8	29931.2	11.3956		44	66557	8	45545.6
s	1366788	7	1.7573e+06	1.16472e+06			82	871642	9				s	321313	9	357014	220011			42	109865	10			gst p	69996	5	125993	31284.7	5.61992		46	102062	9			s	278269	8	278269	232723			45	48573	8
total				1.68224e+06									total				224992			43	131044	10			s	620099	9	620099	525391			47	89837	9			total				262655			46	44768	8
50 p	1028707	6	1.54306e+06	950486	60.7142		83	592599	9				50 p	217814	6	363023	226020	62.421		44	186883	10			total				556676			48	89616	9			50 p	66189	7	75644.6	30098.9	15.2675		47	50867	8
s	805064	6	1207596	615021			84	614005	9				s	191151	7	273073	136070			45	126484	10			50 p	151747	5	273145	178437	27.0739		49	94320	9			s	186017	7	212591	167045			48	65829	8
total				1.56551e+06									total				362090			46	108959	10			s	447490	7	575344	480636			50	86834	9			total				197144			49	45580	8
100 p	838500	6	1257750	665175	38.6642		85	587791	9				100 p	159729	5	319458	182455	60.3837		47	178097	10			total				659073			51	79728	9			100 p	48786	5	78057.6	32512	11.5518		50	39539	8
s	1098528	6	1647792	1.05522e+06			86	594108	9				s	179695	7	256707	119704			48	100031	10			100 p	301513	6	452270	357561	34.1167		52	127294	9			s	257668	7	294478	248932			51	41698	8
total				1.72039e+06									total				302159			49	207177	10			s	610711	7	785200	690492			53	114332	9			total				281444			52	41661	8
200 p	509473	5	917051	324477	24.4675		87	666009	9				200 p	267296	7	381851	244848	78.4754		50	234820	10			total				1.04805e+06			54	94277	9			200 p	47286	5	75657.6	30112	11.9829		53	42175	8
s	1239975	7	1.59425e+06	1.00168e+06			88	408760	9				s	142913	7	204161	67158.3			51	112213	10			200 p	329532	8	370724	276015	32.2216		55	102909	9			s	233385	7	266726	221180			54	43435	8
total				1.32616e+06									total				312007			52	195092	10			s	600275	8	675309	580601			56	104706	9			total				251292			55	33616	8
400 p	466062	5	838912	246337	20.6203		89	554411	9				400 p	228046	6	380077	243074	67.5363		53	111169	10			total				856617			57	65705	9			400 p	48561	6	64748	19202.4	14.1567		56	34121	8
s	1712078	10	1.54087e+06	948295			90	434881	9				s	253845	10	253845	116842			54	132307	10			400 p	315299	6	472948	378240	67.3776		58	88851	9			s	141737	7	161985	116440			58	40189	8
total				1.19463e+06									total				359915			55	182899	10			s	185228	6	277842	183134			59	84654	9			total				135642			59	57880	8
input	2168769	9	2168769	1.57619e+06			91	639130	9				input	292644	6	487740	350737			56	116173	10			total				561374			60	105344	9			input	303028	7	346318	300772			60	49458	8
							92	574132	9											57	101734	10			input	269293	6	403940	309231			61	107806	9										61	40632	8
																				58	97182	10										62	94345	9										62	35949	8
																				59	100911	10										63	89482	9										63	42840	8
																				60	97902	10										64	98518	9
																				61	119565	10										65	75096	9
																																66	88936	9
																																67	81302	9
g3	Raw Int. Intensity	Shape Area	norm. area	back. Sub	% pellet		Id	Raw Int. Intensity	Shape Area				cd 3	Raw Int. Intensity	Shape Area	norm. for area	back. Sub.	% pellet		cd3 b	Raw Int. Intensity	Shape Area	average		c3	Raw Int. Intensity	Shape Area	norm. for area	back. Sub.	% pellet		c3 b	Raw Int. Intensity	Shape Area	average		Id	Raw Int. Intensity	Shape Area	norm. for area	back. Sub.	% pellet		Id	Raw Int. Intensity	Shape Area	average
gst p	508126	5	1016252	392661	25.4793		11	661343	10	623591			gst p	145718	6	218577	76780	25.4845		73	170021	9	141797		gst p	61185	6	91777.5	29818.5	7.32112		11	87886	9	61959		gst p	64175	4	144394	44953.4	18.8496		77	133948	9	99440.3
s	1417620	8	1772025	1.14843e+06			12	589141	10				s	366298	9	366298	224501			74	137596	9			s	439435	9	439435	377476			12	70980	9			s	227867	7	292972	193532			78	106992	9
total				1.54109e+06									total				301281			75	139747	9			total				407295			13	71583	9			total				238485			79	116835	9
50 p	800106	6	1333510	709919	44.6162		13	644490	10				50 p	181487	5	326677	184880	56.308		76	159890	9			50 p	159322	6	238983	177024	25.8912		14	73728	9			50 p	57189	4	128675	29234.9	13.9853		80	99204	9
s	1053389	7	1.50484e+06	881250			14	639060	10				s	253559	8	285254	143457			77	135644	9			s	568658	9	568658	506699			15	75743	9			s	217191	7	279246	179805			82	107222	9
total				1.59117e+06									total				328336			78	127196	9			total				683723			16	63343	9			total				209040			83	97398	9
100 p	696735	5	1393470	769879	38.0238		15	602525	10				100 p	216886	6	325329	183532	71.0063		79	127054	9			100 p	234125	6	351188	289229	38.6522		17	73705	9			100 p	73361	4	165062	65621.9	17.5346		84	107649	9
s	1314909	7	1.87844e+06	1.25485e+06			16	411045	10				s	192656	8	216738	74941			80	203238	9			s	521016	9	521016	459057			18	43299	9			s	317380	7	408060	308620			85	98107	9
total				2.02473e+06									total				258473			81	185126	9			total				748286			19	59719	9			total				374242			86	92448	9
200 p	637201	6	1.062e+06	438410	25.209		17	700333	10				200 p	186722	5	336100	194303	66.3654		83	140308	9			200 p	146078	6	219117	157158	42.2141		20	62124	9			200 p	77456	5	139421	39980.5	13.7857		87	87176	9
s	1346997	7	1.92428e+06	1.30069e+06			18	673731	10				s	160181	6	240272	98474.5			84	130919	9			s	184726	6	277089	215130			21	62882	9			s	349475	9	349475	250035			88	97457	9
total				1.7391e+06									total				292777			85	137393	9			total				372288			22	64204	9			total				290015			89	91802	9
400 p	374260	4	935650	312059	20.7009		19	629663	10				400 p	240557	6	360836	219038	79.369		86	146007	9			400 p	175025	6	262538	200579	61.5217		23	65758	9			400 p	72515	5	130527	31086.7	16.8571		90	72097	9
s	1637098	9	1.819e+06	1.19541e+06			20	569988	10				s	176652	8	198734	56936.5			87	125618	9			s	145763	7	187410	125451			24	69306	9			s	140631	6	210946	111506			91	99114	9
total				1.50747e+06									total				275975			88	119017	9			total				326029			25	46788	9			s2	78478	5	141260	41820.1			92	96725	9
input	2256766	10	2256766	1.63317e+06			21	738184	10				input	307259	7	395047	253250			89	153668	9			input	233948	7	300790	238831			26	61628	9			total				184413			93	98900	9
																				90	132240	9										27	39522	9			input	299254	6	448881	349441			94	81994	9
																				91	150463	9										28	53325	9										95	110412	9
																				92	133809	9										29	55653	9										96	93886	9
																				93	123055	9										30	53024	9
																				94	109977	9										31	56259	9
																				95	131549	9										32	70658	9
																																33	43939	9
DapCD-NwkG													DapCD-NwkB												DapC-NwkB												DapD-NwkB
	1	2	3	average										1	2	3	average									1	2	3	average									1	2	3	average
50	45.3946	29.9509	19.1368	31.4941									50	41.2295	60.2073	30.8235	44.0868								50	13.9763	21.454	18.5701	18.0001								50	4.07681	3.87184	-4.86427	1.02812
100	7.93265	7.90081	12.5444	9.4593									100	46.5295	58.17	45.5218	50.0738								100	19.8283	28.4968	31.331	26.552								100	-0.251089	0.1562	-1.31494	-0.469945
200	13.3664	-6.29588	-0.270312	2.26674									200	58.0681	76.2617	40.8809	58.4035								200	40.1507	26.6017	34.893	33.8818								200	2.67769	0.587216	-5.06393	-0.599677
400	-11.2494	-10.143	-4.77845	-8.72363									400	67.7384	65.3226	53.8845	62.3151								400	56.3451	61.7577	54.2005	57.4344								400	-1.99411	2.76103	-1.99248	-0.408522
