# Supplementary material for: An autoinhibitory clamp of actin assembly constrains and directs synaptic endocytosis
Source: eLife. 2021 Jul 29;10:e69597. doi: 10.7554/eLife.69597 (PMC8321554; doi:10.7554/eLife.69597)
Supplement: Figure 4—source data 1. — Raw data quantifying pyrene-actin assembly kinetics with Nwk, Dap160, and WASp. Raw data quantifying pyrene-actin assembly kinetics with Nwk, Dap160, WASp, and liposomes. [file elife-69597-fig4-data1.zip]

Archive with 3 entries (2 files):
- Figure 4 - source data 1/
- Figure 4 - source data 1/Figure 4A_source data_pyrene rates.xlsx
- Figure 4 - source data 1/Figure 4B_source data_pyrene rates.xlsx
