# Supplementary material for: An autoinhibitory clamp of actin assembly constrains and directs synaptic endocytosis
Source: eLife. 2021 Jul 29;10:e69597. doi: 10.7554/eLife.69597 (PMC8321554; doi:10.7554/eLife.69597)
Supplement: Figure 4—source data 1. — Raw data quantifying pyrene-actin assembly kinetics with Nwk, Dap160, and WASp. Raw data quantifying pyrene-actin assembly kinetics with Nwk, Dap160, WASp, and liposomes. [file elife-69597-fig4-data1.zip › Figure 4 - source data 1/Figure 4A_source data_pyrene rates.xlsx]

## Sheet: Sheet1
Actin	Arp2/3WASp	NwkB	Dap160CD	NwkB+DapCD	NwkB+Dap160C
0.46457	1.2675	1.78597	1.06309	2.56118	1.55612
0.589518	1.21795	1.26764	1.43485	3.75679	0.93079
		0.999964	1.02856	2.33679
				2.21368
