# Supplementary material for: An autoinhibitory clamp of actin assembly constrains and directs synaptic endocytosis
Source: eLife. 2021 Jul 29;10:e69597. doi: 10.7554/eLife.69597 (PMC8321554; doi:10.7554/eLife.69597)
Supplement: Figure 4—source data 1. — Raw data quantifying pyrene-actin assembly kinetics with Nwk, Dap160, and WASp. Raw data quantifying pyrene-actin assembly kinetics with Nwk, Dap160, WASp, and liposomes. [file elife-69597-fig4-data1.zip › Figure 4 - source data 1/Figure 4B_source data_pyrene rates.xlsx]

## Sheet: Sheet1
(1) Actin	(2) Arp2/3 WASp	(3) NwkB 100nM	(4) NwkB + Dap160SHCD	(5) NwkB + Dap160SH3CD + 10%Li	(6) NwkB + Dap160SH3CD + 5%Li
0.539027	0.60274	0.952344	1.22369	1.90487	1.66264
0.663179	0.692246	0.631888	2.28147	4.43404	1.13432
		0.95471	0.974206	1.5788	1.88331
			0.869315	1.70015
			1.13186
