# Supplementary material for: An autoinhibitory clamp of actin assembly constrains and directs synaptic endocytosis
Source: eLife. 2021 Jul 29;10:e69597. doi: 10.7554/eLife.69597 (PMC8321554; doi:10.7554/eLife.69597)
Supplement: Figure 5—source data 1. — Source data quantifying liposome cosedimentation of Nwk with increasing concentrations of Dap160SH3CD. Annotated gels quantifying liposome cosedimentation of Nwk with increasing concentrations of Dap160SH3CD. Raw gels quantifying liposome cosedimentation of Nwk with increasing concentrations of Dap160SH3CD. Annotated gels quantifying liposome cosedimentation of Nwk and Dap160 fragments with increasing concentrations of PI(4,5)P2. Raw gels quantifying liposome cosedimentation of Nwk and Dap160 fragments with increasing concentrations of PI(4,5)P2. Source data quantifying liposome cosedimentation of Nwk and Dap160 fragments with increasing concentrations of PI(4,5)P2. Source data quantifying FRAP recovery and curve fitting of Nwk::GFP in control and dap160 RNAi-expressing neuromuscular junctions (NMJs). Annotated gels quantifying liposome cosedimentation of NwkΔSH3b and Dap160 fragments. Raw gels quantifying liposome cosedimentation of NwkΔSH3b and Dap160 fragments. Source data quantifying liposome cosedimentation of NwkΔSH3b and Dap160 fragments. [file elife-69597-fig5-data1.zip]

Archive with 26 entries (25 files):
- Figure 5 - source data 1/
- Figure 5 - source data 1/Fig 5A_source data_NwkVsDapCD.xlsx
- Figure 5 - source data 1/Figure 5A_annotated gels.ai
- Figure 5 - source data 1/Figure 5A_raw gel_His CD A.TIF
- Figure 5 - source data 1/Figure 5A_raw gel_His CD B.TIF
- Figure 5 - source data 1/Figure 5A_raw gel_His CD C.TIF
- Figure 5 - source data 1/Figure 5A_raw gel_His CD D.TIF
- Figure 5 - source data 1/Figure 5A_raw gel_His CD E.TIF
- Figure 5 - source data 1/Figure 5B_annotated gels.ai
- Figure 5 - source data 1/Figure 5B_raw gel_Dap160CDandC.tif
- Figure 5 - source data 1/Figure 5B_raw gel_NwkB2.tif
- Figure 5 - source data 1/Figure 5B_raw gel_NwkB_Dap160C.tif
- Figure 5 - source data 1/Figure 5B_raw gel_NwkB_Dap160CD.tif
- Figure 5 - source data 1/Figure 5B_raw gel_NwkB_Dap160C_17436.tif
- Figure 5 - source data 1/Figure 5B_raw gel_NwkG.tif
- Figure 5 - source data 1/Figure 5B_raw gel_NwkG2.5.tif
- Figure 5 - source data 1/Figure 5B_source data_BCD-cosed.xlsx
- Figure 5 - source data 1/Figure 5E-F_source data_NwkFRAP.xlsx
- Figure 5 - source data 1/Figure 5S1A_annotated gels.ai
- Figure 5 - source data 1/Figure 5S1A_raw gel_NwkC.tif
- Figure 5 - source data 1/Figure 5S1A_raw gel_NwkC_DapCD.tif
- Figure 5 - source data 1/Figure 5S1A_raw gel_NwkC_Wasp_DapCD.tif
- Figure 5 - source data 1/Figure 5S1A_raw gel_NwkG.tif
- Figure 5 - source data 1/Figure 5S1A_raw gel_WASp.tif
- Figure 5 - source data 1/Figure 5S1A_raw gel_Wasp_NwkC.tif
- Figure 5 - source data 1/Figure 5S1A_source data_NwkC-cosed.xlsx
