# Supplementary material for: An autoinhibitory clamp of actin assembly constrains and directs synaptic endocytosis
Source: eLife. 2021 Jul 29;10:e69597. doi: 10.7554/eLife.69597 (PMC8321554; doi:10.7554/eLife.69597)
Supplement: Figure 5—source data 1. — Source data quantifying liposome cosedimentation of Nwk with increasing concentrations of Dap160SH3CD. Annotated gels quantifying liposome cosedimentation of Nwk with increasing concentrations of Dap160SH3CD. Raw gels quantifying liposome cosedimentation of Nwk with increasing concentrations of Dap160SH3CD. Annotated gels quantifying liposome cosedimentation of Nwk and Dap160 fragments with increasing concentrations of PI(4,5)P2. Raw gels quantifying liposome cosedimentation of Nwk and Dap160 fragments with increasing concentrations of PI(4,5)P2. Source data quantifying liposome cosedimentation of Nwk and Dap160 fragments with increasing concentrations of PI(4,5)P2. Source data quantifying FRAP recovery and curve fitting of Nwk::GFP in control and dap160 RNAi-expressing neuromuscular junctions (NMJs). Annotated gels quantifying liposome cosedimentation of NwkΔSH3b and Dap160 fragments. Raw gels quantifying liposome cosedimentation of NwkΔSH3b and Dap160 fragments. Source data quantifying liposome cosedimentation of NwkΔSH3b and Dap160 fragments. [file elife-69597-fig5-data1.zip › Figure 5 - source data 1/Fig 5A_source data_NwkVsDapCD.xlsx]

## Sheet: G
			Raw		Pellet-BG	Sup-BG	% Pellet	% Pellet-Corrected
No Lipo	P		79470		13492	256663	0.0499417
No Lipo	S		322641		249975	6910	0.973101	0.923159
NwkG	P		315953		285615	4997	0.982805	0.932864
NwkG	S		72888		264182	7153	0.973638	0.923696
NwkG	P		351593
NwkG	S		70975
NwkG	P		330160
NwkG	S		73131
bg			70267
bg			63361
bg			64306		65978

## Sheet: His
		Raw		Pellet-BG	Sup-BG	% Pellet	% Pellet-Corrected
No Lipo	P	57143		19158.3	160285	0.106765
No Lipo	S	198270		75475.3	60118.3	0.556629	0.450629
Nwk	P	113460		54722.3	76226.3	0.417891	0.311891
Nwk	S	98103		47017.3	57927.3	0.44802	0.34202
Nwk	P	92707
Nwk	S	114211
Nwk	P	85002
Nwk	S	95912
bg		36754
bg		41096
bg		36104		37984.7
No Lipo	P	50840		4258.33	97129.3	0.0420005
No Lipo	S	143711		73620.3	33962.3	0.684314	0.642314
Nwk	P	120202		79528.3	33075.3	0.706268	0.664268
Nwk	S	80544		54960.3	31745.3	0.633872	0.591872
Nwk	P	126110
Nwk	S	79657
Nwk	P	101542
Nwk	S	78327
bg		48588
bg		44554
bg		46603		46581.7
No Lipo	P	43651		9552.67	131248	0.0678455
No Lipo	S	165346		132889	51334.7	0.721345	0.653545
Nwk	P	166987		114199	47365.7	0.706831	0.639031
Nwk	S	85433		117826	46985.7	0.714912	0.647112
Nwk	P	148297
Nwk	S	81464
Nwk	P	151924
Nwk	S	81084
bg		33524
bg		39439
bg		29332		34098.3
No Lipo	P	32270		561	132445	0.00421785
No Lipo	S	164154		115639	41661	0.735149	0.730949
Nwk	P	147348		101272	46288	0.686311	0.682111
Nwk	S	73370		95301	42031	0.693946	0.689746
Nwk	P	132981
Nwk	S	77997
Nwk	P	127010
Nwk	S	73740
bg		37367
bg		30610
bg		27150		31709
No Lipo	P	130982		6575	91613	0.0669634
No Lipo	S	45944		102321	29853	0.774139	0.707239
Nwk	P	69222		117088	36571	0.761999	0.695099
Nwk	S	141690		94762	41175	0.697102	0.630202
Nwk	P	156457
Nwk	S	75940
Nwk	P	134131
Nwk	S	80544
bg		44552
bg		38537
bg		35018		39369
