# Supplementary material for: An autoinhibitory clamp of actin assembly constrains and directs synaptic endocytosis
Source: eLife. 2021 Jul 29;10:e69597. doi: 10.7554/eLife.69597 (PMC8321554; doi:10.7554/eLife.69597)
Supplement: Figure 5—source data 1. — Source data quantifying liposome cosedimentation of Nwk with increasing concentrations of Dap160SH3CD. Annotated gels quantifying liposome cosedimentation of Nwk with increasing concentrations of Dap160SH3CD. Raw gels quantifying liposome cosedimentation of Nwk with increasing concentrations of Dap160SH3CD. Annotated gels quantifying liposome cosedimentation of Nwk and Dap160 fragments with increasing concentrations of PI(4,5)P2. Raw gels quantifying liposome cosedimentation of Nwk and Dap160 fragments with increasing concentrations of PI(4,5)P2. Source data quantifying liposome cosedimentation of Nwk and Dap160 fragments with increasing concentrations of PI(4,5)P2. Source data quantifying FRAP recovery and curve fitting of Nwk::GFP in control and dap160 RNAi-expressing neuromuscular junctions (NMJs). Annotated gels quantifying liposome cosedimentation of NwkΔSH3b and Dap160 fragments. Raw gels quantifying liposome cosedimentation of NwkΔSH3b and Dap160 fragments. Source data quantifying liposome cosedimentation of NwkΔSH3b and Dap160 fragments. [file elife-69597-fig5-data1.zip › Figure 5 - source data 1/Figure 5B_source data_BCD-cosed.xlsx]

## Sheet: B+C
NwkB+Dap160SH3C
Lipid		Raw	Raw-BG		%Pellet	%Pellet (Corrected)
No Lipo	P	56946	17095.3		0.108288				2.5	5	10
No Lipo	S	180624	140773		0.471625	0.363337			0.0310791	0.276782	0.363337
10	P	137966	98115.3		0.645121	0.536832			0.0476365	0.222354	0.536832
10	S	149772	109921		0.625167	0.516879				0.302651	0.516879
10	P	152144	112293		0.385071	0.276782
10	S	101623	61772.3		0.330643	0.222354
10	P	156336	116485		0.410939	0.302651
10	S	109692	69841.3
5	P	116366	76515.3
5	S	162040	122189
5	P	124421	84570.3
5	S	211056	171205
5	P	137114	97263.3
5	S	179273	139422
bg		41556
bg		46907	39850.7
bg		31089
2.5	P	38233	18351.7		0.139367	0.0310791
2.5	S	133208	113327		0.155925	0.0476365
2.5	P	42858	22976.7
2.5	S	144262	124381
bg		19642
bg		20379
bg		19623
			19881.3

## Sheet: G
Nwk FBAR (G)
Lipid		Raw	Raw-BG		%Pellet	%Pellet (Corrected)
No Lipo	P	16321	8554.33		0.23972				2.5	5	10
No Lipo	S	34897	27130.3		0.92906	0.68934			0.600956	0.663961	0.68934
10	P	46628	38861.3		0.912362	0.672641			0.626702	0.688061	0.672641
10	S	10734	2967.33		0.854485	0.614765				0.662044	0.614765
10	P	43093	35326.3		0.903681	0.663961
10	S	11160	3393.33		0.927781	0.688061
10	P	44264	36497.3		0.901764	0.662044
10	S	13982	6215.33
5	P	43666	35899.3
5	S	11593	3826.33
5	P	45258	37491.3
5	S	10685	2918.33
5	P	42037	34270.3
5	S	11500	3733.33
bg		7146
bg		7989	7766.67
bg		8165
2.5	P	19273	9276		0.357898
2.5	S	26639	16642		0.958854	0.600956
2.5	P	53155	43158		0.9846	0.626702
2.5	S	11849	1852
2.5	P	59035	49038
2.5	S	10764	767
bg		42293
bg		9653
bg		10844	9997
bg		9494

## Sheet: CD
Nwk FBAR (G)
Lipid		Raw	Raw-BG		%Pellet	%Pellet (Corrected)
No Lipo	P	35761	20728.3		0.16704				2.5	5	10
No Lipo	S	118396	103363		0.948848	0.781807			0.193334	0.538546	0.781807
10	P	135202	120169		0.936241	0.769201			0.0850665	0.541523	0.769201
10	S	21511	6478.33		0.941504	0.774463			0.107963	0.532818	0.774463
10	P	139735	124702		0.705586	0.538546
10	S	23525	8492.33		0.708563	0.541523
10	P	136379	121346		0.699859	0.532818
10	S	22572	7539.33
5	P	100843	85810.3
5	S	50838	35805.3
5	P	111013	95980.3
5	S	54510	39477.3
5	P	106280	91247.3
5	S	54165	39132.3
bg		15083
bg		14093	15032.7
bg		15922
2.5	P	50735	37282.7		0.360375	0.193334
2.5	S	79625	66172.7		0.252107	0.0850665
2.5	P	41042	27589.7		0.275003	0.107963
2.5	S	95299	81846.7
2.5	P	42476	29023.7
2.5	S	89968	76515.7
bg		13874
bg		12886
bg		13597	13452.3

## Sheet: B
Nwk FBAR (G)
Lipid		Raw	Raw-BG		%Pellet	%Pellet (Corrected)
No Lipo	P	29316	14570.7		0.0733901				2.5	5	10
No Lipo	S	198712	183967		0.588894	0.515504			0.0454914	0.188716	0.515504
10	P	117795	103050		0.481697	0.408307			0.0658396	0.168212	0.408307
10	S	86684	71938.7		0.5491	0.47571			0.0609435	0.159638	0.47571
10	P	107925	93179.7		0.262106	0.188716
10	S	115006	100261		0.241602	0.168212
10	P	122687	107942		0.233028	0.159638
10	S	103383	88637.7
5	P	61972	47226.7
5	S	147700	132955
5	P	73799	59053.7
5	S	200117	185372
5	P	59213	44467.7
5	S	161103	146358
bg		14855
bg		14101	14745.3
bg		15280
2.5	P	32469	18128		0.118881	0.0454914
2.5	S	148701	134360		0.13923	0.0658396
2.5	P	34930	20589		0.134334	0.0609435
2.5	S	141630	127289
2.5	P	33913	19572
2.5	S	140466	126125
bg		16438
bg		13121	14341
bg		13464
