# Supplementary material for: An autoinhibitory clamp of actin assembly constrains and directs synaptic endocytosis
Source: eLife. 2021 Jul 29;10:e69597. doi: 10.7554/eLife.69597 (PMC8321554; doi:10.7554/eLife.69597)
Supplement: Figure 5—source data 1. — Source data quantifying liposome cosedimentation of Nwk with increasing concentrations of Dap160SH3CD. Annotated gels quantifying liposome cosedimentation of Nwk with increasing concentrations of Dap160SH3CD. Raw gels quantifying liposome cosedimentation of Nwk with increasing concentrations of Dap160SH3CD. Annotated gels quantifying liposome cosedimentation of Nwk and Dap160 fragments with increasing concentrations of PI(4,5)P2. Raw gels quantifying liposome cosedimentation of Nwk and Dap160 fragments with increasing concentrations of PI(4,5)P2. Source data quantifying liposome cosedimentation of Nwk and Dap160 fragments with increasing concentrations of PI(4,5)P2. Source data quantifying FRAP recovery and curve fitting of Nwk::GFP in control and dap160 RNAi-expressing neuromuscular junctions (NMJs). Annotated gels quantifying liposome cosedimentation of NwkΔSH3b and Dap160 fragments. Raw gels quantifying liposome cosedimentation of NwkΔSH3b and Dap160 fragments. Source data quantifying liposome cosedimentation of NwkΔSH3b and Dap160 fragments. [file elife-69597-fig5-data1.zip › Figure 5 - source data 1/Figure 5E-F_source data_NwkFRAP.xlsx]

## Sheet: Compiled FRAP data
Time	SD509_Con-02m_a3_001_2020_02_26__13_44_55_Out_Reg.tif	SD509_Con-02m_m67_a3_001_2020_02_26__13_51_13_Out_ Reg.tif	SD509_Con-04m_m67_a2_001_2020_02_26__15_07_11_Out_ Reg.tif	SD509_Con-04m_m67_a3_001_2020_02_26__15_09_31_Out_ Reg.tif	SD509_Con-04m_m67_a4_001_2020_02_26__15_15_23_Out_ Reg.tif	SD509_Con_01m_m67_a3__2020_02_04__11_08_20_Out_ Reg.tif	SD509_Con_01m_m67_a3__2020_02_04__11_13_30_Out_ Reg.tif	SD509_Con_01m_m67_a3__2020_02_04__11_15_55_Out_ Reg.tif	SD509_Con_01m_m67_a4__2020_02_04__11_11_08_Out_ Reg.tif	SD509_Dap-04m_m67_a2_001_2020_02_26__14_47_21_Out_ Reg.tif	SD509_Dap-05m_m67_a2_001_2020_02_26__15_36_35_Out_ Reg.tif	SD509_Dap-05m_m67_a2_001_2020_02_26__15_42_36_Out_ Reg_reg_reg.tif	SD509_Dap_01m_m67_a3__2020_02_04__10_57_26_Out_ Reg.tif	SD509_Dap_01m_m67_a4__2020_02_04__10_52_38_Out_ Reg.tif	SD509_Dap_01m_m67_a4__2020_02_04__10_55_02_Out_ Reg.tif	SD509_Dap_02m_m67_a3__2020_02_04__11_29_34_Out_ Reg.tif	SD509_Dap_02m_m67_a3__2020_02_04__11_34_13_Out_ Reg.tif	SD509_Dap_03m_m67_a4__2020_02_04__11_56_02_Out_ Reg.tif	SD509_Dap_03m_m67_a4__2020_02_04__11_56_02_Out_ Reg_reg.tif
-0.75	118.357	99.637	101.53	101.208	97.1221	93.1095	95.5566	107.582	101.895	99.3868	86.8908	99.6898	84.7388	97.4658	101.425	89.9697	95.8383	107.947	110.741
-0.5	101.718	94.8964	102.936	100.289	98.4226	97.3216	102.18	114.851	93.8545	106.163	88.3136	98.6004	103.712	110.239	104.686	111.284	94.4426	98.1493	91.9044
-0.25	79.925	105.467	95.534	98.5035	104.455	109.569	102.264	77.5668	104.25	94.4499	124.796	101.71	111.549	92.2955	93.8891	98.7458	109.719	93.9035	97.3544
0	4.08456	11.6061	12.859	18.4433	18.4471	12.1367	13.3421	22.3644	9.58428	11.0089	24.0101	40.6905	83.0335	13.2072	32.3457	17.709	40.4334	29.9491	36.046
0.25	14.978	21.9332	21.8906	25.9228	23.3468	14.8325	14.2012	38.9597	24.5873	35.1536	32.8592	61.2122	73.4494	24.6737	58.6522	12.4367	56.8339	67.88	59.0388
0.5	25.9753	24.7471	35.1526	23.5872	26.2094	15.9053	17.2484	39.8965	26.1073	45.0187	48.6128	75.3372	70.3338	44.196	46.5112	33.078	93.3377	45.1799	48.7779
0.75	25.6256	14.966	47.899	38.0962	35.8771	13.698	21.4258	54.4633	31.4626	45.0498	37.1619	75.9317	96.1045	35.8196	57.6509	23.9723	82.2881	48.23	40.7659
1	21.9439	14.6383	43.5315	42.9787	39.7055	16.0455	25.7995	40.9644	39.0955	67.7457	59.5814	81.8989	78.5369	60.8148	74.173	56.4471	68.0933	66.8143	61.129
1.25	37.7434	19.073	41.5412	36.0775	43.596	20.0652	40.962	56.8097	39.8484	67.5426	63.5415	77.3072	118.187	56.7384	95.3879	48.7201	77.9303	81.4472	63.5133
1.5	41.3372	12.3716	49.4796	43.5581	47.0188	20.7673	37.1013	49.7535	38.1728	67.5167	67.7636	84.4298	98.3983	63.0716	124.439	69.3472	116.002	96.1385	74.3541
1.75	23.1669	15.4907	58.0588	50.6808	51.8645	22.9592	32.5085	79.4622	35.9666	74.034	71.4754	75.8672	118.445	62.7827	82.5238	55.3289	101.66	94.1516	87.0537
2	25.5404	28.7114	57.3062	48.7816	46.9933	28.6504	37.0584	56.7719	44.1138	64.442	62.3487	73.9653	125.232	59.7371	73.507	71.8659	89.0307	87.875	83.9565
2.25	34.7868	19.27	57.2016	44.194	53.472	27.5104	34.4271	57.2606	57.0614	76.9324	64.8228	76.2263	126.823	73.8143	101.623	62.2432	86.6823	79.3689	72.1817
2.5	49.9055	23.6374	55.986	43.4016	59.7159	22.0073	30.5364	81.3215	51.3937	81.8921	58.7816	52.0722	125.99	63.6675	75.5933	46.7325	62.8917	70.9088	82.9039
2.75	55.422	19.5286	56.0095	62.0339	56.8738	30.9531	46.46	63.2425	49.0936	64.1982	81.7523	83.4115	133.408	76.1103	91.0135	63.8307	114.242	108.74	108.392
3	48.9272	23.082	43.3317	51.3154	71.5202	31.4445	35.686	84.2168	58.544	78.7045	91.2116	73.4033	105.271	68.7453	78.7756	71.9362	100.441	113.25	117.704
3.25	56.7258	19.1904	44.36	44.2355	70.0463	27.9609	40.1016	75.2821	55.2966	79.4968	57.701	93.8627	127.158	64.488	85.9578	72.5205	102.297	92.1611	103.705
3.5	57.501	15.966	49.6718	56.7315	73.6771	28.5367	40.1221	105.193	46.925	119.936	74.8494	72.7906	125.684	57.2494	99.0827	47.0447	81.199	71.2433	78.5851
3.75	53.5178	14.7371	58.9772	65.6853	74.4727	30.0991	46.3946	78.3818	56.1785	52.1008	84.9243	82.2741	124.186	75.8866	66.3307	69.3075	138.394	77.0339	59.1406
4	59.4767	12.5251	70.65	68.1676	74.6794	40.8659	44.3571	64.8369	58.4076	81.4158	86.2087	86.8933	128.905	68.3465	78.1801	88.5983	56.8285	98.7968	85.1106
4.25	51.2891	12.0158	91.9853	63.5703	61.6356	36.6369	47.7002	75.4584	48.6381	71.504	74.8843	82.7427	126.063	76.5528	87.689	81.4268	95.4957	71.6131	69.2702
4.5	40.0104	19.9008	85.7775	73.6778	57.7941	34.3959	44.8775	58.1696	43.8784	85.935	60.2054	76.3859	103.569	78.916	85.7659	46.5153	71.0258	75.2204	76.2381
4.75	58.8718	18.8893	85.5098	83.1027	76.4452	37.4519	50.4335	77.5593	49.6427	90.3542	73.0572	68.0919	125.554	76.6828	88.8621	89.2138	102.229	110.845	97.3845
5	56.0595	17.9189	78.4435	91.2871	79.0274	41.9698	50.5894	69.9691	59.3052	76.2376	77.2514	73.6215	98.1159	76.9351	99.8937	87.0212	119.67	90.595	95.5934
5.25	73.239	19.6598	89.5313	85.2216	81.8725	42.5735	46.5686	85.7198	63.3088	63.0259	88.9316	74.4655	107.303	79.8431	121.152	46.1602	125.185	108.494	97.8402
5.5	50.0404	17.926	87.754	70.9718	79.0229	38.9956	56.2102	66.6386	63.2853	82.6309	88.1207	70.0213	130.104	94.4969	49.5211	70.7463	101.21	92.9381	94.3307
5.75	61.5166	21.3281	88.9184	91.2056	73.5347	41.0365	58.0325	78.7403	72.6209	61.0136	90.0917	80.9	131.614	52.044	87.6866	57.0628	134.139	77.2186	72.8618
6	46.0504	28.6666	73.8704	80.1337	79.5441	47.7119	44.0689	73.3406	57.9238	95.382	73.3993	66.9446	133.361	71.3853	82.5942	64.8232	96.9657	98.5264	97.4258
6.25	68.5831	31.0133	88.4034	91.7648	70.7403	41.4038	51.5607	75.5619	74.3369	92.3441	94.7988	80.7593	133.062	58.9439	99.434	70.7515	66.3423	79.0077	80.5666
6.5	56.5913	15.3136	67.7175	89.3351	85.8072	48.0751	59.6458	84.1045	62.0233	61.7714	74.2898	64.437	125.447	70.7092	121.421	39.5779	98.9257	106.728	71.0951
6.75	57.051	29.0538	96.4815	84.654	77.4676	46.6045	54.2807	92.4868	62.915	83.9251	61.7066	94.6547	134.627	72.0572	109.547	37.5634	104.756	91.7681	86.4201
7	64.788	25.3667	94.9852	72.5235	75.9942	42.7367	47.7625	65.1221	67.5081	82.1281	79.4871	90.9866	125.01	74.6831	70.009	53.1061	121.635	95.2394	93.7017
7.25	65.0511	28.3839	75.4518	94.4285	70.9231	47.8286	46.1133	82.8577	49.7411	103.04	84.077	119.728	128.193	75.7973	113.3	58.538	97.953	113.226	93.863
7.5	73.7681	20.5662	72.0043	79.7539	76.2505	42.4185	63.0678	83.4759	85.5458	66.2362	77.4176	93.1929	128.26	70.3179	106.744	61.9527	139.455	112.594	86.6576
7.75	76.606	27.2345	89.5562	87.7613	53.6546	47.5864	56.458	76.9218	80.6305	87.8832	89.5508	90.7285	133.767	70.2351	117.218	58.9791	123.864	81.6841	70.8652
8	73.3923	29.8681	87.5982	81.5388	53.6053	53.8854	50.5361	61.2122	79.7993	94.775	118.913	77.7374	135.948	68.7356	63.2394	47.1996	114.507	80.4713	88.6093
8.25	77.0844	28.1242	103.99	77.7696	53.6869	56.4117	54.8058	79.2762	75.9764	95.027	119.692	103.325	131.499	66.9964	112.558	45.1252	101.672	74.3851	63.1253
8.5	69.4607	26.1471	83.1781	86.393	71.7466	47.447	57.3555	105.677	68.852	81.249	121.712	77.6673	130.898	68.5959	70.9194	64.5191	66.5804	68.7339	72.3779
8.75	72.3983	27.7773	88.6696	79.4129	57.9294	53.685	47.9441	70.6764	69.8563	127.915	84.6481	107.149	134.9	74.1671	75.2349	52.6381	72.6916	114.115	106.824
9	65.5255	21.6959	92.3838	79.2492	46.5177	44.1335	48.7814	99.546	66.9454	82.5417	93.7396	90.4967	133.259	69.3892	87.1038	63.9487	82.5397	101.351	90.6116
9.25	87.1778	24.6155	90.4788	72.9184	57.0652	46.3368	46.4717	91.6244	73.7322	68.4578	83.2881	99.0866	128.799	57.4384	104.796	63.5937	99.1958	90.3589	73.9618
9.5	99.8398	24.5994	102.525	94.0758	50.0237	41.19	48.284	79.1262	81.5442	74.3496	83.0983	85.0983	135.568	72.4045	82.489	65.0794	94.0986	91.2057	89.2175
9.75	100.629	20.4341	80.9498	92.6058	58.7623	47.3473	74.2948	68.1195	58.798	100.577	86.7377	75.4083	132.869	49.2468	97.6077	62.5236	84.9982	104.693	98.9497
10	86.5499	24.4865	84.1318	97.9111	64.6726	52.7806	72.2354	103.771	79.6416	84.2855	82.2257	89.8026	138.306	78.3079	74.9887	59.106	89.0236	80.2806	76.8131
10.25	92.915	26.7967	67.6089	74.2698	59.4555	45.2931	61.5241	89.1642	77.2177	86.1615	110.023	106.8	134.386	73.0501	72.0477	58.7513	97.1259	79.8931	87.3134
10.5	86.1051	25.3237	92.3991	87.8328	65.543	63.3214	67.231	82.7695	67.4678	85.6116	108.231	93.9826	137.622	84.3988	67.2484	23.8303	80.2238	75.5029	78.2952
10.75	80.7917	23.6496	91.9406	84.4227	88.8553	56.5644	78.2245	76.2274	84.0888	92.6719	95.7404	91.284	138.327	74.1827	87.607	33.497	113.565	103.092	87.2826
11	73.1692	30.2961	93.3332	86.4198	75.4834	60.325	76.1774	73.9201	62.7762	57.9878	81.3665	93.5839	139.145	85.389	90.4783	52.2165	82.3966	85.1263	95.3666
11.25	87.8418	27.4439	107.199	71.7185	80.8107	66.0831	63.759	75.7605	63.0889	63.7187	84.9734	108.439	136.949	55.1178	98.7521	55.1207	101.446	92.621	85.3389
11.5	104.453	30.2774	114.831	70.0018	80.4224	73.4147	61.9055	60.8019	57.6491	49.5391	70.1613	80.5965	137.563	72.3109	92.1757	58.7142	101.765	80.9637	67.0316
11.75	94.6492	41.191	103.905	82.2493	81.9932	59.0973	58.259	71.2957	64.2709	60.8128	90.982	110.295	137.859	99.8996	47.8952	82.7109	96.4856	78.2383	81.2523
12	77.4624	24.372	122.854	102.686	78.1299	60.2496	56.3407	64.8232	65.1556	68.2962	86.0043	113.116	139.226	95.2431	77.0615	58.2726	79.4621	101.789	105.747
12.25	57.6645	32.0644	151.079	98.4979	95.9999	57.2754	45.5412	77.737	68.0616	79.5523	61.0547	60.3605	137.039	101.777	85.2132	53.9117	112.67	78.2878	59.9088
12.5	89.4505	24.5561	122.747	113.498	101.1	60.3657	48.292	85.6946	74.5152	80.4446	71.7037	75.6851	139.278	79.4185	93.2905	51.7288	85.1676	88.2994	74.4445
12.75	97.8623	27.0072	134.022	102.624	79.3704	66.2598	47.7347	77.4662	73.9338	68.771	87.9242	89.5601	137.23	90.6853	78.7518	45.7741	106.669	81.8898	70.2753
13	95.1868	29.7636	114.214	102.147	102.809	67.3955	54.3912	82.6431	83.2236	49.0562	122.753	89.9659	140.077	82.4068	49.1355	53.7052	114.662	91.8478	104.143
13.25	95.371	29.0951	124.57	111.361	87.5889	66.2463	46.1719	80.2332	67.7228	68.5149	101.441	68.7604	139.297	88.3503	53.7654	56.0571	91.1363	135.98	117.891
13.5	100.809	29.5773	109.657	95.8401	89.6353	69.4184	61.5938	68.212	67.4882	63.241	75.9381	77.6914	140.389	81.6516	71.7326	47.7299	96.7111	102.85	99.3582
13.75	113.591	26.8931	100.109	101.687	87.1371	80.9715	49.4365	87.534	72.7976	90.2993	97.1923	64.1421	136.176	82.0981	61.6118	46.7539	105.401	81.4472	77.9225
14	94.7651	25.3245	145.661	136.029	84.67	72.7256	60.2289	72.698	93.8761	77.0662	114.321	79.0879	139.608	92.3853	65.8413	32.1427	111.126	99.2841	76.3607
14.25	66.6363	30.742	131.409	121.906	83.3967	86.7357	71.1452	97.0254	72.2398	75.7183	96.3692	103.75	138.052	81.7644	44.5196	44.2564	119.094	106.646	103.866
14.5	89.9224	30.9147	127.663	101.245	78.4607	70.8479	64.0196	123.12	91.9367	62.4179	86.4858	100.595	134.055	87.3624	51.8055	41.4282	111.382	102.087	84.6984
14.75	80.4412	33.6441	146.11	86.7051	85.2986	79.8914	76.4709	105.415	73.9249	73.2234	87.3412	56.9796	139.116	83.6698	44.1224	42.9655	87.0882	121.356	122.707
15	112.599	14.7199	113.268	95.5714	80.1736	76.6648	67.0134	102.798	86.1192	89.5923	82.6303	75.4784	138.076	91.7475	55.0811	39.4454	115.62	99.3839	106.35
15.25	109.106	25.6212	137.677	109.746	74.2725	76.6135	70.9836	109.842	79.5464	65.6362	78.2344	75.1155	142.149	83.5737	84.0475	42.5591	115.462	82.8834	78.0892
15.5	85.827	25.6987	156.527	99.2817	80.3731	72.4264	61.2179	111.459	76.8417	92.8445	87.3442	86.8559	138.252	96.0805	98.4009	38.2048	81.4093	95.6464	80.4701
15.75	74.9061	27.2108	161.353	121.959	72.9001	70.3652	54.2572	112.756	91.1285	93.8576	84.6676	77.8109	140.91	85.6781	89.3529	37.3522	91.3007	103.682	86.4158
16	83.495	21.9325	152.092	103.39	89.695	81.3989	55.9179	98.4094	89.6213	86.4875	76.7774	75.8005	139.284	97.4149	69.9406	44.4012	91.2003	94.0088	75.0646
16.25	82.4115	26.3716	129.629	111.747	77.1711	70.9739	51.5972	104.098	81.3837	84.7707	93.1184	88.8905	138.179	106.993	89.4194	46.2422	114.703	78.1901	71.6539
16.5	93.367	27.197	144.23	138.802	84.4701	78.4669	63.3969	98.8433	78.7442	60.5926	90.9163	89.3256	138.836	103.728	71.1376	55.7619	79.2374	91.1652	96.4494
16.75	75.2413	22.6643	131.774	111.769	89.4888	75.2679	61.5322	65.9992	78.8237	74.5109	71.8897	90.572	141.075	81.1284	69.4047	55.2469	96.095	86.4867	85.4568
17	81.1807	32.0805	119.12	98.9666	92.2679	88.8612	62.0067	98.563	77.9765	69.8457	74.3267	79.2005	140.986	103.255	67.0946	49.6394	90.2713	67.8536	67.9744
17.25	69.5923	22.8452	111.506	102.316	79.5881	84.8659	65.7979	117.748	79.1553	110.45	103.596	64.9111	136.338	73.2449	84.3319	53.3861	87.8808	83.6095	76.954
17.5	77.3339	31.5872	124.675	95.1138	106.375	82.0348	61.8874	86.9593	64.7245	73.1239	74.7012	66.6195	142.366	91.7191	73.5011	45.952	94.1255	73.1567	70.9375
17.75	84.3465	30.2753	122.476	104.868	90.8822	79.2979	66.5297	94.522	59.3034	134.597	88.6253	95.4186	134.577	103.969	56.8252	49.6271	93.8086	80.7846	81.5125
18	96.1967	28.0566	106.142	102.307	84.8519	89.6604	59.0225	73.7117	60.7816	115.518	89.2231	60.8402	136.958	108.782	68.7196	53.0837	109.939	93.1535	65.8925
18.25	97.9935	24.2237	115.16	134.403	73.7372	88.2982	64.9632	104.058	69.999	105.807	95.5822	102.711	142.19	97.8763	73.5004	32.8885	105.773	100.273	103.033
18.5	89.6701	21.4459	132.466	124.844	66.6943	99.0322	74.2438	96.1551	63.9527	104.953	100.368	106.181	138.776	97.571	62.4141	95.1842	113.904	111.002	88.219
18.75	81.1452	21.3485	112.87	107.152	56.9044	89.7731	64.5601	84.5686	71.9922	96.3095	109.908	54.0074	143.769	87.0708	42.6598	126.972	112.115	110.864	113.159
19	103.419	18.8999	133.266	119.623	72.9477	101.772	62.7122	98.3226	77.7017	83.8593	97.2919	84.4928	140.405	94.4791	64.3106	73.1783	82.2484	101.469	98.6129
19.25	106.415	33.0628	96.2411	110.552	76.1129	91.4284	57.7156	73.9632	69.9784	79.9587	66.2125	88.0654	139.579	85.2254	42.4717	98.4294	102.005	101.787	76.8481
19.5	84.3008	39.4964	106.1	119.808	67.0424	84.7245	58.5467	97.2748	67.1278	146.355	67.4546	87.8962	143.529	94.6507	68.3243	84.643	86.7768	127.348	114.873
19.75	67.8094	26.1724	116.058	95.6362	81.2957	83.6801	67.7254	75.4291	76.6963	146.313	106.104	68.8252	136.372	97.3081	69.7909	68.3307	146.771	75.0502	63.2156
20	78.1925	33.0966	96.421	132.571	71.3757	82.3094	67.0108	83.1426	72.5008	114.996	66.5079	84.9937	139.879	92.9183	83.6946	86.4511	118.812	85.4273	74.6305
20.25	89.7941	36.2267	105.66	107.355	70.6394	96.2043	79.6014	82.9681	65.0673	85.967	99.6166	68.5522	137.595	96.6171	81.3347	97.6817	140.39	75.9282	67.3636
20.5	91.0598	24.6351	101.475	144.729	66.5336	96.773	76.2319	129.49	75.4704	106.188	104.632	74.4461	137.837	94.9576	68.4155	59.9252	118.079	98.2046	92.8141
20.75	98.254	38.2884	126.216	109.583	90.0401	102.275	74.9627	108.482	61.3119	70.2821	101.631	61.9799	136.412	71.5356	90.9367	53.8363	102.548	85.9603	70.7047
21	97.3563	32.249	148.607	117.345	71.143	105.502	67.2057	114.361	74.633	82.3631	93.6082	83.8916	141.092	86.2031	89.1097	60.3809	97.0429	91.7961	76.4718
21.25	102.345	27.8872	113.306	103.324	94.0796	95.7202	53.5818	103.924	84.1249	122.622	95.3541	78.0523	139.891	94.4628	67.5963	28.4725	107.102	107.109	81.6546
21.5	122.623	30.7606	129.763	122.932	89.7844	88.9028	52.7464	116.118	72.8821	139.763	88.7066	62.2206	139.994	85.8402	81.5732	39.7927	100.768	92.7956	73.6191
21.75	100.639	33.1981	125.912	103.161	94.5341	93.5573	63.0686	111.009	74.3275	135.5	83.9188	88.9112	139.692	95.3576	80.2505	47.571	111.334	106.618	87.4077
22	95.024	41.72	119.081	130.632	83.688	102.066	68.3377	117.619	94.4202	118.218	72.8837	65.6192	138.804	86.3103	53.7644	69.2292	104.568	43.0507	84.1261
22.25	107.027	32.9898	121.901	104.362	106.601	80.5016	58.0681	100.96	73.4422	109.673	83.3436	77.2215	136.941	79.4621	71.3841	66.2787	100.175	47.0184	81.0421
22.5	124.526	37.8287	101.11	93.6552	108.476	92.5588	63.8241	98.4729	86.8713	151.675	82.132	92.0599	137.172	92.7051	83.2446	77.2656	116.245	36.81	73.6792
22.75	118.334	34.6416	139.642	105.641	81.5625	88.3698	74.5221	97.6916	84.5355	108.951	102.772	82.4245	140.483	115.706	85.346	65.2625	129.726	41.5306	81.4849
23	106.276	38.1601	142.705	105.763	100.722	86.6801	60.6551	123.262	96.9831	120.44	77.6779	88.1241	141.667	103.39	94.1159	54.1529	127.612	50.4718	78.0952
23.25	102.617	34.408	122.184	107.585	107.314	93.6257	63.7065	124.346	88.7372	111.01	96.5672	63.5708	139.179	81.9044	66.7818	62.6678	115.644	43.3701	98.6115
23.5	106.093	29.5831	126.673	126.475	106.192	96.7379	59.5317	114.044	78.0859	107.732	90.4304	55.547	139.336	71.7469	87.0986	87.7036	158.623	33.612	73.3744
23.75	116.937	44.168	135.74	116.815	125.85	87.9262	51.0849	140.442	68.8828	120.799	99.3461	90.9128	140.719	93.5504	87.6315	58.2636	141.959	40.9911	118.875
24	98.0795	38.6637	131.884	126.955	99.5835	87.0624	62.6141	149.986	82.8325	129.205	93.3507	86.962	139.843	99.276	111.076	54.5538	128.712	44.8264	59.7715
24.25	100.092	35.4103	161.197	130.039	85.9789	83.1128	59.9951	176.061	70.2539	112.392	83.0351	81.5652	140.619	87.5612	118.741	63.3803	78.3895	46.3983	70.7509
24.5	93.4489	39.8196	130.119	132.223	90.0253	100.711	67.346	150.129	81.6325	118.777	92.3362	101.567	141.16	80.1632	105.716	86.9622	104.502	44.0154	90.1514
24.75	123.633	45.2183	120.744	133.679	75.1047	91.5505	48.231	120.02	79.7641	99.5804	108.299	115.396	140.711	76.868	94.2802	86.7319	99.0551	26.5603	68.2074
25	121.223	34.084	124.554	125.739	90.0363	94.5489	65.0503	149.845	75.967	107.038	113.582	92.7026	140.325	81.5052	73.9754	89.8166	107.507	34.4173	62.2968
25.25	105.986	32.3013	130.046	114.796	87.1508	81.9642	61.1957	137.284	90.9407	72.0657	84.794	106.115	139.232	77.7705	85.3547	71.1779	120.608	46.8185	81.0833
25.5	122.397	40.7325	154.724	111.825	101.876	97.9614	70.8263	126.345	79.6132	117.228	103.195	89.6997	139.885	82.1293	74.3468	79.0201	133.502	55.0143	107.636
25.75	98.2301	52.447	143.263	126.455	86.2671	88.5591	64.7211	129.239	84.2532	127.914	94.1838	72.819	139.624	82.4944	67.1184	95.8425	90.691	53.4865	86.0239
26	91.3179	49.1653	106.951	126.693	105.61	105.118	70.1006	145.096	93.3688	106.982	87.7886	117.393	141.297	88.3337	118.736	94.7553	127.91	64.1809	65.1697
26.25	93.8946	37.1569	112.655	119.442	105.203	116.376	70.4747	141.175	100.751	74.2371	102.61	103.106	140.659	89.7749	74.3286	59.909	116.911	54.7229	68.9847
26.5	121.729	32.9411	140.44	123.923	100.425	111.665	58.0876	126.329	89.0893	58.5022	106.679	99.5463	139.781	63.7798	91.1111	67.7505	75.0705	40.4756	57.0286
26.75	112.428	33.7891	140.141	129.62	99.6798	89.9776	58.0905	99.9322	95.5039	81.5741	120.339	108.535	140.83	92.1916	86.0168	66.4752	79.1071	57.3434	74.5838
27	112.476	42.7546	137.166	120.943	92.1493	96.2107	55.4962	120.043	82.3325	100.852	84.1343	57.3485	141.001	82.8035	89.9881	73.5648	73.3435	54.1066	75.3563
27.25	114.641	47.1666	97.3465	107.919	101.283	113.46	60.2907	130.874	88.0075	96.6558	108.565	76.1851	139.319	104.173	67.9004	76.946	79.5103	49.6769	59.0289
27.5	110.014	43.657	134.868	121.63	106.993	96.8143	60.5776	137.306	90.1016	82.1574	99.727	87.4213	140.728	92.5355	104.01	71.2599	100.098	58.9159	72.0552
27.75	113.641	48.7984	123.173	128.753	95.3723	100.483	62.6567	131.147	96.3252	92.1001	105.903	112.368	139.966	99.4393	108.091	83.222	118.314	57.5985	62.9952
28	101.034	37.0011	119.992	114.255	94.2423	95.2619	58.5357	120.767	98.1439	97.5498	112.484	69.8602	140.589	80.1463	126.202	87.6356	104.453	43.5188	81.7616
28.25	114.284	40.796	112.867	109.47	104.432	100.79	64.3917	122.382	77.3965	74.4751	106.108	81.2645	140.531	88.4309	61.9354	86.1173	94.6553	62.1623	79.1795
28.5	104.878	37.6994	103.462	116.321	92.7023	102.342	48.8762	147.811	82.0435	81.3932	106.02	78.8235	139.514	91.9236	80.2297	54.6702	106.226	69.8967	84.5268
28.75	147.338	35.2915	117.074	117.105	82.4435	94.3725	57.271	90.3435	75.4222	87.8556	97.1543	89.1312	141.119	69.3528	58.5382	84.8745	121.007	39.6899	73.5303
29	126.888	42.1778	111.632	116.677	97.5478	98.4122	58.7447	97.3899	88.7149	61.5827	111.088	92.1676	141.491	69.292	73.6692	72.7312	99.7581	43.5793	92.9179
29.25	104.798	37.483	126.765	119.68	97.3587	80.8819	57.3244	120.437	77.0274	82.733	97.1372	85.0655	140.143	81.6189	90.633	64.3857	110.303	70.8647	70.1976
29.5	114.497	45.5041	116.779	110.667	131.166	84.9584	52.9036	130.771	69.3267	115.21	96.1291	92.6026	140.804	73.2337	99.7091	80.5561	142.339	43.3954	80.5988
29.75	113.84	52.3973	126.005	109.974	92.919	85.6547	50.9413	102.855	85.1785	85.7898	94.4272	94.4737	140.403	96.2994	87.7896	88.6603	124.924	48.297	81.2506
30	131.559	39.1364	147.107	111.706	105.637	95.9519	57.7972	116.222	68.7511	87.9104	98.2347	84.0194	140.692	88.5204	76.8698	62.4456	106.939	44.2762	76.6526
30.25	172.362	44.7159	146.049	140.877	94.3632	79.4077	64.5424	115.586	75.5037	89.9071	86.699	96.6731	140.492	94.2476	50.2502	94.7966	115.705	58.3008	70.6648
30.5	123.026	46.1347	122.203	118.575	78.3277	89.9698	71.4639	128.709	85.727	130.351	100.86	86.9478	140.622	81.0539	81.7491	58.6153	95.6433	68.7146	68.1373
30.75	100.366	46.4244	114.366	106.893	102.43	84.9837	72.2066	107.098	63.3741	137.595	110.98	103.287	140.379	63.5858	50.615	54.2776	153.82	64.371	96.8426
31	104.004	36.3392	127.567	109.143	100.725	86.1941	65.3838	98.2802	75.3645	133.338	93.6103	107.031	139.008	98.4856	45.1028	38.2452	147.743	53.8099	79.8718
31.25	127.177	40.9838	118.715	100.767	109.982	83.7909	60.1972	137.058	74.2081	81.5914	97.4893	84.3148	139.239	77.2673	80.6297	77.5492	139.696	78.2313	85.6007
31.5	184.737	50.4999	140.83	150.224	120.972	87.8147	56.539	120.813	71.18	109.161	89.2586	76.2803	139.801	66.5113	93.9589	64.304	108.119	73.0272	64.2423
31.75	155.966	39.0917	114.809	126.821	94.7493	86.5438	73.6886	74.2531	81.3444	137.146	128.065	100.88	140.617	88.3219	81.4425	86.5762	87.266	77.5065	107.385
32	132.199	37.1733	137.118	130.56	97.4878	91.9945	67.3341	98.8752	78.4344	93.1451	103.635	146.759	140.174	69.5999	102.939	39.5136	81.9084	64.5508	84.951
32.25	146.243	46.1108	142.305	137.92	94.465	84.7038	71.4882	87.0839	89.6004	87.0289	105.395	68.8315	140.197	100.994	72.5962	67.6942	138.257	62.9499	82.6748
32.5	158.942	46.8212	114.175	148.759	91.8484	107.474	76.944	116.648	75.364	89.2697	88.0266	61.3723	140.657	92.5571	77.7923	40.083	98.7936	80.9017	104.543
32.75	154.152	46.6062	145.324	134.232	88.3942	105.875	74.3963	123.028	92.2725	78.1766	105.425	81.23	139.805	95.3122	65.766	38.7557	104.325	66.6643	84.8913
33	134.93	47.0549	122.977	136.482	98.1381	101.167	78.5296	123.932	80.639	73.4179	88.2232	68.4608	140.729	101.278	90.3942	35.2564	112.127	84.1876	77.8457
33.25	112.878	51.9146	126.719	160.168	95.6589	93.1671	71.722	127.489	79.6271	116.516	100.508	77.4899	142.784	89.8499	106.09	40.1711	115.504	76.8731	84.0835
33.5	88.7465	38.6396	120.478	145.262	85.7809	103.817	84.1659	112.196	75.9062	159.327	103.439	95.5635	140.74	96.3776	62.0369	66.6127	114.596	76.7846	71.9185
33.75	85.7847	56.1373	86.5487	137.995	92.5608	100.23	71.7409	111.362	80.4002	133.285	95.0519	91.1581	140.962	73.0944	86.814	114.674	94.762	69.7429	97.9708
34	103.171	53.2188	114.672	105.528	88.735	98.0284	66.6284	116.781	94.2069	119.234	118.394	97.7878	139.848	79.6832	75.8825	90.5687	92.292	75.089	108.284
34.25	91.4185	48.1936	136.037	147.578	111.716	88.6757	65.7752	92.7309	83.079	108.907	77.5408	59.6326	140.668	69.4153	79.1034	147.493	100.606	61.34	77.8866
34.5	95.6319	24.3233	109.95	134.048	89.6547	94.4447	74.5413	173.125	88.5841	128.303	94.0265	61.2236	140.594	69.4262	102.213	131.6	100.619	48.8165	57.4697
34.75	104.461	40.7336	109.153	149.689	81.4396	90.6099	70.2211	104.343	79.9184	92.6917	102.161	77.0585	141.048	85.5852	109.248	99.7265	115.193	56.433	77.9736
35	98.1674	39.1242	103.954	131.618	85.4721	103.351	66.2598	106.802	66.3181	106.094	95.4948	70.8277	139.68	70.5214	94.8777	116.632	132.004	67.1777	56.2449
35.25	89.3022	49.1749	127.61	108.091	82.9988	107.803	65.4491	93.9772	94.8275	137.634	84.5802	87.1165	141.163	68.1944	94.3176	127.177	90.5698	68.4616	86.5956
35.5	64.7942	38.2248	115.853	135.094	83.7209	87.4931	84.9558	97.4593	77.2972	110.787	90.2464	72.0543	140.425	75.4111	96.5625	154.443	137.152	70.0355	80.9512
35.75	73.8918	32.8722	129.454	124.089	84.6663	99.4089	72.2745	88.7483	95.5831	162.216	92.1311	57.3111	140.12	70.9673	96.0114	124.131	103.564	79.0483	75.309
36	81.6238	32.7639	130.613	111.529	90.9226	91.5743	61.9318	139.139	91.2181	114.111	95.7597	80.0452	138.74	77.4622	95.4466	126.974	134.311	75.986	81.2657
36.25	68.3734	40.8262	118.753	124.105	82.7717	73.187	50.718	117.938	75.1358	92.4147	105.84	60.5352	140.514	80.3122	96.0713	137.73	124.791	66.8243	53.8939
36.5	83.2482	33.8397	118.169	106.183	102.626	88.5903	51.8739	132.133	93.907	160.494	85.0805	59.5868	139.748	72.4354	95.6896	95.3772	124.97	83.0266	77.3502
36.75	80.0374	48.8279	143.165	117.791	73.3069	105.072	66.5538	145.44	88.725	130.828	106.47	69.571	141.635	63.0564	97.4954	123.423	120.095	74.9507	92.4168
37	94.4848	55.291	120.022	98.1364	92.9889	97.5184	68.959	120.076	89.1892	147.628	81.9079	49.8058	140.305	61.1544	96.0009	107.061	104.657	49.0716	75.0257
37.25	83.1736	40.0358	114.157	130.483	79.9908	102.026	60.6262	113.438	85.8188	116.154	112.123	63.2878	140.427	86.0228	96.004	101.776	125.429	83.2803	70.1933
37.5	90.6493	47.6595	114.197	112.89	84.4245	101.51	57.6081	117.637	89.5932	116.587	132.157	58.2976	139.726	80.8609	96.7425	116.721	88.6254	71.6669	73.5971
37.75	97.1316	47.234	104.562	133.96	81.9027	89.2023	64.2732	123.644	111.401	134.677	125.121	64.1252	139.833	79.7913	96.4318	109.158	105.602	72.5884	72.8607
38	124.208	41.6364	117.151	101.675	81.9667	93.5387	61.6527	105.069	98.5522	131.166	71.0851	89.0427	141.907	60.0436	96.8578	78.4311	101.058	91.0976	81.5189
38.25	73.5482	51.082	121.546	93.8666	85.3469	102.464	65.6064	123.506	94.1987	117.485	100.251	56.9881	140.504	70.4746	96.1855	109.216	109.714	58.5408	64.6036
38.5	97.0714	51.0201	125.874	107.004	81.2709	91.8716	72.6511	123.187	94.81	129.064	99.0455	110.305	141.057	69.9181	96.397	110.918	149.769	71.4476	96.5344
38.75	63.0547	27.7367	143.443	128.939	90.149	116.145	69.7262	91.8611	88.4376	141.166	94.208	57.7551	142.209	72.5423	96.6208	111.435	106.701	81.393	53.8618
39	101.317	50.1361	152.699	97.5101	92.1206	95.1658	53.626	146.424	111.849	84.7269	76.6085	69.4036	141.03	85.4455	96.2549	120.738	84.2712	79.2048	78.1156
39.25	85.2961	37.617	165.676	107.942	86.808	86.5125	61.0245	104.278	106.447	83.6084	74.8689	87.7811	139.743	81.3744	96.019	130.658	130.131	54.5648	68.2922
39.5	136.601	43.9439	119.043	108.813	79.4873	96.6887	63.4484	144.424	96.9085	127.95	68.4146	75.1851	138.845	83.4931	96.1555	165.696	93.3437	85.7882	78.0951
39.75	91.1681	65.8452	122.621	108.072	96.1532	95.4265	61.6151	112.361	96.669	101.232	119.442	75.7797	141.617	78.7434	96.294	105.61	133.185	57.1679	77.4536
40	108.059	56.8872	115.54	122.362	84.2202	84.8804	74.5833	149.43	97.9152	90.7943	72.887	67.6175	141.187	74.0358	96.106	179.258	103.126	83.8408	52.2904
40.25	95.2318	47.0378	87.2637	104.972	95.5923	83.6156	83.1177	104.873	98.6807	105.254	102.26	73.279	140.741	87.8796	96.2306	159.446	146.632	62.7081	61.1959
40.5	113.195	55.3763	84.8546	82.9564	93.5617	79.5783	65.3711	96.3813	103.449	75.3629	85.5132	83.6056	140.996	74.8385	95.9017	118.221	128.329	69.9792	55.7288
40.75	88.3046	58.6024	97.962	94.936	103.603	77.5831	57.6765	88.2803	90.4515	104.202	93.9916	75.833	141.246	86.9551	96.1859	147.002	133.283	74.2338	81.1272
41	81.3033	42.1111	108.235	106.468	90.6928	83.1725	72.5379	132.455	102.477	94.8297	76.5094	71.8311	140.835	97.6463	96.0885	112.453	135.516	61.9761	78.893
41.25	95.2541	60.6388	140.664	96.7601	58.6442	95.0306	68.4368	114.621	90.8004	86.9766	78.5692	76.1346	140.671	80.598	96.2683	120.653	106.75	63.4282	54.9603
41.5	130.616	51.3401	111.41	93.51	106.581	89.5479	79.6632	110.983	90.7991	122.158	101.673	87.1644	141.584	72.33	95.669	100.86	115.622	73.1286	83.5993
41.75	96.2005	40.8444	122.516	122.71	94.5632	86.8348	70.9572	145.176	103.278	109.631	98.795	90.9068	137.306	78.6934	95.4766	108.859	105.168	89.6824	78.2997
42	84.4022	55.0344	143.297	111.532	108.845	84.5314	62.4368	114.758	104.053	110.685	68.5969	91.8173	140.231	54.3231	95.5994	138.658	154.261	63.0783	83.3485
42.25	91.4806	45.4161	145.644	109.252	101.713	100.711	68.4211	130.205	102.12	120.097	89.4002	97.7848	139.703	81.2967	96.1279	129.014	96.3144	77.3527	113.181
42.5	100.45	41.5984	130.406	101.735	83.7201	86.5248	73.2657	168.085	84.8439	99.5879	72.3159	87.6686	139.434	66.5266	96.0094	117.884	132.619	92.4876	68.903
42.75	92.4302	48.5906	123.255	109.192	80.6202	81.1561	77.6666	124.355	101.887	105.143	79.9126	81.9133	139.762	64.3264	96.3379	137.941	105.191	55.3456	83.3287
43	89.5066	42.7079	111.083	114.21	89.0084	85.5532	63.9829	99.2773	101.543	122.49	85.4049	85.7981	139.198	95.6631	96.2244	170.003	114.45	97.3685	73.102
43.25	105.138	57.9918	132.085	110.87	83.0202	96.7942	65.2448	101.379	105.283	114.135	100.49	45.5894	139.454	60.6539	95.7678	158.18	119.359	91.4844	82.1909
43.5	107.254	56.1245	84.5443	122.783	98.6368	92.3016	61.7046	115.356	110.139	122.964	104.975	109.154	139.366	84.2679	96.0349	139.907	88.423	81.9882	76.4343
43.75	86.8949	55.609	114.798	131.991	74.1244	102.713	63.8983	104.989	92.7914	79.0767	92.2531	61.443	136.026	70.9127	95.8113	89.9521	86.0932	74.0048	118.508
44	115.17	63.7763	115.602	142.167	75.4627	95.11	54.31	137.278	97.9184	103.092	73.8132	69.0026	138.723	76.8636	96.1258	90.2628	99.3381	75.6613	75.5623
44.25	130.903	64.4751	124.561	115.073	88.8237	93.463	54.2069	138.068	102.577	91.2558	101.662	95.1224	137.521	95.8147	96.1114	159.642	98.0569	68.311	86.473
44.5	100.761	50.6018	105.992	137.95	73.3435	95.2569	52.1764	115.893	100.137	95.0489	82.4426	99.5091	137.09	73.5152	96.4387	163.934	111.199	64.9921	71.2396
44.75	109.869	58.7215	114.73	128.617	113.371	92.6595	47.7332	111.275	99.2339	91.3527	100.766	106.346	132.996	52.7734	96.3915	155.422	164.466	64.9092	69.154
45	99.2859	74.6974	111.087	90.8042	83.493	100.64	46.1109	106.498	113.488	96.2284	135.842	89.3409	139.128	50.9946	96.4399	106.559	130.065	94.2591	63.0946
45.25	94.8002	59.5341	153.955	100.171	93.2169	98.3735	46.9061	123.866	84.7391	84.125	121.808	99.2413	136.4	62.4002	96.1052	175.749	98.6754	69.9896	118.581
45.5	91.6147	56.1619	105.698	139.348	95.9217	89.1437	43.1664	88.6957	98.8976	104.806	125.406	88.4284	129.603	74.4677	96.4594	169.139	104.748	98.232	69.9406
45.75	81.4602	51.8104	110.5	119.398	128.883	94.5586	44.8043	94.7112	97.2796	105.728	112.882	53.6853	138.289	68.8174	96.2186	139.867	140.485	45.4282	76.2551
46	74.5424	51.2367	128.235	122.575	98.9492	93.9083	56.4571	90.0785	94.8487	72.2786	114.881	68.8824	136.943	64.8735	96.1609	158.554	69.5977	50.6159	58.3502
46.25	81.8082	48.8983	140.179	109.038	108.726	110.494	42.1808	125.838	103.2	83.265	99.4883	70.0597	136.904	50.7717	95.9111	156.855	106.489	60.0245	50.3068
46.5	72.2099	81.3884	107.793	104.605	106.332	91.7329	42.5801	101.446	107.671	90.8741	121.228	70.6551	139.603	75.9473	96.8852	163.804	117.915	51.2954	88.929
46.75	116.152	52.5072	119.951	104.103	86.331	97.9719	46.5351	117.713	106.894	78.7338	102.956	62.2152	142.088	57.205	96.2547	151.09	91.1297	84.876	86.4661
47	68.9775	56.2994	135.012	116.417	124.514	81.9886	52.787	120.226	121.287	66.1379	96.0364	38.6437	135.1	73.8542	96.2562	94.6297	91.0389	81.972	92.3906
47.25	70.1065	66.577	115.568	120.157	110.12	97.2935	42.6367	128.614	102.774	93.365	131.81	57.4895	137.258	63.4847	95.6353	176.604	112.603	70.6049	71.1295
47.5	98.2925	44.2227	102.125	119.276	86.1406	98.5709	56.001	122.346	101.473	91.5807	102.453	50.9486	139.907	70.3588	96.1849	154.245	112.751	55.4321	82.9946
47.75	112.706	63.755	139.19	147.256	124.761	97.2917	44.4363	75.5815	113.237	75.2276	130.274	67.4837	128.371	68.1709	95.7977	135.391	132.805	49.1451	74.7459
48	89.4652	70.49	104.117	126.033	96.8088	99.374	40.9038	91.1508	90.6161	83.3865	95.2521	77.5553	137.589	71.803	96.3371	154.382	114.371	67.4411	108.391
48.25	114.338	73.0662	125.274	130.417	98.0013	102.124	40.3636	108.76	105.319	98.3753	87.1897	51.4431	137.19	63.8278	95.938	149.565	135.612	77.0917	71.2973
48.5	105.037	61.9526	126.778	151.585	103.045	93.1405	36.9794	125.935	124.083	87.8275	96.9516	71.5476	141.369	61.1122	95.8014	121.341	98.8796	72.2427	86.5771
48.75	128.874	73.7045	113.488	132.424	76.1153	105.944	42.0469	106.101	108.114	75.5168	82.0277	59.2178	142.752	68.7769	95.9825	186.296	131.96	47.5033	101.312
49	107.898	65.2781	126.035	121.566	93.6261	88.4035	30.9758	99.2037	115.165	69.7021	72.4317	75.9393	136.671	64.6474	95.8661	157.56	81.6	75.705	77.8686
49.25	120.216	64.9522	122.393	138.002	84.8972	95.9736	46.3575	140.062	117.003	90.1272	70.3331	90.4192	139.709	59.7747	96.0494	168.669	103.626	57.9555	76.3106
49.5	94.8781	77.3017	104.307	127.589	112.542	83.5028	41.5259	109.031	109.951	85.4237	123.78	80.0275	139.998	65.3735	95.9336	130.33	107.987	84.0824	80.427
49.75	79.5999	89.6522	115.446	120.572	100.515	88.9755	44.5534	106.919	116.179	92.942	101.669	68.496	138.067	63.7739	95.7885	208.928	83.5368	67.7723	85.7201
50	73.8868	69.8083	117.344	128.929	106.054	90.265	31.1167	106.534	90.4586	103.227	82.312	49.6253	135.956	65.6528	95.8566	165.784	130.177	64.9338	67.438
50.25	111.74	78.1787	136.38	114.4	112.768	115.365	44.738	92.9441	92.9472	112.891	105.491	94.2098	135.822	72.8023	95.7205	156.973	122.938	70.8792	114.088
50.5	85.5187	59.83	111.006	132.669	138.27	102.36	44.4495	112.071	114.908	100.044	104.847	90.2415	140.743	76.4648	96.0747	143.616	95.4891	65.0213	110.214
50.75	80.5063	57.1832	97.4611	115.721	105.245	125.104	50.2472	91.0198	99.6538	107.533	78.3348	107.117	134.34	79.3953	96.073	202.887	104.633	60.2137	80.0906
51	118.429	51.625	90.7701	144.65	107.931	105.394	43.1153	98.3359	88.0614	100.998	91.5796	63.0535	148.105	77.4408	96.1008	152.088	142.313	45.2038	69.9047
51.25	93.6287	57.2841	92.6364	123.437	106.193	114.567	51.1498	82.7728	89.5447	90.8114	131.642	107.225	120.192	77.612	95.6847	158.663	128.211	71.3536	97.9344
51.5	108.161	81.5787	122.844	123.079	152.682	112.241	55.7188	81.2901	87.5363	127.288	100.906	77.2711	101.644	79.7713	96.0069	175	125.743	65.2854	68.0211
51.75	77.5216	51.6495	85.7611	124.15	109.867	115.472	59.8402	114.376	88.2134	95.0561	88.6458	86.9336	109.714	78.6043	95.7372	170.718	102.054	124.182	92.9861
52	76.3821	64.686	121.716	112.083	117.86	113.418	45.0687	107.235	126.731	118.761	101.583	91.3042	118.365	79.8253	95.3363	145.845	94.2963	75.9248	55.0509
52.25	114.638	84.1483	102.186	130.348	124.115	105.514	43.809	119.343	107.38	85.774	83.2332	71.3164	103.919	77.5483	95.5036	137.09	89.1079	67.4411	88.7418
52.5	98.9229	83.082	119.771	139.038	132.292	129.893	61.4673	106.662	110.331	106.223	59.6343	107.499	135.147	79.0159	95.8488	134.764	105.305	71.2527	79.6485
52.75	101.218	59.002	111.748	130.507	129.148	108.289	60.8549	122.828	113.7	136.294	84.5642	86.2396	127.084	79.0179	95.3375	170.07	115.645	95.2228	96.8186
53	82.0673	64.6101	143.463	115.292	126.404	116.985	57.8175	106.557	119.442	119.131	101.908	68.451	136.389	78.678	95.4611	158.361	98.7766	83.5129	95.8034
53.25	103.438	69.0139	144.831	109.604	117.266	108.927	56.7815	117.728	120.158	154.923	85.782	84.6613	100.813	80.9641	95.7682	185.554	170.747	95.3718	82.4335
53.5	99.2558	56.0766	123.322	126.999	124.468	118.926	59.7851	132.568	114.012	125.43	116.636	79.6657	130.583	80.46	95.7596	165.085	112.215	72.7174	81.0001
53.75	110.643	59.5821	143.834	136.906	117.898	115.991	55.3869	103.35	137.676	132.66	122.21	105.499	116.82	78.8542	95.7533	107.455	95.4456	88.5492	55.0341
54	113.245	45.9184	91.5296	134.765	133.437	127.175	59.262	66.7277	128.011	112.983	107.435	111.217	130.439	77.7595	95.9524	101.262	124.728	82.3933	90.5849
54.25	87.2934	60.9045	120.62	123.455	127.957	109.465	63.0744	78.7143	105.089	147.323	103.01	66.6465	143.212	77.5549	95.9307	149.102	120.242	96.2005	89.4958
54.5	57.5602	69.7119	121.322	126.023	127.115	109.9	73.4492	79.8302	124.955	114.049	98.0562	93.7934	99.6975	80.3335	95.7551	196.252	103.719	87.3332	99.1234
54.75	86.3112	65.5361	103.945	104.113	123.75	116.065	75.0571	100.418	118.185	118.706	90.6264	105.509	109.865	78.7861	95.7075	202.631	138.961	103.286	65.5988
55	84.1536	51.9217	144.669	110.619	111.38	115.268	98.366	92.3654	104.979	122.37	107.443	78.0387	95.1595	77.5511	95.5971	160.709	111.98	92.7571	90.1586
55.25	79.4283	49.1056	120.521	103.439	132.517	105.821	57.3353	83.8263	87.9981	100.921	116.654	88.119	113.238	76.8298	95.6512	149.09	110.038	80.1719	100.499
55.5	88.8164	57.4307	117.468	108.349	109.956	109.834	65.2166	121.288	112.785	76.9264	99.9871	88.096	115.299	77.5995	95.6399	196.575	98.7938	94.0237	76.5454
55.75	92.5923	67.5398	123.254	114.783	115.96	114.298	51.7383	112.463	95.3937	63.9145	112.172	92.4174	110.391	77.421	95.7566	177.456	131.827	86.005	84.232
56	97.1238	67.2365	110.397	95.8077	91.2227	109.091	56.5535	82.2814	85.4802	74.6467	114.74	138.871	111.464	77.8786	95.7899	128.14	112.228	74.849	56.835
56.25	72.9814	51.1782	122.059	94.1723	101.198	111.756	61.0555	119.239	79.1281	109.462	116.022	85.9755	120.968	79.7265	95.5864	164.819	76.3176	74.328	57.5574
56.5	104.584	52.4804	131.16	102.456	95.6095	111.456	59.4881	107.035	90.5686	120.928	102.793	118.837	113.845	78.9555	95.8272	159.101	90.5029	72.445	86.338
56.75	90.3595	61.261	105.036	146.141	102.71	111.796	59.5551	130.356	104.165	101.312	105.503	125.276	115.694	78.7382	95.8687	147.753	118.32	103.502	81.2851
57	79.3125	53.1512	94.7252	132.045	97.6306	106.447	56.1409	138.297	109.761	78.9376		99.3023	93.034	78.1554	95.698	181.166	82.1957	94.7869	71.3848
57.25	103.19	38.3786	94.8815	132.415	86.6447	108.595	65.5752	105.073	115.144	117.787		87.5392	137.995	74.7041	95.7276	176.421	168.85	66.3422	69.272
57.5	104.935	62.2748	113.37	131.36	130.957	105.917	61.9202	102.561	109.825	62.2246		110.925	119.318	76.4842	95.7089	165.631	130.616	95.3033	81.4271
57.75	100.992	61.4788	101.062	110.724	101.954	101.099	53.2362	94.336	115.299	81.276		76.4096	139.804	75.2826	96.0029	161.708	92.66	118.497	78.676
58	96.5267	66.1565	102.652	117.621	100.201	108.181	59.4262	97.248	117.446	68.6183		91.4232	136.017	78.2507	95.8434	127.4	144.725	102.488	94.1343
58.25	87.3251	62.3023	126.513	156.924	106.69	118.785	61.8543	105.397	101.986	96.189		56.7109	159.932	78.2007	95.9191	154.195	167.436	82.6749	86.7434
58.5	103.515	52.9588	156.638	138.685	99.0366	104.697	61.1296	92.4249	98.6294	114.809		60.1461	114.809	76.7384	95.7459	180.103	154.149	71.193	86.8346
58.75	85.7495	77.2533	146.76	125.008	95.8505	116.612	67.8466	109.244	110.433	69.6113		53.2972	122.087	74.7904	95.8858	180.597	129.428	77.9054	82.5873
59	103.151	65.5425	123.238	129.783	108.575	107.374	55.9214	110.791	120.024	67.1402		111.865	103.852	76.0483	95.7021	146.174	108.937	59.5428	87.4042
59.25	97.8537	59.1925	139.011	129.672	91.3972	99.0151	61.9588	108.431	123.112	104.956		88.8328	131.956	79.0813	95.5287	131.737	109.354	95.3115	97.3628
59.5	110.885	68.4755	137.261	133.116	95.4369	103.276	57.2557	105.498	122.916	112.902		94.8033	116.52	78.7393	95.5416	109.672	108.196	111.35	60.0383
59.75	100.563	66.8849	108.529	134.665	130.004	109.799	59.9009	86.8653	133.669	108.882		99.8	123.698	79.7379	95.4276	160.914	99.8764	136.607	103.231
60	122.414	58.5882	123.668	136.449	87.9498	106.138	48.914	97.935	115.521	113.962		79.003	143.844	78.3783	95.7465	171.094	86.3157	91.5433	87.5436
60.25	111.722	86.8671	100.196	132.079	78.7875	102.052	55.1247	107.094	124.327	99.2254		67.0821	133.908	82.6094	95.8137	168.732	89.5142	101.373	71.2104
60.5	89.4348	94.3078	102.109	141.043	106.666	89.998	49.9058	126.923	126.738	86.1391		93.8078	121.758	81.7435	95.6396	198.152	87.4202	40.5434	80.3097
60.75	111.434	82.6923	91.2418	131.949	79.0663	85.0036	50.0311	108.576	118.734	137.812		48.8684	122.102	80.8319	95.7756	149.545	96.513	50.1632	78.7561
61	112.26	58.8393	116.569	152.656	99.5683	100.577	61.9635	99.9286	106.222	114.72		55.2316	129.05	82.1465	95.7708	151.222	114.571	39.2526	83.7391
61.25	97.3094	71.0115	118.737	126.744	97.5924	100.879	53.6689	68.3351	120.353	97.0451		90.823	127.43	81.6218	95.6367	113.412	126.841	51.9326	90.9277
61.5	85.4042	70.1976	140.853	138.1	91.9337	104.739	70.3326	84.1509	121.447	138.659		85.3892	122.049	82.5612	95.5148	137.237	154.056	50.487	75.9912
61.75	72.7064	53.1045	125.721	126.315	98.2621	104.318	62.4683	92.3453	165.204	94.1551		70.9679	140.085	81.6474	95.626	135.319	93.2811	61.9094	97.2093
62	126.737	76.7661	144.561	149.86	97.2507	102.299	61.4555	83.9275	107.766	74.431		57.3185	89.2031	81.5621	95.7795	199.496	91.7785	72.7756	69.4688
62.25	85.0039	67.9618	120.592	127.057	105.088	97.4606	58.1264	104.809	116.121	106.714		60.013	100.642	80.2639	95.704	171.108	174.766	77.6942	100.14
62.5	116.419	71.5932	146.221	112.967	115.839	97.1552	79.6233	95.1955	108.355	87.7643		72.1279	106.851	81.7142	95.3937	207.291	98.2371	69.2598	108.785
62.75	111.293	45.1571	130.005	138.725	108.006	103.432	46.3577	81.1997	118.421	128.199		89.3307	105.902	81.983	95.1659	110.919	142.275	59.0274	100.798
63	108.019	62.0138	124.78	109.774	115.831	111.41	50.0692	89.0161	103.196	111.404		61.2064	112.272	80.0112	95.407	118.771	86.9618	49.2927	75.954
63.25	134.44	61.9615	124.6	117.208	122.5	111.623	71.0434	91.6251	129.72	111.364		90.4346	111.37	85.0049	95.6583	141.92	103.444	56.569	79.6143
63.5	121.197	60.0233	87.6343	109.63	142.308	109.506	60.3218	106.394	90.056	105.048		69.46	100.451	87.9465	95.1161	139.54	128.971	48.3689	117.874
63.75	99.4621	71.6825	122.291	89.4189	92.5328	81.4645	70.2556	94.6191	93.8731	97.4686		66.2248	119.415	79.8363	95.6678	138.301	114.371	43.6674	76.6339
64	89.859	67.251	124.794	130.344	104.341	90.3009	64.7155	91.1586	113.205	97.433		71.3113	125.575	82.262	95.8441	154.038	149.673	63.6025	59.8351
64.25	100.728	51.238	138.172	115.235	121.909	89.6093	60.8369	95.3408	101.368	138.525		72.7796	130.359	80.9788	95.6844	111.778	118.174	55.486	91.2451
64.5	93.8714	77.4917	121.48	106.072	104.464	89.5529	50.2454	107.016	99.7286	75.9211		82.1717	117.177	81.0709	95.9562	106.935	85.9818	61.0244	96.3021
64.75	125.012	75.082	132.453	86.6701	112.152	91.838	62.4669	107.031	119.101	97.6787		88.5638	118.186	81.8343	96.022	138.002	147.047	108.293	93.2035
65	118.171	75.4669	123.886	85.7173	92.0168	113.125	67.2516	57.7662	89.7878	99.5886		109.527	140.999	81.2113	95.9277	153.858	152.853	48.7478	69.1746
65.25	95.8281	85.4038	126.717	88.8297	89.2232	89.4259	48.5357	118.062	97.0108	84.5552		63.0175	105.779	79.9102	96.2216	171.122	141.453	43.8761	81.7362
65.5	191.363	64.2732	119.376	110.029	82.5578	98.8559	47.6452	92.2086	82.29	108.837		111.871	108.097	81.2892	96.0215	123.311	107.29	39.6185	86.5855
65.75	106.454	71.7701	147.464	97.2301	91.5189	97.0421	65.6564	124.089	109.21	101.707		117.679	116.712	78.9603	95.4834	123.743	124.533	60.3453	109.082
66	85.511	64.0397	109.66	120.792	98.7422	105.285	50.6728	108.704	90.7083	90.5993		60.7685	133.969	83.9949	96.1308	143.968	131.575	56.5378	71.9857
66.25	88.4203	66.3317	105.464	95.0026	84.9059	97.5683	47.4697	139.602	87.9072	81.8548		56.2846	116.21	82.1386	95.4744	144.407	92.6379	62.001	103.289
66.5	119.328	66.44	94.8383	124.443	84.659	98.8498	47.8516	128.796	93.4174	113.321		70.086	130.197	83.186	96.0828	140.555	122.924	47.8811	72.6565
66.75	86.0974	59.1003	120.207	145.265	82.871	104.529	56.0356	113.851	75.4256	114.068		46.1654	118.632	83.494	95.8394	106.241	77.2781	46.8708	59.798
67	91.1791	81.7399	157.912	142.034	78.0681	95.163	54.247	108.884	94.5767	102.473		63.7397	118.657	82.294	95.8153	106.226	102.442	53.6941	94.6505
67.25	99.5507	59.949	126.521	118.566	99.7265	98.3942	61.2741	111.202	93.2933	120.339		78.0888	113.437	81.602	95.1595	161.322	171.789	55.8125	95.7946
67.5	80.6698	67.8059	125.921	114.617	95.2816	109.636	60.963	103.31	79.763	103.085		53.7973	116.114	80.343	95.7795	161.372	146.675	40.4233	104.173
67.75	69.0664	80.467	82.812	118.242	75.1716	90.6825	60.958	99.1403	112.321	68.8965		88.4378	114.606	82.2562	94.9988	169.301	140.095	47.6058	92.1236
68	76.2961	53.1853	110.149	129.331	88.3941	98.1084	51.5467	110.152	103.449	140.072		62.8603	117.911	81.7477	95.0441	115.294	117.523	40.7786	107.729
68.25	92.6237	57.704	113.657	128.506	97.9022	104.36	49.8008	104.738	101.127	107.599		83.9781	116.702	82.931	94.5744	154.6	130.819	44.5609	73.8221
68.5	95.0833	52.0417	99.3714	186.458	114.612	100.078	53.3258	92.192	88.6502	130.241		79.0182	127.192	81.4281	94.6539	102.068	117.723	42.9181	79.3412
68.75	92.8653	52.4914	146.545	172.607	127.763	106.323	41.4085	121.84	99.9578	117.216		96.4026	128.752	82.0636	95.5732	132.383	112.475	37.7164	74.9921
69	90.5677	73.8106	135.474	104.849	99.5785	116.95	40.964	97.3719	122.479	84.7542		71.4683	105.377	81.9161	95.2415	85.5794	-15.505	47.5369	105.421
69.25	96.6443	81.9055	143.002	90.0489	120.881	106.869	60.0928	80.7374	106.905	115.326		76.575	119.46	81.4932	94.4889	127.385	130.241	45.9236	88.1388
69.5	92.4462	82.5319	119.693	105.694	114.608	99.3852	58.282	56.3396	109.216	148.766		50.2507	103.604	81.4338	92.7895	172.495	95.7759	43.4532	66.3225
69.75	75.7514	69.6513	123.894	104.319	132.075	109.134	41.8923	60.8657	100.993	172.287		58.3969	112.547	81.1212	95.1814	151.904	112.19	68.2496	108.313
70	88.8149	68.5763	161.677	97.7288	116.703	109.066	49.3321	106.227	99.1455	123.987		78.3296	114.005	80.7451	96.256	154.941		38.7446	93.2489
70.25	115.481	64.9276	152.534	92.1457	102.108	111.005	57.077	101.237	112.074	141.21		82.4971	97.6231	81.4229	95.8357	105.573		41.3442	110.755
70.5	79.9844	55.4817	168.841	76.9546	98.9824	118.913	44.2111	136.842	110.828	79.8065		97.57	94.4045	80.7149	96.2254	151.946		63.2572	67.8925
70.75	82.4817	61.4779	137.882	75.7207	119.677	104.061	58.262	112.923	122.612	88.4347		87.5192	119.984	81.8042	95.9238	128.918		55.2671	90.1472
71	100.212	58.3693	151.26	94.3223	100.417	117.137	59.0377	102.92	125.596	106.148		80.2649	121.34	81.5721	97.2374	125.672		74.7211	95.7016
71.25	74.7706	52.068	162.534	142.356	111.625	113.134	47.5096	92.3035	138.77	107.508		60.3734	97.3648	81.2528	95.5043	160.193		37.5966	108.768
71.5	103.659	66.4661	120.701	118.52	115.071	100.167	56.9876	112.965	124.759	129.807		92.0364	101.937	81.6163	95.9365	132.486		31.832	86.2063
71.75	71.3216	62.9725	125.513	147.213	97.6179	94.0361	49.205	129.974	118.676	108.148		99.6022	97.229	82.4022	96.0893	152.867		51.1974	69.6148
72	89.4778	69.8396	147.082	141.6	115.558	124.521	54.0057	120.37	120.386	144.128		109.987	94.7336	81.402	95.9334	185.516		63.0572	107.191
72.25	90.1557	56.9195	149.617	160.331	112.201	103.186	55.2876	87.2535	121.376	143.72		83.7746	111.319	82.8569	96.363	158.248		36.7817	96.8852
72.5	84.6283	75.6367	153.528	110.495	123.372	114.105	67.173	124.017	139.997	194.239		72.717	81.2643	82.729	95.8885	170.569		82.0936	78.7661
72.75	82.564	69.9854	124.283	144.599	113.952	130.451	50.8178	116.717	123.66	141.963		97.3854	91.4766	82.1061	96.1148	137.061		39.5426	85.0256
73	82.4339	51.8288	143.065	131.311	53.7444	123.146	48.9939	96.4864	125.354	99.9047		115.612	121.093	82.7339	96.0931	140.98		39.3188	94.7358
73.25	60.6325	56.2162	151.049	147.938	57.1078	86.8866	54.2621	135.915	129.622	119.835		97.9588	97.8607	83.1025	95.954	110.697		46.2986	92.4058
73.5	76.3304	59.4168	176.697	122.188	119.123	121.023	51.6871	114.758	101.368	117.814		103.706	95.0157	82.0354	95.5957	131.37		51.9674	103.568
73.75	77.458	47.677	173.051	101.728	115.269	122.802	61.5279	91.5091	119.492	112.403		108.764	100.1	82.3355	96.1446	174.156		30.9209	96.6639
74	81.7076	69.4153	129.052	130.262	86.9092	117.93	59.1243	109.928	122.112	103.542		136.628	91.6373	82.9813	96.2177	127.415		37.0767	79.324
74.25	108.627	39.7526	141.109	152.442	97.7398	120.427	61.331	98.9141	109.577	100.442		82.7282	101.588	82.0059	96.1462	163.767		38.904	71.4803
74.5	83.9985	72.6147	154.881	110.616	95.0358	114.885	60.7555	125.428	95.3078	195.233		74.4692	102.454	81.369	96.0309	154.665		43.8066	83.4955
74.75	95.2524	66.9255	121.398	121.061	132.695	130.371	50.67	75.8445	110.072	75.2147		74.8633	80.1023	81.9692	96.0174	149.787		66.4783	101.418
75	100.451	70.7016	166.605	127.981	121.558	125.655	50.9565	86.8994	79.7829	64.4688		66.026	95.2001	83.6869	95.9292	108.122		47.9855	85.0371
75.25	106.261	87.3074	178.564	135.885	110.269	112.175	66.7018	90.8511	85.9534	91.5724		71.8596	98.3233	81.1183	95.9162	150.336		29.4267	98.4295
75.5	80.5357	72.8859	142.461	146.605	107.993	104.615	64.8504	94.418	119.751	104.698		75.0571	86.4661	81.1855	96.0109	85.7563		49.3172	75.1364
75.75	76.6694	64.4944	157.392	123.119	108.612	114.858	60.6129	89.2392	90.6999	133.542		112.549	75.2522	84.155	96.3322	181.755		60.2194	88.2446
76	108.45	49.6751	165.891	116.149	79.193	106.71	46.4526	129.116	106.029	119.954		58.0376	94.2775	84.2459	96.0696	196.102		46.4056	63.6335
76.25	94.6216	66.8937	159.038	123.951	106.547	106.984	54.2558	144.934	109.773	109.609		95.6127	101.763	83.944	95.969	155.141		60.6382	103.206
76.5	103.421	62.2056	144.252	130.947	87.8285	105.488	50.7148	86.6194	111.278	137.239		88.569	94.4643	82.9275	96.1501	150.369		52.6249	85.6119
76.75	87.3013	82.9952	108.656	93.2965	99.005	80.823	43.7175	64.0827	122.267	100.884		106.574	108.537	79.2722	96.0843	94.7143		59.7407	92.9326
77	107.072	56.489	141.837	133.512	108.319	110.75	28.1798	137.916	138.541	87.3412		101.518	109.159	80.4055	96.0709	173.475		80.8547	94.3701
77.25	77.9299	61.0811	154.87	112.729	86.7992	99.0713	48.3551	111.471	138.738	72.4356		108.663	110.488	84.1984	95.7723	162.345		77.1856	82.0637
77.5	99.099	69.9503	137.965	128.791	95.1505	86.5779	48.8773	88.1168	133.024	84.0344		109.565	110.835	86.1377	96.048	141.999		66.2909	130.574
77.75	90.5257	56.3171	171.57	134.363	109.421	110.234	50.0926	76.6048	112.677	136.88		80.8252	113.493	83.008	96.1572	150.885		29.3729	65.6499
78	93.4999	62.7598	157.2	107.85	124.035	112.164	47.4686	87.4267	120.036	130.851		119.451	110.678	83.2192	96.1459	138.686		41.5877	106.156
78.25	102.626	81.5502	107.971	150.673	89.8856	111.221	34.8378	118.257	169.774	85.2728		99.67	111.422	84.9496	96.0441	139.432		64.8644	68.0097
78.5	85.2033	68.2495	131.208	136.449	110.346	91.0077	48.7147	133.933	134.459	81.4638		49.0525	92.292	78.0756	96.036	112.241		30.0103	95.8128
78.75	94.9497	63.3689	124.294	142.347	123.909	97.152	58.2041	106.427	114.198	67.5234		102.64	140.298	78.9787	96.0694	91.4594		43.0441	96.5725
79	67.4338	77.1568	103.016	156.516	91.7815	106.038	53.3301	96.7882	116.096	103.974		108.647	102.669	81.3006	96.0328	121.436		67.794	90.6686
79.25	100.546	54.7824	142.467	145.488	94.9893	120.941	49.5192	116.019	111.666	74.7406		61.2848	100.171	83.3503	96.1536	147.174		43.886	71.3411
79.5	104.506	63.0665	126.999	118.494	83.6784	109.317	59.2719	117.455	121.14	154.453		61.1048	101.731	90.288	95.8678	126.277		50.6679	90.5275
79.75	84.5443	81.3355	122.981	141.531	92.7043	100.316	50.0929	107.3	129.138	81.6527		160.045	146.818	80.6872	96.0684	124.974		65.0713	75.7896
80	76.0463	69.1531	122.852	132.023	121.175	108.163	38.7176	81.3193	110.47	118.586		93.9339	138.038	91.693	96.0771	123.32		44.7318	67.6683
80.25	73.8454	52.1135	116.432	157.408	112.445	107.962	39.1382	70.2341	126.649	92.3492		95.4429	119.046	91.4373	96.0277	110.763		52.8831	59.7024
80.5	119.299	80.8106	168.126	136.965	105.061	111.855	46.4888	80.8147	127.04	55.4243		77.1759	91.4809	79.7076	96.1213	158.82		33.3778	79.6713
80.75	68.1309	62.6336	164.191	138.794	53.8503	100.103	50.2453	76.3874	130.959	77.1108		74.2585	97.2939	96.108	95.9444	113.05		54.2048	95.2888
81	77.0338	78.8983	92.4261	149.216	53.6178	102.726	44.1366	90.5318	122.435	119.652		127.422	95.6012	88.76	96.0379	111.95		47.043	107.528
81.25	104.839	66.093	122.639	104.052	58.7707	106.434	38.0328	112.096	132.529	133.234		77.0333	100.209	80.904	96.1995	96.6656		37.3408	65.1851
81.5	93.3185	65.8558	129.286	116.255	59.395	109.95	56.8425	119.13	108.629	93.7442		42.7782	76.896	80.0995	96.2638	121.467		60.5711	75.4775
81.75	117.928	66.9566	134.509	108.991	56.5314	109.258	50.3526	124.02	124.845	130.864		61.0315	90.4356	84.1818	96.2434	118.07		50.2975	64.88
82	76.8242	66.587	153.777	121.173	54.8025	105.373	43.8599	139.978	113.388	125.856		94.5197	80.2197	87.1452	96.2346	129.031		44.7971	61.168
82.25	85.2765	63.1274	143.685	74.6602	53.6095	96.8329	38.8718	125.261	107.007	69.5479		76.8673	94.7693	80.7868	96.1727	145.007		39.8817	61.2567
82.5	115.074	59.0348	133.028	115.797	53.6075	95.9358	49.8458	112.435	107.715	84.1343		85.6516	91.5006	68.13	96.2212	110.778		42.6883	65.5325
82.75	109.998	78.2197	137.252	114.192	53.605	107.072	45.0563	103.84	103.118	86.609		126.584	102.433	62.1123	96.3128	107.953		64.291	66.3253
83	73.5334	58.7212	147.207	111.195	53.6362	104.073	49.1959	96.717	132.465	97.3732		124.496	101.031	83.5982	96.1503	101.514		42.166	78.8963
83.25	90.4562	68.8059	103.385	107.615	53.6657	107.061	58.4976	119.308	106.978	93.3598		98.6084	108.105	88.389	96.1133	139.351		32.83	75.9864
83.5	82.7102	60.9583	116.902	95.2271	53.7091	99.4452	67.9909	111.998	119.635	82.6742		92.456	95.4193	69.6964	96.0577	122.077		70.7558	69.4418
83.75	76.6856	81.3625	143.182	112.335	53.7897	114.882	69.9872	75.2136	99.6802	130.523		98.0865	67.5563	63.5996	96.1842	107.787		41.6891	63.648
84	78.44	64.3487	142.224	114.344	53.6907	104.861	63.6192	84.5232	114.048	109.465		80.8085	100.432	63.7242	96.1423	124.75		54.6007	60.8239
84.25	120.978	57.4588	104.616	97.558	53.9154	118.447	48.282	108.712	106.503	102.721		99.1521	60.7507	83.555	96.179	108.802		48.3703	66.5669
84.5	100.773	50.5687	113.374	103.563	53.9397	111.309	67.7681	111.665	131.011	156.953		60.7756	105.366	69.0192	96.3409	98.2866		57.0594	73.4631
84.75	100.267	60.6277	126.409	112.642	86.7911	117.323	56.3219	106.227	93.8837	122.62		101.464	86.7454	66.8953	96.1174	124.643		31.1182	65.1561
85	97.4757	70.9834	144.156	109.258	116.685	114.912	57.6336	116.412	109.866	146.136		77.0112	64.3964	71.9196	96.1556	120.376		42.6343	119.949
85.25	104.567	73.5571	104.969	82.2107	95.2004	105.714	55.6389	100.629	93.1272	150.877		106.888	73.1126	71.892	96.1309	92.085		58.8203	70.3734
85.5	90.6252	48.8318	98.761	91.8234	108.748	102.408	52.8949	117.499	114.167	120.917		77.8067	86.4801	83.1187	96.1477	133.449		59.3384	84.4214
85.75	102.076	49.9504	129.664	96.5136	94.335	92.4001	58.8578	130.035	115.784	165.704		72.1761	75.2226	98.1057	96.1864	75.693		50.8834	69.5024
86	93.7322	61.5581	104.625	105.62	126.904	112.883	65.2304	124.166	105.954	155.544		57.3184	82.0803	89.0352	96.0447	65.0003		46.6363	59.0834
86.25	90.586	55.1779	125.953	128.031	95.5164	113.678	58.2559	173.818	112.545	173.948		98.9006	135.153	61.926	96.2664	124.912		46.0958	73.6838
86.5	83.068	53.1012	113.189	114.208	108.865	127.025	63.8408	147.963	137.826	149.102		83.4989	89.149	71.5781	96.1841	115.841		70.1584	79.048
86.75	76.8886	66.1774	127.846	109.169	90.0328	139.587	49.1622	113.941	111.559	98.0917		61.0111	98.1361	67.6107	96.2672	99.8608		29.8928	72.5671
87	73.7455	55.1091	125.378	84.9277	95.8646	125.421	58.2634	114.62	82.6878	98.0113		94.8728	100.506	70.1259	96.1933	67.4761		53.1648	64.6092
87.25	76.5065	65.6705	90.5657	113.852	99.057	126.66	61.1518	92.4682	113.097	98.2315		123.368	100.279	76.4746	96.3038	91.5182		54.2702	72.2191
87.5	62.3973	61.2399	102.389	85.8314	106.115	108.096	55.0894	114.402	116.273	99.661		106.524	106.571	57.8968	96.1449	74.4371		44.7022	68.4332
87.75	83.7194	51.9182	94.8827	110.545	90.3141	117.005	67.9202	119.161	116.499	100.243		69.9254	101.566	59.0131	96.0515	70.6758		56.12	50.9507
88	67.4637	64.1699	91.6401	99.8431	105.694	103.852	62.0807	125.815	133.677	141.436		102.014	88.8093	69.1719	96.2166	89.025		85.281	50.6613
88.25	82.9769	75.029	102.354	68.8347	90.1244	100.931	70.8401	94.3321	109.958	209.739		123.487	99.3473	52.8739	95.9143	85.1545		50.1344	51.9417
88.5	112.284	83.5365	94.1026	94.1901	95.8053	103.286	51.3163	116.775	97.7517	232.689		99.4153	109.564	55.9523	96.0867	87.1826		66.8275	56.4696
88.75	80.271	63.8995	92.2788	85.7711	93.4077	89.1925	62.5025	124.257	105.309	165.532		126.897	104.032	61.8139	96.1833	129.561		52.3039	82.896
89	61.4119	58.1988	110.329	77.519	88.8696	84.1462	66.0754	146.291	107.485	170.974		106.509	128.836	56.7737	96.0926	127.256		46.0244	38.6808

## Sheet: Prebleach removed
Time	SD509_Con-02m_a3_001_2020_02_26__13_44_55_Out_Reg.tif	SD509_Con-02m_m67_a3_001_2020_02_26__13_51_13_Out_ Reg.tif	SD509_Con-04m_m67_a2_001_2020_02_26__15_07_11_Out_ Reg.tif	SD509_Con-04m_m67_a3_001_2020_02_26__15_09_31_Out_ Reg.tif	SD509_Con-04m_m67_a4_001_2020_02_26__15_15_23_Out_ Reg.tif	SD509_Con_01m_m67_a3__2020_02_04__11_08_20_Out_ Reg.tif	SD509_Con_01m_m67_a3__2020_02_04__11_13_30_Out_ Reg.tif	SD509_Con_01m_m67_a3__2020_02_04__11_15_55_Out_ Reg.tif	SD509_Con_01m_m67_a4__2020_02_04__11_11_08_Out_ Reg.tif	SD509_Dap-04m_m67_a2_001_2020_02_26__14_47_21_Out_ Reg.tif	SD509_Dap-05m_m67_a2_001_2020_02_26__15_36_35_Out_ Reg.tif	SD509_Dap-05m_m67_a2_001_2020_02_26__15_42_36_Out_ Reg_reg_reg.tif	SD509_Dap_01m_m67_a3__2020_02_04__10_57_26_Out_ Reg.tif	SD509_Dap_01m_m67_a4__2020_02_04__10_52_38_Out_ Reg.tif	SD509_Dap_01m_m67_a4__2020_02_04__10_55_02_Out_ Reg.tif	SD509_Dap_02m_m67_a3__2020_02_04__11_29_34_Out_ Reg.tif	SD509_Dap_02m_m67_a3__2020_02_04__11_34_13_Out_ Reg.tif	SD509_Dap_03m_m67_a4__2020_02_04__11_56_02_Out_ Reg.tif	SD509_Dap_03m_m67_a4__2020_02_04__11_56_02_Out_ Reg_reg.tif
0	4.08456	11.6061	12.859	18.4433	18.4471	12.1367	13.3421	22.3644	9.58428	11.0089	24.0101	40.6905	83.0335	13.2072	32.3457	17.709	40.4334	29.9491	36.046
0.25	14.978	21.9332	21.8906	25.9228	23.3468	14.8325	14.2012	38.9597	24.5873	35.1536	32.8592	61.2122	73.4494	24.6737	58.6522	12.4367	56.8339	67.88	59.0388
0.5	25.9753	24.7471	35.1526	23.5872	26.2094	15.9053	17.2484	39.8965	26.1073	45.0187	48.6128	75.3372	70.3338	44.196	46.5112	33.078	93.3377	45.1799	48.7779
0.75	25.6256	14.966	47.899	38.0962	35.8771	13.698	21.4258	54.4633	31.4626	45.0498	37.1619	75.9317	96.1045	35.8196	57.6509	23.9723	82.2881	48.23	40.7659
1	21.9439	14.6383	43.5315	42.9787	39.7055	16.0455	25.7995	40.9644	39.0955	67.7457	59.5814	81.8989	78.5369	60.8148	74.173	56.4471	68.0933	66.8143	61.129
1.25	37.7434	19.073	41.5412	36.0775	43.596	20.0652	40.962	56.8097	39.8484	67.5426	63.5415	77.3072	118.187	56.7384	95.3879	48.7201	77.9303	81.4472	63.5133
1.5	41.3372	12.3716	49.4796	43.5581	47.0188	20.7673	37.1013	49.7535	38.1728	67.5167	67.7636	84.4298	98.3983	63.0716	124.439	69.3472	116.002	96.1385	74.3541
1.75	23.1669	15.4907	58.0588	50.6808	51.8645	22.9592	32.5085	79.4622	35.9666	74.034	71.4754	75.8672	118.445	62.7827	82.5238	55.3289	101.66	94.1516	87.0537
2	25.5404	28.7114	57.3062	48.7816	46.9933	28.6504	37.0584	56.7719	44.1138	64.442	62.3487	73.9653	125.232	59.7371	73.507	71.8659	89.0307	87.875	83.9565
2.25	34.7868	19.27	57.2016	44.194	53.472	27.5104	34.4271	57.2606	57.0614	76.9324	64.8228	76.2263	126.823	73.8143	101.623	62.2432	86.6823	79.3689	72.1817
2.5	49.9055	23.6374	55.986	43.4016	59.7159	22.0073	30.5364	81.3215	51.3937	81.8921	58.7816	52.0722	125.99	63.6675	75.5933	46.7325	62.8917	70.9088	82.9039
2.75	55.422	19.5286	56.0095	62.0339	56.8738	30.9531	46.46	63.2425	49.0936	64.1982	81.7523	83.4115	133.408	76.1103	91.0135	63.8307	114.242	108.74	108.392
3	48.9272	23.082	43.3317	51.3154	71.5202	31.4445	35.686	84.2168	58.544	78.7045	91.2116	73.4033	105.271	68.7453	78.7756	71.9362	100.441	113.25	117.704
3.25	56.7258	19.1904	44.36	44.2355	70.0463	27.9609	40.1016	75.2821	55.2966	79.4968	57.701	93.8627	127.158	64.488	85.9578	72.5205	102.297	92.1611	103.705
3.5	57.501	15.966	49.6718	56.7315	73.6771	28.5367	40.1221	105.193	46.925	119.936	74.8494	72.7906	125.684	57.2494	99.0827	47.0447	81.199	71.2433	78.5851
3.75	53.5178	14.7371	58.9772	65.6853	74.4727	30.0991	46.3946	78.3818	56.1785	52.1008	84.9243	82.2741	124.186	75.8866	66.3307	69.3075	138.394	77.0339	59.1406
4	59.4767	12.5251	70.65	68.1676	74.6794	40.8659	44.3571	64.8369	58.4076	81.4158	86.2087	86.8933	128.905	68.3465	78.1801	88.5983	56.8285	98.7968	85.1106
4.25	51.2891	12.0158	91.9853	63.5703	61.6356	36.6369	47.7002	75.4584	48.6381	71.504	74.8843	82.7427	126.063	76.5528	87.689	81.4268	95.4957	71.6131	69.2702
4.5	40.0104	19.9008	85.7775	73.6778	57.7941	34.3959	44.8775	58.1696	43.8784	85.935	60.2054	76.3859	103.569	78.916	85.7659	46.5153	71.0258	75.2204	76.2381
4.75	58.8718	18.8893	85.5098	83.1027	76.4452	37.4519	50.4335	77.5593	49.6427	90.3542	73.0572	68.0919	125.554	76.6828	88.8621	89.2138	102.229	110.845	97.3845
5	56.0595	17.9189	78.4435	91.2871	79.0274	41.9698	50.5894	69.9691	59.3052	76.2376	77.2514	73.6215	98.1159	76.9351	99.8937	87.0212	119.67	90.595	95.5934
5.25	73.239	19.6598	89.5313	85.2216	81.8725	42.5735	46.5686	85.7198	63.3088	63.0259	88.9316	74.4655	107.303	79.8431	121.152	46.1602	125.185	108.494	97.8402
5.5	50.0404	17.926	87.754	70.9718	79.0229	38.9956	56.2102	66.6386	63.2853	82.6309	88.1207	70.0213	130.104	94.4969	49.5211	70.7463	101.21	92.9381	94.3307
5.75	61.5166	21.3281	88.9184	91.2056	73.5347	41.0365	58.0325	78.7403	72.6209	61.0136	90.0917	80.9	131.614	52.044	87.6866	57.0628	134.139	77.2186	72.8618
6	46.0504	28.6666	73.8704	80.1337	79.5441	47.7119	44.0689	73.3406	57.9238	95.382	73.3993	66.9446	133.361	71.3853	82.5942	64.8232	96.9657	98.5264	97.4258
6.25	68.5831	31.0133	88.4034	91.7648	70.7403	41.4038	51.5607	75.5619	74.3369	92.3441	94.7988	80.7593	133.062	58.9439	99.434	70.7515	66.3423	79.0077	80.5666
6.5	56.5913	15.3136	67.7175	89.3351	85.8072	48.0751	59.6458	84.1045	62.0233	61.7714	74.2898	64.437	125.447	70.7092	121.421	39.5779	98.9257	106.728	71.0951
6.75	57.051	29.0538	96.4815	84.654	77.4676	46.6045	54.2807	92.4868	62.915	83.9251	61.7066	94.6547	134.627	72.0572	109.547	37.5634	104.756	91.7681	86.4201
7	64.788	25.3667	94.9852	72.5235	75.9942	42.7367	47.7625	65.1221	67.5081	82.1281	79.4871	90.9866	125.01	74.6831	70.009	53.1061	121.635	95.2394	93.7017
7.25	65.0511	28.3839	75.4518	94.4285	70.9231	47.8286	46.1133	82.8577	49.7411	103.04	84.077	119.728	128.193	75.7973	113.3	58.538	97.953	113.226	93.863
7.5	73.7681	20.5662	72.0043	79.7539	76.2505	42.4185	63.0678	83.4759	85.5458	66.2362	77.4176	93.1929	128.26	70.3179	106.744	61.9527	139.455	112.594	86.6576
7.75	76.606	27.2345	89.5562	87.7613	53.6546	47.5864	56.458	76.9218	80.6305	87.8832	89.5508	90.7285	133.767	70.2351	117.218	58.9791	123.864	81.6841	70.8652
8	73.3923	29.8681	87.5982	81.5388	53.6053	53.8854	50.5361	61.2122	79.7993	94.775	118.913	77.7374	135.948	68.7356	63.2394	47.1996	114.507	80.4713	88.6093
8.25	77.0844	28.1242	103.99	77.7696	53.6869	56.4117	54.8058	79.2762	75.9764	95.027	119.692	103.325	131.499	66.9964	112.558	45.1252	101.672	74.3851	63.1253
8.5	69.4607	26.1471	83.1781	86.393	71.7466	47.447	57.3555	105.677	68.852	81.249	121.712	77.6673	130.898	68.5959	70.9194	64.5191	66.5804	68.7339	72.3779
8.75	72.3983	27.7773	88.6696	79.4129	57.9294	53.685	47.9441	70.6764	69.8563	127.915	84.6481	107.149	134.9	74.1671	75.2349	52.6381	72.6916	114.115	106.824
9	65.5255	21.6959	92.3838	79.2492	46.5177	44.1335	48.7814	99.546	66.9454	82.5417	93.7396	90.4967	133.259	69.3892	87.1038	63.9487	82.5397	101.351	90.6116
9.25	87.1778	24.6155	90.4788	72.9184	57.0652	46.3368	46.4717	91.6244	73.7322	68.4578	83.2881	99.0866	128.799	57.4384	104.796	63.5937	99.1958	90.3589	73.9618
9.5	99.8398	24.5994	102.525	94.0758	50.0237	41.19	48.284	79.1262	81.5442	74.3496	83.0983	85.0983	135.568	72.4045	82.489	65.0794	94.0986	91.2057	89.2175
9.75	100.629	20.4341	80.9498	92.6058	58.7623	47.3473	74.2948	68.1195	58.798	100.577	86.7377	75.4083	132.869	49.2468	97.6077	62.5236	84.9982	104.693	98.9497
10	86.5499	24.4865	84.1318	97.9111	64.6726	52.7806	72.2354	103.771	79.6416	84.2855	82.2257	89.8026	138.306	78.3079	74.9887	59.106	89.0236	80.2806	76.8131
10.25	92.915	26.7967	67.6089	74.2698	59.4555	45.2931	61.5241	89.1642	77.2177	86.1615	110.023	106.8	134.386	73.0501	72.0477	58.7513	97.1259	79.8931	87.3134
10.5	86.1051	25.3237	92.3991	87.8328	65.543	63.3214	67.231	82.7695	67.4678	85.6116	108.231	93.9826	137.622	84.3988	67.2484	23.8303	80.2238	75.5029	78.2952
10.75	80.7917	23.6496	91.9406	84.4227	88.8553	56.5644	78.2245	76.2274	84.0888	92.6719	95.7404	91.284	138.327	74.1827	87.607	33.497	113.565	103.092	87.2826
11	73.1692	30.2961	93.3332	86.4198	75.4834	60.325	76.1774	73.9201	62.7762	57.9878	81.3665	93.5839	139.145	85.389	90.4783	52.2165	82.3966	85.1263	95.3666
11.25	87.8418	27.4439	107.199	71.7185	80.8107	66.0831	63.759	75.7605	63.0889	63.7187	84.9734	108.439	136.949	55.1178	98.7521	55.1207	101.446	92.621	85.3389
11.5	104.453	30.2774	114.831	70.0018	80.4224	73.4147	61.9055	60.8019	57.6491	49.5391	70.1613	80.5965	137.563	72.3109	92.1757	58.7142	101.765	80.9637	67.0316
11.75	94.6492	41.191	103.905	82.2493	81.9932	59.0973	58.259	71.2957	64.2709	60.8128	90.982	110.295	137.859	99.8996	47.8952	82.7109	96.4856	78.2383	81.2523
12	77.4624	24.372	122.854	102.686	78.1299	60.2496	56.3407	64.8232	65.1556	68.2962	86.0043	113.116	139.226	95.2431	77.0615	58.2726	79.4621	101.789	105.747
12.25	57.6645	32.0644	151.079	98.4979	95.9999	57.2754	45.5412	77.737	68.0616	79.5523	61.0547	60.3605	137.039	101.777	85.2132	53.9117	112.67	78.2878	59.9088
12.5	89.4505	24.5561	122.747	113.498	101.1	60.3657	48.292	85.6946	74.5152	80.4446	71.7037	75.6851	139.278	79.4185	93.2905	51.7288	85.1676	88.2994	74.4445
12.75	97.8623	27.0072	134.022	102.624	79.3704	66.2598	47.7347	77.4662	73.9338	68.771	87.9242	89.5601	137.23	90.6853	78.7518	45.7741	106.669	81.8898	70.2753
13	95.1868	29.7636	114.214	102.147	102.809	67.3955	54.3912	82.6431	83.2236	49.0562	122.753	89.9659	140.077	82.4068	49.1355	53.7052	114.662	91.8478	104.143
13.25	95.371	29.0951	124.57	111.361	87.5889	66.2463	46.1719	80.2332	67.7228	68.5149	101.441	68.7604	139.297	88.3503	53.7654	56.0571	91.1363	135.98	117.891
13.5	100.809	29.5773	109.657	95.8401	89.6353	69.4184	61.5938	68.212	67.4882	63.241	75.9381	77.6914	140.389	81.6516	71.7326	47.7299	96.7111	102.85	99.3582
13.75	113.591	26.8931	100.109	101.687	87.1371	80.9715	49.4365	87.534	72.7976	90.2993	97.1923	64.1421	136.176	82.0981	61.6118	46.7539	105.401	81.4472	77.9225
14	94.7651	25.3245	145.661	136.029	84.67	72.7256	60.2289	72.698	93.8761	77.0662	114.321	79.0879	139.608	92.3853	65.8413	32.1427	111.126	99.2841	76.3607
14.25	66.6363	30.742	131.409	121.906	83.3967	86.7357	71.1452	97.0254	72.2398	75.7183	96.3692	103.75	138.052	81.7644	44.5196	44.2564	119.094	106.646	103.866
14.5	89.9224	30.9147	127.663	101.245	78.4607	70.8479	64.0196	123.12	91.9367	62.4179	86.4858	100.595	134.055	87.3624	51.8055	41.4282	111.382	102.087	84.6984
14.75	80.4412	33.6441	146.11	86.7051	85.2986	79.8914	76.4709	105.415	73.9249	73.2234	87.3412	56.9796	139.116	83.6698	44.1224	42.9655	87.0882	121.356	122.707
15	112.599	14.7199	113.268	95.5714	80.1736	76.6648	67.0134	102.798	86.1192	89.5923	82.6303	75.4784	138.076	91.7475	55.0811	39.4454	115.62	99.3839	106.35
15.25	109.106	25.6212	137.677	109.746	74.2725	76.6135	70.9836	109.842	79.5464	65.6362	78.2344	75.1155	142.149	83.5737	84.0475	42.5591	115.462	82.8834	78.0892
15.5	85.827	25.6987	156.527	99.2817	80.3731	72.4264	61.2179	111.459	76.8417	92.8445	87.3442	86.8559	138.252	96.0805	98.4009	38.2048	81.4093	95.6464	80.4701
15.75	74.9061	27.2108	161.353	121.959	72.9001	70.3652	54.2572	112.756	91.1285	93.8576	84.6676	77.8109	140.91	85.6781	89.3529	37.3522	91.3007	103.682	86.4158
16	83.495	21.9325	152.092	103.39	89.695	81.3989	55.9179	98.4094	89.6213	86.4875	76.7774	75.8005	139.284	97.4149	69.9406	44.4012	91.2003	94.0088	75.0646
16.25	82.4115	26.3716	129.629	111.747	77.1711	70.9739	51.5972	104.098	81.3837	84.7707	93.1184	88.8905	138.179	106.993	89.4194	46.2422	114.703	78.1901	71.6539
16.5	93.367	27.197	144.23	138.802	84.4701	78.4669	63.3969	98.8433	78.7442	60.5926	90.9163	89.3256	138.836	103.728	71.1376	55.7619	79.2374	91.1652	96.4494
16.75	75.2413	22.6643	131.774	111.769	89.4888	75.2679	61.5322	65.9992	78.8237	74.5109	71.8897	90.572	141.075	81.1284	69.4047	55.2469	96.095	86.4867	85.4568
17	81.1807	32.0805	119.12	98.9666	92.2679	88.8612	62.0067	98.563	77.9765	69.8457	74.3267	79.2005	140.986	103.255	67.0946	49.6394	90.2713	67.8536	67.9744
17.25	69.5923	22.8452	111.506	102.316	79.5881	84.8659	65.7979	117.748	79.1553	110.45	103.596	64.9111	136.338	73.2449	84.3319	53.3861	87.8808	83.6095	76.954
17.5	77.3339	31.5872	124.675	95.1138	106.375	82.0348	61.8874	86.9593	64.7245	73.1239	74.7012	66.6195	142.366	91.7191	73.5011	45.952	94.1255	73.1567	70.9375
17.75	84.3465	30.2753	122.476	104.868	90.8822	79.2979	66.5297	94.522	59.3034	134.597	88.6253	95.4186	134.577	103.969	56.8252	49.6271	93.8086	80.7846	81.5125
18	96.1967	28.0566	106.142	102.307	84.8519	89.6604	59.0225	73.7117	60.7816	115.518	89.2231	60.8402	136.958	108.782	68.7196	53.0837	109.939	93.1535	65.8925
18.25	97.9935	24.2237	115.16	134.403	73.7372	88.2982	64.9632	104.058	69.999	105.807	95.5822	102.711	142.19	97.8763	73.5004	32.8885	105.773	100.273	103.033
18.5	89.6701	21.4459	132.466	124.844	66.6943	99.0322	74.2438	96.1551	63.9527	104.953	100.368	106.181	138.776	97.571	62.4141	95.1842	113.904	111.002	88.219
18.75	81.1452	21.3485	112.87	107.152	56.9044	89.7731	64.5601	84.5686	71.9922	96.3095	109.908	54.0074	143.769	87.0708	42.6598	126.972	112.115	110.864	113.159
19	103.419	18.8999	133.266	119.623	72.9477	101.772	62.7122	98.3226	77.7017	83.8593	97.2919	84.4928	140.405	94.4791	64.3106	73.1783	82.2484	101.469	98.6129
19.25	106.415	33.0628	96.2411	110.552	76.1129	91.4284	57.7156	73.9632	69.9784	79.9587	66.2125	88.0654	139.579	85.2254	42.4717	98.4294	102.005	101.787	76.8481
19.5	84.3008	39.4964	106.1	119.808	67.0424	84.7245	58.5467	97.2748	67.1278	146.355	67.4546	87.8962	143.529	94.6507	68.3243	84.643	86.7768	127.348	114.873
19.75	67.8094	26.1724	116.058	95.6362	81.2957	83.6801	67.7254	75.4291	76.6963	146.313	106.104	68.8252	136.372	97.3081	69.7909	68.3307	146.771	75.0502	63.2156
20	78.1925	33.0966	96.421	132.571	71.3757	82.3094	67.0108	83.1426	72.5008	114.996	66.5079	84.9937	139.879	92.9183	83.6946	86.4511	118.812	85.4273	74.6305
20.25	89.7941	36.2267	105.66	107.355	70.6394	96.2043	79.6014	82.9681	65.0673	85.967	99.6166	68.5522	137.595	96.6171	81.3347	97.6817	140.39	75.9282	67.3636
20.5	91.0598	24.6351	101.475	144.729	66.5336	96.773	76.2319	129.49	75.4704	106.188	104.632	74.4461	137.837	94.9576	68.4155	59.9252	118.079	98.2046	92.8141
20.75	98.254	38.2884	126.216	109.583	90.0401	102.275	74.9627	108.482	61.3119	70.2821	101.631	61.9799	136.412	71.5356	90.9367	53.8363	102.548	85.9603	70.7047
21	97.3563	32.249	148.607	117.345	71.143	105.502	67.2057	114.361	74.633	82.3631	93.6082	83.8916	141.092	86.2031	89.1097	60.3809	97.0429	91.7961	76.4718
21.25	102.345	27.8872	113.306	103.324	94.0796	95.7202	53.5818	103.924	84.1249	122.622	95.3541	78.0523	139.891	94.4628	67.5963	28.4725	107.102	107.109	81.6546
21.5	122.623	30.7606	129.763	122.932	89.7844	88.9028	52.7464	116.118	72.8821	139.763	88.7066	62.2206	139.994	85.8402	81.5732	39.7927	100.768	92.7956	73.6191
21.75	100.639	33.1981	125.912	103.161	94.5341	93.5573	63.0686	111.009	74.3275	135.5	83.9188	88.9112	139.692	95.3576	80.2505	47.571	111.334	106.618	87.4077
22	95.024	41.72	119.081	130.632	83.688	102.066	68.3377	117.619	94.4202	118.218	72.8837	65.6192	138.804	86.3103	53.7644	69.2292	104.568	43.0507	84.1261
22.25	107.027	32.9898	121.901	104.362	106.601	80.5016	58.0681	100.96	73.4422	109.673	83.3436	77.2215	136.941	79.4621	71.3841	66.2787	100.175	47.0184	81.0421
22.5	124.526	37.8287	101.11	93.6552	108.476	92.5588	63.8241	98.4729	86.8713	151.675	82.132	92.0599	137.172	92.7051	83.2446	77.2656	116.245	36.81	73.6792
22.75	118.334	34.6416	139.642	105.641	81.5625	88.3698	74.5221	97.6916	84.5355	108.951	102.772	82.4245	140.483	115.706	85.346	65.2625	129.726	41.5306	81.4849
23	106.276	38.1601	142.705	105.763	100.722	86.6801	60.6551	123.262	96.9831	120.44	77.6779	88.1241	141.667	103.39	94.1159	54.1529	127.612	50.4718	78.0952
23.25	102.617	34.408	122.184	107.585	107.314	93.6257	63.7065	124.346	88.7372	111.01	96.5672	63.5708	139.179	81.9044	66.7818	62.6678	115.644	43.3701	98.6115
23.5	106.093	29.5831	126.673	126.475	106.192	96.7379	59.5317	114.044	78.0859	107.732	90.4304	55.547	139.336	71.7469	87.0986	87.7036	158.623	33.612	73.3744
23.75	116.937	44.168	135.74	116.815	125.85	87.9262	51.0849	140.442	68.8828	120.799	99.3461	90.9128	140.719	93.5504	87.6315	58.2636	141.959	40.9911	118.875
24	98.0795	38.6637	131.884	126.955	99.5835	87.0624	62.6141	149.986	82.8325	129.205	93.3507	86.962	139.843	99.276	111.076	54.5538	128.712	44.8264	59.7715
24.25	100.092	35.4103	161.197	130.039	85.9789	83.1128	59.9951	176.061	70.2539	112.392	83.0351	81.5652	140.619	87.5612	118.741	63.3803	78.3895	46.3983	70.7509
24.5	93.4489	39.8196	130.119	132.223	90.0253	100.711	67.346	150.129	81.6325	118.777	92.3362	101.567	141.16	80.1632	105.716	86.9622	104.502	44.0154	90.1514
24.75	123.633	45.2183	120.744	133.679	75.1047	91.5505	48.231	120.02	79.7641	99.5804	108.299	115.396	140.711	76.868	94.2802	86.7319	99.0551	26.5603	68.2074
25	121.223	34.084	124.554	125.739	90.0363	94.5489	65.0503	149.845	75.967	107.038	113.582	92.7026	140.325	81.5052	73.9754	89.8166	107.507	34.4173	62.2968
25.25	105.986	32.3013	130.046	114.796	87.1508	81.9642	61.1957	137.284	90.9407	72.0657	84.794	106.115	139.232	77.7705	85.3547	71.1779	120.608	46.8185	81.0833
25.5	122.397	40.7325	154.724	111.825	101.876	97.9614	70.8263	126.345	79.6132	117.228	103.195	89.6997	139.885	82.1293	74.3468	79.0201	133.502	55.0143	107.636
25.75	98.2301	52.447	143.263	126.455	86.2671	88.5591	64.7211	129.239	84.2532	127.914	94.1838	72.819	139.624	82.4944	67.1184	95.8425	90.691	53.4865	86.0239
26	91.3179	49.1653	106.951	126.693	105.61	105.118	70.1006	145.096	93.3688	106.982	87.7886	117.393	141.297	88.3337	118.736	94.7553	127.91	64.1809	65.1697
26.25	93.8946	37.1569	112.655	119.442	105.203	116.376	70.4747	141.175	100.751	74.2371	102.61	103.106	140.659	89.7749	74.3286	59.909	116.911	54.7229	68.9847
26.5	121.729	32.9411	140.44	123.923	100.425	111.665	58.0876	126.329	89.0893	58.5022	106.679	99.5463	139.781	63.7798	91.1111	67.7505	75.0705	40.4756	57.0286
26.75	112.428	33.7891	140.141	129.62	99.6798	89.9776	58.0905	99.9322	95.5039	81.5741	120.339	108.535	140.83	92.1916	86.0168	66.4752	79.1071	57.3434	74.5838
27	112.476	42.7546	137.166	120.943	92.1493	96.2107	55.4962	120.043	82.3325	100.852	84.1343	57.3485	141.001	82.8035	89.9881	73.5648	73.3435	54.1066	75.3563
27.25	114.641	47.1666	97.3465	107.919	101.283	113.46	60.2907	130.874	88.0075	96.6558	108.565	76.1851	139.319	104.173	67.9004	76.946	79.5103	49.6769	59.0289
27.5	110.014	43.657	134.868	121.63	106.993	96.8143	60.5776	137.306	90.1016	82.1574	99.727	87.4213	140.728	92.5355	104.01	71.2599	100.098	58.9159	72.0552
27.75	113.641	48.7984	123.173	128.753	95.3723	100.483	62.6567	131.147	96.3252	92.1001	105.903	112.368	139.966	99.4393	108.091	83.222	118.314	57.5985	62.9952
28	101.034	37.0011	119.992	114.255	94.2423	95.2619	58.5357	120.767	98.1439	97.5498	112.484	69.8602	140.589	80.1463	126.202	87.6356	104.453	43.5188	81.7616
28.25	114.284	40.796	112.867	109.47	104.432	100.79	64.3917	122.382	77.3965	74.4751	106.108	81.2645	140.531	88.4309	61.9354	86.1173	94.6553	62.1623	79.1795
28.5	104.878	37.6994	103.462	116.321	92.7023	102.342	48.8762	147.811	82.0435	81.3932	106.02	78.8235	139.514	91.9236	80.2297	54.6702	106.226	69.8967	84.5268
28.75	147.338	35.2915	117.074	117.105	82.4435	94.3725	57.271	90.3435	75.4222	87.8556	97.1543	89.1312	141.119	69.3528	58.5382	84.8745	121.007	39.6899	73.5303
29	126.888	42.1778	111.632	116.677	97.5478	98.4122	58.7447	97.3899	88.7149	61.5827	111.088	92.1676	141.491	69.292	73.6692	72.7312	99.7581	43.5793	92.9179
29.25	104.798	37.483	126.765	119.68	97.3587	80.8819	57.3244	120.437	77.0274	82.733	97.1372	85.0655	140.143	81.6189	90.633	64.3857	110.303	70.8647	70.1976
29.5	114.497	45.5041	116.779	110.667	131.166	84.9584	52.9036	130.771	69.3267	115.21	96.1291	92.6026	140.804	73.2337	99.7091	80.5561	142.339	43.3954	80.5988
29.75	113.84	52.3973	126.005	109.974	92.919	85.6547	50.9413	102.855	85.1785	85.7898	94.4272	94.4737	140.403	96.2994	87.7896	88.6603	124.924	48.297	81.2506
30	131.559	39.1364	147.107	111.706	105.637	95.9519	57.7972	116.222	68.7511	87.9104	98.2347	84.0194	140.692	88.5204	76.8698	62.4456	106.939	44.2762	76.6526
30.25	172.362	44.7159	146.049	140.877	94.3632	79.4077	64.5424	115.586	75.5037	89.9071	86.699	96.6731	140.492	94.2476	50.2502	94.7966	115.705	58.3008	70.6648
30.5	123.026	46.1347	122.203	118.575	78.3277	89.9698	71.4639	128.709	85.727	130.351	100.86	86.9478	140.622	81.0539	81.7491	58.6153	95.6433	68.7146	68.1373
30.75	100.366	46.4244	114.366	106.893	102.43	84.9837	72.2066	107.098	63.3741	137.595	110.98	103.287	140.379	63.5858	50.615	54.2776	153.82	64.371	96.8426
31	104.004	36.3392	127.567	109.143	100.725	86.1941	65.3838	98.2802	75.3645	133.338	93.6103	107.031	139.008	98.4856	45.1028	38.2452	147.743	53.8099	79.8718
31.25	127.177	40.9838	118.715	100.767	109.982	83.7909	60.1972	137.058	74.2081	81.5914	97.4893	84.3148	139.239	77.2673	80.6297	77.5492	139.696	78.2313	85.6007
31.5	184.737	50.4999	140.83	150.224	120.972	87.8147	56.539	120.813	71.18	109.161	89.2586	76.2803	139.801	66.5113	93.9589	64.304	108.119	73.0272	64.2423
31.75	155.966	39.0917	114.809	126.821	94.7493	86.5438	73.6886	74.2531	81.3444	137.146	128.065	100.88	140.617	88.3219	81.4425	86.5762	87.266	77.5065	107.385
32	132.199	37.1733	137.118	130.56	97.4878	91.9945	67.3341	98.8752	78.4344	93.1451	103.635	146.759	140.174	69.5999	102.939	39.5136	81.9084	64.5508	84.951
32.25	146.243	46.1108	142.305	137.92	94.465	84.7038	71.4882	87.0839	89.6004	87.0289	105.395	68.8315	140.197	100.994	72.5962	67.6942	138.257	62.9499	82.6748
32.5	158.942	46.8212	114.175	148.759	91.8484	107.474	76.944	116.648	75.364	89.2697	88.0266	61.3723	140.657	92.5571	77.7923	40.083	98.7936	80.9017	104.543
32.75	154.152	46.6062	145.324	134.232	88.3942	105.875	74.3963	123.028	92.2725	78.1766	105.425	81.23	139.805	95.3122	65.766	38.7557	104.325	66.6643	84.8913
33	134.93	47.0549	122.977	136.482	98.1381	101.167	78.5296	123.932	80.639	73.4179	88.2232	68.4608	140.729	101.278	90.3942	35.2564	112.127	84.1876	77.8457
33.25	112.878	51.9146	126.719	160.168	95.6589	93.1671	71.722	127.489	79.6271	116.516	100.508	77.4899	142.784	89.8499	106.09	40.1711	115.504	76.8731	84.0835
33.5	88.7465	38.6396	120.478	145.262	85.7809	103.817	84.1659	112.196	75.9062	159.327	103.439	95.5635	140.74	96.3776	62.0369	66.6127	114.596	76.7846	71.9185
33.75	85.7847	56.1373	86.5487	137.995	92.5608	100.23	71.7409	111.362	80.4002	133.285	95.0519	91.1581	140.962	73.0944	86.814	114.674	94.762	69.7429	97.9708
34	103.171	53.2188	114.672	105.528	88.735	98.0284	66.6284	116.781	94.2069	119.234	118.394	97.7878	139.848	79.6832	75.8825	90.5687	92.292	75.089	108.284
34.25	91.4185	48.1936	136.037	147.578	111.716	88.6757	65.7752	92.7309	83.079	108.907	77.5408	59.6326	140.668	69.4153	79.1034	147.493	100.606	61.34	77.8866
34.5	95.6319	24.3233	109.95	134.048	89.6547	94.4447	74.5413	173.125	88.5841	128.303	94.0265	61.2236	140.594	69.4262	102.213	131.6	100.619	48.8165	57.4697
34.75	104.461	40.7336	109.153	149.689	81.4396	90.6099	70.2211	104.343	79.9184	92.6917	102.161	77.0585	141.048	85.5852	109.248	99.7265	115.193	56.433	77.9736
35	98.1674	39.1242	103.954	131.618	85.4721	103.351	66.2598	106.802	66.3181	106.094	95.4948	70.8277	139.68	70.5214	94.8777	116.632	132.004	67.1777	56.2449
35.25	89.3022	49.1749	127.61	108.091	82.9988	107.803	65.4491	93.9772	94.8275	137.634	84.5802	87.1165	141.163	68.1944	94.3176	127.177	90.5698	68.4616	86.5956
35.5	64.7942	38.2248	115.853	135.094	83.7209	87.4931	84.9558	97.4593	77.2972	110.787	90.2464	72.0543	140.425	75.4111	96.5625	154.443	137.152	70.0355	80.9512
35.75	73.8918	32.8722	129.454	124.089	84.6663	99.4089	72.2745	88.7483	95.5831	162.216	92.1311	57.3111	140.12	70.9673	96.0114	124.131	103.564	79.0483	75.309
36	81.6238	32.7639	130.613	111.529	90.9226	91.5743	61.9318	139.139	91.2181	114.111	95.7597	80.0452	138.74	77.4622	95.4466	126.974	134.311	75.986	81.2657
36.25	68.3734	40.8262	118.753	124.105	82.7717	73.187	50.718	117.938	75.1358	92.4147	105.84	60.5352	140.514	80.3122	96.0713	137.73	124.791	66.8243	53.8939
36.5	83.2482	33.8397	118.169	106.183	102.626	88.5903	51.8739	132.133	93.907	160.494	85.0805	59.5868	139.748	72.4354	95.6896	95.3772	124.97	83.0266	77.3502
36.75	80.0374	48.8279	143.165	117.791	73.3069	105.072	66.5538	145.44	88.725	130.828	106.47	69.571	141.635	63.0564	97.4954	123.423	120.095	74.9507	92.4168
37	94.4848	55.291	120.022	98.1364	92.9889	97.5184	68.959	120.076	89.1892	147.628	81.9079	49.8058	140.305	61.1544	96.0009	107.061	104.657	49.0716	75.0257
37.25	83.1736	40.0358	114.157	130.483	79.9908	102.026	60.6262	113.438	85.8188	116.154	112.123	63.2878	140.427	86.0228	96.004	101.776	125.429	83.2803	70.1933
37.5	90.6493	47.6595	114.197	112.89	84.4245	101.51	57.6081	117.637	89.5932	116.587	132.157	58.2976	139.726	80.8609	96.7425	116.721	88.6254	71.6669	73.5971
37.75	97.1316	47.234	104.562	133.96	81.9027	89.2023	64.2732	123.644	111.401	134.677	125.121	64.1252	139.833	79.7913	96.4318	109.158	105.602	72.5884	72.8607
38	124.208	41.6364	117.151	101.675	81.9667	93.5387	61.6527	105.069	98.5522	131.166	71.0851	89.0427	141.907	60.0436	96.8578	78.4311	101.058	91.0976	81.5189
38.25	73.5482	51.082	121.546	93.8666	85.3469	102.464	65.6064	123.506	94.1987	117.485	100.251	56.9881	140.504	70.4746	96.1855	109.216	109.714	58.5408	64.6036
38.5	97.0714	51.0201	125.874	107.004	81.2709	91.8716	72.6511	123.187	94.81	129.064	99.0455	110.305	141.057	69.9181	96.397	110.918	149.769	71.4476	96.5344
38.75	63.0547	27.7367	143.443	128.939	90.149	116.145	69.7262	91.8611	88.4376	141.166	94.208	57.7551	142.209	72.5423	96.6208	111.435	106.701	81.393	53.8618
39	101.317	50.1361	152.699	97.5101	92.1206	95.1658	53.626	146.424	111.849	84.7269	76.6085	69.4036	141.03	85.4455	96.2549	120.738	84.2712	79.2048	78.1156
39.25	85.2961	37.617	165.676	107.942	86.808	86.5125	61.0245	104.278	106.447	83.6084	74.8689	87.7811	139.743	81.3744	96.019	130.658	130.131	54.5648	68.2922
39.5	136.601	43.9439	119.043	108.813	79.4873	96.6887	63.4484	144.424	96.9085	127.95	68.4146	75.1851	138.845	83.4931	96.1555	165.696	93.3437	85.7882	78.0951
39.75	91.1681	65.8452	122.621	108.072	96.1532	95.4265	61.6151	112.361	96.669	101.232	119.442	75.7797	141.617	78.7434	96.294	105.61	133.185	57.1679	77.4536
40	108.059	56.8872	115.54	122.362	84.2202	84.8804	74.5833	149.43	97.9152	90.7943	72.887	67.6175	141.187	74.0358	96.106	179.258	103.126	83.8408	52.2904
40.25	95.2318	47.0378	87.2637	104.972	95.5923	83.6156	83.1177	104.873	98.6807	105.254	102.26	73.279	140.741	87.8796	96.2306	159.446	146.632	62.7081	61.1959
40.5	113.195	55.3763	84.8546	82.9564	93.5617	79.5783	65.3711	96.3813	103.449	75.3629	85.5132	83.6056	140.996	74.8385	95.9017	118.221	128.329	69.9792	55.7288
40.75	88.3046	58.6024	97.962	94.936	103.603	77.5831	57.6765	88.2803	90.4515	104.202	93.9916	75.833	141.246	86.9551	96.1859	147.002	133.283	74.2338	81.1272
41	81.3033	42.1111	108.235	106.468	90.6928	83.1725	72.5379	132.455	102.477	94.8297	76.5094	71.8311	140.835	97.6463	96.0885	112.453	135.516	61.9761	78.893
41.25	95.2541	60.6388	140.664	96.7601	58.6442	95.0306	68.4368	114.621	90.8004	86.9766	78.5692	76.1346	140.671	80.598	96.2683	120.653	106.75	63.4282	54.9603
41.5	130.616	51.3401	111.41	93.51	106.581	89.5479	79.6632	110.983	90.7991	122.158	101.673	87.1644	141.584	72.33	95.669	100.86	115.622	73.1286	83.5993
41.75	96.2005	40.8444	122.516	122.71	94.5632	86.8348	70.9572	145.176	103.278	109.631	98.795	90.9068	137.306	78.6934	95.4766	108.859	105.168	89.6824	78.2997
42	84.4022	55.0344	143.297	111.532	108.845	84.5314	62.4368	114.758	104.053	110.685	68.5969	91.8173	140.231	54.3231	95.5994	138.658	154.261	63.0783	83.3485
42.25	91.4806	45.4161	145.644	109.252	101.713	100.711	68.4211	130.205	102.12	120.097	89.4002	97.7848	139.703	81.2967	96.1279	129.014	96.3144	77.3527	113.181
42.5	100.45	41.5984	130.406	101.735	83.7201	86.5248	73.2657	168.085	84.8439	99.5879	72.3159	87.6686	139.434	66.5266	96.0094	117.884	132.619	92.4876	68.903
42.75	92.4302	48.5906	123.255	109.192	80.6202	81.1561	77.6666	124.355	101.887	105.143	79.9126	81.9133	139.762	64.3264	96.3379	137.941	105.191	55.3456	83.3287
43	89.5066	42.7079	111.083	114.21	89.0084	85.5532	63.9829	99.2773	101.543	122.49	85.4049	85.7981	139.198	95.6631	96.2244	170.003	114.45	97.3685	73.102
43.25	105.138	57.9918	132.085	110.87	83.0202	96.7942	65.2448	101.379	105.283	114.135	100.49	45.5894	139.454	60.6539	95.7678	158.18	119.359	91.4844	82.1909
43.5	107.254	56.1245	84.5443	122.783	98.6368	92.3016	61.7046	115.356	110.139	122.964	104.975	109.154	139.366	84.2679	96.0349	139.907	88.423	81.9882	76.4343
43.75	86.8949	55.609	114.798	131.991	74.1244	102.713	63.8983	104.989	92.7914	79.0767	92.2531	61.443	136.026	70.9127	95.8113	89.9521	86.0932	74.0048	118.508
44	115.17	63.7763	115.602	142.167	75.4627	95.11	54.31	137.278	97.9184	103.092	73.8132	69.0026	138.723	76.8636	96.1258	90.2628	99.3381	75.6613	75.5623
44.25	130.903	64.4751	124.561	115.073	88.8237	93.463	54.2069	138.068	102.577	91.2558	101.662	95.1224	137.521	95.8147	96.1114	159.642	98.0569	68.311	86.473
44.5	100.761	50.6018	105.992	137.95	73.3435	95.2569	52.1764	115.893	100.137	95.0489	82.4426	99.5091	137.09	73.5152	96.4387	163.934	111.199	64.9921	71.2396
44.75	109.869	58.7215	114.73	128.617	113.371	92.6595	47.7332	111.275	99.2339	91.3527	100.766	106.346	132.996	52.7734	96.3915	155.422	164.466	64.9092	69.154
45	99.2859	74.6974	111.087	90.8042	83.493	100.64	46.1109	106.498	113.488	96.2284	135.842	89.3409	139.128	50.9946	96.4399	106.559	130.065	94.2591	63.0946
45.25	94.8002	59.5341	153.955	100.171	93.2169	98.3735	46.9061	123.866	84.7391	84.125	121.808	99.2413	136.4	62.4002	96.1052	175.749	98.6754	69.9896	118.581
45.5	91.6147	56.1619	105.698	139.348	95.9217	89.1437	43.1664	88.6957	98.8976	104.806	125.406	88.4284	129.603	74.4677	96.4594	169.139	104.748	98.232	69.9406
45.75	81.4602	51.8104	110.5	119.398	128.883	94.5586	44.8043	94.7112	97.2796	105.728	112.882	53.6853	138.289	68.8174	96.2186	139.867	140.485	45.4282	76.2551
46	74.5424	51.2367	128.235	122.575	98.9492	93.9083	56.4571	90.0785	94.8487	72.2786	114.881	68.8824	136.943	64.8735	96.1609	158.554	69.5977	50.6159	58.3502
46.25	81.8082	48.8983	140.179	109.038	108.726	110.494	42.1808	125.838	103.2	83.265	99.4883	70.0597	136.904	50.7717	95.9111	156.855	106.489	60.0245	50.3068
46.5	72.2099	81.3884	107.793	104.605	106.332	91.7329	42.5801	101.446	107.671	90.8741	121.228	70.6551	139.603	75.9473	96.8852	163.804	117.915	51.2954	88.929
46.75	116.152	52.5072	119.951	104.103	86.331	97.9719	46.5351	117.713	106.894	78.7338	102.956	62.2152	142.088	57.205	96.2547	151.09	91.1297	84.876	86.4661
47	68.9775	56.2994	135.012	116.417	124.514	81.9886	52.787	120.226	121.287	66.1379	96.0364	38.6437	135.1	73.8542	96.2562	94.6297	91.0389	81.972	92.3906
47.25	70.1065	66.577	115.568	120.157	110.12	97.2935	42.6367	128.614	102.774	93.365	131.81	57.4895	137.258	63.4847	95.6353	176.604	112.603	70.6049	71.1295
47.5	98.2925	44.2227	102.125	119.276	86.1406	98.5709	56.001	122.346	101.473	91.5807	102.453	50.9486	139.907	70.3588	96.1849	154.245	112.751	55.4321	82.9946
47.75	112.706	63.755	139.19	147.256	124.761	97.2917	44.4363	75.5815	113.237	75.2276	130.274	67.4837	128.371	68.1709	95.7977	135.391	132.805	49.1451	74.7459
48	89.4652	70.49	104.117	126.033	96.8088	99.374	40.9038	91.1508	90.6161	83.3865	95.2521	77.5553	137.589	71.803	96.3371	154.382	114.371	67.4411	108.391
48.25	114.338	73.0662	125.274	130.417	98.0013	102.124	40.3636	108.76	105.319	98.3753	87.1897	51.4431	137.19	63.8278	95.938	149.565	135.612	77.0917	71.2973
48.5	105.037	61.9526	126.778	151.585	103.045	93.1405	36.9794	125.935	124.083	87.8275	96.9516	71.5476	141.369	61.1122	95.8014	121.341	98.8796	72.2427	86.5771
48.75	128.874	73.7045	113.488	132.424	76.1153	105.944	42.0469	106.101	108.114	75.5168	82.0277	59.2178	142.752	68.7769	95.9825	186.296	131.96	47.5033	101.312
49	107.898	65.2781	126.035	121.566	93.6261	88.4035	30.9758	99.2037	115.165	69.7021	72.4317	75.9393	136.671	64.6474	95.8661	157.56	81.6	75.705	77.8686
49.25	120.216	64.9522	122.393	138.002	84.8972	95.9736	46.3575	140.062	117.003	90.1272	70.3331	90.4192	139.709	59.7747	96.0494	168.669	103.626	57.9555	76.3106
49.5	94.8781	77.3017	104.307	127.589	112.542	83.5028	41.5259	109.031	109.951	85.4237	123.78	80.0275	139.998	65.3735	95.9336	130.33	107.987	84.0824	80.427
49.75	79.5999	89.6522	115.446	120.572	100.515	88.9755	44.5534	106.919	116.179	92.942	101.669	68.496	138.067	63.7739	95.7885	208.928	83.5368	67.7723	85.7201
50	73.8868	69.8083	117.344	128.929	106.054	90.265	31.1167	106.534	90.4586	103.227	82.312	49.6253	135.956	65.6528	95.8566	165.784	130.177	64.9338	67.438
50.25	111.74	78.1787	136.38	114.4	112.768	115.365	44.738	92.9441	92.9472	112.891	105.491	94.2098	135.822	72.8023	95.7205	156.973	122.938	70.8792	114.088
50.5	85.5187	59.83	111.006	132.669	138.27	102.36	44.4495	112.071	114.908	100.044	104.847	90.2415	140.743	76.4648	96.0747	143.616	95.4891	65.0213	110.214
50.75	80.5063	57.1832	97.4611	115.721	105.245	125.104	50.2472	91.0198	99.6538	107.533	78.3348	107.117	134.34	79.3953	96.073	202.887	104.633	60.2137	80.0906
51	118.429	51.625	90.7701	144.65	107.931	105.394	43.1153	98.3359	88.0614	100.998	91.5796	63.0535	148.105	77.4408	96.1008	152.088	142.313	45.2038	69.9047
51.25	93.6287	57.2841	92.6364	123.437	106.193	114.567	51.1498	82.7728	89.5447	90.8114	131.642	107.225	120.192	77.612	95.6847	158.663	128.211	71.3536	97.9344
51.5	108.161	81.5787	122.844	123.079	152.682	112.241	55.7188	81.2901	87.5363	127.288	100.906	77.2711	101.644	79.7713	96.0069	175	125.743	65.2854	68.0211
51.75	77.5216	51.6495	85.7611	124.15	109.867	115.472	59.8402	114.376	88.2134	95.0561	88.6458	86.9336	109.714	78.6043	95.7372	170.718	102.054	124.182	92.9861
52	76.3821	64.686	121.716	112.083	117.86	113.418	45.0687	107.235	126.731	118.761	101.583	91.3042	118.365	79.8253	95.3363	145.845	94.2963	75.9248	55.0509
52.25	114.638	84.1483	102.186	130.348	124.115	105.514	43.809	119.343	107.38	85.774	83.2332	71.3164	103.919	77.5483	95.5036	137.09	89.1079	67.4411	88.7418
52.5	98.9229	83.082	119.771	139.038	132.292	129.893	61.4673	106.662	110.331	106.223	59.6343	107.499	135.147	79.0159	95.8488	134.764	105.305	71.2527	79.6485
52.75	101.218	59.002	111.748	130.507	129.148	108.289	60.8549	122.828	113.7	136.294	84.5642	86.2396	127.084	79.0179	95.3375	170.07	115.645	95.2228	96.8186
53	82.0673	64.6101	143.463	115.292	126.404	116.985	57.8175	106.557	119.442	119.131	101.908	68.451	136.389	78.678	95.4611	158.361	98.7766	83.5129	95.8034
53.25	103.438	69.0139	144.831	109.604	117.266	108.927	56.7815	117.728	120.158	154.923	85.782	84.6613	100.813	80.9641	95.7682	185.554	170.747	95.3718	82.4335
53.5	99.2558	56.0766	123.322	126.999	124.468	118.926	59.7851	132.568	114.012	125.43	116.636	79.6657	130.583	80.46	95.7596	165.085	112.215	72.7174	81.0001
53.75	110.643	59.5821	143.834	136.906	117.898	115.991	55.3869	103.35	137.676	132.66	122.21	105.499	116.82	78.8542	95.7533	107.455	95.4456	88.5492	55.0341
54	113.245	45.9184	91.5296	134.765	133.437	127.175	59.262	66.7277	128.011	112.983	107.435	111.217	130.439	77.7595	95.9524	101.262	124.728	82.3933	90.5849
54.25	87.2934	60.9045	120.62	123.455	127.957	109.465	63.0744	78.7143	105.089	147.323	103.01	66.6465	143.212	77.5549	95.9307	149.102	120.242	96.2005	89.4958
54.5	57.5602	69.7119	121.322	126.023	127.115	109.9	73.4492	79.8302	124.955	114.049	98.0562	93.7934	99.6975	80.3335	95.7551	196.252	103.719	87.3332	99.1234
54.75	86.3112	65.5361	103.945	104.113	123.75	116.065	75.0571	100.418	118.185	118.706	90.6264	105.509	109.865	78.7861	95.7075	202.631	138.961	103.286	65.5988
55	84.1536	51.9217	144.669	110.619	111.38	115.268	98.366	92.3654	104.979	122.37	107.443	78.0387	95.1595	77.5511	95.5971	160.709	111.98	92.7571	90.1586
55.25	79.4283	49.1056	120.521	103.439	132.517	105.821	57.3353	83.8263	87.9981	100.921	116.654	88.119	113.238	76.8298	95.6512	149.09	110.038	80.1719	100.499
55.5	88.8164	57.4307	117.468	108.349	109.956	109.834	65.2166	121.288	112.785	76.9264	99.9871	88.096	115.299	77.5995	95.6399	196.575	98.7938	94.0237	76.5454
55.75	92.5923	67.5398	123.254	114.783	115.96	114.298	51.7383	112.463	95.3937	63.9145	112.172	92.4174	110.391	77.421	95.7566	177.456	131.827	86.005	84.232
56	97.1238	67.2365	110.397	95.8077	91.2227	109.091	56.5535	82.2814	85.4802	74.6467	114.74	138.871	111.464	77.8786	95.7899	128.14	112.228	74.849	56.835
56.25	72.9814	51.1782	122.059	94.1723	101.198	111.756	61.0555	119.239	79.1281	109.462	116.022	85.9755	120.968	79.7265	95.5864	164.819	76.3176	74.328	57.5574
56.5	104.584	52.4804	131.16	102.456	95.6095	111.456	59.4881	107.035	90.5686	120.928	102.793	118.837	113.845	78.9555	95.8272	159.101	90.5029	72.445	86.338
56.75	90.3595	61.261	105.036	146.141	102.71	111.796	59.5551	130.356	104.165	101.312	105.503	125.276	115.694	78.7382	95.8687	147.753	118.32	103.502	81.2851
57	79.3125	53.1512	94.7252	132.045	97.6306	106.447	56.1409	138.297	109.761	78.9376		99.3023	93.034	78.1554	95.698	181.166	82.1957	94.7869	71.3848
57.25	103.19	38.3786	94.8815	132.415	86.6447	108.595	65.5752	105.073	115.144	117.787		87.5392	137.995	74.7041	95.7276	176.421	168.85	66.3422	69.272
57.5	104.935	62.2748	113.37	131.36	130.957	105.917	61.9202	102.561	109.825	62.2246		110.925	119.318	76.4842	95.7089	165.631	130.616	95.3033	81.4271
57.75	100.992	61.4788	101.062	110.724	101.954	101.099	53.2362	94.336	115.299	81.276		76.4096	139.804	75.2826	96.0029	161.708	92.66	118.497	78.676
58	96.5267	66.1565	102.652	117.621	100.201	108.181	59.4262	97.248	117.446	68.6183		91.4232	136.017	78.2507	95.8434	127.4	144.725	102.488	94.1343
58.25	87.3251	62.3023	126.513	156.924	106.69	118.785	61.8543	105.397	101.986	96.189		56.7109	159.932	78.2007	95.9191	154.195	167.436	82.6749	86.7434
58.5	103.515	52.9588	156.638	138.685	99.0366	104.697	61.1296	92.4249	98.6294	114.809		60.1461	114.809	76.7384	95.7459	180.103	154.149	71.193	86.8346
58.75	85.7495	77.2533	146.76	125.008	95.8505	116.612	67.8466	109.244	110.433	69.6113		53.2972	122.087	74.7904	95.8858	180.597	129.428	77.9054	82.5873
59	103.151	65.5425	123.238	129.783	108.575	107.374	55.9214	110.791	120.024	67.1402		111.865	103.852	76.0483	95.7021	146.174	108.937	59.5428	87.4042
59.25	97.8537	59.1925	139.011	129.672	91.3972	99.0151	61.9588	108.431	123.112	104.956		88.8328	131.956	79.0813	95.5287	131.737	109.354	95.3115	97.3628
59.5	110.885	68.4755	137.261	133.116	95.4369	103.276	57.2557	105.498	122.916	112.902		94.8033	116.52	78.7393	95.5416	109.672	108.196	111.35	60.0383
59.75	100.563	66.8849	108.529	134.665	130.004	109.799	59.9009	86.8653	133.669	108.882		99.8	123.698	79.7379	95.4276	160.914	99.8764	136.607	103.231
60	122.414	58.5882	123.668	136.449	87.9498	106.138	48.914	97.935	115.521	113.962		79.003	143.844	78.3783	95.7465	171.094	86.3157	91.5433	87.5436
60.25	111.722	86.8671	100.196	132.079	78.7875	102.052	55.1247	107.094	124.327	99.2254		67.0821	133.908	82.6094	95.8137	168.732	89.5142	101.373	71.2104
60.5	89.4348	94.3078	102.109	141.043	106.666	89.998	49.9058	126.923	126.738	86.1391		93.8078	121.758	81.7435	95.6396	198.152	87.4202	40.5434	80.3097
60.75	111.434	82.6923	91.2418	131.949	79.0663	85.0036	50.0311	108.576	118.734	137.812		48.8684	122.102	80.8319	95.7756	149.545	96.513	50.1632	78.7561
61	112.26	58.8393	116.569	152.656	99.5683	100.577	61.9635	99.9286	106.222	114.72		55.2316	129.05	82.1465	95.7708	151.222	114.571	39.2526	83.7391
61.25	97.3094	71.0115	118.737	126.744	97.5924	100.879	53.6689	68.3351	120.353	97.0451		90.823	127.43	81.6218	95.6367	113.412	126.841	51.9326	90.9277
61.5	85.4042	70.1976	140.853	138.1	91.9337	104.739	70.3326	84.1509	121.447	138.659		85.3892	122.049	82.5612	95.5148	137.237	154.056	50.487	75.9912
61.75	72.7064	53.1045	125.721	126.315	98.2621	104.318	62.4683	92.3453	165.204	94.1551		70.9679	140.085	81.6474	95.626	135.319	93.2811	61.9094	97.2093
62	126.737	76.7661	144.561	149.86	97.2507	102.299	61.4555	83.9275	107.766	74.431		57.3185	89.2031	81.5621	95.7795	199.496	91.7785	72.7756	69.4688
62.25	85.0039	67.9618	120.592	127.057	105.088	97.4606	58.1264	104.809	116.121	106.714		60.013	100.642	80.2639	95.704	171.108	174.766	77.6942	100.14
62.5	116.419	71.5932	146.221	112.967	115.839	97.1552	79.6233	95.1955	108.355	87.7643		72.1279	106.851	81.7142	95.3937	207.291	98.2371	69.2598	108.785
62.75	111.293	45.1571	130.005	138.725	108.006	103.432	46.3577	81.1997	118.421	128.199		89.3307	105.902	81.983	95.1659	110.919	142.275	59.0274	100.798
63	108.019	62.0138	124.78	109.774	115.831	111.41	50.0692	89.0161	103.196	111.404		61.2064	112.272	80.0112	95.407	118.771	86.9618	49.2927	75.954
63.25	134.44	61.9615	124.6	117.208	122.5	111.623	71.0434	91.6251	129.72	111.364		90.4346	111.37	85.0049	95.6583	141.92	103.444	56.569	79.6143
63.5	121.197	60.0233	87.6343	109.63	142.308	109.506	60.3218	106.394	90.056	105.048		69.46	100.451	87.9465	95.1161	139.54	128.971	48.3689	117.874
63.75	99.4621	71.6825	122.291	89.4189	92.5328	81.4645	70.2556	94.6191	93.8731	97.4686		66.2248	119.415	79.8363	95.6678	138.301	114.371	43.6674	76.6339
64	89.859	67.251	124.794	130.344	104.341	90.3009	64.7155	91.1586	113.205	97.433		71.3113	125.575	82.262	95.8441	154.038	149.673	63.6025	59.8351
64.25	100.728	51.238	138.172	115.235	121.909	89.6093	60.8369	95.3408	101.368	138.525		72.7796	130.359	80.9788	95.6844	111.778	118.174	55.486	91.2451
64.5	93.8714	77.4917	121.48	106.072	104.464	89.5529	50.2454	107.016	99.7286	75.9211		82.1717	117.177	81.0709	95.9562	106.935	85.9818	61.0244	96.3021
64.75	125.012	75.082	132.453	86.6701	112.152	91.838	62.4669	107.031	119.101	97.6787		88.5638	118.186	81.8343	96.022	138.002	147.047	108.293	93.2035
65	118.171	75.4669	123.886	85.7173	92.0168	113.125	67.2516	57.7662	89.7878	99.5886		109.527	140.999	81.2113	95.9277	153.858	152.853	48.7478	69.1746
65.25	95.8281	85.4038	126.717	88.8297	89.2232	89.4259	48.5357	118.062	97.0108	84.5552		63.0175	105.779	79.9102	96.2216	171.122	141.453	43.8761	81.7362
65.5	191.363	64.2732	119.376	110.029	82.5578	98.8559	47.6452	92.2086	82.29	108.837		111.871	108.097	81.2892	96.0215	123.311	107.29	39.6185	86.5855
65.75	106.454	71.7701	147.464	97.2301	91.5189	97.0421	65.6564	124.089	109.21	101.707		117.679	116.712	78.9603	95.4834	123.743	124.533	60.3453	109.082
66	85.511	64.0397	109.66	120.792	98.7422	105.285	50.6728	108.704	90.7083	90.5993		60.7685	133.969	83.9949	96.1308	143.968	131.575	56.5378	71.9857
66.25	88.4203	66.3317	105.464	95.0026	84.9059	97.5683	47.4697	139.602	87.9072	81.8548		56.2846	116.21	82.1386	95.4744	144.407	92.6379	62.001	103.289
66.5	119.328	66.44	94.8383	124.443	84.659	98.8498	47.8516	128.796	93.4174	113.321		70.086	130.197	83.186	96.0828	140.555	122.924	47.8811	72.6565
66.75	86.0974	59.1003	120.207	145.265	82.871	104.529	56.0356	113.851	75.4256	114.068		46.1654	118.632	83.494	95.8394	106.241	77.2781	46.8708	59.798
67	91.1791	81.7399	157.912	142.034	78.0681	95.163	54.247	108.884	94.5767	102.473		63.7397	118.657	82.294	95.8153	106.226	102.442	53.6941	94.6505
67.25	99.5507	59.949	126.521	118.566	99.7265	98.3942	61.2741	111.202	93.2933	120.339		78.0888	113.437	81.602	95.1595	161.322	171.789	55.8125	95.7946
67.5	80.6698	67.8059	125.921	114.617	95.2816	109.636	60.963	103.31	79.763	103.085		53.7973	116.114	80.343	95.7795	161.372	146.675	40.4233	104.173
67.75	69.0664	80.467	82.812	118.242	75.1716	90.6825	60.958	99.1403	112.321	68.8965		88.4378	114.606	82.2562	94.9988	169.301	140.095	47.6058	92.1236
68	76.2961	53.1853	110.149	129.331	88.3941	98.1084	51.5467	110.152	103.449	140.072		62.8603	117.911	81.7477	95.0441	115.294	117.523	40.7786	107.729
68.25	92.6237	57.704	113.657	128.506	97.9022	104.36	49.8008	104.738	101.127	107.599		83.9781	116.702	82.931	94.5744	154.6	130.819	44.5609	73.8221
68.5	95.0833	52.0417	99.3714	186.458	114.612	100.078	53.3258	92.192	88.6502	130.241		79.0182	127.192	81.4281	94.6539	102.068	117.723	42.9181	79.3412
68.75	92.8653	52.4914	146.545	172.607	127.763	106.323	41.4085	121.84	99.9578	117.216		96.4026	128.752	82.0636	95.5732	132.383	112.475	37.7164	74.9921
69	90.5677	73.8106	135.474	104.849	99.5785	116.95	40.964	97.3719	122.479	84.7542		71.4683	105.377	81.9161	95.2415	85.5794	-15.505	47.5369	105.421
69.25	96.6443	81.9055	143.002	90.0489	120.881	106.869	60.0928	80.7374	106.905	115.326		76.575	119.46	81.4932	94.4889	127.385	130.241	45.9236	88.1388
69.5	92.4462	82.5319	119.693	105.694	114.608	99.3852	58.282	56.3396	109.216	148.766		50.2507	103.604	81.4338	92.7895	172.495	95.7759	43.4532	66.3225
69.75	75.7514	69.6513	123.894	104.319	132.075	109.134	41.8923	60.8657	100.993	172.287		58.3969	112.547	81.1212	95.1814	151.904	112.19	68.2496	108.313
70	88.8149	68.5763	161.677	97.7288	116.703	109.066	49.3321	106.227	99.1455	123.987		78.3296	114.005	80.7451	96.256	154.941		38.7446	93.2489
70.25	115.481	64.9276	152.534	92.1457	102.108	111.005	57.077	101.237	112.074	141.21		82.4971	97.6231	81.4229	95.8357	105.573		41.3442	110.755
70.5	79.9844	55.4817	168.841	76.9546	98.9824	118.913	44.2111	136.842	110.828	79.8065		97.57	94.4045	80.7149	96.2254	151.946		63.2572	67.8925
70.75	82.4817	61.4779	137.882	75.7207	119.677	104.061	58.262	112.923	122.612	88.4347		87.5192	119.984	81.8042	95.9238	128.918		55.2671	90.1472
71	100.212	58.3693	151.26	94.3223	100.417	117.137	59.0377	102.92	125.596	106.148		80.2649	121.34	81.5721	97.2374	125.672		74.7211	95.7016
71.25	74.7706	52.068	162.534	142.356	111.625	113.134	47.5096	92.3035	138.77	107.508		60.3734	97.3648	81.2528	95.5043	160.193		37.5966	108.768
71.5	103.659	66.4661	120.701	118.52	115.071	100.167	56.9876	112.965	124.759	129.807		92.0364	101.937	81.6163	95.9365	132.486		31.832	86.2063
71.75	71.3216	62.9725	125.513	147.213	97.6179	94.0361	49.205	129.974	118.676	108.148		99.6022	97.229	82.4022	96.0893	152.867		51.1974	69.6148
72	89.4778	69.8396	147.082	141.6	115.558	124.521	54.0057	120.37	120.386	144.128		109.987	94.7336	81.402	95.9334	185.516		63.0572	107.191
72.25	90.1557	56.9195	149.617	160.331	112.201	103.186	55.2876	87.2535	121.376	143.72		83.7746	111.319	82.8569	96.363	158.248		36.7817	96.8852
72.5	84.6283	75.6367	153.528	110.495	123.372	114.105	67.173	124.017	139.997	194.239		72.717	81.2643	82.729	95.8885	170.569		82.0936	78.7661
72.75	82.564	69.9854	124.283	144.599	113.952	130.451	50.8178	116.717	123.66	141.963		97.3854	91.4766	82.1061	96.1148	137.061		39.5426	85.0256
73	82.4339	51.8288	143.065	131.311	53.7444	123.146	48.9939	96.4864	125.354	99.9047		115.612	121.093	82.7339	96.0931	140.98		39.3188	94.7358
73.25	60.6325	56.2162	151.049	147.938	57.1078	86.8866	54.2621	135.915	129.622	119.835		97.9588	97.8607	83.1025	95.954	110.697		46.2986	92.4058
73.5	76.3304	59.4168	176.697	122.188	119.123	121.023	51.6871	114.758	101.368	117.814		103.706	95.0157	82.0354	95.5957	131.37		51.9674	103.568
73.75	77.458	47.677	173.051	101.728	115.269	122.802	61.5279	91.5091	119.492	112.403		108.764	100.1	82.3355	96.1446	174.156		30.9209	96.6639
74	81.7076	69.4153	129.052	130.262	86.9092	117.93	59.1243	109.928	122.112	103.542		136.628	91.6373	82.9813	96.2177	127.415		37.0767	79.324
74.25	108.627	39.7526	141.109	152.442	97.7398	120.427	61.331	98.9141	109.577	100.442		82.7282	101.588	82.0059	96.1462	163.767		38.904	71.4803
74.5	83.9985	72.6147	154.881	110.616	95.0358	114.885	60.7555	125.428	95.3078	195.233		74.4692	102.454	81.369	96.0309	154.665		43.8066	83.4955
74.75	95.2524	66.9255	121.398	121.061	132.695	130.371	50.67	75.8445	110.072	75.2147		74.8633	80.1023	81.9692	96.0174	149.787		66.4783	101.418
75	100.451	70.7016	166.605	127.981	121.558	125.655	50.9565	86.8994	79.7829	64.4688		66.026	95.2001	83.6869	95.9292	108.122		47.9855	85.0371
75.25	106.261	87.3074	178.564	135.885	110.269	112.175	66.7018	90.8511	85.9534	91.5724		71.8596	98.3233	81.1183	95.9162	150.336		29.4267	98.4295
75.5	80.5357	72.8859	142.461	146.605	107.993	104.615	64.8504	94.418	119.751	104.698		75.0571	86.4661	81.1855	96.0109	85.7563		49.3172	75.1364
75.75	76.6694	64.4944	157.392	123.119	108.612	114.858	60.6129	89.2392	90.6999	133.542		112.549	75.2522	84.155	96.3322	181.755		60.2194	88.2446
76	108.45	49.6751	165.891	116.149	79.193	106.71	46.4526	129.116	106.029	119.954		58.0376	94.2775	84.2459	96.0696	196.102		46.4056	63.6335
76.25	94.6216	66.8937	159.038	123.951	106.547	106.984	54.2558	144.934	109.773	109.609		95.6127	101.763	83.944	95.969	155.141		60.6382	103.206
76.5	103.421	62.2056	144.252	130.947	87.8285	105.488	50.7148	86.6194	111.278	137.239		88.569	94.4643	82.9275	96.1501	150.369		52.6249	85.6119
76.75	87.3013	82.9952	108.656	93.2965	99.005	80.823	43.7175	64.0827	122.267	100.884		106.574	108.537	79.2722	96.0843	94.7143		59.7407	92.9326
77	107.072	56.489	141.837	133.512	108.319	110.75	28.1798	137.916	138.541	87.3412		101.518	109.159	80.4055	96.0709	173.475		80.8547	94.3701
77.25	77.9299	61.0811	154.87	112.729	86.7992	99.0713	48.3551	111.471	138.738	72.4356		108.663	110.488	84.1984	95.7723	162.345		77.1856	82.0637
77.5	99.099	69.9503	137.965	128.791	95.1505	86.5779	48.8773	88.1168	133.024	84.0344		109.565	110.835	86.1377	96.048	141.999		66.2909	130.574
77.75	90.5257	56.3171	171.57	134.363	109.421	110.234	50.0926	76.6048	112.677	136.88		80.8252	113.493	83.008	96.1572	150.885		29.3729	65.6499
78	93.4999	62.7598	157.2	107.85	124.035	112.164	47.4686	87.4267	120.036	130.851		119.451	110.678	83.2192	96.1459	138.686		41.5877	106.156
78.25	102.626	81.5502	107.971	150.673	89.8856	111.221	34.8378	118.257	169.774	85.2728		99.67	111.422	84.9496	96.0441	139.432		64.8644	68.0097
78.5	85.2033	68.2495	131.208	136.449	110.346	91.0077	48.7147	133.933	134.459	81.4638		49.0525	92.292	78.0756	96.036	112.241		30.0103	95.8128
78.75	94.9497	63.3689	124.294	142.347	123.909	97.152	58.2041	106.427	114.198	67.5234		102.64	140.298	78.9787	96.0694	91.4594		43.0441	96.5725
79	67.4338	77.1568	103.016	156.516	91.7815	106.038	53.3301	96.7882	116.096	103.974		108.647	102.669	81.3006	96.0328	121.436		67.794	90.6686
79.25	100.546	54.7824	142.467	145.488	94.9893	120.941	49.5192	116.019	111.666	74.7406		61.2848	100.171	83.3503	96.1536	147.174		43.886	71.3411
79.5	104.506	63.0665	126.999	118.494	83.6784	109.317	59.2719	117.455	121.14	154.453		61.1048	101.731	90.288	95.8678	126.277		50.6679	90.5275
79.75	84.5443	81.3355	122.981	141.531	92.7043	100.316	50.0929	107.3	129.138	81.6527		160.045	146.818	80.6872	96.0684	124.974		65.0713	75.7896
80	76.0463	69.1531	122.852	132.023	121.175	108.163	38.7176	81.3193	110.47	118.586		93.9339	138.038	91.693	96.0771	123.32		44.7318	67.6683
80.25	73.8454	52.1135	116.432	157.408	112.445	107.962	39.1382	70.2341	126.649	92.3492		95.4429	119.046	91.4373	96.0277	110.763		52.8831	59.7024
80.5	119.299	80.8106	168.126	136.965	105.061	111.855	46.4888	80.8147	127.04	55.4243		77.1759	91.4809	79.7076	96.1213	158.82		33.3778	79.6713
80.75	68.1309	62.6336	164.191	138.794	53.8503	100.103	50.2453	76.3874	130.959	77.1108		74.2585	97.2939	96.108	95.9444	113.05		54.2048	95.2888
81	77.0338	78.8983	92.4261	149.216	53.6178	102.726	44.1366	90.5318	122.435	119.652		127.422	95.6012	88.76	96.0379	111.95		47.043	107.528
81.25	104.839	66.093	122.639	104.052	58.7707	106.434	38.0328	112.096	132.529	133.234		77.0333	100.209	80.904	96.1995	96.6656		37.3408	65.1851
81.5	93.3185	65.8558	129.286	116.255	59.395	109.95	56.8425	119.13	108.629	93.7442		42.7782	76.896	80.0995	96.2638	121.467		60.5711	75.4775
81.75	117.928	66.9566	134.509	108.991	56.5314	109.258	50.3526	124.02	124.845	130.864		61.0315	90.4356	84.1818	96.2434	118.07		50.2975	64.88
82	76.8242	66.587	153.777	121.173	54.8025	105.373	43.8599	139.978	113.388	125.856		94.5197	80.2197	87.1452	96.2346	129.031		44.7971	61.168
82.25	85.2765	63.1274	143.685	74.6602	53.6095	96.8329	38.8718	125.261	107.007	69.5479		76.8673	94.7693	80.7868	96.1727	145.007		39.8817	61.2567
82.5	115.074	59.0348	133.028	115.797	53.6075	95.9358	49.8458	112.435	107.715	84.1343		85.6516	91.5006	68.13	96.2212	110.778		42.6883	65.5325
82.75	109.998	78.2197	137.252	114.192	53.605	107.072	45.0563	103.84	103.118	86.609		126.584	102.433	62.1123	96.3128	107.953		64.291	66.3253
83	73.5334	58.7212	147.207	111.195	53.6362	104.073	49.1959	96.717	132.465	97.3732		124.496	101.031	83.5982	96.1503	101.514		42.166	78.8963
83.25	90.4562	68.8059	103.385	107.615	53.6657	107.061	58.4976	119.308	106.978	93.3598		98.6084	108.105	88.389	96.1133	139.351		32.83	75.9864
83.5	82.7102	60.9583	116.902	95.2271	53.7091	99.4452	67.9909	111.998	119.635	82.6742		92.456	95.4193	69.6964	96.0577	122.077		70.7558	69.4418
83.75	76.6856	81.3625	143.182	112.335	53.7897	114.882	69.9872	75.2136	99.6802	130.523		98.0865	67.5563	63.5996	96.1842	107.787		41.6891	63.648
84	78.44	64.3487	142.224	114.344	53.6907	104.861	63.6192	84.5232	114.048	109.465		80.8085	100.432	63.7242	96.1423	124.75		54.6007	60.8239
84.25	120.978	57.4588	104.616	97.558	53.9154	118.447	48.282	108.712	106.503	102.721		99.1521	60.7507	83.555	96.179	108.802		48.3703	66.5669
84.5	100.773	50.5687	113.374	103.563	53.9397	111.309	67.7681	111.665	131.011	156.953		60.7756	105.366	69.0192	96.3409	98.2866		57.0594	73.4631
84.75	100.267	60.6277	126.409	112.642	86.7911	117.323	56.3219	106.227	93.8837	122.62		101.464	86.7454	66.8953	96.1174	124.643		31.1182	65.1561
85	97.4757	70.9834	144.156	109.258	116.685	114.912	57.6336	116.412	109.866	146.136		77.0112	64.3964	71.9196	96.1556	120.376		42.6343	119.949
85.25	104.567	73.5571	104.969	82.2107	95.2004	105.714	55.6389	100.629	93.1272	150.877		106.888	73.1126	71.892	96.1309	92.085		58.8203	70.3734
85.5	90.6252	48.8318	98.761	91.8234	108.748	102.408	52.8949	117.499	114.167	120.917		77.8067	86.4801	83.1187	96.1477	133.449		59.3384	84.4214
85.75	102.076	49.9504	129.664	96.5136	94.335	92.4001	58.8578	130.035	115.784	165.704		72.1761	75.2226	98.1057	96.1864	75.693		50.8834	69.5024
86	93.7322	61.5581	104.625	105.62	126.904	112.883	65.2304	124.166	105.954	155.544		57.3184	82.0803	89.0352	96.0447	65.0003		46.6363	59.0834
86.25	90.586	55.1779	125.953	128.031	95.5164	113.678	58.2559	173.818	112.545	173.948		98.9006	135.153	61.926	96.2664	124.912		46.0958	73.6838
86.5	83.068	53.1012	113.189	114.208	108.865	127.025	63.8408	147.963	137.826	149.102		83.4989	89.149	71.5781	96.1841	115.841		70.1584	79.048
86.75	76.8886	66.1774	127.846	109.169	90.0328	139.587	49.1622	113.941	111.559	98.0917		61.0111	98.1361	67.6107	96.2672	99.8608		29.8928	72.5671
87	73.7455	55.1091	125.378	84.9277	95.8646	125.421	58.2634	114.62	82.6878	98.0113		94.8728	100.506	70.1259	96.1933	67.4761		53.1648	64.6092
87.25	76.5065	65.6705	90.5657	113.852	99.057	126.66	61.1518	92.4682	113.097	98.2315		123.368	100.279	76.4746	96.3038	91.5182		54.2702	72.2191
87.5	62.3973	61.2399	102.389	85.8314	106.115	108.096	55.0894	114.402	116.273	99.661		106.524	106.571	57.8968	96.1449	74.4371		44.7022	68.4332
87.75	83.7194	51.9182	94.8827	110.545	90.3141	117.005	67.9202	119.161	116.499	100.243		69.9254	101.566	59.0131	96.0515	70.6758		56.12	50.9507
88	67.4637	64.1699	91.6401	99.8431	105.694	103.852	62.0807	125.815	133.677	141.436		102.014	88.8093	69.1719	96.2166	89.025		85.281	50.6613
88.25	82.9769	75.029	102.354	68.8347	90.1244	100.931	70.8401	94.3321	109.958	209.739		123.487	99.3473	52.8739	95.9143	85.1545		50.1344	51.9417
88.5	112.284	83.5365	94.1026	94.1901	95.8053	103.286	51.3163	116.775	97.7517	232.689		99.4153	109.564	55.9523	96.0867	87.1826		66.8275	56.4696
88.75	80.271	63.8995	92.2788	85.7711	93.4077	89.1925	62.5025	124.257	105.309	165.532		126.897	104.032	61.8139	96.1833	129.561		52.3039	82.896
89	61.4119	58.1988	110.329	77.519	88.8696	84.1462	66.0754	146.291	107.485	170.974		106.509	128.836	56.7737	96.0926	127.256		46.0244	38.6808

## Sheet: RegressionFromPrism
	Control	Dap160RNAi	Global (shared)
Comparison of Fits
Null hypothesis			KFast same for all data sets				KSlow same for all data sets			PercentFast same for all data sets
Alternative hypothesis			KFast different for each data set				KSlow different for each data set			PercentFast different for each data set
P value			0.9819				0.0855			0.0442
Conclusion (alpha = 0.05)			Do not reject null hypothesis				Do not reject null hypothesis			Reject null hypothesis
Preferred model			KFast same for all data sets				KSlow same for all data sets			PercentFast different for each data set
F (DFn, DFd)			0.0005175 (1, 6567)				2.958 (1, 6567)			4.052 (1, 6567)
KFast different for each data set
Best-fit values
Plateau	97.98	97.07
Y0	14.29	31.47
PercentFast	22.2	76.17
KFast	1.332	1.36
KSlow	0.09313	0.06113
Fast HalfLife	0.5205	0.5095
Slow HalfLife	7.443	11.34
Fast Tau	0.7509	0.7351
Slow Tau	10.74	16.36
Ratio of rate const	14.3	22.25
95% CI (profile likelihood)
Plateau	96.66 to 99.37	95.63 to 98.83
Y0	-2.824 to 27.77	16.41 to 45.58
PercentFast	2.237 to 36.88	65.08 to 84.26
KFast	0.1690 to ???	0.8197 to 2.340
KSlow	0.07488 to 0.1104	0.03680 to 0.09565
Fast HalfLife	??? to 4.100	0.2963 to 0.8456
Slow HalfLife	6.279 to 9.257	7.246 to 18.84
Fast Tau	??? to 5.916	0.4274 to 1.220
Slow Tau	9.058 to 13.35	10.45 to 27.18
Goodness of Fit
Degrees of Freedom	3208	3359
R squared	0.2264	0.05044
Sum of Squares	2413746	2663844
Sy.x	27.43	28.16
Constraints
PercentFast	0 < PercentFast < 100	0 < PercentFast < 100		357	357	357	357	357	357	357	357	228	357	357	357	357	357	280	357	357
KFast	KFast > 0	KFast > 0		357	357	357	357	357	357	357	357	228	357	357	357	357	357	280	357	357
KSlow	KSlow > 0	KSlow > 0
KFast same for all data sets
Best-fit values
Plateau	97.98	97.07
Y0	14.2	31.49
PercentFast	22.2	76.18
KFast	1.358	1.358	1.358
KSlow	0.09322	0.06111
Fast HalfLife	0.5103	0.5103	0.5103
Slow HalfLife	7.435	11.34
Fast Tau	0.7363	0.7363	0.7363
Slow Tau	10.73	16.36
Ratio of rate const	14.57	22.23
95% CI (profile likelihood)
Plateau	96.66 to 99.36	95.65 to 98.80
Y0	0.2889 to 27.56	16.76 to 45.28
PercentFast	1.923 to 37.02	65.26 to 84.16
KFast	0.8420 to 2.270	0.8420 to 2.270	0.8420 to 2.270
KSlow	0.07867 to 0.1096	0.03714 to 0.09497
Fast HalfLife	0.3053 to 0.8232	0.3053 to 0.8232	0.3053 to 0.8232
Slow HalfLife	6.322 to 8.811	7.299 to 18.66
Fast Tau	0.4405 to 1.188	0.4405 to 1.188	0.4405 to 1.188
Slow Tau	9.121 to 12.71	10.53 to 26.93
Goodness of Fit
Degrees of Freedom			6568
R squared	0.2264	0.05044	0.1463
Sum of Squares	2413746	2663844	5077591
Sy.x			27.8
Constraints
PercentFast	0 < PercentFast < 100	0 < PercentFast < 100
KFast	KFast > 0 and shared	KFast > 0 and shared
KSlow	KSlow > 0	KSlow > 0
Number of points
# of X values	4284	4284
# Y values analyzed	3213	3364
