# Supplementary material for: An autoinhibitory clamp of actin assembly constrains and directs synaptic endocytosis
Source: eLife. 2021 Jul 29;10:e69597. doi: 10.7554/eLife.69597 (PMC8321554; doi:10.7554/eLife.69597)
Supplement: Figure 5—source data 1. — Source data quantifying liposome cosedimentation of Nwk with increasing concentrations of Dap160SH3CD. Annotated gels quantifying liposome cosedimentation of Nwk with increasing concentrations of Dap160SH3CD. Raw gels quantifying liposome cosedimentation of Nwk with increasing concentrations of Dap160SH3CD. Annotated gels quantifying liposome cosedimentation of Nwk and Dap160 fragments with increasing concentrations of PI(4,5)P2. Raw gels quantifying liposome cosedimentation of Nwk and Dap160 fragments with increasing concentrations of PI(4,5)P2. Source data quantifying liposome cosedimentation of Nwk and Dap160 fragments with increasing concentrations of PI(4,5)P2. Source data quantifying FRAP recovery and curve fitting of Nwk::GFP in control and dap160 RNAi-expressing neuromuscular junctions (NMJs). Annotated gels quantifying liposome cosedimentation of NwkΔSH3b and Dap160 fragments. Raw gels quantifying liposome cosedimentation of NwkΔSH3b and Dap160 fragments. Source data quantifying liposome cosedimentation of NwkΔSH3b and Dap160 fragments. [file elife-69597-fig5-data1.zip › Figure 5 - source data 1/Figure 5S1A_source data_NwkC-cosed.xlsx]

## Sheet: Individuals
Nwk FBAR Alone		Raw	Raw-bg		%Pellet	%Pellet (Corrected)
No Lipo	P	27803	-50.6667		-0.00158538
No Lipo	S	59863	32009.3
FBAR	P	68630	40776.3		1.02624	1.02783
FBAR	S	26811	-1042.67
FBAR	P	68055	40201.3		1.03733	1.03891
FBAR	S	26407	-1446.67
FBAR	P	65414	37560.3		1.08579	1.08737
FBAR	S	24886	-2967.67
	bg	20456
	bg	21301
	bg	41804
		27853.7
NwkdSH3b	C
No Lipo	P	45590	19480.7		0.161603
No Lipo	S	127175	101066
NwkdSH3b	P	88988	62878.7		0.512311	0.350708
NwkdSH3b	S	85966	59856.7
NwkdSH3b	P	88132	62022.7		0.483961	0.322358
NwkdSH3b	S	92243	66133.7
NwkdSH3b	P	91860	65750.7		0.445027	0.283424
NwkdSH3b	S	108104	81994.7
	bg	27896
	bg	25232
	bg	25200
		26109.3
WASP
No Lipo	P	27441	1246		0.055395
No Lipo	S	47442	21247
WASp	P	38711	12516		0.343252	0.287857
WASp	S	50142	23947
WASp	P	34182	7987		0.285382	0.229987
WASp	S	46195	20000
WASp	P	31586	5391		0.200521	0.145126
WASp	S	47689	21494
	bg	26747
	bg	25706
	bg	26132
		26195

## Sheet: NwkC-WASp
Nwk - WASp		Raw	Raw-bg		%Pellet	%Pellet (Corrected)
Nwk-No Lipo	P	31828	15730.7		0.194112
Nwk-No Lipo	S	81406	65308.7
Nwk	P	78142	62044.7		0.718589	0.524478
Nwk	S	40395	24297.7
Nwk	P	79138	63040.7		0.720816	0.526705
Nwk	S	40514	24416.7
Nwk	P	83505	67407.7		0.717413	0.523302
Nwk	S	42649	26551.7
WASp-No Lipo	P	24710	8612.67		0.226641
WASp-No Lipo	S	45486	29388.7
WASp	P	39035	22937.7		0.573408	0.346767
WASp	S	33162	17064.7
WASp	P	41731	25633.7		0.546626	0.319985
WASp	S	37358	21260.7
WASp	P	40672	24574.7		0.586335	0.359694
WASp	S	33435	17337.7
bg		14639
bg		17665
bg		15988
		16097.3

## Sheet: CD
NwkC-DapCD		Raw	Raw-bg		%Pellet	%Pellet (Corrected)
Nwk-No Lipo	P	37385	16085.3		0.158779
Nwk-No Lipo	S	106521	85221.3
Nwk	P	76725	55425.3		0.44864	0.289862
Nwk	S	89415	68115.3
Nwk	P	80851	59551.3		0.475849	0.31707
Nwk	S	86896	65596.3
Nwk	P	77886	56586.3		0.488303	0.329524
Nwk	S	80597	59297.3
DapCD-No Lipo	P	18652	-2647.67		-0.0897068
DapCD-No Lipo	S	53462	32162.3
DapCD	P	19388	-1911.67		-0.0591853	0.0305215
DapCD	S	55511	34211.3
DapCD	P	19106	-2193.67		-0.0667993	0.0229075
DapCD	S	56333	35033.3
DapCD	P	20717	-582.667		-0.0161772	0.0735296
DapCD	S	57900	36600.3
bg		21905	605.333
bg		23434	2134.33
bg		18560	-2739.67
		21299.7
WASP + CD		Raw	Raw-bg		%Pellet	%Pellet (Corrected)
WASp-NoLipo	P	61589	18167		0.300564
WASp-NoLipo	S	85698	42276
WASp	P	68304	24882		0.34953	0.0489659
WASp	S	89727	46305
WASp	P	67319	23897		0.298526	-0.00203825
WASp	S	99575	56153
WASp	P	76592	33170		0.405516	0.104952
WASp	S	92049	48627
DapCD-No Lipo	P	52232	8810		0.0814579
DapCD-No Lipo	S	142766	99344
DapCD	P	65634	22212		0.203152	0.121694
DapCD	S	130547	87125
DapCD	P	47471	4049		0.0399862	-0.0414717
DapCD	S	140633	97211
DapCD	P	51196	7774		0.0735151	-0.00794283
DapCD	S	141395	97973
bg		43039
bg		43575
bg		43652
		43422

## Sheet: All
C/WASP							C-WASp-Dap				C
Nwk-NoLipo	30872	14207		0.204871			Nwk-NoLipo	48731	26161.7		0.259975
Nwk-NoLipo	71804	55139					Nwk-NoLipo	97039	74469.7
Nwk	65880	49215		0.69499	0.490118		Nwk	73884	51314.7		0.784444	0.524469
Nwk	38264	21599					Nwk	36670	14100.7
Nwk	61244	44579		0.673439	0.468568		Nwk	73830	51260.7		0.83219	0.572214
Nwk	38282	21617					Nwk	32906	10336.7
Nwk	62569	45904		0.663976	0.459105		Nwk	59534	36964.7		0.853622	0.593646
Nwk	39896	23231					Nwk	28908	6338.67		WASP
WASp-NoLipo	22828	6163		0.233925			WASp-NoLipo	50934	28364.7		0.348767
WASp-NoLipo	36848	20183					WASp-NoLipo	75533	52963.7
WASp	29247	12582		0.478421	0.244496		WASp	48737	26167.7		0.566874	0.218107
WASp	30382	13717					WASp	42563	19993.7
WASp	27459	10794		0.509921	0.275995		WASp	49611	27041.7		0.641431	0.292664
WASp	27039	10374					WASp	37686	15116.7
WASp	27528	10863		0.51914	0.285214		WASp	40293	17723.7		0.612421	0.263654
WASp	26727	10062					WASp	33786	11216.7		Dap
bg	16840						DapCD-NoLipo	28652	6082.67		0.0766491
bg	17457						DapCD-NoLipo	95844	73274.7
bg	15698						DapCD	30447	7877.67		0.1286	0.0519505
							DapCD	75949	53379.7
CD		16665					DapCD	23397	827.667		0.0215021	-0.055147
DapCD-NoLipo	30739	7134		0.149269			DapCD	60234	37664.7
DapCD-NoLipo	64264	40659					DapCD	21629	-940.333		-0.0417215	-0.118371
DapCD	35293	11688		0.324658	0.175389		DapCD	46048	23478.7
DapCD	47918	24313					bg	20265
DapCD	29403	5798		0.158632	0.00936329		bg	26034	22569.3
DapCD	54357	30752					bg	21409
DapCD	33951	10346		0.24476	0.0954912
DapCD	55529	31924
bg	19246
bg	26676	23605
bg	24893
