# Supplementary material for: An autoinhibitory clamp of actin assembly constrains and directs synaptic endocytosis
Source: eLife. 2021 Jul 29;10:e69597. doi: 10.7554/eLife.69597 (PMC8321554; doi:10.7554/eLife.69597)
Supplement: Figure 6—source data 1. — Source data quantifying actin patch dynamics in control and nwk mutant neuromuscular junctions (NMJs). Source data quantifying actin patch dynamics in control and Dap160 transgene rescue NMJs. Source data showing raw patch frequency values in control NMJs and % difference between control and nwk mutant NMJs measured over the indicated parameter space. Samples are the same video dataset as in Figure 6A–C. Data showing the coefficient of variation over time of GMA signal intensity in control and nwk mutant NMJs. Samples are the same video dataset as in Figure 6A–C. Data showing the area fraction of highly variant (Std Dev over time) pixels in control and nwk mutant NMJs, thresholded by two methods. Samples are the same video dataset as in Figure 6A–C. [file elife-69597-fig6-data1.zip › Figure 6 - source data 1/Figure 6-supplement 1_NwkParameterTest.xlsx]

## Sheet: PatchTrackParameterTest
	Mean	SD	Min	Max
%Difference:	0.171658	0.104196	-0.0321461	0.321733	0.28007	0.281347	0.230101	0.249469	0.22122	0.195232	0.239534	0.254497	0.225318	0.283701	0.285298	0.272006	0.321733	0.289263	0.283083	0.310081	0.265694	0.280244	0.191758	0.165617	0.0492065	-0.00126329	0.030257	0.0417046	0.0413662	0.0620642	0.0984858	0.193914	0.233814	0.226942	0.245195	0.253513	0.268164	0.261348	0.255543	0.269661	0.188232	0.209624	0.0114356	0.0120287	0.0246443	0.000776527	-0.00601037	0.0476548	0.0922386
Control Freq:	3.11345	1.56884	1.01868	7.75175	2.37219	4.04007	5.49146	3.01821	4.49621	5.59724	3.05075	4.15337	4.95063	2.78659	3.61191	4.23647	2.42495	3.13052	3.51769	2.08951	2.61265	2.87846	1.15159	3.11349	6.84117	1.83724	3.75104	5.90211	2.02417	3.55373	4.85111	1.78099	2.8559	3.70934	1.62527	2.43491	2.9391	1.39163	1.99909	2.32028	1.01868	2.80172	7.20903	1.72185	3.51955	6.02493	1.98969	3.45952	4.81545
Nwk Freq:	3.58209	1.61819	1.18796	7.85885	3.03657	5.17673	6.75505	3.77116	5.49086	6.69	3.78151	5.21038	6.0661	3.57715	4.64238	5.38881	3.20514	4.03606	4.51349	2.73743	3.30682	3.68513	1.37241	3.62913	7.1778	1.83492	3.86453	6.14825	2.1079	3.77429	5.32888	2.12635	3.52365	4.55114	2.02378	3.05219	3.72727	1.75533	2.50994	2.94597	1.21043	3.38903	7.29147	1.74257	3.60629	6.02961	1.97773	3.62438	5.25963
File	Area	Mean			L10-F15-Q0	L10-F15-Q30	L10-F15-Q100	L10-F20-Q0	L10-F20-Q30	L10-F20-Q100	L10-F25-Q0	L10-F25-Q30	L10-F25-Q100	L10-F30-Q0	L10-F30-Q30	L10-F30-Q100	L10-F35-Q0	L10-F35-Q30	L10-F35-Q100	L10-F40-Q0	L10-F40-Q30	L10-F40-Q100	L30-F15-Q0	L30-F15-Q30	L30-F15-Q100	L30-F20-Q0	L30-F20-Q30	L30-F20-Q100	L30-F25-Q0	L30-F25-Q30	L30-F25-Q100	L30-F30-Q0	L30-F30-Q30	L30-F30-Q100	L30-F35-Q0	L30-F35-Q30	L30-F35-Q100	L30-F40-Q0	L30-F40-Q30	L30-F40-Q100	L50-F15-Q0	L50-F15-Q30	L50-F15-Q100	L50-F20-Q0	L50-F20-Q30	L50-F20-Q100	L50-F25-Q0	L50-F25-Q30	L50-F25-Q100
con_01m_m67_001_SUM_Corrected.tif	109.209	772.808			3.23822	5.1666	6.91305	3.92953	5.53044	6.94944	3.78399	5.49406	6.25813	3.5293	4.6936	5.23937	2.91076	3.82037	4.11145	2.36499	3.12907	3.38376	1.56453	3.7476	7.05859	1.89199	4.07506	6.03983	2.29222	4.07506	5.05744	2.25584	3.67483	4.18422	1.89199	2.80161	3.16545	1.49176	2.29222	2.65607	1.34623	3.16545	6.84028	1.96476	3.56568	5.78513	2.32861	4.03868	5.02106
con_01m_m67_002_SUM_Corrected.tif	85.92	744.427			3.376	4.7634	6.65951	3.376	5.13338	6.38203	3.56099	4.90214	6.05831	3.51474	4.62466	5.22587	3.09852	4.02346	4.57842	2.72855	3.56099	4.02346	1.89611	3.4685	6.42828	1.84986	3.51474	5.50335	1.71113	3.14477	4.48592	1.66488	3.00603	3.83847	1.89611	2.86729	3.4685	1.94236	2.6823	3.28351	1.52614	3.09852	6.19705	1.80362	3.376	5.50335	1.61863	3.05228	4.30094
con_01m_m67_003_SUM_Corrected.tif	56.32	572.92			3.59817	5.15032	5.85585	4.09204	5.29143	5.7853	3.66872	4.65646	4.86811	2.61044	3.1043	3.31596	2.18712	2.39878	2.46933	1.6227	1.69326	1.76381	1.97547	5.00922	9.31291	3.17486	6.34971	8.11352	3.95093	6.20861	6.98469	3.31596	4.23314	4.72701	2.46933	3.1043	3.31596	1.90491	2.11657	2.18712	1.69326	4.5859	9.10126	2.8221	5.7853	7.76076	3.59817	5.9264	6.63192
con_02m_m67_001_SUM_Corrected.tif	135.769	1095.17			4.21304	6.39322	8.7207	4.38981	6.21645	8.3377	4.36035	5.77452	7.30653	3.97735	5.15582	6.59945	3.35865	4.41927	5.59775	2.88726	4.06573	4.94959	1.38471	3.35865	6.62891	1.76771	3.65327	5.8629	1.94448	3.27026	5.12636	1.91502	2.88726	4.56658	1.82663	2.56318	3.83004	1.67932	2.59264	3.53542	1.41417	3.06403	6.39322	1.79717	3.53542	6.01021	1.94448	3.06403	4.83174
con_02m_m67_003_SUM_Corrected.tif	111.022	699.134			1.36003	3.04217	4.72431	2.00425	4.29483	5.118	2.75585	3.86534	4.47378	2.79164	3.36428	3.79376	2.46953	2.97059	3.14954	2.07583	2.32636	2.36215	0.751595	2.97059	7.51595	1.4674	3.72218	6.12013	2.11162	3.93692	5.01063	1.64635	2.61269	3.14954	1.78951	2.54111	2.72006	1.86109	2.11162	2.21899	0.715804	2.61269	7.6949	1.53898	3.40007	6.19171	2.00425	3.6506	4.86747
con_03m_m67_001_SUM_Corrected.tif	121.084	903.014			1.87051	3.34723	5.08648	2.52683	4.23327	5.64436	2.85499	4.13482	5.15212	2.75655	3.4785	4.46298	2.49402	3.21597	3.57695	1.87051	2.32994	2.6581	0.853217	2.72373	5.77562	1.14856	2.75655	4.69269	1.44391	2.95344	4.102	1.80488	2.82218	3.77384	1.6408	2.52683	2.98626	1.27982	1.80488	2.06741	0.689136	2.16586	5.80844	0.984481	2.36275	4.33172	1.31264	2.69091	3.90511
con_03m_m67_003_SUM_Corrected.tif	45.7956	791.675			2.16916	4.77215	6.59424	3.12359	5.63981	7.02807	4.59861	5.72657	6.50747	3.73095	4.85891	5.46628	3.12359	4.16478	4.59861	3.64418	4.16478	4.59861	0.607364	2.42946	7.11483	1.30149	3.55742	6.50747	2.68975	4.68538	6.33394	1.21473	2.86329	3.90448	1.64856	3.21035	3.81772	1.99562	3.21035	3.47065	0.260299	1.56179	7.37513	1.21473	3.38388	6.76777	2.60299	4.59861	6.07364
con_04m_m67_001_SUM_Corrected.tif	112.409	696.031			1.42337	2.70441	3.59402	2.24182	3.09584	3.70077	1.99272	2.84675	3.34493	1.99272	2.70441	3.16701	1.92156	2.45532	2.63324	1.35221	1.74363	1.77922	0.925194	3.06026	6.76103	1.74363	3.09584	5.26649	1.10312	2.38415	3.48727	1.42337	2.24182	2.9535	1.06753	1.53013	1.77922	0.640519	1.17428	1.24545	0.818441	3.02467	8.11324	1.67247	3.20259	5.83584	1.42337	2.56207	3.8787
con_04m_m67_002_SUM_Corrected.tif	115.058	634.522			0.784176	1.99965	2.54857	1.92123	2.82303	3.1367	1.56835	2.11728	2.39174	1.13706	1.56835	1.64677	0.98022	1.21547	1.29389	0.627341	0.744967	0.784176	0.744967	2.07807	5.95974	1.99965	3.84246	5.72449	1.84281	3.01908	3.96009	1.25468	1.99965	2.27411	0.98022	1.41152	1.52914	0.548923	0.784176	0.862594	0.705759	2.47015	8.15543	1.92123	4.15613	6.82233	1.92123	3.1367	4.39139
con_05m_m67_001_SUM_Corrected.tif	99.8044	884.428			2.54803	4.18036	5.89232	3.34429	4.2998	5.8525	2.82672	3.86186	5.05625	2.70728	3.50354	4.45905	2.38878	3.26466	3.74242	2.1499	2.90635	3.18504	1.59252	3.26466	6.72839	2.38878	3.94148	5.93213	1.95083	3.26466	4.53868	1.71196	2.66747	3.78223	1.51289	2.22953	2.94616	1.27401	1.91102	2.30915	1.59252	3.0656	6.80802	2.38878	3.78223	5.89232	1.99065	3.18504	4.53868
con_05m_m67_002_SUM_Corrected.tif	135.484	529.939			2.22894	3.40207	4.01796	2.84483	3.57804	4.07661	2.37558	2.93282	3.19677	2.11163	2.40491	2.55155	1.81835	1.99432	2.11163	1.29044	1.46641	1.46641	0.997158	2.84483	5.3084	1.877	3.25543	4.48721	1.61305	2.52222	3.16744	1.49574	2.0823	2.40491	1.49574	1.93566	2.11163	1.11447	1.31977	1.3491	0.879845	2.93282	6.0416	1.78902	3.16744	4.60452	1.58372	2.46357	3.10879
con_05m_m67_003_SUM_Corrected.tif	113.44	802.836			1.83357	3.20874	4.19605	2.57405	3.45557	4.19605	2.32722	3.17348	3.77292	2.46827	3.10296	3.52609	2.08039	2.53879	2.71509	1.79831	2.11566	2.22144	0.916784	2.85614	7.5811	1.69252	3.98449	6.59379	1.90409	3.45557	5.39492	1.86883	3.13822	4.12553	1.4457	2.32722	2.82087	1.30465	1.93935	2.08039	0.811001	2.36248	8.42736	1.19887	3.31453	7.05219	1.86883	3.38505	5.78279
con_06m_m67_001_SUM_Corrected.tif	135.751	1136.91			2.19529	4.39058	6.58587	2.86851	4.85891	6.5566	2.9856	4.50766	5.97119	2.89778	4.39058	5.61995	2.69289	4.21496	5.15162	2.75143	3.71736	4.24423	0.761034	2.66362	6.7615	1.58061	3.01487	5.88338	1.75623	3.2783	5.41505	1.58061	2.89778	4.53694	1.46353	2.60508	3.71736	1.05374	2.04894	2.89778	0.790305	2.31237	6.7615	1.2879	2.72216	5.7663	1.66842	3.21976	5.2687
con_06m_m67_002_SUM_Corrected.tif	188.356	1301.71			2.4893	4.38793	6.89832	3.12218	5.06299	6.81394	3.18546	5.21066	6.41312	3.16437	4.85203	5.73806	3.20656	4.43012	5.14737	3.12218	4.19806	4.70436	1.03369	2.70026	6.26545	1.4978	3.26985	5.63258	1.68766	3.0167	4.59888	1.68766	3.0167	4.11368	1.56109	2.67917	3.5019	1.77205	2.65807	3.31204	0.569586	2.36273	6.24435	1.47671	3.03779	5.65367	1.56109	2.89012	4.4934
con_06m_m67_003_SUM_Corrected.tif	143.413	653.188			2.57672	4.04518	4.90409	3.21398	4.71014	5.43051	3.60187	4.90409	5.48593	3.49104	4.37766	4.82097	3.02003	3.65728	3.87894	2.24424	2.68755	2.79838	1.60699	4.29454	7.59164	1.6624	4.156	6.81585	2.18883	4.46078	5.7907	2.4936	3.7127	4.65473	2.10571	2.99232	3.46334	1.57928	2.32736	2.60443	1.30221	3.87894	7.53622	1.44075	4.10059	6.81585	2.35507	4.57161	5.95694
con_07m_m67_001_SUM_Corrected.tif	125.28	873.058			2.53736	4.34523	5.99452	2.6008	4.18665	5.93109	2.9814	4.50382	5.74078	3.52059	4.78927	5.86765	3.45716	4.34523	5.36018	3.13999	4.12321	4.6624	1.23696	3.48887	6.94603	1.33212	2.85453	5.45533	1.4907	3.04484	5.3919	1.93474	3.74261	5.10644	2.31534	3.33029	4.21837	2.06161	3.04484	3.58402	1.07838	2.9814	7.10462	1.20525	2.41049	5.13816	1.33212	2.88625	5.16988
con_07m_m67_002_SUM_Corrected.tif	47.8222	686.479			5.81624	8.97363	11.3001	6.73022	9.2229	10.8016	6.23169	8.4751	9.05672	6.81331	8.14274	8.4751	6.1486	6.64714	6.73022	4.90226	5.06844	5.4008	1.82796	4.65299	7.97656	2.3265	4.90226	6.97949	2.40959	4.48682	5.89933	3.24048	5.4008	6.39787	3.57284	4.56991	4.90226	3.57284	4.32064	4.56991	1.57869	4.73608	7.81038	2.40959	4.81917	7.39494	2.24341	4.23755	6.23169
con_08m_m67_001_SUM_Corrected.tif	211.591	857.379			2.00386	3.8754	6.0494	3.06251	4.66938	6.10612	3.55402	4.745	6.01159	3.13813	4.2913	5.25542	2.85456	3.91321	4.63157	2.49538	3.28936	3.96992	0.926315	2.72223	6.76777	1.53126	3.4595	5.86036	2.02277	3.36498	4.99076	1.75811	2.93018	4.17787	1.56906	2.571	3.51622	1.47454	2.30634	3.0058	0.718367	2.72223	6.86229	1.55016	3.17594	5.82255	1.85263	3.25155	4.83952
con_08m_m67_002_SUM_Corrected.tif	161.831	1090.2			3.65813	5.51192	7.31627	3.48511	4.74569	6.17928	3.08964	4.05361	5.24003	2.79304	3.757	4.69625	2.34813	3.28738	4.17719	2.39756	3.04021	3.58398	1.48303	2.94134	5.14116	1.7302	2.7436	4.3255	1.60661	2.49643	3.78172	1.48303	2.34813	3.33681	1.28529	2.22454	3.01549	1.60661	2.15039	2.66945	1.26057	2.57058	4.59739	1.65605	2.54586	4.17719	1.55718	2.39756	3.65813
con_08m_m67_003_SUM_Corrected.tif	178.098	718.923			3.43631	5.97425	8.10791	4.53683	6.60311	8.06299	4.78389	6.42344	7.70363	4.35716	5.90687	6.96247	4.37962	5.72719	6.67049	3.97534	4.89619	5.48014	1.32511	3.59353	7.20952	1.52725	3.84059	5.90687	2.15612	3.90797	5.72719	2.13366	3.68337	4.98603	2.42563	3.57107	4.53683	1.75185	2.76253	3.52615	1.10052	3.36894	6.71541	1.39249	3.50369	5.59243	1.95398	3.54861	5.32292
nwk_01m_m67_001_SUM_Corrected.tif	46.4178	779.735			4.53697	8.38911	10.8716	5.4786	8.98834	10.4436	6.16343	8.90273	10.2724	5.73541	8.0467	9.84437	5.73541	7.53308	8.73153	5.73541	7.19067	7.87549	0.770429	3.25292	6.93386	1.45525	4.10895	7.36187	1.96887	4.36576	6.76265	1.88327	4.10895	5.99222	2.22568	4.45137	5.90662	2.39689	4.02335	4.79378	0.342413	2.31129	6.67705	1.11284	3.59533	6.76265	1.62646	4.19456	6.67705
nwk_01m_m67_002_SUM_Corrected.tif	96.5156	495.769			2.79953	5.10503	6.42246	4.611	5.80492	6.29895	4.11696	4.77568	4.98153	3.62293	3.95228	4.1993	2.79953	3.04655	3.12889	2.09965	2.22316	2.26433	1.52328	4.40515	7.12235	3.41708	5.64024	6.83416	3.04655	4.15813	4.65217	2.05848	2.63486	2.7172	1.77029	2.09965	2.14082	1.77029	1.93497	1.93497	1.3586	3.74644	6.66948	3.21123	5.10503	6.21661	2.92304	3.95228	4.28164
nwk_01m_m67_003_SUM_Corrected.tif	139.52	775.512			3.47454	5.80989	7.4902	4.44286	6.72125	7.86044	4.61374	5.95229	6.72125	4.3859	5.35421	5.80989	4.07262	4.78462	5.15485	3.64542	4.01566	4.32894	1.50943	3.98718	7.51868	1.96511	4.44286	6.49341	2.62015	4.47134	5.86685	2.50623	3.9587	4.69918	2.10751	3.27518	3.78782	1.90815	2.59167	2.99039	1.48095	3.55998	7.29084	1.79423	3.90174	6.23709	2.42079	4.12958	5.52509
nwk_02m_m67_001_SUM_Corrected.tif	156.356	532.407			1.66288	2.86526	3.73508	2.32803	3.30017	4.22115	2.40478	3.47925	4.11882	2.27686	3.17226	3.65833	1.99545	2.60944	2.9676	1.73962	2.14895	2.37919	1.15122	3.01876	6.62592	1.40705	3.12109	5.50028	1.56055	3.14667	4.16998	1.9187	2.83968	3.58158	1.17681	1.86754	2.37919	0.793064	1.30472	1.61171	1.02331	2.99318	7.23991	1.58613	3.4025	5.80728	1.63729	3.30017	4.47698
nwk_02m_m67_002_SUM_Corrected.tif	110.311	514.524			1.90911	3.74618	4.50262	2.77361	4.25047	4.75476	2.98974	3.9623	4.35853	2.88168	3.45801	3.89026	1.80105	2.16126	2.34136	1.5489	1.83707	1.94513	1.04461	2.95372	7.16817	1.76503	3.99832	6.62785	1.87309	3.81822	5.40314	2.48544	3.74618	4.68272	1.65696	2.59351	2.98974	1.18869	1.80105	2.05319	1.22471	3.13382	7.96063	1.69298	3.63811	7.13215	2.08921	3.99832	5.90743
nwk_02m_m67_003_SUM_Corrected.tif	144.427	501.825			2.17347	3.71416	4.31943	2.64118	3.76919	4.45699	2.47611	3.32899	3.87923	2.2285	2.88879	3.08138	1.92586	2.39357	2.47611	1.5682	1.84332	1.89835	1.51318	3.90675	7.09817	2.20098	3.98928	5.66753	2.33855	3.5766	4.31943	2.28352	2.97133	3.43904	1.81581	2.36606	2.53113	1.37562	1.65074	1.7883	1.23805	3.41153	7.18071	2.14596	3.85172	5.41992	2.2285	3.52157	4.18187
nwk_03m_m67_001_SUM_Corrected.tif	89.1733	567.56			2.98548	4.01035	5.12433	3.20828	4.32226	5.07977	2.8518	3.96579	4.5005	2.09429	3.11916	3.47563	2.09429	2.629	2.80724	1.60414	1.87149	2.22797	1.78238	3.69843	6.59479	2.00517	3.43107	5.48081	1.91605	3.25284	4.63418	1.51502	2.80724	3.60931	1.47046	2.18341	2.76268	1.2031	1.55958	2.04973	1.87149	3.83211	7.48598	1.82694	3.11916	5.43625	1.91605	3.16372	4.67874
nwk_03m_m67_002_SUM_Corrected.tif	40.0533	926.858			2.87696	5.25789	7.44041	2.97616	4.36504	7.34121	3.07537	5.55551	7.34121	2.67855	4.36504	6.44836	3.07537	5.3571	5.95233	2.57934	3.96822	4.76186	1.19047	2.48014	7.53962	0.892849	1.8849	5.75392	1.48808	3.37299	6.74597	1.48808	3.96822	6.15074	2.38093	4.36504	5.65471	1.98411	3.5714	4.46425	0.892849	2.38093	7.34121	0.892849	2.08331	5.85312	1.38888	3.6706	7.04359
nwk_04m_m67_001_SUM_Corrected.tif	104.427	690.082			4.14753	6.08812	7.64819	4.22363	5.82176	7.00133	4.07143	5.4032	6.31642	3.72897	4.60414	5.1749	2.73965	3.27236	3.65287	1.86449	2.16889	2.43525	1.75033	4.79439	8.25701	1.82643	4.22363	6.43057	2.35914	4.26168	5.85981	2.8538	4.41388	5.1749	2.35914	3.27236	3.84312	1.86449	2.4733	2.73965	1.94059	4.71829	8.63751	1.52203	3.53872	6.05006	2.01669	3.99533	5.59346
nwk_04m_m67_002_SUM_Corrected.tif	100.818	601.939			2.40418	5.28131	6.54252	4.05952	6.50311	7.0943	3.66539	5.00542	5.28131	3.86245	4.29599	4.6113	3.31067	3.62598	3.74422	2.40418	2.68007	2.7589	1.14297	4.09893	7.80373	2.64066	5.43897	7.01548	2.32535	4.0201	4.88719	2.44359	3.3895	4.05952	2.40418	3.23185	3.50774	1.73416	2.24653	2.36477	0.98532	3.94128	7.80373	2.48301	5.32073	6.81841	2.1677	3.86245	4.65071
nwk_05m_m67_001_SUM_Corrected.tif	62.4711	792.492			2.16259	3.87994	5.21566	3.18028	4.5796	5.40647	3.4347	4.83402	5.53368	3.11667	4.13436	4.77042	2.54422	3.24388	3.68912	2.09898	2.54422	2.98946	1.78096	4.07076	8.14151	1.33572	3.75273	6.67858	2.54422	4.64321	6.16974	2.03538	3.4347	4.70681	1.84456	2.86225	3.94354	1.39932	2.41701	2.98946	1.27211	3.81633	9.28641	1.39932	3.68912	6.61498	2.2898	3.87994	5.91532
nwk_05m_m67_002_SUM_Corrected.tif	84.0356	749.689			3.21529	5.10664	6.19416	3.87726	5.48491	6.33601	4.0664	5.2012	5.57947	4.20825	4.9175	5.2012	3.64084	4.11368	4.3501	3.21529	3.49899	3.78269	1.84406	4.11368	7.84909	1.70221	3.59356	5.91046	1.70221	3.64084	5.10664	2.22233	3.73541	4.82293	1.89135	3.26257	3.82998	2.12777	2.78974	3.26257	1.41851	3.59356	7.42354	1.56036	3.21529	5.57947	1.51308	3.21529	4.96479
nwk_05m_m67_003_SUM_Corrected.tif	130.898	904.983			2.79274	4.70515	7.74074	4.00697	5.67654	8.56034	4.40159	6.34437	8.13536	4.40159	6.16223	7.43718	4.24982	5.55512	6.58721	3.70341	4.70515	5.43369	1.12317	3.21772	8.10501	1.51779	3.97661	7.40682	2.15526	4.40159	6.70864	2.39811	4.31053	5.91939	2.36775	3.88555	5.13013	2.3374	3.55163	4.55337	0.880319	3.00523	8.3175	1.45708	3.52128	7.34611	2.21598	4.06768	6.5265
nwk_06m_m67_001_SUM_Corrected.tif	114.293	880.054			3.0594	5.59731	8.06569	3.47659	5.77114	7.71803	4.10238	5.73637	7.16177	3.85901	4.90199	6.08403	3.33753	4.10238	5.14535	2.88557	3.51136	4.10238	1.70353	4.06761	9.0739	2.15549	4.31097	8.06569	1.84259	3.75472	6.64029	2.50314	4.24144	5.66684	2.60744	3.61565	4.51957	2.25978	2.98987	3.61565	1.49493	3.75472	9.42156	2.22502	4.20667	8.34381	1.91212	3.47659	6.53599
nwk_06m_m67_002_SUM_Corrected.tif	64.0889	726.287			1.86	3.968	5.27	2.79	4.464	5.58	3.658	4.96	6.076	3.844	5.084	5.642	3.1	3.844	4.216	2.666	3.162	3.41	1.24	3.286	6.634	1.302	3.41	6.138	1.984	3.968	5.642	2.356	3.968	5.084	1.86	3.472	4.092	1.86	3.038	3.41	1.24	3.41	6.944	1.302	3.162	5.642	1.922	3.72	5.394
nwk_06m_m67_003_SUM_Corrected.tif	146.916	641.722			3.38078	5.27401	6.7886	3.97579	5.67971	6.59928	4.11102	5.3281	6.11244	3.73238	4.679	5.08469	3.16441	3.78647	4.16512	2.78576	2.94804	3.32668	1.08185	3.2185	6.62632	1.758	3.62419	5.59857	1.92028	3.43487	5.11173	2.21779	3.65124	4.48967	2.70462	3.62419	4.24626	1.8121	2.29893	2.78576	1.0548	3.29964	6.84269	1.51459	3.27259	5.51743	1.83914	3.29964	4.76013
nwk_07m_m67_001_SUM_Corrected.tif	1663.86	322.378			0.283678	0.485618	0.716407	0.370224	0.591397	0.819782	0.427921	0.661114	0.86065	0.461578	0.721215	0.875075	0.531295	0.764488	0.901519	0.526487	0.730832	0.834206	0.127415	0.39186	1.11308	0.213961	0.512063	1.11548	0.216365	0.514467	0.9496	0.204344	0.471194	0.822186	0.254829	0.540912	0.841418	0.283678	0.55774	0.807761	0.122607	0.375032	1.32704	0.218769	0.495235	1.14914	0.185112	0.44475	0.918348
nwk_07m_m67_002_SUM_Corrected.tif	62.8622	1130.15			1.39989	3.69061	6.61765	2.8634	5.0905	8.08117	3.69061	5.40865	7.06307	3.75424	5.02687	6.80854	3.81787	5.21776	6.49038	3.30882	4.39055	5.15413	0.954468	2.54525	7.50848	1.33626	3.37245	7.06307	1.84531	3.30882	5.79044	1.65441	3.18156	4.8996	2.16346	3.62698	4.70871	2.16346	3.30882	4.19966	0.699943	2.22709	8.1448	1.27262	3.56335	7.31759	1.27262	3.24519	5.66318
nwk_07m_m67_003_SUM_Corrected.tif	72.7111	871.801			3.19071	5.22616	9.022	4.45599	6.49144	9.4621	4.89609	6.71149	9.07702	5.06112	6.82152	8.47188	3.90587	5.50122	6.43643	3.30073	4.67604	5.44621	1.21027	3.1357	8.30685	2.09046	4.18093	7.75672	3.02567	5.11614	7.86675	3.24572	5.00611	6.60147	2.6956	4.01589	5.22616	2.03545	3.1357	4.12592	1.10024	2.80562	7.42665	1.65037	3.57579	7.53667	2.91565	4.9511	7.86675
nwk_08m_m67_001_SUM_Corrected.tif	71.8756	823.369			7.23473	10.1286	11.7982	6.84516	9.5721	11.4086	7.73559	9.85036	10.3512	7.17907	8.23646	8.68167	6.06604	6.62256	7.01212	5.39822	5.73213	6.01039	1.78086	5.62083	9.01558	2.94954	6.17734	8.34776	3.3391	5.95474	7.17907	3.56171	4.8417	5.78778	2.78259	3.50606	4.22953	2.17042	2.67128	3.1165	1.44695	4.50779	7.9582	2.39302	5.39822	7.45733	3.28345	5.73213	6.95647
nwk_08m_m67_002_SUM_Corrected.tif	150.044	684.794			2.47927	4.29206	5.86493	3.46564	5.35841	6.58472	4.18543	5.51836	6.47808	3.67891	4.58531	5.1718	2.77251	3.43898	3.75889	1.94609	2.47927	2.69254	1.01303	3.46564	8.10427	1.89277	4.3987	7.11789	2.66588	4.45201	6.29147	2.37263	3.75889	4.55865	2.15936	3.06576	3.73223	1.3596	2.07938	2.55924	0.773104	2.82583	8.26422	1.3596	3.67891	6.95794	2.37263	4.23874	6.05154
nwk_08m_m67_003_SUM_Corrected.tif	81.9378	625.621			2.83142	4.97939	6.29746	4.10067	6.15101	7.02972	4.39358	5.95574	6.688	4.63767	5.66283	6.00456	3.95422	4.58885	4.78412	3.6125	4.05186	4.10067	1.1228	3.02669	6.54155	1.85507	3.75895	5.51638	1.6598	3.56368	5.12584	2.09915	3.6125	4.58885	2.19679	3.31959	3.80777	2.14797	3.02669	3.12432	0.927533	2.88023	6.44391	1.75743	3.31959	5.66283	1.56216	3.46604	4.93057
[truncated: 45 more columns]

## Sheet: Sheet1
Linking	Factor	Quality	Parameters	Difference	Control Freq:	Nwk Freq:
0.1	0.15	0	L10-F15-Q000	0.28007	2.37219	3.03657
0.1	0.15	0.3	L10-F15-Q030	0.281347	4.04007	5.17673
0.1	0.15	1	L10-F15-Q100	0.230101	5.49146	6.75505
0.1	0.2	0	L10-F20-Q000	0.249469	3.01821	3.77116
0.1	0.2	0.3	L10-F20-Q030	0.22122	4.49621	5.49086
0.1	0.2	1	L10-F20-Q100	0.195232	5.59724	6.69
0.1	0.25	0	L10-F25-Q000	0.239534	3.05075	3.78151
0.1	0.25	0.3	L10-F25-Q030	0.254497	4.15337	5.21038
0.1	0.25	1	L10-F25-Q100	0.225318	4.95063	6.0661
0.1	0.3	0	L10-F30-Q000	0.283701	2.78659	3.57715
0.1	0.3	0.3	L10-F30-Q030	0.285298	3.61191	4.64238
0.1	0.3	1	L10-F30-Q100	0.272006	4.23647	5.38881
0.1	0.35	0	L10-F35-Q000	0.321733	2.42495	3.20514
0.1	0.35	0.3	L10-F35-Q030	0.289263	3.13052	4.03606
0.1	0.35	1	L10-F35-Q100	0.283083	3.51769	4.51349
0.1	0.4	0	L10-F40-Q000	0.310081	2.08951	2.73743
0.1	0.4	0.3	L10-F40-Q030	0.265694	2.61265	3.30682
0.1	0.4	1	L10-F40-Q100	0.280244	2.87846	3.68513
0.3	0.15	0	L30-F15-Q000	0.191758	1.15159	1.37241
0.3	0.15	0.3	L30-F15-Q030	0.165617	3.11349	3.62913
0.3	0.15	1	L30-F15-Q100	0.0492065	6.84117	7.1778
0.3	0.2	0	L30-F20-Q000	-0.00126329	1.83724	1.83492
0.3	0.2	0.3	L30-F20-Q030	0.030257	3.75104	3.86453
0.3	0.2	1	L30-F20-Q100	0.0417046	5.90211	6.14825
0.3	0.25	0	L30-F25-Q000	0.0413662	2.02417	2.1079
0.3	0.25	0.3	L30-F25-Q030	0.0620642	3.55373	3.77429
0.3	0.25	1	L30-F25-Q100	0.0984858	4.85111	5.32888
0.3	0.3	0	L30-F30-Q000	0.193914	1.78099	2.12635
0.3	0.3	0.3	L30-F30-Q030	0.233814	2.8559	3.52365
0.3	0.3	1	L30-F30-Q100	0.226942	3.70934	4.55114
0.3	0.35	0	L30-F35-Q000	0.245195	1.62527	2.02378
0.3	0.35	0.3	L30-F35-Q030	0.253513	2.43491	3.05219
0.3	0.35	1	L30-F35-Q100	0.268164	2.9391	3.72727
0.3	0.4	0	L30-F40-Q000	0.261348	1.39163	1.75533
0.3	0.4	0.3	L30-F40-Q030	0.255543	1.99909	2.50994
0.3	0.4	1	L30-F40-Q100	0.269661	2.32028	2.94597
0.5	0.15	0	L50-F15-Q000	0.188232	1.01868	1.21043
0.5	0.15	0.3	L50-F15-Q030	0.209624	2.80172	3.38903
0.5	0.15	1	L50-F15-Q100	0.0114356	7.20903	7.29147
0.5	0.2	0	L50-F20-Q000	0.0120287	1.72185	1.74257
0.5	0.2	0.3	L50-F20-Q030	0.0246443	3.51955	3.60629
0.5	0.2	1	L50-F20-Q100	0.000776527	6.02493	6.02961
0.5	0.25	0	L50-F25-Q000	-0.00601037	1.98969	1.97773
0.5	0.25	0.3	L50-F25-Q030	0.0476548	3.45952	3.62438
0.5	0.25	1	L50-F25-Q100	0.0922386	4.81545	5.25963
0.5	0.3	0	L50-F30-Q000	0.16699	1.7109	1.99661
0.5	0.3	0.3	L50-F30-Q030	0.213401	2.77002	3.36114
0.5	0.3	1	L50-F30-Q100	0.209904	3.61811	4.37757
0.5	0.35	0	L50-F35-Q000	0.233561	1.54364	1.90417
0.5	0.35	0.3	L50-F35-Q030	0.254168	2.35181	2.94956
0.5	0.35	1	L50-F35-Q100	0.256723	2.87058	3.60752
0.5	0.4	0	L50-F40-Q000	0.237788	1.3543	1.67634
0.5	0.4	0.3	L50-F40-Q030	0.235535	1.94354	2.40131
0.5	0.4	1	L50-F40-Q100	0.245399	2.26944	2.82636
0.7	0.15	0	L70-F15-Q000	0.151526	1.03795	1.19523
0.7	0.15	0.3	L70-F15-Q030	0.187842	2.83746	3.37046
0.7	0.15	1	L70-F15-Q100	-0.00335682	7.60919	7.58364
0.7	0.2	0	L70-F20-Q000	0.0255375	1.69964	1.74305
0.7	0.2	0.3	L70-F20-Q030	0.0453219	3.51693	3.67633
0.7	0.2	1	L70-F20-Q100	-0.00297231	6.19766	6.17924
0.7	0.25	0	L70-F25-Q000	-0.014531	2.00117	1.97209
0.7	0.25	0.3	L70-F25-Q030	0.04608	3.48403	3.64457
0.7	0.25	1	L70-F25-Q100	0.0606532	4.96482	5.26595
0.7	0.3	0	L70-F30-Q000	0.193202	1.68852	2.01474
0.7	0.3	0.3	L70-F30-Q030	0.208429	2.80517	3.38985
0.7	0.3	1	L70-F30-Q100	0.229807	3.62667	4.4601
0.7	0.35	0	L70-F35-Q000	0.253209	1.53551	1.92432
0.7	0.35	0.3	L70-F35-Q030	0.253326	2.34806	2.94288
0.7	0.35	1	L70-F35-Q100	0.263069	2.8831	3.64156
0.7	0.4	0	L70-F40-Q000	0.258668	1.34113	1.68804
0.7	0.4	0.3	L70-F40-Q030	0.238315	1.93844	2.40041
0.7	0.4	1	L70-F40-Q100	0.257318	2.27082	2.85515
0.9	0.15	0	L90-F15-Q000	0.157886	1.02598	1.18796
0.9	0.15	0.3	L90-F15-Q030	0.185218	2.89122	3.42672
0.9	0.15	1	L90-F15-Q100	0.0138171	7.75175	7.85885
0.9	0.2	0	L90-F20-Q000	0.0291752	1.73407	1.78466
0.9	0.2	0.3	L90-F20-Q030	0.0309766	3.5687	3.67925
0.9	0.2	1	L90-F20-Q100	-0.0248314	6.51362	6.35188
0.9	0.25	0	L90-F25-Q000	-0.0321461	2.04689	1.98109
0.9	0.25	0.3	L90-F25-Q030	0.0209465	3.58278	3.65782
0.9	0.25	1	L90-F25-Q100	0.0502608	5.09055	5.3464
0.9	0.3	0	L90-F30-Q000	0.176833	1.71644	2.01996
0.9	0.3	0.3	L90-F30-Q030	0.205513	2.82624	3.40707
0.9	0.3	1	L90-F30-Q100	0.197058	3.75226	4.49167
0.9	0.35	0	L90-F35-Q000	0.248441	1.53667	1.91844
0.9	0.35	0.3	L90-F35-Q030	0.25905	2.35063	2.95956
0.9	0.35	1	L90-F35-Q100	0.250301	2.93068	3.66423
0.9	0.4	0	L90-F40-Q000	0.246792	1.35718	1.69213
0.9	0.4	0.3	L90-F40-Q030	0.241906	1.92163	2.38648
0.9	0.4	1	L90-F40-Q100	0.251336	2.29329	2.86968
