# Supplementary material for: An autoinhibitory clamp of actin assembly constrains and directs synaptic endocytosis
Source: eLife. 2021 Jul 29;10:e69597. doi: 10.7554/eLife.69597 (PMC8321554; doi:10.7554/eLife.69597)
Supplement: Figure 6—source data 1. — Source data quantifying actin patch dynamics in control and nwk mutant neuromuscular junctions (NMJs). Source data quantifying actin patch dynamics in control and Dap160 transgene rescue NMJs. Source data showing raw patch frequency values in control NMJs and % difference between control and nwk mutant NMJs measured over the indicated parameter space. Samples are the same video dataset as in Figure 6A–C. Data showing the coefficient of variation over time of GMA signal intensity in control and nwk mutant NMJs. Samples are the same video dataset as in Figure 6A–C. Data showing the area fraction of highly variant (Std Dev over time) pixels in control and nwk mutant NMJs, thresholded by two methods. Samples are the same video dataset as in Figure 6A–C. [file elife-69597-fig6-data1.zip › Figure 6 - source data 1/Figure 6-supplement 2A_WholeNMJCoV.xlsx]

## Sheet: Sheet1
Con	Nwk
0.253868	0.304649
0.226148	0.250427
0.221756	0.190649
0.217009	0.25275
0.175828	0.272431
0.233603	0.200509
0.185295	0.25243
0.176227	0.243265
0.187981	0.239017
0.157117	0.22938
0.258901	0.21826
0.196721	0.234531
0.273991	0.244192
0.258719	0.251628
0.217381	0.265371
0.234116	0.273706
0.219996	0.236488
0.241926	0.264433
	0.292356
	0.189336
	0.209532
