# Supplementary material for: An autoinhibitory clamp of actin assembly constrains and directs synaptic endocytosis
Source: eLife. 2021 Jul 29;10:e69597. doi: 10.7554/eLife.69597 (PMC8321554; doi:10.7554/eLife.69597)
Supplement: Figure 6—source data 1. — Source data quantifying actin patch dynamics in control and nwk mutant neuromuscular junctions (NMJs). Source data quantifying actin patch dynamics in control and Dap160 transgene rescue NMJs. Source data showing raw patch frequency values in control NMJs and % difference between control and nwk mutant NMJs measured over the indicated parameter space. Samples are the same video dataset as in Figure 6A–C. Data showing the coefficient of variation over time of GMA signal intensity in control and nwk mutant NMJs. Samples are the same video dataset as in Figure 6A–C. Data showing the area fraction of highly variant (Std Dev over time) pixels in control and nwk mutant NMJs, thresholded by two methods. Samples are the same video dataset as in Figure 6A–C. [file elife-69597-fig6-data1.zip › Figure 6 - source data 1/Figure 6-supplement 2B_AreaFraction.xlsx]

## Sheet: Sheet1
Li-Con	Li_Nwk		Percentile-Con	Percentile-Nwk
32.5953	40.7917		50.7724	50.3333
39.934	31.5377		50.4125	49.5031
38.4453	26.9086		50.3932	50.8761
28.532	28.042		49.6689	50.5531
37.7246	32.4589		50.3849	49.629
32.6712	31.3262		49.5557	49.9642
29.9733	39.8244		52.3364	49.2252
27.2511	31.146		49.8366	50.3697
26.2774	31.7647		50.5931	50.3529
20.546	39.1759		49.2823	53.8595
30.7876	40.5083		49.3414	50.4368
23.7743	39.1282		50.3358	49.5692
37.9253	23.6516		49.4606	49.442
37.5605	33.6247		49.274	51.8494
29.9152	33.0935		49.778	49.6978
26.6479	37.442		49.8594	50.1657
34.9373	28.7879		50.5449	50.0659
33.7011	32.2859		49.3695	50.5499
	30.9091			51.5556
	33.8511			51.9872
	37.0237			50.9828
