# Supplementary material for: An autoinhibitory clamp of actin assembly constrains and directs synaptic endocytosis
Source: eLife. 2021 Jul 29;10:e69597. doi: 10.7554/eLife.69597 (PMC8321554; doi:10.7554/eLife.69597)
Supplement: Figure 6—source data 1. — Source data quantifying actin patch dynamics in control and nwk mutant neuromuscular junctions (NMJs). Source data quantifying actin patch dynamics in control and Dap160 transgene rescue NMJs. Source data showing raw patch frequency values in control NMJs and % difference between control and nwk mutant NMJs measured over the indicated parameter space. Samples are the same video dataset as in Figure 6A–C. Data showing the coefficient of variation over time of GMA signal intensity in control and nwk mutant NMJs. Samples are the same video dataset as in Figure 6A–C. Data showing the area fraction of highly variant (Std Dev over time) pixels in control and nwk mutant NMJs, thresholded by two methods. Samples are the same video dataset as in Figure 6A–C. [file elife-69597-fig6-data1.zip › Figure 6 - source data 1/Figure 6A-C_source data_nwkActinDynamics.xlsx]

## Sheet: WholeNMJData
	new Thresh						new Thresh
	0.57				Threshold/AFU:	0.395378	0.51		0.572824
		File	CellArea	Ch1Mean	Ch1CoV
	con_01m_m67_001	con_01m_m67_001_ Reg.tif	136.533	414.528	0.87482	163.895	211.409
	con_01m_m67_002	con_01m_m67_002_ Reg.tif	103.147	405.917	0.87845	160.49	207.017
	con_01m_m67_003	con_01m_m67_003_ Reg.tif	64.48	278.22	0.63327	110.002	141.892
	con_02m_m67_001	con_02m_m67_001_ Reg.tif	170.667	683.111	0.97042	270.087	348.386	350	0.512362
	con_02m_m67_003	con_02m_m67_003_ Reg.tif	131.929	384.269	0.78311	151.931	195.977
	con_03m_m67_001	con_03m_m67_001_ Reg.tif	146.453	560.019	0.81369	221.419	285.61
	con_03m_m67_003	con_03m_m67_003_ Reg.tif	51.2356	484.552	0.78061	191.581	247.122	275	0.567534
	con_04m_m67_001	con_04m_m67_001_ Reg.tif	120.907	414.96	0.73646	164.066	211.629
	con_04m_m67_002	con_04m_m67_002_ Reg.tif	135.893	335.816	0.76313	132.774	171.266
	con_05m_m67_001	con_05m_m67_001_ Reg.tif	129.262	506.701	0.90008	200.338	258.418
	con_05m_m67_002	con_05m_m67_002_ Reg.tif	170.382	227.387	0.82545	89.9039	115.968
	con_05m_m67_003	con_05m_m67_003_ Reg.tif	140.498	453.772	0.81288	179.411	231.424
	con_06m_m67_001	con_06m_m67_001_ Reg.tif	151.804	787.979	0.8586	311.549	401.869
	con_06m_m67_002	con_06m_m67_002_ Reg.tif	221.867	912.227	0.87764	360.674	465.236
	con_06m_m67_003	con_06m_m67_003_ Reg.tif	168.16	349.294	0.89104	138.103	178.14
	con_07m_m67_001	con_07m_m67_001_ Reg.tif	140.178	572.936	0.85359	226.526	292.197
	con_07m_m67_002	con_07m_m67_002_ Reg.tif	55.36	377.524	0.83403	149.265	192.537	200	0.529767
	con_08m_m67_001	con_08m_m67_001_ Reg.tif	222.044	566.609	0.82004	224.025	288.971
	con_08m_m67_002	con_08m_m67_002_ Reg.tif	193.636	693.638	0.85244	274.249	353.755
	con_08m_m67_003	con_08m_m67_003_ Reg.tif	211.911	395.178	0.8682	156.244	201.541
	nwk_01m_m67_001	nwk_01m_m67_001_ Reg.tif	50.3111	478.263	0.78613	189.095	243.914
	nwk_01m_m67_002	nwk_01m_m67_002_ Reg.tif	143.68	173.46	0.93356	68.5823	88.4647
	nwk_01m_m67_003	nwk_01m_m67_003_ Reg.tif	157.493	465.411	0.84928	184.013	237.359
	nwk_02m_m67_001	nwk_02m_m67_001_ Reg.tif	174.809	255.887	0.87746	101.172	130.502
	nwk_02m_m67_002	nwk_02m_m67_002_ Reg.tif	126.933	246.004	0.8943	97.2643	125.462
	nwk_02m_m67_003	nwk_02m_m67_003_ Reg.tif	157.316	237.249	0.79402	93.8028	120.997
	nwk_03m_m67_001	nwk_03m_m67_001_ Reg.tif	106.862	268.905	0.90409	106.319	137.142
	nwk_03m_m67_002	nwk_03m_m67_002_ Reg.tif	47.2889	575.11	0.86123	227.386	293.306
	nwk_04m_m67_001	nwk_04m_m67_001_ Reg.tif	109.582	415.094	0.85234	164.119	211.698
	nwk_04m_m67_002	nwk_04m_m67_002_ Reg.tif	104.409	341.028	0.70076	134.835	173.924
	nwk_05m_m67_001	nwk_05m_m67_001_ Reg.tif	70.9156	448.531	0.9131	177.339	228.751
	nwk_05m_m67_002	nwk_05m_m67_002_ Reg.tif	102.204	424.941	0.85851	168.012	216.72
	nwk_05m_m67_003	nwk_05m_m67_003_ Reg.tif	140.782	626.019	0.90326	247.514	319.269
	nwk_06m_m67_001	nwk_06m_m67_001_ Reg.tif	130.489	564.397	1.04277	223.15	287.842
	nwk_06m_m67_002	nwk_06m_m67_002_ Reg.tif	75.68	415.199	0.76837	164.16	211.751
	nwk_06m_m67_003	nwk_06m_m67_003_ Reg.tif	153.636	374.74	0.81515	148.164	191.118
	nwk_07m_m67_001	nwk_07m_m67_001_ Reg.tif	198.116	268.214	0.82083	106.046	136.789
	nwk_07m_m67_002	nwk_07m_m67_002_ Reg.tif	71.1289	769.891	0.83091	304.398	392.644
	nwk_07m_m67_003	nwk_07m_m67_003_ Reg.tif	86.5422	504.347	0.92176	199.408	257.217
	nwk_08m_m67_001	nwk_08m_m67_001_ Reg.tif	79.5556	522.838	0.97771	206.718	266.647
	nwk_08m_m67_002	nwk_08m_m67_002_ Reg.tif	162.507	402.466	0.75507	159.126	205.258	250	0.62117
	nwk_08m_m67_003	nwk_08m_m67_003_ Reg.tif	92.4089	344.314	0.72956	136.134	175.6

## Sheet: RawPTData
			16.2649
			20.1505
		NMJ-ROI	Duration	MeanIntensity	NormIntensityRange	NMJMean	NormPatchInt	NMJArea
	con_01m_m67_001	con_01m_m67_001.xlsx_RoiSetAuto-1.zip Distance px	96	10528.8	1.13397	414.528	25.3995	136.533
	con_01m_m67_001	con_01m_m67_001.xlsx_RoiSetAuto-10.zip Distance px	18	7021.73	0.656929	414.528	16.9391	136.533
	con_01m_m67_001	con_01m_m67_001.xlsx_RoiSetAuto-100.zip Distance px	8	5539.31	0.497786	414.528	13.3629	136.533
	con_01m_m67_001	con_01m_m67_001.xlsx_RoiSetAuto-101.zip Distance px	13	7257.34	0.609137	414.528	17.5075	136.533
	con_01m_m67_001	con_01m_m67_001.xlsx_RoiSetAuto-102.zip Distance px	7	6531.3	0.470952	414.528	15.756	136.533
	con_01m_m67_001	con_01m_m67_001.xlsx_RoiSetAuto-103.zip Distance px	7	5148.32	0.509384	414.528	12.4197	136.533
	con_01m_m67_001	con_01m_m67_001.xlsx_RoiSetAuto-104.zip Distance px	5	5535.76	0.318787	414.528	13.3544	136.533
	con_01m_m67_001	con_01m_m67_001.xlsx_RoiSetAuto-105.zip Distance px	18	6548.52	0.540052	414.528	15.7975	136.533
	con_01m_m67_001	con_01m_m67_001.xlsx_RoiSetAuto-106.zip Distance px	9	6347.19	0.273825	414.528	15.3119	136.533
	con_01m_m67_001	con_01m_m67_001.xlsx_RoiSetAuto-107.zip Distance px	4	6249.28	0.284608	414.528	15.0757	136.533
	con_01m_m67_001	con_01m_m67_001.xlsx_RoiSetAuto-108.zip Distance px	16	8409.35	0.911508	414.528	20.2866	136.533
	con_01m_m67_001	con_01m_m67_001.xlsx_RoiSetAuto-109.zip Distance px	6	12898	0.587376	414.528	31.115	136.533
	con_01m_m67_001	con_01m_m67_001.xlsx_RoiSetAuto-11.zip Distance px	4	5170.3	0.659439	414.528	12.4727	136.533
	con_01m_m67_001	con_01m_m67_001.xlsx_RoiSetAuto-110.zip Distance px	12	6215.47	0.380773	414.528	14.9941	136.533
	con_01m_m67_001	con_01m_m67_001.xlsx_RoiSetAuto-111.zip Distance px	4	5225.15	0.224341	414.528	12.6051	136.533
	con_01m_m67_001	con_01m_m67_001.xlsx_RoiSetAuto-112.zip Distance px	16	7582.03	0.667042	414.528	18.2908	136.533
	con_01m_m67_001	con_01m_m67_001.xlsx_RoiSetAuto-113.zip Distance px	6	5877.47	0.205946	414.528	14.1787	136.533
	con_01m_m67_001	con_01m_m67_001.xlsx_RoiSetAuto-114.zip Distance px	12	6676.11	0.665641	414.528	16.1053	136.533
	con_01m_m67_001	con_01m_m67_001.xlsx_RoiSetAuto-115.zip Distance px	5	6335.55	0.402634	414.528	15.2838	136.533
	con_01m_m67_001	con_01m_m67_001.xlsx_RoiSetAuto-12.zip Distance px	24	6533.83	0.739599	414.528	15.7621	136.533
	con_01m_m67_001	con_01m_m67_001.xlsx_RoiSetAuto-13.zip Distance px	5	6727.16	0.433043	414.528	16.2285	136.533
	con_01m_m67_001	con_01m_m67_001.xlsx_RoiSetAuto-14.zip Distance px	7	6474.01	0.673852	414.528	15.6178	136.533
	con_01m_m67_001	con_01m_m67_001.xlsx_RoiSetAuto-15.zip Distance px	15	6984.63	0.844577	414.528	16.8496	136.533
	con_01m_m67_001	con_01m_m67_001.xlsx_RoiSetAuto-16.zip Distance px	30	8895.29	1.10359	414.528	21.4589	136.533
	con_01m_m67_001	con_01m_m67_001.xlsx_RoiSetAuto-17.zip Distance px	82	10270	1.10857	414.528	24.7753	136.533
	con_01m_m67_001	con_01m_m67_001.xlsx_RoiSetAuto-18.zip Distance px	18	11484.2	0.830447	414.528	27.7043	136.533
	con_01m_m67_001	con_01m_m67_001.xlsx_RoiSetAuto-19.zip Distance px	7	5051.63	0.685616	414.528	12.1865	136.533
	con_01m_m67_001	con_01m_m67_001.xlsx_RoiSetAuto-2.zip Distance px	44	8111.02	0.919273	414.528	19.5669	136.533
	con_01m_m67_001	con_01m_m67_001.xlsx_RoiSetAuto-20.zip Distance px	8	5463.45	0.423607	414.528	13.1799	136.533
	con_01m_m67_001	con_01m_m67_001.xlsx_RoiSetAuto-21.zip Distance px	6	4248.95	0.375035	414.528	10.2501	136.533
	con_01m_m67_001	con_01m_m67_001.xlsx_RoiSetAuto-22.zip Distance px	5	5032.41	0.384894	414.528	12.1401	136.533
	con_01m_m67_001	con_01m_m67_001.xlsx_RoiSetAuto-24.zip Distance px	10	5227.66	0.751081	414.528	12.6111	136.533
	con_01m_m67_001	con_01m_m67_001.xlsx_RoiSetAuto-25.zip Distance px	8	6517.85	0.519226	414.528	15.7236	136.533
	con_01m_m67_001	con_01m_m67_001.xlsx_RoiSetAuto-26.zip Distance px	8	4789.32	0.492716	414.528	11.5537	136.533
	con_01m_m67_001	con_01m_m67_001.xlsx_RoiSetAuto-27.zip Distance px	24	7349.39	1.05742	414.528	17.7296	136.533
	con_01m_m67_001	con_01m_m67_001.xlsx_RoiSetAuto-28.zip Distance px	4	5600.58	0.591616	414.528	13.5107	136.533
	con_01m_m67_001	con_01m_m67_001.xlsx_RoiSetAuto-29.zip Distance px	29	5730.26	0.963437	414.528	13.8236	136.533
	con_01m_m67_001	con_01m_m67_001.xlsx_RoiSetAuto-3.zip Distance px	8	6365.33	0.823458	414.528	15.3556	136.533
	con_01m_m67_001	con_01m_m67_001.xlsx_RoiSetAuto-30.zip Distance px	4	5899.03	0.477037	414.528	14.2307	136.533
	con_01m_m67_001	con_01m_m67_001.xlsx_RoiSetAuto-31.zip Distance px	28	6268.14	0.8568	414.528	15.1212	136.533
	con_01m_m67_001	con_01m_m67_001.xlsx_RoiSetAuto-32.zip Distance px	11	6132.8	0.849045	414.528	14.7947	136.533
	con_01m_m67_001	con_01m_m67_001.xlsx_RoiSetAuto-33.zip Distance px	35	7590.92	0.899339	414.528	18.3122	136.533
	con_01m_m67_001	con_01m_m67_001.xlsx_RoiSetAuto-34.zip Distance px	5	4671.91	0.265245	414.528	11.2704	136.533
	con_01m_m67_001	con_01m_m67_001.xlsx_RoiSetAuto-35.zip Distance px	4	4920.95	0.185617	414.528	11.8712	136.533
	con_01m_m67_001	con_01m_m67_001.xlsx_RoiSetAuto-36.zip Distance px	5	4804.42	0.22429	414.528	11.5901	136.533
	con_01m_m67_001	con_01m_m67_001.xlsx_RoiSetAuto-37.zip Distance px	12	6356.12	0.698417	414.528	15.3334	136.533
	con_01m_m67_001	con_01m_m67_001.xlsx_RoiSetAuto-38.zip Distance px	47	10094.3	1.337	414.528	24.3513	136.533
	con_01m_m67_001	con_01m_m67_001.xlsx_RoiSetAuto-39.zip Distance px	20	13862.9	0.524994	414.528	33.4427	136.533
	con_01m_m67_001	con_01m_m67_001.xlsx_RoiSetAuto-4.zip Distance px	55	8542.01	1.06609	414.528	20.6066	136.533
	con_01m_m67_001	con_01m_m67_001.xlsx_RoiSetAuto-40.zip Distance px	9	6584.96	0.513094	414.528	15.8854	136.533
	con_01m_m67_001	con_01m_m67_001.xlsx_RoiSetAuto-41.zip Distance px	22	9397.47	0.794572	414.528	22.6703	136.533
	con_01m_m67_001	con_01m_m67_001.xlsx_RoiSetAuto-42.zip Distance px	27	12812	0.868571	414.528	30.9076	136.533
	con_01m_m67_001	con_01m_m67_001.xlsx_RoiSetAuto-43.zip Distance px	5	5690.5	0.448669	414.528	13.7277	136.533
	con_01m_m67_001	con_01m_m67_001.xlsx_RoiSetAuto-44.zip Distance px	34	5927.74	0.829584	414.528	14.3	136.533
	con_01m_m67_001	con_01m_m67_001.xlsx_RoiSetAuto-45.zip Distance px	19	5320.3	0.849636	414.528	12.8346	136.533
	con_01m_m67_001	con_01m_m67_001.xlsx_RoiSetAuto-46.zip Distance px	4	5745.38	0.311982	414.528	13.8601	136.533
	con_01m_m67_001	con_01m_m67_001.xlsx_RoiSetAuto-47.zip Distance px	59	7078.93	0.912857	414.528	17.0771	136.533
	con_01m_m67_001	con_01m_m67_001.xlsx_RoiSetAuto-48.zip Distance px	36	6588.31	0.636436	414.528	15.8935	136.533
	con_01m_m67_001	con_01m_m67_001.xlsx_RoiSetAuto-5.zip Distance px	6	5690.62	0.434296	414.528	13.728	136.533
	con_01m_m67_001	con_01m_m67_001.xlsx_RoiSetAuto-50.zip Distance px	5	4656.28	0.394267	414.528	11.2327	136.533
	con_01m_m67_001	con_01m_m67_001.xlsx_RoiSetAuto-51.zip Distance px	12	5895.64	0.596324	414.528	14.2225	136.533
	con_01m_m67_001	con_01m_m67_001.xlsx_RoiSetAuto-52.zip Distance px	5	4312.94	0.280452	414.528	10.4045	136.533
	con_01m_m67_001	con_01m_m67_001.xlsx_RoiSetAuto-53.zip Distance px	7	6877.28	0.664416	414.528	16.5907	136.533
	con_01m_m67_001	con_01m_m67_001.xlsx_RoiSetAuto-54.zip Distance px	18	11170.8	0.873928	414.528	26.9483	136.533
	con_01m_m67_001	con_01m_m67_001.xlsx_RoiSetAuto-56.zip Distance px	4	5133.49	0.231632	414.528	12.3839	136.533
	con_01m_m67_001	con_01m_m67_001.xlsx_RoiSetAuto-57.zip Distance px	6	6185.75	0.397752	414.528	14.9224	136.533
	con_01m_m67_001	con_01m_m67_001.xlsx_RoiSetAuto-58.zip Distance px	21	5835.43	0.524284	414.528	14.0773	136.533
	con_01m_m67_001	con_01m_m67_001.xlsx_RoiSetAuto-59.zip Distance px	7	7247.29	0.492213	414.528	17.4832	136.533
	con_01m_m67_001	con_01m_m67_001.xlsx_RoiSetAuto-6.zip Distance px	10	7814.71	0.571155	414.528	18.8521	136.533
	con_01m_m67_001	con_01m_m67_001.xlsx_RoiSetAuto-60.zip Distance px	7	4819.92	0.353974	414.528	11.6275	136.533
	con_01m_m67_001	con_01m_m67_001.xlsx_RoiSetAuto-61.zip Distance px	8	7297.9	0.559268	414.528	17.6053	136.533
	con_01m_m67_001	con_01m_m67_001.xlsx_RoiSetAuto-62.zip Distance px	4	5192.04	0.320418	414.528	12.5252	136.533
	con_01m_m67_001	con_01m_m67_001.xlsx_RoiSetAuto-63.zip Distance px	7	5442.15	0.572491	414.528	13.1286	136.533
	con_01m_m67_001	con_01m_m67_001.xlsx_RoiSetAuto-64.zip Distance px	6	5952.38	0.549752	414.528	14.3594	136.533
	con_01m_m67_001	con_01m_m67_001.xlsx_RoiSetAuto-65.zip Distance px	31	9194.21	1.33331	414.528	22.18	136.533
	con_01m_m67_001	con_01m_m67_001.xlsx_RoiSetAuto-66.zip Distance px	5	5633.91	0.397601	414.528	13.5912	136.533
	con_01m_m67_001	con_01m_m67_001.xlsx_RoiSetAuto-67.zip Distance px	4	6496.98	0.292484	414.528	15.6732	136.533
	con_01m_m67_001	con_01m_m67_001.xlsx_RoiSetAuto-68.zip Distance px	45	9436.03	1.04367	414.528	22.7633	136.533
	con_01m_m67_001	con_01m_m67_001.xlsx_RoiSetAuto-69.zip Distance px	33	9417.25	0.789733	414.528	22.718	136.533
	con_01m_m67_001	con_01m_m67_001.xlsx_RoiSetAuto-7.zip Distance px	83	12393.8	0.948256	414.528	29.8987	136.533
	con_01m_m67_001	con_01m_m67_001.xlsx_RoiSetAuto-70.zip Distance px	4	5682.27	0.278152	414.528	13.7078	136.533
	con_01m_m67_001	con_01m_m67_001.xlsx_RoiSetAuto-71.zip Distance px	15	5904.09	0.814942	414.528	14.2429	136.533
	con_01m_m67_001	con_01m_m67_001.xlsx_RoiSetAuto-72.zip Distance px	5	5779.39	0.572398	414.528	13.9421	136.533
	con_01m_m67_001	con_01m_m67_001.xlsx_RoiSetAuto-73.zip Distance px	51	7166.67	0.833829	414.528	17.2888	136.533
	con_01m_m67_001	con_01m_m67_001.xlsx_RoiSetAuto-74.zip Distance px	28	6478.85	0.950122	414.528	15.6295	136.533
	con_01m_m67_001	con_01m_m67_001.xlsx_RoiSetAuto-75.zip Distance px	6	5775.69	0.431177	414.528	13.9332	136.533
	con_01m_m67_001	con_01m_m67_001.xlsx_RoiSetAuto-77.zip Distance px	8	5795.23	0.721559	414.528	13.9803	136.533
	con_01m_m67_001	con_01m_m67_001.xlsx_RoiSetAuto-78.zip Distance px	8	6711.91	0.405675	414.528	16.1917	136.533
	con_01m_m67_001	con_01m_m67_001.xlsx_RoiSetAuto-79.zip Distance px	7	6380.09	0.476362	414.528	15.3912	136.533
	con_01m_m67_001	con_01m_m67_001.xlsx_RoiSetAuto-8.zip Distance px	57	11905.8	1.40358	414.528	28.7213	136.533
	con_01m_m67_001	con_01m_m67_001.xlsx_RoiSetAuto-80.zip Distance px	4	5559.73	0.716176	414.528	13.4122	136.533
	con_01m_m67_001	con_01m_m67_001.xlsx_RoiSetAuto-81.zip Distance px	10	6184.36	0.557617	414.528	14.9191	136.533
	con_01m_m67_001	con_01m_m67_001.xlsx_RoiSetAuto-82.zip Distance px	9	5578.2	0.628018	414.528	13.4568	136.533
	con_01m_m67_001	con_01m_m67_001.xlsx_RoiSetAuto-83.zip Distance px	16	5632.04	0.678109	414.528	13.5867	136.533
	con_01m_m67_001	con_01m_m67_001.xlsx_RoiSetAuto-84.zip Distance px	5	5818.98	0.460604	414.528	14.0376	136.533
	con_01m_m67_001	con_01m_m67_001.xlsx_RoiSetAuto-85.zip Distance px	4	6443.7	0.43423	414.528	15.5447	136.533
	con_01m_m67_001	con_01m_m67_001.xlsx_RoiSetAuto-86.zip Distance px	6	4246.96	0.4573	414.528	10.2453	136.533
	con_01m_m67_001	con_01m_m67_001.xlsx_RoiSetAuto-87.zip Distance px	7	5831.78	0.579966	414.528	14.0685	136.533
	con_01m_m67_001	con_01m_m67_001.xlsx_RoiSetAuto-88.zip Distance px	15	6513.09	0.777837	414.528	15.7121	136.533
	con_01m_m67_001	con_01m_m67_001.xlsx_RoiSetAuto-89.zip Distance px	8	6675.03	0.587169	414.528	16.1027	136.533
	con_01m_m67_001	con_01m_m67_001.xlsx_RoiSetAuto-90.zip Distance px	33	6298.38	0.944752	414.528	15.1941	136.533
	con_01m_m67_001	con_01m_m67_001.xlsx_RoiSetAuto-91.zip Distance px	7	6663.76	0.581013	414.528	16.0756	136.533
	con_01m_m67_001	con_01m_m67_001.xlsx_RoiSetAuto-92.zip Distance px	12	6207.16	0.541002	414.528	14.974	136.533
	con_01m_m67_001	con_01m_m67_001.xlsx_RoiSetAuto-93.zip Distance px	8	6620.85	0.546698	414.528	15.972	136.533
	con_01m_m67_001	con_01m_m67_001.xlsx_RoiSetAuto-94.zip Distance px	9	7366.16	0.434442	414.528	17.77	136.533
	con_01m_m67_001	con_01m_m67_001.xlsx_RoiSetAuto-95.zip Distance px	4	6311.03	0.520522	414.528	15.2246	136.533
	con_01m_m67_001	con_01m_m67_001.xlsx_RoiSetAuto-96.zip Distance px	27	11036	1.05164	414.528	26.623	136.533
	con_01m_m67_001	con_01m_m67_001.xlsx_RoiSetAuto-97.zip Distance px	15	8046.29	0.714684	414.528	19.4108	136.533
	con_01m_m67_001	con_01m_m67_001.xlsx_RoiSetAuto-98.zip Distance px	4	5886.51	0.434061	414.528	14.2005	136.533
	con_01m_m67_001	con_01m_m67_001.xlsx_RoiSetAuto-99.zip Distance px	8	5770.83	0.474238	414.528	13.9215	136.533
	con_01m_m67_002	con_01m_m67_002.xlsx_RoiSetAuto-1.zip Distance px	9	5017.3	0.852107	405.917	12.3604	103.147
	con_01m_m67_002	con_01m_m67_002.xlsx_RoiSetAuto-10.zip Distance px	10	5910.5	0.381783	405.917	14.5609	103.147
	con_01m_m67_002	con_01m_m67_002.xlsx_RoiSetAuto-11.zip Distance px	11	13007.1	1.31175	405.917	32.0437	103.147
	con_01m_m67_002	con_01m_m67_002.xlsx_RoiSetAuto-12.zip Distance px	4	4591.59	0.149162	405.917	11.3117	103.147
	con_01m_m67_002	con_01m_m67_002.xlsx_RoiSetAuto-13.zip Distance px	8	5453.85	0.473006	405.917	13.4359	103.147
	con_01m_m67_002	con_01m_m67_002.xlsx_RoiSetAuto-14.zip Distance px	41	5840.17	0.786087	405.917	14.3876	103.147
	con_01m_m67_002	con_01m_m67_002.xlsx_RoiSetAuto-15.zip Distance px	13	5886.9	0.882982	405.917	14.5027	103.147
	con_01m_m67_002	con_01m_m67_002.xlsx_RoiSetAuto-16.zip Distance px	54	10077.5	1.16696	405.917	24.8266	103.147
	con_01m_m67_002	con_01m_m67_002.xlsx_RoiSetAuto-17.zip Distance px	5	5175.13	0.371362	405.917	12.7492	103.147
	con_01m_m67_002	con_01m_m67_002.xlsx_RoiSetAuto-2.zip Distance px	20	5813.21	0.796884	405.917	14.3212	103.147
	con_01m_m67_002	con_01m_m67_002.xlsx_RoiSetAuto-20.zip Distance px	4	5762.16	0.378187	405.917	14.1954	103.147
	con_01m_m67_002	con_01m_m67_002.xlsx_RoiSetAuto-21.zip Distance px	6	4947.59	0.478248	405.917	12.1887	103.147
	con_01m_m67_002	con_01m_m67_002.xlsx_RoiSetAuto-22.zip Distance px	135	7982.02	0.974969	405.917	19.6642	103.147
	con_01m_m67_002	con_01m_m67_002.xlsx_RoiSetAuto-23.zip Distance px	8	4945.52	0.552531	405.917	12.1836	103.147
	con_01m_m67_002	con_01m_m67_002.xlsx_RoiSetAuto-25.zip Distance px	24	6035.56	0.632762	405.917	14.869	103.147
	con_01m_m67_002	con_01m_m67_002.xlsx_RoiSetAuto-26.zip Distance px	11	6264.35	0.9821	405.917	15.4326	103.147
	con_01m_m67_002	con_01m_m67_002.xlsx_RoiSetAuto-27.zip Distance px	44	6634.03	0.935828	405.917	16.3433	103.147
	con_01m_m67_002	con_01m_m67_002.xlsx_RoiSetAuto-28.zip Distance px	14	4922.93	0.488885	405.917	12.1279	103.147
	con_01m_m67_002	con_01m_m67_002.xlsx_RoiSetAuto-3.zip Distance px	6	5067.29	0.491767	405.917	12.4836	103.147
	con_01m_m67_002	con_01m_m67_002.xlsx_RoiSetAuto-30.zip Distance px	8	5388.34	0.603028	405.917	13.2745	103.147
	con_01m_m67_002	con_01m_m67_002.xlsx_RoiSetAuto-32.zip Distance px	28	5552.55	0.538937	405.917	13.679	103.147
	con_01m_m67_002	con_01m_m67_002.xlsx_RoiSetAuto-33.zip Distance px	6	5138.43	0.34272	405.917	12.6588	103.147
	con_01m_m67_002	con_01m_m67_002.xlsx_RoiSetAuto-34.zip Distance px	16	9019.87	1.1336	405.917	22.221	103.147
	con_01m_m67_002	con_01m_m67_002.xlsx_RoiSetAuto-35.zip Distance px	7	4861.37	0.282369	405.917	11.9763	103.147
	con_01m_m67_002	con_01m_m67_002.xlsx_RoiSetAuto-36.zip Distance px	25	6218.02	1.11553	405.917	15.3185	103.147
	con_01m_m67_002	con_01m_m67_002.xlsx_RoiSetAuto-37.zip Distance px	4	4652.21	0.184463	405.917	11.461	103.147
	con_01m_m67_002	con_01m_m67_002.xlsx_RoiSetAuto-38.zip Distance px	38	8047.17	1.16169	405.917	19.8247	103.147
	con_01m_m67_002	con_01m_m67_002.xlsx_RoiSetAuto-40.zip Distance px	44	6269.35	1.29147	405.917	15.4449	103.147
	con_01m_m67_002	con_01m_m67_002.xlsx_RoiSetAuto-42.zip Distance px	85	13335.4	1.4887	405.917	32.8525	103.147
	con_01m_m67_002	con_01m_m67_002.xlsx_RoiSetAuto-44.zip Distance px	5	5450.43	0.404645	405.917	13.4275	103.147
	con_01m_m67_002	con_01m_m67_002.xlsx_RoiSetAuto-45.zip Distance px	6	4825.92	0.583354	405.917	11.8889	103.147
	con_01m_m67_002	con_01m_m67_002.xlsx_RoiSetAuto-48.zip Distance px	10	6864.86	0.665288	405.917	16.912	103.147
	con_01m_m67_002	con_01m_m67_002.xlsx_RoiSetAuto-49.zip Distance px	64	8028.03	1.16196	405.917	19.7775	103.147
	con_01m_m67_002	con_01m_m67_002.xlsx_RoiSetAuto-5.zip Distance px	107	7311.96	0.83388	405.917	18.0135	103.147
	con_01m_m67_002	con_01m_m67_002.xlsx_RoiSetAuto-50.zip Distance px	12	4633.16	0.796984	405.917	11.4141	103.147
	con_01m_m67_002	con_01m_m67_002.xlsx_RoiSetAuto-51.zip Distance px	42	7184.71	0.738698	405.917	17.7	103.147
	con_01m_m67_002	con_01m_m67_002.xlsx_RoiSetAuto-53.zip Distance px	5	5257.22	0.369711	405.917	12.9515	103.147
	con_01m_m67_002	con_01m_m67_002.xlsx_RoiSetAuto-54.zip Distance px	4	5545.75	0.548183	405.917	13.6623	103.147
	con_01m_m67_002	con_01m_m67_002.xlsx_RoiSetAuto-55.zip Distance px	9	5272.78	0.577299	405.917	12.9898	103.147
	con_01m_m67_002	con_01m_m67_002.xlsx_RoiSetAuto-56.zip Distance px	26	6196.92	0.735593	405.917	15.2665	103.147
	con_01m_m67_002	con_01m_m67_002.xlsx_RoiSetAuto-57.zip Distance px	17	6238.86	0.560722	405.917	15.3698	103.147
	con_01m_m67_002	con_01m_m67_002.xlsx_RoiSetAuto-58.zip Distance px	8	4897.78	0.581015	405.917	12.066	103.147
	con_01m_m67_002	con_01m_m67_002.xlsx_RoiSetAuto-59.zip Distance px	41	6404.97	1.49647	405.917	15.779	103.147
	con_01m_m67_002	con_01m_m67_002.xlsx_RoiSetAuto-6.zip Distance px	7	4908.11	0.295441	405.917	12.0914	103.147
	con_01m_m67_002	con_01m_m67_002.xlsx_RoiSetAuto-60.zip Distance px	35	6666.72	0.881472	405.917	16.4239	103.147
	con_01m_m67_002	con_01m_m67_002.xlsx_RoiSetAuto-63.zip Distance px	21	5275.93	0.776449	405.917	12.9976	103.147
	con_01m_m67_002	con_01m_m67_002.xlsx_RoiSetAuto-64.zip Distance px	6	4187.36	0.462186	405.917	10.3158	103.147
	con_01m_m67_002	con_01m_m67_002.xlsx_RoiSetAuto-65.zip Distance px	6	4903.75	0.934952	405.917	12.0807	103.147
	con_01m_m67_002	con_01m_m67_002.xlsx_RoiSetAuto-67.zip Distance px	6	7481.78	0.27381	405.917	18.4318	103.147
	con_01m_m67_002	con_01m_m67_002.xlsx_RoiSetAuto-68.zip Distance px	5	5838.94	0.246968	405.917	14.3846	103.147
	con_01m_m67_002	con_01m_m67_002.xlsx_RoiSetAuto-7.zip Distance px	60	6343.2	1.10591	405.917	15.6269	103.147
	con_01m_m67_002	con_01m_m67_002.xlsx_RoiSetAuto-70.zip Distance px	6	5331.82	0.483279	405.917	13.1353	103.147
	con_01m_m67_002	con_01m_m67_002.xlsx_RoiSetAuto-71.zip Distance px	5	6897.87	0.41662	405.917	16.9933	103.147
	con_01m_m67_002	con_01m_m67_002.xlsx_RoiSetAuto-74.zip Distance px	33	5990.22	0.932245	405.917	14.7573	103.147
	con_01m_m67_002	con_01m_m67_002.xlsx_RoiSetAuto-76.zip Distance px	16	6142.81	0.529803	405.917	15.1332	103.147
	con_01m_m67_002	con_01m_m67_002.xlsx_RoiSetAuto-77.zip Distance px	4	4804.49	0.491572	405.917	11.8361	103.147
	con_01m_m67_002	con_01m_m67_002.xlsx_RoiSetAuto-78.zip Distance px	24	7991.98	0.792683	405.917	19.6887	103.147
	con_01m_m67_002	con_01m_m67_002.xlsx_RoiSetAuto-79.zip Distance px	16	4966.13	0.859341	405.917	12.2344	103.147
	con_01m_m67_002	con_01m_m67_002.xlsx_RoiSetAuto-8.zip Distance px	4	14340.5	0.128506	405.917	35.3286	103.147
	con_01m_m67_002	con_01m_m67_002.xlsx_RoiSetAuto-80.zip Distance px	19	5480.86	0.805038	405.917	13.5024	103.147
	con_01m_m67_002	con_01m_m67_002.xlsx_RoiSetAuto-81.zip Distance px	4	4990.46	0.359195	405.917	12.2943	103.147
	con_01m_m67_002	con_01m_m67_002.xlsx_RoiSetAuto-82.zip Distance px	5	4421.59	0.641075	405.917	10.8929	103.147
	con_01m_m67_002	con_01m_m67_002.xlsx_RoiSetAuto-83.zip Distance px	5	4441.07	0.469829	405.917	10.9409	103.147
	con_01m_m67_002	con_01m_m67_002.xlsx_RoiSetAuto-85.zip Distance px	5	5010.25	0.558923	405.917	12.3431	103.147
	con_01m_m67_002	con_01m_m67_002.xlsx_RoiSetAuto-86.zip Distance px	8	4654.52	0.653871	405.917	11.4667	103.147
	con_01m_m67_002	con_01m_m67_002.xlsx_RoiSetAuto-89.zip Distance px	4	5491.21	0.304162	405.917	13.5279	103.147
	con_01m_m67_002	con_01m_m67_002.xlsx_RoiSetAuto-9.zip Distance px	16	10634.1	0.669922	405.917	26.1977	103.147
	con_01m_m67_002	con_01m_m67_002.xlsx_RoiSetAuto-90.zip Distance px	6	4318.48	0.496064	405.917	10.6388	103.147
	con_01m_m67_003	con_01m_m67_003.xlsx_RoiSetAuto-1.zip Distance px	7	3967.15	0.258439	278.22	14.259	64.48
	con_01m_m67_003	con_01m_m67_003.xlsx_RoiSetAuto-11.zip Distance px	9	3733.04	0.673333	278.22	13.4176	64.48
	con_01m_m67_003	con_01m_m67_003.xlsx_RoiSetAuto-12.zip Distance px	7	3602.12	0.739149	278.22	12.947	64.48
	con_01m_m67_003	con_01m_m67_003.xlsx_RoiSetAuto-14.zip Distance px	19	4257.95	0.882891	278.22	15.3042	64.48
	con_01m_m67_003	con_01m_m67_003.xlsx_RoiSetAuto-16.zip Distance px	4	3978.27	0.660967	278.22	14.299	64.48
	con_01m_m67_003	con_01m_m67_003.xlsx_RoiSetAuto-17.zip Distance px	7	4668.75	0.483138	278.22	16.7808	64.48
	con_01m_m67_003	con_01m_m67_003.xlsx_RoiSetAuto-18.zip Distance px	21	4361.58	0.726307	278.22	15.6767	64.48
	con_01m_m67_003	con_01m_m67_003.xlsx_RoiSetAuto-19.zip Distance px	7	3918.19	0.473174	278.22	14.0831	64.48
	con_01m_m67_003	con_01m_m67_003.xlsx_RoiSetAuto-2.zip Distance px	19	4715.99	1.07761	278.22	16.9506	64.48
	con_01m_m67_003	con_01m_m67_003.xlsx_RoiSetAuto-20.zip Distance px	6	3682.84	0.265737	278.22	13.2371	64.48
	con_01m_m67_003	con_01m_m67_003.xlsx_RoiSetAuto-21.zip Distance px	6	3887.23	0.375481	278.22	13.9718	64.48
	con_01m_m67_003	con_01m_m67_003.xlsx_RoiSetAuto-22.zip Distance px	9	4339.63	0.918688	278.22	15.5978	64.48
	con_01m_m67_003	con_01m_m67_003.xlsx_RoiSetAuto-25.zip Distance px	15	3901.08	0.421042	278.22	14.0215	64.48
	con_01m_m67_003	con_01m_m67_003.xlsx_RoiSetAuto-28.zip Distance px	4	4210.1	0.391107	278.22	15.1323	64.48
	con_01m_m67_003	con_01m_m67_003.xlsx_RoiSetAuto-29.zip Distance px	5	3508.44	0.325915	278.22	12.6103	64.48
	con_01m_m67_003	con_01m_m67_003.xlsx_RoiSetAuto-30.zip Distance px	5	3671.35	0.597983	278.22	13.1958	64.48
	con_01m_m67_003	con_01m_m67_003.xlsx_RoiSetAuto-31.zip Distance px	6	3688.42	0.597797	278.22	13.2572	64.48
	con_01m_m67_003	con_01m_m67_003.xlsx_RoiSetAuto-33.zip Distance px	32	5819.13	1.16015	278.22	20.9156	64.48
	con_01m_m67_003	con_01m_m67_003.xlsx_RoiSetAuto-34.zip Distance px	4	5048.65	0.713129	278.22	18.1462	64.48
	con_01m_m67_003	con_01m_m67_003.xlsx_RoiSetAuto-37.zip Distance px	5	3714.72	0.470161	278.22	13.3517	64.48
	con_01m_m67_003	con_01m_m67_003.xlsx_RoiSetAuto-38.zip Distance px	16	4929.72	0.893971	278.22	17.7188	64.48
	con_01m_m67_003	con_01m_m67_003.xlsx_RoiSetAuto-39.zip Distance px	7	4000.09	0.62998	278.22	14.3774	64.48
	con_01m_m67_003	con_01m_m67_003.xlsx_RoiSetAuto-4.zip Distance px	25	5024.51	1.0404	278.22	18.0595	64.48
	con_01m_m67_003	con_01m_m67_003.xlsx_RoiSetAuto-40.zip Distance px	6	4372.69	0.492251	278.22	15.7166	64.48
	con_01m_m67_003	con_01m_m67_003.xlsx_RoiSetAuto-41.zip Distance px	8	4159.96	0.503911	278.22	14.952	64.48
	con_01m_m67_003	con_01m_m67_003.xlsx_RoiSetAuto-42.zip Distance px	16	4473.07	0.821474	278.22	16.0774	64.48
	con_01m_m67_003	con_01m_m67_003.xlsx_RoiSetAuto-44.zip Distance px	4	5354.04	0.0448569	278.22	19.2439	64.48
	con_01m_m67_003	con_01m_m67_003.xlsx_RoiSetAuto-45.zip Distance px	10	5220.94	0.71983	278.22	18.7655	64.48
	con_01m_m67_003	con_01m_m67_003.xlsx_RoiSetAuto-46.zip Distance px	20	5636.84	0.981083	278.22	20.2603	64.48
	con_01m_m67_003	con_01m_m67_003.xlsx_RoiSetAuto-47.zip Distance px	21	5563.64	0.903013	278.22	19.9972	64.48
	con_01m_m67_003	con_01m_m67_003.xlsx_RoiSetAuto-49.zip Distance px	10	4084.98	0.510628	278.22	14.6826	64.48
	con_01m_m67_003	con_01m_m67_003.xlsx_RoiSetAuto-50.zip Distance px	9	4954.46	0.713733	278.22	17.8077	64.48
	con_01m_m67_003	con_01m_m67_003.xlsx_RoiSetAuto-51.zip Distance px	7	4499.43	0.456834	278.22	16.1722	64.48
	con_01m_m67_003	con_01m_m67_003.xlsx_RoiSetAuto-52.zip Distance px	19	4782.12	0.706857	278.22	17.1883	64.48
	con_01m_m67_003	con_01m_m67_003.xlsx_RoiSetAuto-57.zip Distance px	45	6309.84	0.966927	278.22	22.6793	64.48
	con_01m_m67_003	con_01m_m67_003.xlsx_RoiSetAuto-58.zip Distance px	6	3549.81	0.643723	278.22	12.759	64.48
	con_01m_m67_003	con_01m_m67_003.xlsx_RoiSetAuto-59.zip Distance px	11	4380.47	0.396665	278.22	15.7446	64.48
	con_01m_m67_003	con_01m_m67_003.xlsx_RoiSetAuto-60.zip Distance px	18	4912.7	0.507017	278.22	17.6576	64.48
	con_01m_m67_003	con_01m_m67_003.xlsx_RoiSetAuto-61.zip Distance px	7	4410.62	0.77403	278.22	15.853	64.48
	con_01m_m67_003	con_01m_m67_003.xlsx_RoiSetAuto-63.zip Distance px	4	4666.52	0.144354	278.22	16.7728	64.48
	con_01m_m67_003	con_01m_m67_003.xlsx_RoiSetAuto-64.zip Distance px	4	3275.34	0.254351	278.22	11.7725	64.48
	con_01m_m67_003	con_01m_m67_003.xlsx_RoiSetAuto-66.zip Distance px	8	4008.62	0.451944	278.22	14.4081	64.48
	con_01m_m67_003	con_01m_m67_003.xlsx_RoiSetAuto-68.zip Distance px	7	4267.62	0.424281	278.22	15.339	64.48
	con_01m_m67_003	con_01m_m67_003.xlsx_RoiSetAuto-69.zip Distance px	10	4416.28	0.44372	278.22	15.8733	64.48
	con_01m_m67_003	con_01m_m67_003.xlsx_RoiSetAuto-7.zip Distance px	32	5934.18	1.1774	278.22	21.3291	64.48
	con_01m_m67_003	con_01m_m67_003.xlsx_RoiSetAuto-71.zip Distance px	12	5020.73	0.671682	278.22	18.0459	64.48
	con_01m_m67_003	con_01m_m67_003.xlsx_RoiSetAuto-72.zip Distance px	32	5240.38	0.727824	278.22	18.8354	64.48
	con_01m_m67_003	con_01m_m67_003.xlsx_RoiSetAuto-73.zip Distance px	33	5736.08	0.824082	278.22	20.617	64.48
	con_01m_m67_003	con_01m_m67_003.xlsx_RoiSetAuto-74.zip Distance px	4	4798.96	0.568628	278.22	17.2488	64.48
	con_01m_m67_003	con_01m_m67_003.xlsx_RoiSetAuto-75.zip Distance px	5	4312.57	0.463935	278.22	15.5006	64.48
	con_01m_m67_003	con_01m_m67_003.xlsx_RoiSetAuto-76.zip Distance px	10	4637.59	0.734132	278.22	16.6688	64.48
	con_01m_m67_003	con_01m_m67_003.xlsx_RoiSetAuto-77.zip Distance px	13	5140.09	0.556256	278.22	18.4749	64.48
	con_01m_m67_003	con_01m_m67_003.xlsx_RoiSetAuto-78.zip Distance px	31	5117.35	0.983107	278.22	18.3932	64.48
	con_01m_m67_003	con_01m_m67_003.xlsx_RoiSetAuto-79.zip Distance px	4	4272.9	0.323265	278.22	15.358	64.48
	con_01m_m67_003	con_01m_m67_003.xlsx_RoiSetAuto-81.zip Distance px	19	5214.4	0.710197	278.22	18.742	64.48
	con_01m_m67_003	con_01m_m67_003.xlsx_RoiSetAuto-82.zip Distance px	7	3751.22	0.945133	278.22	13.4829	64.48
	con_01m_m67_003	con_01m_m67_003.xlsx_RoiSetAuto-83.zip Distance px	5	4822.34	0.682549	278.22	17.3328	64.48
	con_01m_m67_003	con_01m_m67_003.xlsx_RoiSetAuto-84.zip Distance px	6	4330.15	0.296574	278.22	15.5637	64.48
	con_01m_m67_003	con_01m_m67_003.xlsx_RoiSetAuto-85.zip Distance px	4	4690.1	0.331189	278.22	16.8575	64.48
	con_01m_m67_003	con_01m_m67_003.xlsx_RoiSetAuto-86.zip Distance px	5	4468.93	0.479378	278.22	16.0626	64.48
	con_01m_m67_003	con_01m_m67_003.xlsx_RoiSetAuto-87.zip Distance px	5	4067.66	0.442063	278.22	14.6203	64.48
	con_02m_m67_001	con_02m_m67_001.xlsx_RoiSetAuto-1.zip Distance px	63	19138.6	0.966144	683.111	28.0169	170.667
	con_02m_m67_001	con_02m_m67_001.xlsx_RoiSetAuto-10.zip Distance px	30	11172.4	0.676346	683.111	16.3553	170.667
	con_02m_m67_001	con_02m_m67_001.xlsx_RoiSetAuto-100.zip Distance px	4	8278.68	0.287582	683.111	12.1191	170.667
	con_02m_m67_001	con_02m_m67_001.xlsx_RoiSetAuto-101.zip Distance px	5	11164.9	0.4779	683.111	16.3442	170.667
	con_02m_m67_001	con_02m_m67_001.xlsx_RoiSetAuto-102.zip Distance px	6	13536.7	0.334254	683.111	19.8163	170.667
	con_02m_m67_001	con_02m_m67_001.xlsx_RoiSetAuto-11.zip Distance px	39	10815.2	0.785907	683.111	15.8323	170.667
	con_02m_m67_001	con_02m_m67_001.xlsx_RoiSetAuto-12.zip Distance px	132	15741.7	1.28986	683.111	23.0442	170.667
	con_02m_m67_001	con_02m_m67_001.xlsx_RoiSetAuto-13.zip Distance px	35	9101.86	0.704007	683.111	13.3241	170.667
	con_02m_m67_001	con_02m_m67_001.xlsx_RoiSetAuto-15.zip Distance px	15	9505.67	0.577891	683.111	13.9153	170.667
	con_02m_m67_001	con_02m_m67_001.xlsx_RoiSetAuto-16.zip Distance px	4	5326.12	0.231966	683.111	7.79686	170.667
	con_02m_m67_001	con_02m_m67_001.xlsx_RoiSetAuto-17.zip Distance px	7	10176.2	0.451003	683.111	14.8968	170.667
	con_02m_m67_001	con_02m_m67_001.xlsx_RoiSetAuto-18.zip Distance px	24	9303	0.51433	683.111	13.6186	170.667
	con_02m_m67_001	con_02m_m67_001.xlsx_RoiSetAuto-20.zip Distance px	6	7426.4	0.31158	683.111	10.8714	170.667
	con_02m_m67_001	con_02m_m67_001.xlsx_RoiSetAuto-21.zip Distance px	5	8015.96	0.61348	683.111	11.7345	170.667
	con_02m_m67_001	con_02m_m67_001.xlsx_RoiSetAuto-22.zip Distance px	4	8582.89	0.464766	683.111	12.5644	170.667
	con_02m_m67_001	con_02m_m67_001.xlsx_RoiSetAuto-23.zip Distance px	4	8578.88	0.258775	683.111	12.5586	170.667
	con_02m_m67_001	con_02m_m67_001.xlsx_RoiSetAuto-24.zip Distance px	5	6639.7	0.342043	683.111	9.7198	170.667
	con_02m_m67_001	con_02m_m67_001.xlsx_RoiSetAuto-26.zip Distance px	4	8550.18	0.221834	683.111	12.5165	170.667
	con_02m_m67_001	con_02m_m67_001.xlsx_RoiSetAuto-27.zip Distance px	11	8241.35	0.419036	683.111	12.0644	170.667
	con_02m_m67_001	con_02m_m67_001.xlsx_RoiSetAuto-28.zip Distance px	4	8200.18	0.17206	683.111	12.0042	170.667
	con_02m_m67_001	con_02m_m67_001.xlsx_RoiSetAuto-3.zip Distance px	69	18101.8	0.880707	683.111	26.499	170.667
	con_02m_m67_001	con_02m_m67_001.xlsx_RoiSetAuto-30.zip Distance px	5	8048.92	0.330949	683.111	11.7827	170.667
	con_02m_m67_001	con_02m_m67_001.xlsx_RoiSetAuto-31.zip Distance px	95	13291.9	0.990917	683.111	19.4579	170.667
	con_02m_m67_001	con_02m_m67_001.xlsx_RoiSetAuto-32.zip Distance px	4	7530.86	0.143524	683.111	11.0244	170.667
	con_02m_m67_001	con_02m_m67_001.xlsx_RoiSetAuto-33.zip Distance px	5	9269.87	0.470888	683.111	13.5701	170.667
	con_02m_m67_001	con_02m_m67_001.xlsx_RoiSetAuto-34.zip Distance px	6	8483.87	0.246192	683.111	12.4195	170.667
	con_02m_m67_001	con_02m_m67_001.xlsx_RoiSetAuto-35.zip Distance px	4	8315.22	0.213922	683.111	12.1726	170.667
	con_02m_m67_001	con_02m_m67_001.xlsx_RoiSetAuto-36.zip Distance px	8	9341.39	0.418553	683.111	13.6748	170.667
	con_02m_m67_001	con_02m_m67_001.xlsx_RoiSetAuto-37.zip Distance px	5	7751.44	0.308962	683.111	11.3473	170.667
	con_02m_m67_001	con_02m_m67_001.xlsx_RoiSetAuto-39.zip Distance px	5	8461.61	0.232332	683.111	12.3869	170.667
	con_02m_m67_001	con_02m_m67_001.xlsx_RoiSetAuto-4.zip Distance px	56	20293.7	0.893065	683.111	29.7077	170.667
	con_02m_m67_001	con_02m_m67_001.xlsx_RoiSetAuto-40.zip Distance px	4	8556.83	0.516988	683.111	12.5263	170.667
	con_02m_m67_001	con_02m_m67_001.xlsx_RoiSetAuto-41.zip Distance px	5	8235.24	0.3386	683.111	12.0555	170.667
	con_02m_m67_001	con_02m_m67_001.xlsx_RoiSetAuto-42.zip Distance px	8	8427.11	0.400009	683.111	12.3364	170.667
	con_02m_m67_001	con_02m_m67_001.xlsx_RoiSetAuto-43.zip Distance px	7	7816.51	0.471738	683.111	11.4425	170.667
	con_02m_m67_001	con_02m_m67_001.xlsx_RoiSetAuto-44.zip Distance px	5	8653.58	0.401659	683.111	12.6679	170.667
	con_02m_m67_001	con_02m_m67_001.xlsx_RoiSetAuto-45.zip Distance px	21	9673.66	0.491051	683.111	14.1612	170.667
	con_02m_m67_001	con_02m_m67_001.xlsx_RoiSetAuto-46.zip Distance px	4	9035.55	0.145466	683.111	13.2271	170.667
	con_02m_m67_001	con_02m_m67_001.xlsx_RoiSetAuto-47.zip Distance px	30	10656.3	0.803372	683.111	15.5997	170.667
	con_02m_m67_001	con_02m_m67_001.xlsx_RoiSetAuto-48.zip Distance px	5	8700.3	0.292951	683.111	12.7363	170.667
	con_02m_m67_001	con_02m_m67_001.xlsx_RoiSetAuto-49.zip Distance px	47	11172.5	0.796023	683.111	16.3554	170.667
	con_02m_m67_001	con_02m_m67_001.xlsx_RoiSetAuto-50.zip Distance px	4	9270.94	0.294278	683.111	13.5717	170.667
	con_02m_m67_001	con_02m_m67_001.xlsx_RoiSetAuto-51.zip Distance px	5	9556.08	0.24647	683.111	13.9891	170.667
	con_02m_m67_001	con_02m_m67_001.xlsx_RoiSetAuto-53.zip Distance px	5	9163.67	0.549632	683.111	13.4146	170.667
	con_02m_m67_001	con_02m_m67_001.xlsx_RoiSetAuto-55.zip Distance px	28	9738.41	0.684568	683.111	14.256	170.667
	con_02m_m67_001	con_02m_m67_001.xlsx_RoiSetAuto-57.zip Distance px	4	7762.54	0.128148	683.111	11.3635	170.667
	con_02m_m67_001	con_02m_m67_001.xlsx_RoiSetAuto-58.zip Distance px	10	9389.65	0.439135	683.111	13.7454	170.667
	con_02m_m67_001	con_02m_m67_001.xlsx_RoiSetAuto-59.zip Distance px	4	8521.06	0.176969	683.111	12.4739	170.667
	con_02m_m67_001	con_02m_m67_001.xlsx_RoiSetAuto-6.zip Distance px	30	8843.85	0.520314	683.111	12.9464	170.667
	con_02m_m67_001	con_02m_m67_001.xlsx_RoiSetAuto-60.zip Distance px	28	9484.36	0.560448	683.111	13.8841	170.667
	con_02m_m67_001	con_02m_m67_001.xlsx_RoiSetAuto-61.zip Distance px	14	12057.5	0.596341	683.111	17.6508	170.667
	con_02m_m67_001	con_02m_m67_001.xlsx_RoiSetAuto-62.zip Distance px	16	12333.9	0.53103	683.111	18.0555	170.667
	con_02m_m67_001	con_02m_m67_001.xlsx_RoiSetAuto-63.zip Distance px	12	9159.14	0.454959	683.111	13.408	170.667
	con_02m_m67_001	con_02m_m67_001.xlsx_RoiSetAuto-64.zip Distance px	30	11331	0.824138	683.111	16.5874	170.667
	con_02m_m67_001	con_02m_m67_001.xlsx_RoiSetAuto-65.zip Distance px	5	10112.5	0.413626	683.111	14.8035	170.667
	con_02m_m67_001	con_02m_m67_001.xlsx_RoiSetAuto-66.zip Distance px	46	10368.1	0.765066	683.111	15.1777	170.667
	con_02m_m67_001	con_02m_m67_001.xlsx_RoiSetAuto-68.zip Distance px	6	11073.1	0.23682	683.111	16.2098	170.667
	con_02m_m67_001	con_02m_m67_001.xlsx_RoiSetAuto-69.zip Distance px	4	10164	0.236734	683.111	14.8789	170.667
	con_02m_m67_001	con_02m_m67_001.xlsx_RoiSetAuto-7.zip Distance px	68	13589.6	1.00282	683.111	19.8936	170.667
	con_02m_m67_001	con_02m_m67_001.xlsx_RoiSetAuto-70.zip Distance px	7	9538.77	0.418741	683.111	13.9637	170.667
	con_02m_m67_001	con_02m_m67_001.xlsx_RoiSetAuto-72.zip Distance px	4	8807.21	0.0967241	683.111	12.8928	170.667
	con_02m_m67_001	con_02m_m67_001.xlsx_RoiSetAuto-73.zip Distance px	11	9531.59	0.482619	683.111	13.9532	170.667
	con_02m_m67_001	con_02m_m67_001.xlsx_RoiSetAuto-74.zip Distance px	4	8117.81	0.370325	683.111	11.8836	170.667
	con_02m_m67_001	con_02m_m67_001.xlsx_RoiSetAuto-75.zip Distance px	30	15294.4	0.788446	683.111	22.3894	170.667
	con_02m_m67_001	con_02m_m67_001.xlsx_RoiSetAuto-76.zip Distance px	5	9194.44	0.266699	683.111	13.4597	170.667
	con_02m_m67_001	con_02m_m67_001.xlsx_RoiSetAuto-77.zip Distance px	16	11173	0.636727	683.111	16.356	170.667
	con_02m_m67_001	con_02m_m67_001.xlsx_RoiSetAuto-78.zip Distance px	4	8475.34	0.188202	683.111	12.407	170.667
	con_02m_m67_001	con_02m_m67_001.xlsx_RoiSetAuto-79.zip Distance px	5	9068.59	0.313707	683.111	13.2754	170.667
	con_02m_m67_001	con_02m_m67_001.xlsx_RoiSetAuto-8.zip Distance px	36	12625.8	0.707012	683.111	18.4828	170.667
	con_02m_m67_001	con_02m_m67_001.xlsx_RoiSetAuto-80.zip Distance px	15	8751.71	0.577763	683.111	12.8116	170.667
	con_02m_m67_001	con_02m_m67_001.xlsx_RoiSetAuto-81.zip Distance px	24	13862.9	0.763898	683.111	20.2938	170.667
	con_02m_m67_001	con_02m_m67_001.xlsx_RoiSetAuto-82.zip Distance px	5	7886.58	0.100171	683.111	11.5451	170.667
	con_02m_m67_001	con_02m_m67_001.xlsx_RoiSetAuto-84.zip Distance px	4	8630.55	0.156828	683.111	12.6342	170.667
	con_02m_m67_001	con_02m_m67_001.xlsx_RoiSetAuto-85.zip Distance px	16	9783.29	0.426163	683.111	14.3217	170.667
	con_02m_m67_001	con_02m_m67_001.xlsx_RoiSetAuto-86.zip Distance px	5	9719.41	0.750345	683.111	14.2282	170.667
	con_02m_m67_001	con_02m_m67_001.xlsx_RoiSetAuto-87.zip Distance px	9	9397.04	0.792933	683.111	13.7562	170.667
	con_02m_m67_001	con_02m_m67_001.xlsx_RoiSetAuto-88.zip Distance px	6	8553.56	0.26664	683.111	12.5215	170.667
	con_02m_m67_001	con_02m_m67_001.xlsx_RoiSetAuto-89.zip Distance px	16	10639.3	0.366535	683.111	15.5748	170.667
	con_02m_m67_001	con_02m_m67_001.xlsx_RoiSetAuto-9.zip Distance px	5	7443.52	0.619742	683.111	10.8965	170.667
	con_02m_m67_001	con_02m_m67_001.xlsx_RoiSetAuto-90.zip Distance px	4	8278.68	0.287582	683.111	12.1191	170.667
	con_02m_m67_001	con_02m_m67_001.xlsx_RoiSetAuto-91.zip Distance px	5	11164.9	0.4779	683.111	16.3442	170.667
	con_02m_m67_001	con_02m_m67_001.xlsx_RoiSetAuto-92.zip Distance px	6	13536.7	0.334254	683.111	19.8163	170.667
	con_02m_m67_001	con_02m_m67_001.xlsx_RoiSetAuto-93.zip Distance px	14	8853.24	0.571137	683.111	12.9602	170.667
	con_02m_m67_001	con_02m_m67_001.xlsx_RoiSetAuto-94.zip Distance px	24	13862.9	0.763898	683.111	20.2938	170.667
	con_02m_m67_001	con_02m_m67_001.xlsx_RoiSetAuto-95.zip Distance px	16	9783.29	0.426163	683.111	14.3217	170.667
	con_02m_m67_001	con_02m_m67_001.xlsx_RoiSetAuto-96.zip Distance px	5	9719.41	0.750345	683.111	14.2282	170.667
	con_02m_m67_001	con_02m_m67_001.xlsx_RoiSetAuto-97.zip Distance px	6	8553.56	0.26664	683.111	12.5215	170.667
	con_02m_m67_001	con_02m_m67_001.xlsx_RoiSetAuto-98.zip Distance px	9	9397.04	0.792933	683.111	13.7562	170.667
	con_02m_m67_001	con_02m_m67_001.xlsx_RoiSetAuto-99.zip Distance px	16	10639.3	0.366535	683.111	15.5748	170.667
	con_02m_m67_003	con_02m_m67_003.xlsx_RoiSetAuto-1.zip Distance px	28	5720.98	0.974147	384.269	14.8879	131.929
	con_02m_m67_003	con_02m_m67_003.xlsx_RoiSetAuto-10.zip Distance px	6	5110.08	0.490992	384.269	13.2982	131.929
	con_02m_m67_003	con_02m_m67_003.xlsx_RoiSetAuto-11.zip Distance px	14	4863.21	0.517932	384.269	12.6557	131.929
	con_02m_m67_003	con_02m_m67_003.xlsx_RoiSetAuto-13.zip Distance px	5	4612.79	0.187963	384.269	12.0041	131.929
	con_02m_m67_003	con_02m_m67_003.xlsx_RoiSetAuto-14.zip Distance px	53	7164.13	1.19825	384.269	18.6435	131.929
	con_02m_m67_003	con_02m_m67_003.xlsx_RoiSetAuto-15.zip Distance px	47	5717.6	1.03082	384.269	14.8791	131.929
	con_02m_m67_003	con_02m_m67_003.xlsx_RoiSetAuto-16.zip Distance px	76	6501.18	1.03293	384.269	16.9183	131.929
	con_02m_m67_003	con_02m_m67_003.xlsx_RoiSetAuto-17.zip Distance px	38	6131.18	0.636963	384.269	15.9554	131.929
	con_02m_m67_003	con_02m_m67_003.xlsx_RoiSetAuto-18.zip Distance px	4	4287.76	0.313571	384.269	11.1582	131.929
	con_02m_m67_003	con_02m_m67_003.xlsx_RoiSetAuto-19.zip Distance px	4	3959.06	0.752307	384.269	10.3028	131.929
	con_02m_m67_003	con_02m_m67_003.xlsx_RoiSetAuto-2.zip Distance px	66	7260.12	0.898917	384.269	18.8933	131.929
	con_02m_m67_003	con_02m_m67_003.xlsx_RoiSetAuto-20.zip Distance px	4	2160.19	1.07198	384.269	5.62155	131.929
	con_02m_m67_003	con_02m_m67_003.xlsx_RoiSetAuto-21.zip Distance px	16	6061.55	0.488424	384.269	15.7742	131.929
	con_02m_m67_003	con_02m_m67_003.xlsx_RoiSetAuto-23.zip Distance px	36	7216.57	0.948275	384.269	18.78	131.929
	con_02m_m67_003	con_02m_m67_003.xlsx_RoiSetAuto-24.zip Distance px	6	2549.17	0.706216	384.269	6.6338	131.929
	con_02m_m67_003	con_02m_m67_003.xlsx_RoiSetAuto-25.zip Distance px	11	5697.59	0.554772	384.269	14.8271	131.929
	con_02m_m67_003	con_02m_m67_003.xlsx_RoiSetAuto-26.zip Distance px	6	4323.3	0.390761	384.269	11.2507	131.929
	con_02m_m67_003	con_02m_m67_003.xlsx_RoiSetAuto-27.zip Distance px	40	4886.89	0.934877	384.269	12.7173	131.929
	con_02m_m67_003	con_02m_m67_003.xlsx_RoiSetAuto-28.zip Distance px	5	5636.87	0.471891	384.269	14.6691	131.929
	con_02m_m67_003	con_02m_m67_003.xlsx_RoiSetAuto-3.zip Distance px	87	6959.17	0.922674	384.269	18.1101	131.929
	con_02m_m67_003	con_02m_m67_003.xlsx_RoiSetAuto-30.zip Distance px	77	8380.99	1.04932	384.269	21.8102	131.929
	con_02m_m67_003	con_02m_m67_003.xlsx_RoiSetAuto-31.zip Distance px	13	6215.69	0.593477	384.269	16.1753	131.929
	con_02m_m67_003	con_02m_m67_003.xlsx_RoiSetAuto-32.zip Distance px	8	5016.61	0.229651	384.269	13.0549	131.929
	con_02m_m67_003	con_02m_m67_003.xlsx_RoiSetAuto-33.zip Distance px	5	5302.86	0.330123	384.269	13.7999	131.929
	con_02m_m67_003	con_02m_m67_003.xlsx_RoiSetAuto-34.zip Distance px	10	5532.21	0.454532	384.269	14.3967	131.929
	con_02m_m67_003	con_02m_m67_003.xlsx_RoiSetAuto-35.zip Distance px	5	5484.88	0.676737	384.269	14.2735	131.929
	con_02m_m67_003	con_02m_m67_003.xlsx_RoiSetAuto-37.zip Distance px	5	5115.68	0.709866	384.269	13.3127	131.929
	con_02m_m67_003	con_02m_m67_003.xlsx_RoiSetAuto-38.zip Distance px	5	4761.73	0.640196	384.269	12.3916	131.929
	con_02m_m67_003	con_02m_m67_003.xlsx_RoiSetAuto-39.zip Distance px	10	6399.64	0.573905	384.269	16.654	131.929
	con_02m_m67_003	con_02m_m67_003.xlsx_RoiSetAuto-4.zip Distance px	7	4897.98	0.193846	384.269	12.7462	131.929
	con_02m_m67_003	con_02m_m67_003.xlsx_RoiSetAuto-40.zip Distance px	5	4776.4	0.607482	384.269	12.4298	131.929
	con_02m_m67_003	con_02m_m67_003.xlsx_RoiSetAuto-41.zip Distance px	5	5215.4	0.331061	384.269	13.5722	131.929
	con_02m_m67_003	con_02m_m67_003.xlsx_RoiSetAuto-42.zip Distance px	15	6441.74	0.864081	384.269	16.7636	131.929
	con_02m_m67_003	con_02m_m67_003.xlsx_RoiSetAuto-43.zip Distance px	7	5713.54	0.385669	384.269	14.8686	131.929
	con_02m_m67_003	con_02m_m67_003.xlsx_RoiSetAuto-44.zip Distance px	7	4988.39	0.304892	384.269	12.9815	131.929
	con_02m_m67_003	con_02m_m67_003.xlsx_RoiSetAuto-45.zip Distance px	10	5557.27	0.583159	384.269	14.4619	131.929
	con_02m_m67_003	con_02m_m67_003.xlsx_RoiSetAuto-46.zip Distance px	6	5230.73	0.542783	384.269	13.6121	131.929
	con_02m_m67_003	con_02m_m67_003.xlsx_RoiSetAuto-47.zip Distance px	12	6168.56	0.67153	384.269	16.0527	131.929
	con_02m_m67_003	con_02m_m67_003.xlsx_RoiSetAuto-48.zip Distance px	10	7275.38	0.625393	384.269	18.933	131.929
	con_02m_m67_003	con_02m_m67_003.xlsx_RoiSetAuto-49.zip Distance px	43	10042.8	1.03424	384.269	26.1348	131.929
	con_02m_m67_003	con_02m_m67_003.xlsx_RoiSetAuto-50.zip Distance px	5	5320.72	0.237938	384.269	13.8463	131.929
	con_02m_m67_003	con_02m_m67_003.xlsx_RoiSetAuto-51.zip Distance px	36	8629.79	1.07197	384.269	22.4577	131.929
	con_02m_m67_003	con_02m_m67_003.xlsx_RoiSetAuto-53.zip Distance px	7	5114.94	0.431307	384.269	13.3108	131.929
	con_02m_m67_003	con_02m_m67_003.xlsx_RoiSetAuto-54.zip Distance px	4	4605.87	0.184102	384.269	11.986	131.929
	con_02m_m67_003	con_02m_m67_003.xlsx_RoiSetAuto-55.zip Distance px	5	4250.19	0.351741	384.269	11.0604	131.929
	con_02m_m67_003	con_02m_m67_003.xlsx_RoiSetAuto-56.zip Distance px	4	5452.11	0.421199	384.269	14.1883	131.929
	con_02m_m67_003	con_02m_m67_003.xlsx_RoiSetAuto-57.zip Distance px	4	4001.92	0.171429	384.269	10.4144	131.929
	con_02m_m67_003	con_02m_m67_003.xlsx_RoiSetAuto-58.zip Distance px	10	5057.52	0.623348	384.269	13.1614	131.929
	con_02m_m67_003	con_02m_m67_003.xlsx_RoiSetAuto-59.zip Distance px	9	5454.18	0.609505	384.269	14.1936	131.929
	con_02m_m67_003	con_02m_m67_003.xlsx_RoiSetAuto-6.zip Distance px	18	6957.91	0.79349	384.269	18.1069	131.929
	con_02m_m67_003	con_02m_m67_003.xlsx_RoiSetAuto-60.zip Distance px	4	4305.98	0.360597	384.269	11.2056	131.929
	con_02m_m67_003	con_02m_m67_003.xlsx_RoiSetAuto-61.zip Distance px	21	6429.49	0.664793	384.269	16.7317	131.929
	con_02m_m67_003	con_02m_m67_003.xlsx_RoiSetAuto-62.zip Distance px	5	6098.83	0.592598	384.269	15.8712	131.929
	con_02m_m67_003	con_02m_m67_003.xlsx_RoiSetAuto-64.zip Distance px	5	5276.75	0.278167	384.269	13.7319	131.929
	con_02m_m67_003	con_02m_m67_003.xlsx_RoiSetAuto-65.zip Distance px	49	9529.82	0.960614	384.269	24.7998	131.929
	con_02m_m67_003	con_02m_m67_003.xlsx_RoiSetAuto-66.zip Distance px	9	5445.2	0.359387	384.269	14.1703	131.929
	con_02m_m67_003	con_02m_m67_003.xlsx_RoiSetAuto-67.zip Distance px	7	5310.25	0.552865	384.269	13.8191	131.929
	con_02m_m67_003	con_02m_m67_003.xlsx_RoiSetAuto-68.zip Distance px	40	7376.46	1.17534	384.269	19.1961	131.929
	con_02m_m67_003	con_02m_m67_003.xlsx_RoiSetAuto-69.zip Distance px	15	6016.69	0.822911	384.269	15.6575	131.929
	con_02m_m67_003	con_02m_m67_003.xlsx_RoiSetAuto-7.zip Distance px	8	5087.36	0.478403	384.269	13.2391	131.929
	con_02m_m67_003	con_02m_m67_003.xlsx_RoiSetAuto-70.zip Distance px	9	6279.28	0.486427	384.269	16.3408	131.929
	con_02m_m67_003	con_02m_m67_003.xlsx_RoiSetAuto-71.zip Distance px	15	5811.93	0.685771	384.269	15.1246	131.929
	con_02m_m67_003	con_02m_m67_003.xlsx_RoiSetAuto-72.zip Distance px	4	4356.94	0.470235	384.269	11.3382	131.929
	con_02m_m67_003	con_02m_m67_003.xlsx_RoiSetAuto-73.zip Distance px	4	6866.21	0.211575	384.269	17.8682	131.929
	con_02m_m67_003	con_02m_m67_003.xlsx_RoiSetAuto-74.zip Distance px	24	6720.19	0.566876	384.269	17.4882	131.929
	con_02m_m67_003	con_02m_m67_003.xlsx_RoiSetAuto-75.zip Distance px	4	5402.73	0.595284	384.269	14.0598	131.929
	con_02m_m67_003	con_02m_m67_003.xlsx_RoiSetAuto-77.zip Distance px	6	6086.23	0.69546	384.269	15.8384	131.929
	con_02m_m67_003	con_02m_m67_003.xlsx_RoiSetAuto-78.zip Distance px	16	9628.14	0.834585	384.269	25.0557	131.929
	con_02m_m67_003	con_02m_m67_003.xlsx_RoiSetAuto-79.zip Distance px	4	5099.09	0.442269	384.269	13.2696	131.929
	con_02m_m67_003	con_02m_m67_003.xlsx_RoiSetAuto-8.zip Distance px	20	5276.14	0.586029	384.269	13.7303	131.929
	con_02m_m67_003	con_02m_m67_003.xlsx_RoiSetAuto-80.zip Distance px	4	2577.5	0.466536	384.269	6.70753	131.929
	con_02m_m67_003	con_02m_m67_003.xlsx_RoiSetAuto-82.zip Distance px	5	6617.06	0.204993	384.269	17.2199	131.929
	con_02m_m67_003	con_02m_m67_003.xlsx_RoiSetAuto-9.zip Distance px	37	6398.64	1.17327	384.269	16.6514	131.929
	con_03m_m67_001	con_03m_m67_001.xlsx_RoiSetAuto-1.zip Distance px	5	6744.48	0.757575	560.019	12.0433	146.453
	con_03m_m67_001	con_03m_m67_001.xlsx_RoiSetAuto-10.zip Distance px	10	6879.15	0.369819	560.019	12.2838	146.453
	con_03m_m67_001	con_03m_m67_001.xlsx_RoiSetAuto-11.zip Distance px	21	7136.75	0.668569	560.019	12.7438	146.453
	con_03m_m67_001	con_03m_m67_001.xlsx_RoiSetAuto-12.zip Distance px	70	11191.4	1.08459	560.019	19.984	146.453
	con_03m_m67_001	con_03m_m67_001.xlsx_RoiSetAuto-13.zip Distance px	39	11470.1	0.965694	560.019	20.4816	146.453
	con_03m_m67_001	con_03m_m67_001.xlsx_RoiSetAuto-15.zip Distance px	4	7176.4	0.10103	560.019	12.8146	146.453
	con_03m_m67_001	con_03m_m67_001.xlsx_RoiSetAuto-16.zip Distance px	5	7433.16	0.156971	560.019	13.273	146.453
	con_03m_m67_001	con_03m_m67_001.xlsx_RoiSetAuto-17.zip Distance px	5	6121.43	0.422597	560.019	10.9307	146.453
	con_03m_m67_001	con_03m_m67_001.xlsx_RoiSetAuto-2.zip Distance px	86	11798	0.945044	560.019	21.0672	146.453
	con_03m_m67_001	con_03m_m67_001.xlsx_RoiSetAuto-20.zip Distance px	9	8186.04	0.54247	560.019	14.6174	146.453
	con_03m_m67_001	con_03m_m67_001.xlsx_RoiSetAuto-21.zip Distance px	49	8013.02	0.735841	560.019	14.3085	146.453
	con_03m_m67_001	con_03m_m67_001.xlsx_RoiSetAuto-22.zip Distance px	8	5740.44	0.531661	560.019	10.2504	146.453
	con_03m_m67_001	con_03m_m67_001.xlsx_RoiSetAuto-23.zip Distance px	6	6915.27	0.246598	560.019	12.3483	146.453
	con_03m_m67_001	con_03m_m67_001.xlsx_RoiSetAuto-24.zip Distance px	7	8247.35	0.350713	560.019	14.7269	146.453
	con_03m_m67_001	con_03m_m67_001.xlsx_RoiSetAuto-25.zip Distance px	4	6228.77	0.522365	560.019	11.1224	146.453
	con_03m_m67_001	con_03m_m67_001.xlsx_RoiSetAuto-26.zip Distance px	9	6927.85	0.682461	560.019	12.3707	146.453
	con_03m_m67_001	con_03m_m67_001.xlsx_RoiSetAuto-27.zip Distance px	74	9684.83	1.00381	560.019	17.2937	146.453
	con_03m_m67_001	con_03m_m67_001.xlsx_RoiSetAuto-28.zip Distance px	5	7478.74	0.249864	560.019	13.3544	146.453
	con_03m_m67_001	con_03m_m67_001.xlsx_RoiSetAuto-29.zip Distance px	5	7265.14	0.358323	560.019	12.973	146.453
	con_03m_m67_001	con_03m_m67_001.xlsx_RoiSetAuto-3.zip Distance px	15	9584.6	0.558251	560.019	17.1148	146.453
	con_03m_m67_001	con_03m_m67_001.xlsx_RoiSetAuto-30.zip Distance px	4	6919.79	0.392742	560.019	12.3563	146.453
	con_03m_m67_001	con_03m_m67_001.xlsx_RoiSetAuto-32.zip Distance px	6	7129.44	0.343907	560.019	12.7307	146.453
	con_03m_m67_001	con_03m_m67_001.xlsx_RoiSetAuto-34.zip Distance px	4	6434.21	0.534853	560.019	11.4893	146.453
	con_03m_m67_001	con_03m_m67_001.xlsx_RoiSetAuto-36.zip Distance px	27	7243.62	0.784751	560.019	12.9346	146.453
	con_03m_m67_001	con_03m_m67_001.xlsx_RoiSetAuto-37.zip Distance px	12	8043.62	0.582557	560.019	14.3631	146.453
	con_03m_m67_001	con_03m_m67_001.xlsx_RoiSetAuto-38.zip Distance px	4	5887.18	0.24914	560.019	10.5125	146.453
	con_03m_m67_001	con_03m_m67_001.xlsx_RoiSetAuto-39.zip Distance px	30	6990.49	0.594023	560.019	12.4826	146.453
	con_03m_m67_001	con_03m_m67_001.xlsx_RoiSetAuto-4.zip Distance px	10	7104.9	0.36808	560.019	12.6869	146.453
	con_03m_m67_001	con_03m_m67_001.xlsx_RoiSetAuto-40.zip Distance px	6	6749.86	0.405569	560.019	12.0529	146.453
	con_03m_m67_001	con_03m_m67_001.xlsx_RoiSetAuto-41.zip Distance px	10	7784.44	0.469576	560.019	13.9003	146.453
	con_03m_m67_001	con_03m_m67_001.xlsx_RoiSetAuto-42.zip Distance px	6	7361.48	0.491829	560.019	13.145	146.453
	con_03m_m67_001	con_03m_m67_001.xlsx_RoiSetAuto-43.zip Distance px	51	10275.4	1.10904	560.019	18.3484	146.453
	con_03m_m67_001	con_03m_m67_001.xlsx_RoiSetAuto-44.zip Distance px	24	8086.21	0.660736	560.019	14.4392	146.453
	con_03m_m67_001	con_03m_m67_001.xlsx_RoiSetAuto-45.zip Distance px	11	6979.33	0.521704	560.019	12.4627	146.453
	con_03m_m67_001	con_03m_m67_001.xlsx_RoiSetAuto-46.zip Distance px	7	8175.6	0.316671	560.019	14.5988	146.453
	con_03m_m67_001	con_03m_m67_001.xlsx_RoiSetAuto-47.zip Distance px	5	8486.63	0.739184	560.019	15.1542	146.453
	con_03m_m67_001	con_03m_m67_001.xlsx_RoiSetAuto-48.zip Distance px	5	8295.24	0.477238	560.019	14.8124	146.453
	con_03m_m67_001	con_03m_m67_001.xlsx_RoiSetAuto-49.zip Distance px	5	7250.45	0.333563	560.019	12.9468	146.453
	con_03m_m67_001	con_03m_m67_001.xlsx_RoiSetAuto-5.zip Distance px	8	7615.11	0.271611	560.019	13.5979	146.453
	con_03m_m67_001	con_03m_m67_001.xlsx_RoiSetAuto-50.zip Distance px	4	6540.49	0.338147	560.019	11.679	146.453
	con_03m_m67_001	con_03m_m67_001.xlsx_RoiSetAuto-52.zip Distance px	8	7915.68	0.479739	560.019	14.1347	146.453
	con_03m_m67_001	con_03m_m67_001.xlsx_RoiSetAuto-53.zip Distance px	42	8874.35	1.00774	560.019	15.8465	146.453
	con_03m_m67_001	con_03m_m67_001.xlsx_RoiSetAuto-54.zip Distance px	17	7508.47	0.543461	560.019	13.4075	146.453
	con_03m_m67_001	con_03m_m67_001.xlsx_RoiSetAuto-55.zip Distance px	6	7688.56	0.251406	560.019	13.7291	146.453
	con_03m_m67_001	con_03m_m67_001.xlsx_RoiSetAuto-56.zip Distance px	5	7114.2	0.455756	560.019	12.7035	146.453
	con_03m_m67_001	con_03m_m67_001.xlsx_RoiSetAuto-57.zip Distance px	8	6734.58	0.474346	560.019	12.0256	146.453
	con_03m_m67_001	con_03m_m67_001.xlsx_RoiSetAuto-58.zip Distance px	4	6990.82	0.376428	560.019	12.4832	146.453
	con_03m_m67_001	con_03m_m67_001.xlsx_RoiSetAuto-59.zip Distance px	5	7957.56	0.238044	560.019	14.2094	146.453
	con_03m_m67_001	con_03m_m67_001.xlsx_RoiSetAuto-6.zip Distance px	53	10380.7	1.24138	560.019	18.5364	146.453
	con_03m_m67_001	con_03m_m67_001.xlsx_RoiSetAuto-60.zip Distance px	5	7622.63	0.579763	560.019	13.6114	146.453
	con_03m_m67_001	con_03m_m67_001.xlsx_RoiSetAuto-61.zip Distance px	9	9141.46	0.417463	560.019	16.3235	146.453
	con_03m_m67_001	con_03m_m67_001.xlsx_RoiSetAuto-62.zip Distance px	22	8966.22	0.564285	560.019	16.0105	146.453
	con_03m_m67_001	con_03m_m67_001.xlsx_RoiSetAuto-63.zip Distance px	13	7571.93	0.441732	560.019	13.5208	146.453
	con_03m_m67_001	con_03m_m67_001.xlsx_RoiSetAuto-65.zip Distance px	7	7942.44	0.394941	560.019	14.1824	146.453
	con_03m_m67_001	con_03m_m67_001.xlsx_RoiSetAuto-66.zip Distance px	8	7343.73	0.460083	560.019	13.1133	146.453
	con_03m_m67_001	con_03m_m67_001.xlsx_RoiSetAuto-67.zip Distance px	6	6778.81	0.382579	560.019	12.1046	146.453
	con_03m_m67_001	con_03m_m67_001.xlsx_RoiSetAuto-68.zip Distance px	13	9542.88	0.541617	560.019	17.0403	146.453
	con_03m_m67_001	con_03m_m67_001.xlsx_RoiSetAuto-69.zip Distance px	6	6666.24	0.356126	560.019	11.9036	146.453
	con_03m_m67_001	con_03m_m67_001.xlsx_RoiSetAuto-7.zip Distance px	103	14115.8	0.969343	560.019	25.2059	146.453
	con_03m_m67_001	con_03m_m67_001.xlsx_RoiSetAuto-70.zip Distance px	5	7342.02	0.150815	560.019	13.1103	146.453
	con_03m_m67_001	con_03m_m67_001.xlsx_RoiSetAuto-8.zip Distance px	5	6262.58	0.63003	560.019	11.1828	146.453
	con_03m_m67_001	con_03m_m67_001.xlsx_RoiSetAuto-9.zip Distance px	4	4983.72	0.544186	560.019	8.89918	146.453
	con_03m_m67_003	con_03m_m67_003.xlsx_RoiSetAuto-1.zip Distance px	12	6112.7	0.422762	484.552	12.6151	51.2356
	con_03m_m67_003	con_03m_m67_003.xlsx_RoiSetAuto-10.zip Distance px	69	8003.07	0.809799	484.552	16.5164	51.2356
	con_03m_m67_003	con_03m_m67_003.xlsx_RoiSetAuto-11.zip Distance px	4	4584.89	0.331834	484.552	9.46211	51.2356
	con_03m_m67_003	con_03m_m67_003.xlsx_RoiSetAuto-12.zip Distance px	5	6566.71	0.291	484.552	13.5521	51.2356
	con_03m_m67_003	con_03m_m67_003.xlsx_RoiSetAuto-13.zip Distance px	8	4472.62	0.470109	484.552	9.23042	51.2356
	con_03m_m67_003	con_03m_m67_003.xlsx_RoiSetAuto-14.zip Distance px	4	6225.47	0.288692	484.552	12.8479	51.2356
	con_03m_m67_003	con_03m_m67_003.xlsx_RoiSetAuto-15.zip Distance px	36	10091.7	0.94512	484.552	20.8269	51.2356
	con_03m_m67_003	con_03m_m67_003.xlsx_RoiSetAuto-16.zip Distance px	21	8219.2	0.824488	484.552	16.9625	51.2356
	con_03m_m67_003	con_03m_m67_003.xlsx_RoiSetAuto-17.zip Distance px	4	6217.04	0.291261	484.552	12.8305	51.2356
	con_03m_m67_003	con_03m_m67_003.xlsx_RoiSetAuto-18.zip Distance px	73	10129.1	1.10311	484.552	20.904	51.2356
	con_03m_m67_003	con_03m_m67_003.xlsx_RoiSetAuto-19.zip Distance px	4	5328.53	0.173854	484.552	10.9968	51.2356
	con_03m_m67_003	con_03m_m67_003.xlsx_RoiSetAuto-2.zip Distance px	63	9393.42	1.13943	484.552	19.3858	51.2356
	con_03m_m67_003	con_03m_m67_003.xlsx_RoiSetAuto-20.zip Distance px	30	7790.38	0.519754	484.552	16.0775	51.2356
	con_03m_m67_003	con_03m_m67_003.xlsx_RoiSetAuto-21.zip Distance px	36	8028.97	0.754148	484.552	16.5699	51.2356
	con_03m_m67_003	con_03m_m67_003.xlsx_RoiSetAuto-22.zip Distance px	4	6426.75	0.21696	484.552	13.2633	51.2356
	con_03m_m67_003	con_03m_m67_003.xlsx_RoiSetAuto-23.zip Distance px	6	6084.76	0.235399	484.552	12.5575	51.2356
	con_03m_m67_003	con_03m_m67_003.xlsx_RoiSetAuto-24.zip Distance px	17	6318.15	0.605423	484.552	13.0392	51.2356
	con_03m_m67_003	con_03m_m67_003.xlsx_RoiSetAuto-25.zip Distance px	45	11494.5	1.02472	484.552	23.722	51.2356
	con_03m_m67_003	con_03m_m67_003.xlsx_RoiSetAuto-26.zip Distance px	7	6028.86	0.54993	484.552	12.4421	51.2356
	con_03m_m67_003	con_03m_m67_003.xlsx_RoiSetAuto-27.zip Distance px	4	6888.84	0.554633	484.552	14.2169	51.2356
	con_03m_m67_003	con_03m_m67_003.xlsx_RoiSetAuto-28.zip Distance px	49	9481.64	0.77652	484.552	19.5678	51.2356
	con_03m_m67_003	con_03m_m67_003.xlsx_RoiSetAuto-29.zip Distance px	51	10541.6	1.13739	484.552	21.7554	51.2356
	con_03m_m67_003	con_03m_m67_003.xlsx_RoiSetAuto-3.zip Distance px	18	14249.6	0.501269	484.552	29.4078	51.2356
	con_03m_m67_003	con_03m_m67_003.xlsx_RoiSetAuto-30.zip Distance px	6	5726.62	0.357225	484.552	11.8184	51.2356
	con_03m_m67_003	con_03m_m67_003.xlsx_RoiSetAuto-31.zip Distance px	13	6169.27	0.523687	484.552	12.7319	51.2356
	con_03m_m67_003	con_03m_m67_003.xlsx_RoiSetAuto-32.zip Distance px	4	4940.67	0.335991	484.552	10.1964	51.2356
	con_03m_m67_003	con_03m_m67_003.xlsx_RoiSetAuto-34.zip Distance px	11	6728.32	0.348999	484.552	13.8857	51.2356
	con_03m_m67_003	con_03m_m67_003.xlsx_RoiSetAuto-35.zip Distance px	6	6972.5	0.283729	484.552	14.3896	51.2356
	con_03m_m67_003	con_03m_m67_003.xlsx_RoiSetAuto-36.zip Distance px	7	6785.34	0.546976	484.552	14.0033	51.2356
	con_03m_m67_003	con_03m_m67_003.xlsx_RoiSetAuto-4.zip Distance px	13	6996.92	0.406307	484.552	14.44	51.2356
	con_03m_m67_003	con_03m_m67_003.xlsx_RoiSetAuto-5.zip Distance px	5	6881.6	0.252148	484.552	14.202	51.2356
	con_03m_m67_003	con_03m_m67_003.xlsx_RoiSetAuto-7.zip Distance px	47	11248.4	0.755297	484.552	23.214	51.2356
	con_03m_m67_003	con_03m_m67_003.xlsx_RoiSetAuto-8.zip Distance px	10	5787.5	0.428397	484.552	11.944	51.2356
	con_04m_m67_001	con_04m_m67_001.xlsx_RoiSetAuto-1.zip Distance px	78	8486.82	1.16824	414.96	20.4522	120.907
	con_04m_m67_001	con_04m_m67_001.xlsx_RoiSetAuto-10.zip Distance px	7	4453.65	0.123876	414.96	10.7327	120.907
	con_04m_m67_001	con_04m_m67_001.xlsx_RoiSetAuto-13.zip Distance px	25	7133.06	0.928474	414.96	17.1898	120.907
	con_04m_m67_001	con_04m_m67_001.xlsx_RoiSetAuto-14.zip Distance px	76	7355.48	0.944826	414.96	17.7258	120.907
	con_04m_m67_001	con_04m_m67_001.xlsx_RoiSetAuto-15.zip Distance px	5	5338.93	0.475054	414.96	12.8661	120.907
	con_04m_m67_001	con_04m_m67_001.xlsx_RoiSetAuto-16.zip Distance px	5	4545.92	0.637908	414.96	10.9551	120.907
	con_04m_m67_001	con_04m_m67_001.xlsx_RoiSetAuto-17.zip Distance px	11	5493.42	0.471516	414.96	13.2384	120.907
	con_04m_m67_001	con_04m_m67_001.xlsx_RoiSetAuto-18.zip Distance px	4	4371.34	0.460411	414.96	10.5344	120.907
	con_04m_m67_001	con_04m_m67_001.xlsx_RoiSetAuto-19.zip Distance px	8	5016.66	1.15672	414.96	12.0895	120.907
	con_04m_m67_001	con_04m_m67_001.xlsx_RoiSetAuto-2.zip Distance px	4	4423.36	0.584104	414.96	10.6597	120.907
	con_04m_m67_001	con_04m_m67_001.xlsx_RoiSetAuto-20.zip Distance px	7	4989.26	0.463607	414.96	12.0235	120.907
	con_04m_m67_001	con_04m_m67_001.xlsx_RoiSetAuto-22.zip Distance px	7	5688.83	0.417707	414.96	13.7094	120.907
	con_04m_m67_001	con_04m_m67_001.xlsx_RoiSetAuto-23.zip Distance px	4	6607.62	0.255145	414.96	15.9235	120.907
	con_04m_m67_001	con_04m_m67_001.xlsx_RoiSetAuto-24.zip Distance px	13	5826.49	0.554677	414.96	14.0411	120.907
	con_04m_m67_001	con_04m_m67_001.xlsx_RoiSetAuto-25.zip Distance px	4	4893.58	0.228768	414.96	11.7929	120.907
	con_04m_m67_001	con_04m_m67_001.xlsx_RoiSetAuto-26.zip Distance px	7	4277.73	0.292806	414.96	10.3088	120.907
	con_04m_m67_001	con_04m_m67_001.xlsx_RoiSetAuto-27.zip Distance px	6	5016.63	0.223575	414.96	12.0894	120.907
	con_04m_m67_001	con_04m_m67_001.xlsx_RoiSetAuto-29.zip Distance px	4	4592.87	0.368403	414.96	11.0682	120.907
	con_04m_m67_001	con_04m_m67_001.xlsx_RoiSetAuto-3.zip Distance px	148	11373.9	0.957824	414.96	27.4097	120.907
	con_04m_m67_001	con_04m_m67_001.xlsx_RoiSetAuto-31.zip Distance px	4	4580.83	0.122037	414.96	11.0392	120.907
	con_04m_m67_001	con_04m_m67_001.xlsx_RoiSetAuto-35.zip Distance px	4	5255.77	0.159636	414.96	12.6657	120.907
	con_04m_m67_001	con_04m_m67_001.xlsx_RoiSetAuto-36.zip Distance px	6	5229.22	0.28924	414.96	12.6018	120.907
	con_04m_m67_001	con_04m_m67_001.xlsx_RoiSetAuto-37.zip Distance px	6	5022.9	0.574166	414.96	12.1045	120.907
	con_04m_m67_001	con_04m_m67_001.xlsx_RoiSetAuto-38.zip Distance px	4	5496.14	0.338125	414.96	13.245	120.907
	con_04m_m67_001	con_04m_m67_001.xlsx_RoiSetAuto-39.zip Distance px	5	4802.77	0.265493	414.96	11.5741	120.907
	con_04m_m67_001	con_04m_m67_001.xlsx_RoiSetAuto-40.zip Distance px	4	4908.81	0.557661	414.96	11.8296	120.907
	con_04m_m67_001	con_04m_m67_001.xlsx_RoiSetAuto-41.zip Distance px	6	5595.05	0.411605	414.96	13.4833	120.907
	con_04m_m67_001	con_04m_m67_001.xlsx_RoiSetAuto-42.zip Distance px	4	5805.61	0.484593	414.96	13.9908	120.907
	con_04m_m67_001	con_04m_m67_001.xlsx_RoiSetAuto-44.zip Distance px	5	5228.25	0.252697	414.96	12.5994	120.907
	con_04m_m67_001	con_04m_m67_001.xlsx_RoiSetAuto-45.zip Distance px	4	5195.91	0.338451	414.96	12.5215	120.907
	con_04m_m67_001	con_04m_m67_001.xlsx_RoiSetAuto-46.zip Distance px	4	5051.32	0.425581	414.96	12.173	120.907
	con_04m_m67_001	con_04m_m67_001.xlsx_RoiSetAuto-47.zip Distance px	8	5796.43	0.417956	414.96	13.9687	120.907
	con_04m_m67_001	con_04m_m67_001.xlsx_RoiSetAuto-5.zip Distance px	8	4984.21	0.318855	414.96	12.0113	120.907
	con_04m_m67_001	con_04m_m67_001.xlsx_RoiSetAuto-50.zip Distance px	5	5028.85	0.451469	414.96	12.1189	120.907
	con_04m_m67_001	con_04m_m67_001.xlsx_RoiSetAuto-51.zip Distance px	4	4611.59	0.261292	414.96	11.1134	120.907
	con_04m_m67_001	con_04m_m67_001.xlsx_RoiSetAuto-52.zip Distance px	4	5874.11	0.338546	414.96	14.1559	120.907
	con_04m_m67_001	con_04m_m67_001.xlsx_RoiSetAuto-53.zip Distance px	5	5999.67	0.527702	414.96	14.4584	120.907
	con_04m_m67_001	con_04m_m67_001.xlsx_RoiSetAuto-55.zip Distance px	6	4629.58	0.348367	414.96	11.1567	120.907
	con_04m_m67_001	con_04m_m67_001.xlsx_RoiSetAuto-56.zip Distance px	16	5881.18	0.614662	414.96	14.1729	120.907
	con_04m_m67_001	con_04m_m67_001.xlsx_RoiSetAuto-57.zip Distance px	4	4909.74	0.463878	414.96	11.8318	120.907
	con_04m_m67_001	con_04m_m67_001.xlsx_RoiSetAuto-59.zip Distance px	7	3736.18	0.493677	414.96	9.00373	120.907
	con_04m_m67_001	con_04m_m67_001.xlsx_RoiSetAuto-6.zip Distance px	11	5783.98	0.844633	414.96	13.9387	120.907
	con_04m_m67_001	con_04m_m67_001.xlsx_RoiSetAuto-60.zip Distance px	6	5208.82	0.625465	414.96	12.5526	120.907
	con_04m_m67_001	con_04m_m67_001.xlsx_RoiSetAuto-7.zip Distance px	13	5220.66	0.749717	414.96	12.5811	120.907
	con_04m_m67_001	con_04m_m67_001.xlsx_RoiSetAuto-9.zip Distance px	32	6544.75	0.787572	414.96	15.772	120.907
	con_04m_m67_002	con_04m_m67_002.xlsx_RoiSetAuto-1.zip Distance px	22	6514.65	0.903704	335.816	19.3994	135.893
	con_04m_m67_002	con_04m_m67_002.xlsx_RoiSetAuto-11.zip Distance px	7	4077.15	0.353718	335.816	12.141	135.893
	con_04m_m67_002	con_04m_m67_002.xlsx_RoiSetAuto-13.zip Distance px	10	4647.85	0.545994	335.816	13.8405	135.893
	con_04m_m67_002	con_04m_m67_002.xlsx_RoiSetAuto-14.zip Distance px	6	4254.38	0.227827	335.816	12.6688	135.893
	con_04m_m67_002	con_04m_m67_002.xlsx_RoiSetAuto-15.zip Distance px	47	5882.74	1.04734	335.816	17.5177	135.893
	con_04m_m67_002	con_04m_m67_002.xlsx_RoiSetAuto-16.zip Distance px	16	4197.85	0.733916	335.816	12.5005	135.893
	con_04m_m67_002	con_04m_m67_002.xlsx_RoiSetAuto-17.zip Distance px	16	6044.57	0.660262	335.816	17.9996	135.893
	con_04m_m67_002	con_04m_m67_002.xlsx_RoiSetAuto-18.zip Distance px	11	4741.21	0.889094	335.816	14.1185	135.893
	con_04m_m67_002	con_04m_m67_002.xlsx_RoiSetAuto-2.zip Distance px	9	4708.71	0.411917	335.816	14.0217	135.893
	con_04m_m67_002	con_04m_m67_002.xlsx_RoiSetAuto-20.zip Distance px	8	4745.53	0.558382	335.816	14.1313	135.893
	con_04m_m67_002	con_04m_m67_002.xlsx_RoiSetAuto-21.zip Distance px	10	4882.3	0.390554	335.816	14.5386	135.893
	con_04m_m67_002	con_04m_m67_002.xlsx_RoiSetAuto-22.zip Distance px	22	5050.85	0.638515	335.816	15.0405	135.893
	con_04m_m67_002	con_04m_m67_002.xlsx_RoiSetAuto-23.zip Distance px	5	5093.48	0.716834	335.816	15.1675	135.893
	con_04m_m67_002	con_04m_m67_002.xlsx_RoiSetAuto-24.zip Distance px	4	4435.04	0.345284	335.816	13.2068	135.893
	con_04m_m67_002	con_04m_m67_002.xlsx_RoiSetAuto-25.zip Distance px	19	5323.49	0.606475	335.816	15.8524	135.893
	con_04m_m67_002	con_04m_m67_002.xlsx_RoiSetAuto-26.zip Distance px	4	3844.59	0.634765	335.816	11.4485	135.893
	con_04m_m67_002	con_04m_m67_002.xlsx_RoiSetAuto-28.zip Distance px	4	4238.59	0.3052	335.816	12.6217	135.893
	con_04m_m67_002	con_04m_m67_002.xlsx_RoiSetAuto-3.zip Distance px	5	3170.35	0.687903	335.816	9.44074	135.893
	con_04m_m67_002	con_04m_m67_002.xlsx_RoiSetAuto-30.zip Distance px	4	3410.1	0.90303	335.816	10.1547	135.893
	con_04m_m67_002	con_04m_m67_002.xlsx_RoiSetAuto-32.zip Distance px	8	4145.75	0.46429	335.816	12.3453	135.893
	con_04m_m67_002	con_04m_m67_002.xlsx_RoiSetAuto-33.zip Distance px	4	3700.66	0.50157	335.816	11.0199	135.893
	con_04m_m67_002	con_04m_m67_002.xlsx_RoiSetAuto-34.zip Distance px	4	5395.65	0.390391	335.816	16.0673	135.893
	con_04m_m67_002	con_04m_m67_002.xlsx_RoiSetAuto-36.zip Distance px	4	3800.66	0.637577	335.816	11.3177	135.893
	con_04m_m67_002	con_04m_m67_002.xlsx_RoiSetAuto-37.zip Distance px	4	3696.17	0.149886	335.816	11.0065	135.893
	con_04m_m67_002	con_04m_m67_002.xlsx_RoiSetAuto-39.zip Distance px	5	4356.92	0.546345	335.816	12.9741	135.893
	con_04m_m67_002	con_04m_m67_002.xlsx_RoiSetAuto-40.zip Distance px	4	4772.82	0.39754	335.816	14.2126	135.893
	con_04m_m67_002	con_04m_m67_002.xlsx_RoiSetAuto-41.zip Distance px	17	6738.97	1.02684	335.816	20.0674	135.893
	con_04m_m67_002	con_04m_m67_002.xlsx_RoiSetAuto-42.zip Distance px	35	6927.05	0.868508	335.816	20.6275	135.893
	con_04m_m67_002	con_04m_m67_002.xlsx_RoiSetAuto-43.zip Distance px	4	4975.86	0.423218	335.816	14.8172	135.893
	con_04m_m67_002	con_04m_m67_002.xlsx_RoiSetAuto-44.zip Distance px	5	4009.89	0.392738	335.816	11.9407	135.893
	con_04m_m67_002	con_04m_m67_002.xlsx_RoiSetAuto-45.zip Distance px	4	3744.51	0.290236	335.816	11.1505	135.893
	con_04m_m67_002	con_04m_m67_002.xlsx_RoiSetAuto-46.zip Distance px	4	4784.84	0.490489	335.816	14.2484	135.893
	con_04m_m67_002	con_04m_m67_002.xlsx_RoiSetAuto-47.zip Distance px	13	5443.71	0.779172	335.816	16.2104	135.893
	con_04m_m67_002	con_04m_m67_002.xlsx_RoiSetAuto-5.zip Distance px	23	7414.86	0.658813	335.816	22.0801	135.893
	con_04m_m67_002	con_04m_m67_002.xlsx_RoiSetAuto-51.zip Distance px	4	5170.38	0.27913	335.816	15.3965	135.893
	con_04m_m67_002	con_04m_m67_002.xlsx_RoiSetAuto-52.zip Distance px	20	6138.73	0.723706	335.816	18.28	135.893
	con_04m_m67_002	con_04m_m67_002.xlsx_RoiSetAuto-53.zip Distance px	6	4724.5	0.373623	335.816	14.0687	135.893
	con_04m_m67_002	con_04m_m67_002.xlsx_RoiSetAuto-54.zip Distance px	12	5436.95	0.507464	335.816	16.1903	135.893
	con_04m_m67_002	con_04m_m67_002.xlsx_RoiSetAuto-55.zip Distance px	6	5265.96	0.318482	335.816	15.6811	135.893
	con_04m_m67_002	con_04m_m67_002.xlsx_RoiSetAuto-56.zip Distance px	23	7309.15	0.559792	335.816	21.7653	135.893
	con_04m_m67_002	con_04m_m67_002.xlsx_RoiSetAuto-58.zip Distance px	12	6593.52	0.699647	335.816	19.6343	135.893
	con_04m_m67_002	con_04m_m67_002.xlsx_RoiSetAuto-59.zip Distance px	6	4849.25	0.636305	335.816	14.4402	135.893
	con_04m_m67_002	con_04m_m67_002.xlsx_RoiSetAuto-6.zip Distance px	16	6806	0.88849	335.816	20.267	135.893
	con_04m_m67_002	con_04m_m67_002.xlsx_RoiSetAuto-61.zip Distance px	14	6337.91	0.484643	335.816	18.8732	135.893
	con_04m_m67_002	con_04m_m67_002.xlsx_RoiSetAuto-62.zip Distance px	6	5002.32	0.489916	335.816	14.896	135.893
	con_04m_m67_002	con_04m_m67_002.xlsx_RoiSetAuto-63.zip Distance px	5	5129.29	0.500055	335.816	15.2741	135.893
	con_04m_m67_002	con_04m_m67_002.xlsx_RoiSetAuto-64.zip Distance px	8	5153.19	0.606606	335.816	15.3453	135.893
	con_04m_m67_002	con_04m_m67_002.xlsx_RoiSetAuto-65.zip Distance px	7	5177.97	0.83957	335.816	15.4191	135.893
	con_04m_m67_002	con_04m_m67_002.xlsx_RoiSetAuto-66.zip Distance px	6	5296.6	0.401477	335.816	15.7723	135.893
	con_04m_m67_002	con_04m_m67_002.xlsx_RoiSetAuto-67.zip Distance px	4	5648.14	0.241156	335.816	16.8192	135.893
	con_04m_m67_002	con_04m_m67_002.xlsx_RoiSetAuto-7.zip Distance px	7	4215.44	0.468051	335.816	12.5528	135.893
	con_04m_m67_002	con_04m_m67_002.xlsx_RoiSetAuto-9.zip Distance px	5	4701.13	0.571503	335.816	13.9991	135.893
	con_05m_m67_001	con_05m_m67_001.xlsx_RoiSetAuto-1.zip Distance px	6	6677.41	0.32444	506.701	13.1782	129.262
	con_05m_m67_001	con_05m_m67_001.xlsx_RoiSetAuto-10.zip Distance px	4	8756.49	1.24866	506.701	17.2814	129.262
	con_05m_m67_001	con_05m_m67_001.xlsx_RoiSetAuto-13.zip Distance px	6	5756.48	0.538591	506.701	11.3607	129.262
	con_05m_m67_001	con_05m_m67_001.xlsx_RoiSetAuto-14.zip Distance px	87	12901.9	1.34439	506.701	25.4625	129.262
	con_05m_m67_001	con_05m_m67_001.xlsx_RoiSetAuto-15.zip Distance px	27	9437.21	0.928468	506.701	18.6248	129.262
	con_05m_m67_001	con_05m_m67_001.xlsx_RoiSetAuto-16.zip Distance px	11	6620.71	0.434553	506.701	13.0663	129.262
	con_05m_m67_001	con_05m_m67_001.xlsx_RoiSetAuto-17.zip Distance px	4	6061.46	0.306157	506.701	11.9626	129.262
	con_05m_m67_001	con_05m_m67_001.xlsx_RoiSetAuto-18.zip Distance px	10	7870.85	0.485906	506.701	15.5335	129.262
	con_05m_m67_001	con_05m_m67_001.xlsx_RoiSetAuto-20.zip Distance px	27	11889.1	1.05437	506.701	23.4637	129.262
	con_05m_m67_001	con_05m_m67_001.xlsx_RoiSetAuto-21.zip Distance px	9	6710	0.435118	506.701	13.2425	129.262
	con_05m_m67_001	con_05m_m67_001.xlsx_RoiSetAuto-22.zip Distance px	8	7052.06	0.673856	506.701	13.9176	129.262
	con_05m_m67_001	con_05m_m67_001.xlsx_RoiSetAuto-23.zip Distance px	5	5734.36	0.344035	506.701	11.3171	129.262
	con_05m_m67_001	con_05m_m67_001.xlsx_RoiSetAuto-24.zip Distance px	4	7153.93	0.43622	506.701	14.1186	129.262
	con_05m_m67_001	con_05m_m67_001.xlsx_RoiSetAuto-25.zip Distance px	4	6485.91	0.84314	506.701	12.8003	129.262
	con_05m_m67_001	con_05m_m67_001.xlsx_RoiSetAuto-26.zip Distance px	12	6375.29	0.361945	506.701	12.582	129.262
	con_05m_m67_001	con_05m_m67_001.xlsx_RoiSetAuto-27.zip Distance px	14	8294.82	0.558929	506.701	16.3703	129.262
	con_05m_m67_001	con_05m_m67_001.xlsx_RoiSetAuto-28.zip Distance px	19	8660.61	0.904187	506.701	17.0922	129.262
	con_05m_m67_001	con_05m_m67_001.xlsx_RoiSetAuto-29.zip Distance px	4	7546.04	0.290291	506.701	14.8925	129.262
	con_05m_m67_001	con_05m_m67_001.xlsx_RoiSetAuto-3.zip Distance px	24	7540.67	0.786759	506.701	14.8819	129.262
	con_05m_m67_001	con_05m_m67_001.xlsx_RoiSetAuto-32.zip Distance px	5	5933.56	0.515743	506.701	11.7102	129.262
	con_05m_m67_001	con_05m_m67_001.xlsx_RoiSetAuto-33.zip Distance px	9	7301.49	0.350936	506.701	14.4099	129.262
	con_05m_m67_001	con_05m_m67_001.xlsx_RoiSetAuto-34.zip Distance px	16	6926.65	0.607801	506.701	13.6701	129.262
	con_05m_m67_001	con_05m_m67_001.xlsx_RoiSetAuto-35.zip Distance px	33	7925.66	0.679533	506.701	15.6417	129.262
	con_05m_m67_001	con_05m_m67_001.xlsx_RoiSetAuto-36.zip Distance px	4	6152.19	0.492896	506.701	12.1417	129.262
	con_05m_m67_001	con_05m_m67_001.xlsx_RoiSetAuto-37.zip Distance px	11	6928.06	0.595367	506.701	13.6729	129.262
	con_05m_m67_001	con_05m_m67_001.xlsx_RoiSetAuto-38.zip Distance px	4	7296.01	0.541846	506.701	14.399	129.262
	con_05m_m67_001	con_05m_m67_001.xlsx_RoiSetAuto-39.zip Distance px	4	7846.22	0.469214	506.701	15.4849	129.262
	con_05m_m67_001	con_05m_m67_001.xlsx_RoiSetAuto-40.zip Distance px	30	8649.48	0.778757	506.701	17.0702	129.262
	con_05m_m67_001	con_05m_m67_001.xlsx_RoiSetAuto-41.zip Distance px	8	6803.92	0.340532	506.701	13.4279	129.262
	con_05m_m67_001	con_05m_m67_001.xlsx_RoiSetAuto-42.zip Distance px	11	7323.23	0.78386	506.701	14.4528	129.262
	con_05m_m67_001	con_05m_m67_001.xlsx_RoiSetAuto-43.zip Distance px	4	6301.11	0.42642	506.701	12.4356	129.262
	con_05m_m67_001	con_05m_m67_001.xlsx_RoiSetAuto-44.zip Distance px	4	7035.91	0.229566	506.701	13.8857	129.262
	con_05m_m67_001	con_05m_m67_001.xlsx_RoiSetAuto-45.zip Distance px	12	7843.51	0.559612	506.701	15.4796	129.262
	con_05m_m67_001	con_05m_m67_001.xlsx_RoiSetAuto-46.zip Distance px	13	9404.72	0.562097	506.701	18.5607	129.262
	con_05m_m67_001	con_05m_m67_001.xlsx_RoiSetAuto-47.zip Distance px	10	8069.91	0.340569	506.701	15.9264	129.262
	con_05m_m67_001	con_05m_m67_001.xlsx_RoiSetAuto-48.zip Distance px	4	7273.03	0.469698	506.701	14.3537	129.262
	con_05m_m67_001	con_05m_m67_001.xlsx_RoiSetAuto-49.zip Distance px	8	7652.53	0.42848	506.701	15.1027	129.262
	con_05m_m67_001	con_05m_m67_001.xlsx_RoiSetAuto-50.zip Distance px	4	6664.24	0.174407	506.701	13.1522	129.262
	con_05m_m67_001	con_05m_m67_001.xlsx_RoiSetAuto-51.zip Distance px	35	13532.5	0.930665	506.701	26.7071	129.262
	con_05m_m67_001	con_05m_m67_001.xlsx_RoiSetAuto-52.zip Distance px	7	7883.98	0.225134	506.701	15.5594	129.262
	con_05m_m67_001	con_05m_m67_001.xlsx_RoiSetAuto-53.zip Distance px	25	9576.56	0.739341	506.701	18.8998	129.262
	con_05m_m67_001	con_05m_m67_001.xlsx_RoiSetAuto-54.zip Distance px	9	8105.14	0.501927	506.701	15.9959	129.262
	con_05m_m67_001	con_05m_m67_001.xlsx_RoiSetAuto-55.zip Distance px	9	8428.73	0.503427	506.701	16.6345	129.262
	con_05m_m67_001	con_05m_m67_001.xlsx_RoiSetAuto-56.zip Distance px	13	7731.77	0.35283	506.701	15.259	129.262
	con_05m_m67_001	con_05m_m67_001.xlsx_RoiSetAuto-57.zip Distance px	4	8052.38	0.262098	506.701	15.8918	129.262
	con_05m_m67_001	con_05m_m67_001.xlsx_RoiSetAuto-58.zip Distance px	17	8137.37	0.603539	506.701	16.0595	129.262
	con_05m_m67_001	con_05m_m67_001.xlsx_RoiSetAuto-59.zip Distance px	5	7200.65	0.453986	506.701	14.2109	129.262
	con_05m_m67_001	con_05m_m67_001.xlsx_RoiSetAuto-60.zip Distance px	4	6862.05	0.324547	506.701	13.5426	129.262
	con_05m_m67_001	con_05m_m67_001.xlsx_RoiSetAuto-61.zip Distance px	5	6963.47	0.434314	506.701	13.7428	129.262
	con_05m_m67_001	con_05m_m67_001.xlsx_RoiSetAuto-62.zip Distance px	9	8101.25	0.429599	506.701	15.9882	129.262
	con_05m_m67_001	con_05m_m67_001.xlsx_RoiSetAuto-63.zip Distance px	12	10247.9	0.801692	506.701	20.2247	129.262
	con_05m_m67_001	con_05m_m67_001.xlsx_RoiSetAuto-64.zip Distance px	8	8526.26	0.776011	506.701	16.827	129.262
	con_05m_m67_001	con_05m_m67_001.xlsx_RoiSetAuto-65.zip Distance px	4	7937.38	0.261309	506.701	15.6648	129.262
	con_05m_m67_001	con_05m_m67_001.xlsx_RoiSetAuto-7.zip Distance px	84	9942.49	1.10834	506.701	19.622	129.262
	con_05m_m67_001	con_05m_m67_001.xlsx_RoiSetAuto-8.zip Distance px	28	10747	0.784994	506.701	21.2098	129.262
	con_05m_m67_002	con_05m_m67_002.xlsx_RoiSetAuto-1.zip Distance px	6	2451.01	0.791052	227.387	10.779	170.382
	con_05m_m67_002	con_05m_m67_002.xlsx_RoiSetAuto-10.zip Distance px	9	2608.62	0.466924	227.387	11.4721	170.382
	con_05m_m67_002	con_05m_m67_002.xlsx_RoiSetAuto-100.zip Distance px	5	2443.16	1.08637	227.387	10.7445	170.382
	con_05m_m67_002	con_05m_m67_002.xlsx_RoiSetAuto-101.zip Distance px	5	2455.63	0.591754	227.387	10.7993	170.382
	con_05m_m67_002	con_05m_m67_002.xlsx_RoiSetAuto-102.zip Distance px	5	2628.22	0.851827	227.387	11.5584	170.382
	con_05m_m67_002	con_05m_m67_002.xlsx_RoiSetAuto-103.zip Distance px	5	2373.82	0.748581	227.387	10.4395	170.382
	con_05m_m67_002	con_05m_m67_002.xlsx_RoiSetAuto-104.zip Distance px	5	3028.74	0.535214	227.387	13.3197	170.382
	con_05m_m67_002	con_05m_m67_002.xlsx_RoiSetAuto-11.zip Distance px	65	4710.13	1.43621	227.387	20.7141	170.382
	con_05m_m67_002	con_05m_m67_002.xlsx_RoiSetAuto-12.zip Distance px	5	2112.47	1.45249	227.387	9.29016	170.382
	con_05m_m67_002	con_05m_m67_002.xlsx_RoiSetAuto-13.zip Distance px	23	2958.83	1.03662	227.387	13.0123	170.382
	con_05m_m67_002	con_05m_m67_002.xlsx_RoiSetAuto-14.zip Distance px	4	2806.95	0.256138	227.387	12.3443	170.382
	con_05m_m67_002	con_05m_m67_002.xlsx_RoiSetAuto-16.zip Distance px	4	2052.77	0.406784	227.387	9.02762	170.382
	con_05m_m67_002	con_05m_m67_002.xlsx_RoiSetAuto-17.zip Distance px	4	1929.26	0.383457	227.387	8.48447	170.382
	con_05m_m67_002	con_05m_m67_002.xlsx_RoiSetAuto-18.zip Distance px	6	2339.33	0.735045	227.387	10.2879	170.382
	con_05m_m67_002	con_05m_m67_002.xlsx_RoiSetAuto-19.zip Distance px	16	3064.56	0.855117	227.387	13.4772	170.382
	con_05m_m67_002	con_05m_m67_002.xlsx_RoiSetAuto-2.zip Distance px	25	5757.7	1.06649	227.387	25.3211	170.382
	con_05m_m67_002	con_05m_m67_002.xlsx_RoiSetAuto-20.zip Distance px	71	6002.55	1.33557	227.387	26.3979	170.382
	con_05m_m67_002	con_05m_m67_002.xlsx_RoiSetAuto-21.zip Distance px	4	3092.23	0.546824	227.387	13.599	170.382
	con_05m_m67_002	con_05m_m67_002.xlsx_RoiSetAuto-22.zip Distance px	4	2158.86	0.385462	227.387	9.49417	170.382
	con_05m_m67_002	con_05m_m67_002.xlsx_RoiSetAuto-23.zip Distance px	4	2406.73	0.388322	227.387	10.5843	170.382
	con_05m_m67_002	con_05m_m67_002.xlsx_RoiSetAuto-26.zip Distance px	11	2351.82	1.14898	227.387	10.3428	170.382
	con_05m_m67_002	con_05m_m67_002.xlsx_RoiSetAuto-27.zip Distance px	5	2358.97	0.743742	227.387	10.3742	170.382
	con_05m_m67_002	con_05m_m67_002.xlsx_RoiSetAuto-28.zip Distance px	4	2253.15	1.06779	227.387	9.90887	170.382
	con_05m_m67_002	con_05m_m67_002.xlsx_RoiSetAuto-29.zip Distance px	4	2869.64	0.277518	227.387	12.6201	170.382
	con_05m_m67_002	con_05m_m67_002.xlsx_RoiSetAuto-30.zip Distance px	13	2073.19	0.740039	227.387	9.11743	170.382
	con_05m_m67_002	con_05m_m67_002.xlsx_RoiSetAuto-31.zip Distance px	4	2280.69	0.784782	227.387	10.03	170.382
	con_05m_m67_002	con_05m_m67_002.xlsx_RoiSetAuto-32.zip Distance px	5	3229.18	0.410776	227.387	14.2012	170.382
	con_05m_m67_002	con_05m_m67_002.xlsx_RoiSetAuto-34.zip Distance px	11	2504.27	0.628902	227.387	11.0132	170.382
	con_05m_m67_002	con_05m_m67_002.xlsx_RoiSetAuto-36.zip Distance px	13	3198.73	0.84249	227.387	14.0673	170.382
	con_05m_m67_002	con_05m_m67_002.xlsx_RoiSetAuto-4.zip Distance px	4	2116.55	0.208521	227.387	9.30814	170.382
	con_05m_m67_002	con_05m_m67_002.xlsx_RoiSetAuto-40.zip Distance px	14	2897.09	0.839451	227.387	12.7407	170.382
	con_05m_m67_002	con_05m_m67_002.xlsx_RoiSetAuto-41.zip Distance px	10	2818.27	0.658682	227.387	12.3942	170.382
	con_05m_m67_002	con_05m_m67_002.xlsx_RoiSetAuto-42.zip Distance px	9	2757.29	0.89352	227.387	12.126	170.382
	con_05m_m67_002	con_05m_m67_002.xlsx_RoiSetAuto-43.zip Distance px	13	6221.99	1.14568	227.387	27.3629	170.382
	con_05m_m67_002	con_05m_m67_002.xlsx_RoiSetAuto-44.zip Distance px	5	2109.45	1.24854	227.387	9.27689	170.382
	con_05m_m67_002	con_05m_m67_002.xlsx_RoiSetAuto-45.zip Distance px	4	2469.52	0.775727	227.387	10.8604	170.382
	con_05m_m67_002	con_05m_m67_002.xlsx_RoiSetAuto-47.zip Distance px	60	3614.62	1.00559	227.387	15.8963	170.382
	con_05m_m67_002	con_05m_m67_002.xlsx_RoiSetAuto-48.zip Distance px	14	2440.97	0.564937	227.387	10.7348	170.382
	con_05m_m67_002	con_05m_m67_002.xlsx_RoiSetAuto-49.zip Distance px	73	4081.77	1.31573	227.387	17.9507	170.382
	con_05m_m67_002	con_05m_m67_002.xlsx_RoiSetAuto-5.zip Distance px	6	1919.64	0.546081	227.387	8.44215	170.382
	con_05m_m67_002	con_05m_m67_002.xlsx_RoiSetAuto-50.zip Distance px	4	3095.58	0.379572	227.387	13.6137	170.382
	con_05m_m67_002	con_05m_m67_002.xlsx_RoiSetAuto-52.zip Distance px	12	2665.42	0.829638	227.387	11.7219	170.382
	con_05m_m67_002	con_05m_m67_002.xlsx_RoiSetAuto-54.zip Distance px	4	2368.29	0.661552	227.387	10.4152	170.382
	con_05m_m67_002	con_05m_m67_002.xlsx_RoiSetAuto-55.zip Distance px	4	2371.27	0.298037	227.387	10.4283	170.382
	con_05m_m67_002	con_05m_m67_002.xlsx_RoiSetAuto-56.zip Distance px	4	1899.01	0.936836	227.387	8.35144	170.382
	con_05m_m67_002	con_05m_m67_002.xlsx_RoiSetAuto-57.zip Distance px	54	3642.38	0.806422	227.387	16.0184	170.382
	con_05m_m67_002	con_05m_m67_002.xlsx_RoiSetAuto-58.zip Distance px	24	3366.55	1.2035	227.387	14.8053	170.382
	con_05m_m67_002	con_05m_m67_002.xlsx_RoiSetAuto-59.zip Distance px	10	2702.56	0.630513	227.387	11.8853	170.382
	con_05m_m67_002	con_05m_m67_002.xlsx_RoiSetAuto-6.zip Distance px	69	4858.63	1.40364	227.387	21.3672	170.382
	con_05m_m67_002	con_05m_m67_002.xlsx_RoiSetAuto-60.zip Distance px	5	2171.66	0.627317	227.387	9.55049	170.382
	con_05m_m67_002	con_05m_m67_002.xlsx_RoiSetAuto-61.zip Distance px	7	2368.46	0.666754	227.387	10.416	170.382
	con_05m_m67_002	con_05m_m67_002.xlsx_RoiSetAuto-62.zip Distance px	7	2602.24	0.742781	227.387	11.4441	170.382
	con_05m_m67_002	con_05m_m67_002.xlsx_RoiSetAuto-63.zip Distance px	8	3201.4	0.860141	227.387	14.0791	170.382
	con_05m_m67_002	con_05m_m67_002.xlsx_RoiSetAuto-64.zip Distance px	4	3002.53	0.665076	227.387	13.2045	170.382
	con_05m_m67_002	con_05m_m67_002.xlsx_RoiSetAuto-65.zip Distance px	13	2860.76	1.02954	227.387	12.581	170.382
	con_05m_m67_002	con_05m_m67_002.xlsx_RoiSetAuto-66.zip Distance px	6	2326.71	0.781579	227.387	10.2324	170.382
	con_05m_m67_002	con_05m_m67_002.xlsx_RoiSetAuto-67.zip Distance px	10	2553.79	0.712408	227.387	11.231	170.382
	con_05m_m67_002	con_05m_m67_002.xlsx_RoiSetAuto-68.zip Distance px	4	2303.36	0.161348	227.387	10.1297	170.382
	con_05m_m67_002	con_05m_m67_002.xlsx_RoiSetAuto-69.zip Distance px	12	2192.28	0.875633	227.387	9.64118	170.382
	con_05m_m67_002	con_05m_m67_002.xlsx_RoiSetAuto-7.zip Distance px	41	3521.35	1.49367	227.387	15.4861	170.382
	con_05m_m67_002	con_05m_m67_002.xlsx_RoiSetAuto-70.zip Distance px	4	2129.02	0.432838	227.387	9.36295	170.382
	con_05m_m67_002	con_05m_m67_002.xlsx_RoiSetAuto-71.zip Distance px	4	2549.55	0.464095	227.387	11.2124	170.382
	con_05m_m67_002	con_05m_m67_002.xlsx_RoiSetAuto-73.zip Distance px	4	2437.04	0.640231	227.387	10.7175	170.382
	con_05m_m67_002	con_05m_m67_002.xlsx_RoiSetAuto-74.zip Distance px	16	3252.03	1.58134	227.387	14.3017	170.382
	con_05m_m67_002	con_05m_m67_002.xlsx_RoiSetAuto-75.zip Distance px	5	3063.99	0.672544	227.387	13.4748	170.382
	con_05m_m67_002	con_05m_m67_002.xlsx_RoiSetAuto-76.zip Distance px	5	2842.29	0.639711	227.387	12.4998	170.382
	con_05m_m67_002	con_05m_m67_002.xlsx_RoiSetAuto-77.zip Distance px	21	2909.97	0.753745	227.387	12.7974	170.382
	con_05m_m67_002	con_05m_m67_002.xlsx_RoiSetAuto-8.zip Distance px	36	5094.66	1.12024	227.387	22.4052	170.382
	con_05m_m67_002	con_05m_m67_002.xlsx_RoiSetAuto-80.zip Distance px	44	3675.6	1.14993	227.387	16.1645	170.382
	con_05m_m67_002	con_05m_m67_002.xlsx_RoiSetAuto-81.zip Distance px	5	2509.4	0.180739	227.387	11.0358	170.382
	con_05m_m67_002	con_05m_m67_002.xlsx_RoiSetAuto-82.zip Distance px	4	2610.71	0.635458	227.387	11.4813	170.382
	con_05m_m67_002	con_05m_m67_002.xlsx_RoiSetAuto-83.zip Distance px	11	2429.8	0.895077	227.387	10.6857	170.382
	con_05m_m67_002	con_05m_m67_002.xlsx_RoiSetAuto-84.zip Distance px	25	3158.2	0.912814	227.387	13.8891	170.382
	con_05m_m67_002	con_05m_m67_002.xlsx_RoiSetAuto-85.zip Distance px	38	3563.07	1.124	227.387	15.6696	170.382
	con_05m_m67_002	con_05m_m67_002.xlsx_RoiSetAuto-87.zip Distance px	20	2726.85	1.22642	227.387	11.9921	170.382
	con_05m_m67_002	con_05m_m67_002.xlsx_RoiSetAuto-88.zip Distance px	4	2914.92	0.849571	227.387	12.8192	170.382
	con_05m_m67_002	con_05m_m67_002.xlsx_RoiSetAuto-89.zip Distance px	7	2595.98	0.737593	227.387	11.4165	170.382
	con_05m_m67_002	con_05m_m67_002.xlsx_RoiSetAuto-9.zip Distance px	43	5105.17	0.956628	227.387	22.4514	170.382
	con_05m_m67_002	con_05m_m67_002.xlsx_RoiSetAuto-90.zip Distance px	6	2864.46	0.531719	227.387	12.5973	170.382
	con_05m_m67_002	con_05m_m67_002.xlsx_RoiSetAuto-91.zip Distance px	14	4486.59	1.33153	227.387	19.731	170.382
	con_05m_m67_002	con_05m_m67_002.xlsx_RoiSetAuto-92.zip Distance px	4	2480.12	0.640509	227.387	10.907	170.382
	con_05m_m67_002	con_05m_m67_002.xlsx_RoiSetAuto-93.zip Distance px	9	2659.33	0.744667	227.387	11.6951	170.382
	con_05m_m67_002	con_05m_m67_002.xlsx_RoiSetAuto-94.zip Distance px	5	2947.84	0.449554	227.387	12.9639	170.382
	con_05m_m67_002	con_05m_m67_002.xlsx_RoiSetAuto-95.zip Distance px	7	2504.29	0.629327	227.387	11.0133	170.382
	con_05m_m67_002	con_05m_m67_002.xlsx_RoiSetAuto-96.zip Distance px	22	5820.18	0.815566	227.387	25.5959	170.382
	con_05m_m67_002	con_05m_m67_002.xlsx_RoiSetAuto-97.zip Distance px	29	4299.39	1.22193	227.387	18.9078	170.382
	con_05m_m67_002	con_05m_m67_002.xlsx_RoiSetAuto-98.zip Distance px	4	2704.58	0.139645	227.387	11.8942	170.382
	con_05m_m67_002	con_05m_m67_002.xlsx_RoiSetAuto-99.zip Distance px	4	2506.16	0.53842	227.387	11.0215	170.382
	con_05m_m67_003	con_05m_m67_003.xlsx_RoiSetAuto-1.zip Distance px	4	4594.25	0.32546	453.772	10.1246	140.498
	con_05m_m67_003	con_05m_m67_003.xlsx_RoiSetAuto-10.zip Distance px	5	5335.18	0.320297	453.772	11.7574	140.498
	con_05m_m67_003	con_05m_m67_003.xlsx_RoiSetAuto-11.zip Distance px	4	5825.1	0.265648	453.772	12.8371	140.498
	con_05m_m67_003	con_05m_m67_003.xlsx_RoiSetAuto-12.zip Distance px	4	5692.2	0.554656	453.772	12.5442	140.498
	con_05m_m67_003	con_05m_m67_003.xlsx_RoiSetAuto-13.zip Distance px	7	5323.64	0.499191	453.772	11.732	140.498
	con_05m_m67_003	con_05m_m67_003.xlsx_RoiSetAuto-14.zip Distance px	14	4858.76	0.766399	453.772	10.7075	140.498
	con_05m_m67_003	con_05m_m67_003.xlsx_RoiSetAuto-15.zip Distance px	8	5396.55	0.492506	453.772	11.8926	140.498
	con_05m_m67_003	con_05m_m67_003.xlsx_RoiSetAuto-16.zip Distance px	5	5564.26	0.205841	453.772	12.2622	140.498
	con_05m_m67_003	con_05m_m67_003.xlsx_RoiSetAuto-17.zip Distance px	5	6047.8	0.484174	453.772	13.3278	140.498
	con_05m_m67_003	con_05m_m67_003.xlsx_RoiSetAuto-19.zip Distance px	8	6188.1	0.569602	453.772	13.637	140.498
	con_05m_m67_003	con_05m_m67_003.xlsx_RoiSetAuto-2.zip Distance px	113	9516.01	1.14975	453.772	20.9709	140.498
	con_05m_m67_003	con_05m_m67_003.xlsx_RoiSetAuto-20.zip Distance px	6	8217.98	0.517195	453.772	18.1104	140.498
	con_05m_m67_003	con_05m_m67_003.xlsx_RoiSetAuto-21.zip Distance px	38	7579.45	0.890558	453.772	16.7032	140.498
	con_05m_m67_003	con_05m_m67_003.xlsx_RoiSetAuto-23.zip Distance px	4	4110.51	0.476155	453.772	9.05855	140.498
	con_05m_m67_003	con_05m_m67_003.xlsx_RoiSetAuto-24.zip Distance px	5	5431.23	0.186448	453.772	11.9691	140.498
	con_05m_m67_003	con_05m_m67_003.xlsx_RoiSetAuto-26.zip Distance px	7	7917.11	0.327939	453.772	17.4473	140.498
	con_05m_m67_003	con_05m_m67_003.xlsx_RoiSetAuto-27.zip Distance px	32	6907.43	0.754572	453.772	15.2222	140.498
	con_05m_m67_003	con_05m_m67_003.xlsx_RoiSetAuto-29.zip Distance px	4	5494.96	0.317321	453.772	12.1095	140.498
	con_05m_m67_003	con_05m_m67_003.xlsx_RoiSetAuto-3.zip Distance px	4	5675.8	0.138409	453.772	12.508	140.498
	con_05m_m67_003	con_05m_m67_003.xlsx_RoiSetAuto-31.zip Distance px	5	4977.94	0.836416	453.772	10.9701	140.498
	con_05m_m67_003	con_05m_m67_003.xlsx_RoiSetAuto-32.zip Distance px	6	5500.17	0.337702	453.772	12.121	140.498
	con_05m_m67_003	con_05m_m67_003.xlsx_RoiSetAuto-33.zip Distance px	4	5387.41	0.541462	453.772	11.8725	140.498
	con_05m_m67_003	con_05m_m67_003.xlsx_RoiSetAuto-36.zip Distance px	18	7500.74	0.838612	453.772	16.5298	140.498
	con_05m_m67_003	con_05m_m67_003.xlsx_RoiSetAuto-38.zip Distance px	16	5843.27	0.933002	453.772	12.8771	140.498
	con_05m_m67_003	con_05m_m67_003.xlsx_RoiSetAuto-39.zip Distance px	8	5895.48	0.584697	453.772	12.9922	140.498
	con_05m_m67_003	con_05m_m67_003.xlsx_RoiSetAuto-40.zip Distance px	5	6794.61	0.243897	453.772	14.9736	140.498
	con_05m_m67_003	con_05m_m67_003.xlsx_RoiSetAuto-41.zip Distance px	4	4941.26	0.36373	453.772	10.8893	140.498
	con_05m_m67_003	con_05m_m67_003.xlsx_RoiSetAuto-42.zip Distance px	4	5175.73	0.421356	453.772	11.406	140.498
	con_05m_m67_003	con_05m_m67_003.xlsx_RoiSetAuto-44.zip Distance px	31	7517.24	0.835753	453.772	16.5661	140.498
	con_05m_m67_003	con_05m_m67_003.xlsx_RoiSetAuto-46.zip Distance px	4	5019.71	0.511451	453.772	11.0622	140.498
	con_05m_m67_003	con_05m_m67_003.xlsx_RoiSetAuto-49.zip Distance px	9	6253.77	0.601061	453.772	13.7818	140.498
	con_05m_m67_003	con_05m_m67_003.xlsx_RoiSetAuto-5.zip Distance px	6	5338.24	0.321043	453.772	11.7641	140.498
	con_05m_m67_003	con_05m_m67_003.xlsx_RoiSetAuto-51.zip Distance px	40	8415.89	1.10691	453.772	18.5465	140.498
	con_05m_m67_003	con_05m_m67_003.xlsx_RoiSetAuto-52.zip Distance px	4	5088.54	0.198159	453.772	11.2139	140.498
	con_05m_m67_003	con_05m_m67_003.xlsx_RoiSetAuto-54.zip Distance px	7	5001.27	0.497856	453.772	11.0215	140.498
	con_05m_m67_003	con_05m_m67_003.xlsx_RoiSetAuto-58.zip Distance px	68	13641.6	1.21331	453.772	30.0628	140.498
	con_05m_m67_003	con_05m_m67_003.xlsx_RoiSetAuto-6.zip Distance px	22	6538.66	0.76147	453.772	14.4096	140.498
	con_05m_m67_003	con_05m_m67_003.xlsx_RoiSetAuto-60.zip Distance px	4	4975.78	0.897032	453.772	10.9654	140.498
	con_05m_m67_003	con_05m_m67_003.xlsx_RoiSetAuto-61.zip Distance px	10	5083	0.411039	453.772	11.2017	140.498
	con_05m_m67_003	con_05m_m67_003.xlsx_RoiSetAuto-62.zip Distance px	6	5034.78	0.680208	453.772	11.0954	140.498
	con_05m_m67_003	con_05m_m67_003.xlsx_RoiSetAuto-64.zip Distance px	7	5644	0.484505	453.772	12.438	140.498
	con_05m_m67_003	con_05m_m67_003.xlsx_RoiSetAuto-65.zip Distance px	12	6763.19	0.725169	453.772	14.9044	140.498
	con_05m_m67_003	con_05m_m67_003.xlsx_RoiSetAuto-67.zip Distance px	7	5415.35	0.631555	453.772	11.9341	140.498
	con_05m_m67_003	con_05m_m67_003.xlsx_RoiSetAuto-68.zip Distance px	6	5384.59	0.584301	453.772	11.8663	140.498
	con_05m_m67_003	con_05m_m67_003.xlsx_RoiSetAuto-69.zip Distance px	5	5363.46	0.650762	453.772	11.8197	140.498
	con_05m_m67_003	con_05m_m67_003.xlsx_RoiSetAuto-70.zip Distance px	5	5483.91	0.398371	453.772	12.0852	140.498
	con_05m_m67_003	con_05m_m67_003.xlsx_RoiSetAuto-71.zip Distance px	37	9646.29	1.10401	453.772	21.258	140.498
	con_05m_m67_003	con_05m_m67_003.xlsx_RoiSetAuto-72.zip Distance px	6	5153.87	0.58187	453.772	11.3578	140.498
	con_05m_m67_003	con_05m_m67_003.xlsx_RoiSetAuto-73.zip Distance px	12	6606.79	0.744863	453.772	14.5597	140.498
	con_05m_m67_003	con_05m_m67_003.xlsx_RoiSetAuto-74.zip Distance px	6	5620.32	0.308536	453.772	12.3858	140.498
	con_05m_m67_003	con_05m_m67_003.xlsx_RoiSetAuto-75.zip Distance px	5	5775.5	0.537752	453.772	12.7278	140.498
	con_05m_m67_003	con_05m_m67_003.xlsx_RoiSetAuto-76.zip Distance px	13	7484.26	0.517311	453.772	16.4935	140.498
	con_05m_m67_003	con_05m_m67_003.xlsx_RoiSetAuto-77.zip Distance px	16	6181.57	0.714571	453.772	13.6226	140.498
	con_05m_m67_003	con_05m_m67_003.xlsx_RoiSetAuto-78.zip Distance px	41	6995.16	0.838921	453.772	15.4156	140.498
	con_05m_m67_003	con_05m_m67_003.xlsx_RoiSetAuto-8.zip Distance px	25	8163.53	0.752165	453.772	17.9904	140.498
	con_05m_m67_003	con_05m_m67_003.xlsx_RoiSetAuto-80.zip Distance px	5	5966.65	0.488221	453.772	13.149	140.498
	con_05m_m67_003	con_05m_m67_003.xlsx_RoiSetAuto-82.zip Distance px	12	6882.05	0.800626	453.772	15.1663	140.498
	con_05m_m67_003	con_05m_m67_003.xlsx_RoiSetAuto-84.zip Distance px	4	6859.61	0.429404	453.772	15.1169	140.498
	con_05m_m67_003	con_05m_m67_003.xlsx_RoiSetAuto-85.zip Distance px	4	5797.55	0.520857	453.772	12.7763	140.498
	con_05m_m67_003	con_05m_m67_003.xlsx_RoiSetAuto-87.zip Distance px	14	6488.36	0.536461	453.772	14.2987	140.498
	con_05m_m67_003	con_05m_m67_003.xlsx_RoiSetAuto-88.zip Distance px	7	5506.77	0.428301	453.772	12.1355	140.498
	con_05m_m67_003	con_05m_m67_003.xlsx_RoiSetAuto-89.zip Distance px	8	6840.09	0.396263	453.772	15.0738	140.498
	con_05m_m67_003	con_05m_m67_003.xlsx_RoiSetAuto-9.zip Distance px	11	5389.35	0.630321	453.772	11.8768	140.498
	con_05m_m67_003	con_05m_m67_003.xlsx_RoiSetAuto-90.zip Distance px	7	5971.28	0.658939	453.772	13.1592	140.498
	con_05m_m67_003	con_05m_m67_003.xlsx_RoiSetAuto-91.zip Distance px	4	5244.65	0.2652	453.772	11.5579	140.498
	con_05m_m67_003	con_05m_m67_003.xlsx_RoiSetAuto-92.zip Distance px	4	4912.82	0.580311	453.772	10.8266	140.498
	con_05m_m67_003	con_05m_m67_003.xlsx_RoiSetAuto-93.zip Distance px	12	5815.58	0.453964	453.772	12.8161	140.498
	con_05m_m67_003	con_05m_m67_003.xlsx_RoiSetAuto-94.zip Distance px	12	7467.37	0.436562	453.772	16.4562	140.498
	con_05m_m67_003	con_05m_m67_003.xlsx_RoiSetAuto-96.zip Distance px	5	7793.22	0.454816	453.772	17.1743	140.498
	con_05m_m67_003	con_05m_m67_003.xlsx_RoiSetAuto-97.zip Distance px	4	6063.75	0.456441	453.772	13.363	140.498
	con_06m_m67_001	con_06m_m67_001.xlsx_RoiSetAuto-1.zip Distance px	27	15859.2	1.0277	787.979	20.1265	151.804
	con_06m_m67_001	con_06m_m67_001.xlsx_RoiSetAuto-10.zip Distance px	5	12089.4	0.65202	787.979	15.3422	151.804
	con_06m_m67_001	con_06m_m67_001.xlsx_RoiSetAuto-12.zip Distance px	5	8647.72	0.191566	787.979	10.9746	151.804
	con_06m_m67_001	con_06m_m67_001.xlsx_RoiSetAuto-16.zip Distance px	13	9500.43	0.476081	787.979	12.0567	151.804
	con_06m_m67_001	con_06m_m67_001.xlsx_RoiSetAuto-17.zip Distance px	4	8838.01	0.320952	787.979	11.2161	151.804
	con_06m_m67_001	con_06m_m67_001.xlsx_RoiSetAuto-18.zip Distance px	21	20493.2	0.847615	787.979	26.0073	151.804
	con_06m_m67_001	con_06m_m67_001.xlsx_RoiSetAuto-19.zip Distance px	4	8533.97	0.174435	787.979	10.8302	151.804
	con_06m_m67_001	con_06m_m67_001.xlsx_RoiSetAuto-2.zip Distance px	29	30322.6	0.824696	787.979	38.4815	151.804
	con_06m_m67_001	con_06m_m67_001.xlsx_RoiSetAuto-20.zip Distance px	7	9990.69	0.338988	787.979	12.6789	151.804
	con_06m_m67_001	con_06m_m67_001.xlsx_RoiSetAuto-21.zip Distance px	7	12014	0.67956	787.979	15.2466	151.804
	con_06m_m67_001	con_06m_m67_001.xlsx_RoiSetAuto-22.zip Distance px	68	16055.8	1.16401	787.979	20.376	151.804
	con_06m_m67_001	con_06m_m67_001.xlsx_RoiSetAuto-23.zip Distance px	16	11552.7	0.582801	787.979	14.6612	151.804
	con_06m_m67_001	con_06m_m67_001.xlsx_RoiSetAuto-24.zip Distance px	61	15223.3	1.10158	787.979	19.3195	151.804
	con_06m_m67_001	con_06m_m67_001.xlsx_RoiSetAuto-25.zip Distance px	4	9854.48	0.211784	787.979	12.506	151.804
	con_06m_m67_001	con_06m_m67_001.xlsx_RoiSetAuto-26.zip Distance px	4	10785.3	0.35085	787.979	13.6873	151.804
	con_06m_m67_001	con_06m_m67_001.xlsx_RoiSetAuto-28.zip Distance px	5	12754.6	0.335989	787.979	16.1864	151.804
	con_06m_m67_001	con_06m_m67_001.xlsx_RoiSetAuto-29.zip Distance px	8	9490.54	0.288379	787.979	12.0442	151.804
	con_06m_m67_001	con_06m_m67_001.xlsx_RoiSetAuto-3.zip Distance px	12	9804.64	0.731058	787.979	12.4428	151.804
	con_06m_m67_001	con_06m_m67_001.xlsx_RoiSetAuto-30.zip Distance px	4	9823.55	0.53142	787.979	12.4668	151.804
	con_06m_m67_001	con_06m_m67_001.xlsx_RoiSetAuto-31.zip Distance px	41	14641.9	1.21615	787.979	18.5816	151.804
	con_06m_m67_001	con_06m_m67_001.xlsx_RoiSetAuto-32.zip Distance px	51	16002.2	0.902395	787.979	20.3079	151.804
	con_06m_m67_001	con_06m_m67_001.xlsx_RoiSetAuto-35.zip Distance px	4	9579.09	0.183628	787.979	12.1565	151.804
	con_06m_m67_001	con_06m_m67_001.xlsx_RoiSetAuto-36.zip Distance px	4	11177.2	0.28768	787.979	14.1847	151.804
	con_06m_m67_001	con_06m_m67_001.xlsx_RoiSetAuto-37.zip Distance px	62	20408.9	1.14044	787.979	25.9003	151.804
	con_06m_m67_001	con_06m_m67_001.xlsx_RoiSetAuto-39.zip Distance px	4	10109.5	0.22834	787.979	12.8297	151.804
	con_06m_m67_001	con_06m_m67_001.xlsx_RoiSetAuto-4.zip Distance px	100	34486.6	1.24255	787.979	43.7659	151.804
	con_06m_m67_001	con_06m_m67_001.xlsx_RoiSetAuto-40.zip Distance px	17	11830.7	0.649742	787.979	15.0139	151.804
	con_06m_m67_001	con_06m_m67_001.xlsx_RoiSetAuto-41.zip Distance px	64	27971.2	1.26317	787.979	35.4975	151.804
	con_06m_m67_001	con_06m_m67_001.xlsx_RoiSetAuto-42.zip Distance px	9	9312.59	0.202451	787.979	11.8183	151.804
	con_06m_m67_001	con_06m_m67_001.xlsx_RoiSetAuto-44.zip Distance px	11	10603.1	0.420342	787.979	13.4561	151.804
	con_06m_m67_001	con_06m_m67_001.xlsx_RoiSetAuto-45.zip Distance px	4	9687.26	0.261906	787.979	12.2938	151.804
	con_06m_m67_001	con_06m_m67_001.xlsx_RoiSetAuto-46.zip Distance px	7	11166.5	0.491784	787.979	14.1711	151.804
	con_06m_m67_001	con_06m_m67_001.xlsx_RoiSetAuto-47.zip Distance px	22	20621.6	0.66881	787.979	26.1703	151.804
	con_06m_m67_001	con_06m_m67_001.xlsx_RoiSetAuto-49.zip Distance px	6	9452.02	0.256656	787.979	11.9953	151.804
	con_06m_m67_001	con_06m_m67_001.xlsx_RoiSetAuto-5.zip Distance px	12	12468.3	0.408077	787.979	15.8231	151.804
	con_06m_m67_001	con_06m_m67_001.xlsx_RoiSetAuto-50.zip Distance px	9	12728.3	0.334093	787.979	16.1531	151.804
	con_06m_m67_001	con_06m_m67_001.xlsx_RoiSetAuto-51.zip Distance px	22	12414.5	0.588193	787.979	15.7549	151.804
	con_06m_m67_001	con_06m_m67_001.xlsx_RoiSetAuto-52.zip Distance px	8	10227.4	0.399118	787.979	12.9792	151.804
	con_06m_m67_001	con_06m_m67_001.xlsx_RoiSetAuto-53.zip Distance px	5	11015.2	0.314078	787.979	13.9791	151.804
	con_06m_m67_001	con_06m_m67_001.xlsx_RoiSetAuto-54.zip Distance px	4	8456.83	0.106141	787.979	10.7323	151.804
	con_06m_m67_001	con_06m_m67_001.xlsx_RoiSetAuto-55.zip Distance px	20	12256.6	0.543719	787.979	15.5545	151.804
	con_06m_m67_001	con_06m_m67_001.xlsx_RoiSetAuto-56.zip Distance px	4	11062.9	0.275097	787.979	14.0397	151.804
	con_06m_m67_001	con_06m_m67_001.xlsx_RoiSetAuto-57.zip Distance px	61	23027.4	0.795886	787.979	29.2234	151.804
	con_06m_m67_001	con_06m_m67_001.xlsx_RoiSetAuto-59.zip Distance px	64	15530	0.904884	787.979	19.7087	151.804
	con_06m_m67_001	con_06m_m67_001.xlsx_RoiSetAuto-60.zip Distance px	8	11162.1	0.449625	787.979	14.1654	151.804
	con_06m_m67_001	con_06m_m67_001.xlsx_RoiSetAuto-61.zip Distance px	4	9085.57	0.183249	787.979	11.5302	151.804
	con_06m_m67_001	con_06m_m67_001.xlsx_RoiSetAuto-62.zip Distance px	5	11464.5	0.381996	787.979	14.5492	151.804
	con_06m_m67_001	con_06m_m67_001.xlsx_RoiSetAuto-63.zip Distance px	51	18949	0.830458	787.979	24.0477	151.804
	con_06m_m67_001	con_06m_m67_001.xlsx_RoiSetAuto-64.zip Distance px	4	9730.22	0.339356	787.979	12.3483	151.804
	con_06m_m67_001	con_06m_m67_001.xlsx_RoiSetAuto-65.zip Distance px	5	9679.97	0.340433	787.979	12.2846	151.804
	con_06m_m67_001	con_06m_m67_001.xlsx_RoiSetAuto-66.zip Distance px	4	10756.7	0.147833	787.979	13.651	151.804
	con_06m_m67_001	con_06m_m67_001.xlsx_RoiSetAuto-67.zip Distance px	6	10994.8	0.336432	787.979	13.9532	151.804
	con_06m_m67_001	con_06m_m67_001.xlsx_RoiSetAuto-68.zip Distance px	4	10501.7	0.466837	787.979	13.3274	151.804
	con_06m_m67_001	con_06m_m67_001.xlsx_RoiSetAuto-69.zip Distance px	4	10567.7	0.137883	787.979	13.4112	151.804
	con_06m_m67_001	con_06m_m67_001.xlsx_RoiSetAuto-70.zip Distance px	7	12323.1	0.19486	787.979	15.6389	151.804
	con_06m_m67_001	con_06m_m67_001.xlsx_RoiSetAuto-71.zip Distance px	4	11199.5	0.567015	787.979	14.2129	151.804
	con_06m_m67_001	con_06m_m67_001.xlsx_RoiSetAuto-72.zip Distance px	17	13127.6	0.511456	787.979	16.6598	151.804
	con_06m_m67_001	con_06m_m67_001.xlsx_RoiSetAuto-73.zip Distance px	4	13257.3	0.246952	787.979	16.8245	151.804
	con_06m_m67_001	con_06m_m67_001.xlsx_RoiSetAuto-75.zip Distance px	4	10287.9	0.349132	787.979	13.0561	151.804
	con_06m_m67_001	con_06m_m67_001.xlsx_RoiSetAuto-77.zip Distance px	4	12520.8	0.118981	787.979	15.8898	151.804
	con_06m_m67_001	con_06m_m67_001.xlsx_RoiSetAuto-79.zip Distance px	12	12802.1	0.594491	787.979	16.2467	151.804
	con_06m_m67_001	con_06m_m67_001.xlsx_RoiSetAuto-8.zip Distance px	19	10522	0.645893	787.979	13.3532	151.804
	con_06m_m67_001	con_06m_m67_001.xlsx_RoiSetAuto-81.zip Distance px	4	10484.5	0.229741	787.979	13.3055	151.804
	con_06m_m67_001	con_06m_m67_001.xlsx_RoiSetAuto-83.zip Distance px	8	11557.3	0.598437	787.979	14.667	151.804
	con_06m_m67_001	con_06m_m67_001.xlsx_RoiSetAuto-84.zip Distance px	6	11041.5	0.294443	787.979	14.0124	151.804
	con_06m_m67_001	con_06m_m67_001.xlsx_RoiSetAuto-85.zip Distance px	4	13060.7	0.381888	787.979	16.575	151.804
	con_06m_m67_001	con_06m_m67_001.xlsx_RoiSetAuto-86.zip Distance px	12	16320.8	0.655068	787.979	20.7123	151.804
	con_06m_m67_001	con_06m_m67_001.xlsx_RoiSetAuto-88.zip Distance px	10	14860.1	0.716573	787.979	18.8586	151.804
	con_06m_m67_001	con_06m_m67_001.xlsx_RoiSetAuto-89.zip Distance px	6	13712	0.371263	787.979	17.4015	151.804
	con_06m_m67_001	con_06m_m67_001.xlsx_RoiSetAuto-9.zip Distance px	74	15182.6	0.735277	787.979	19.2678	151.804
	con_06m_m67_001	con_06m_m67_001.xlsx_RoiSetAuto-90.zip Distance px	7	12914	0.3957	787.979	16.3888	151.804
	con_06m_m67_001	con_06m_m67_001.xlsx_RoiSetAuto-91.zip Distance px	4	12508.5	0.373045	787.979	15.8742	151.804
	con_06m_m67_001	con_06m_m67_001.xlsx_RoiSetAuto-92.zip Distance px	4	12744.7	0.312195	787.979	16.1739	151.804
	con_06m_m67_002	con_06m_m67_002.xlsx_RoiSetAuto-1.zip Distance px	17	13044.8	0.398249	912.227	14.2999	221.867
	con_06m_m67_002	con_06m_m67_002.xlsx_RoiSetAuto-10.zip Distance px	27	20437.4	0.651909	912.227	22.4038	221.867
	con_06m_m67_002	con_06m_m67_002.xlsx_RoiSetAuto-101.zip Distance px	4	11626.5	0.138679	912.227	12.7452	221.867
	con_06m_m67_002	con_06m_m67_002.xlsx_RoiSetAuto-102.zip Distance px	13	14178.2	0.423326	912.227	15.5423	221.867
	con_06m_m67_002	con_06m_m67_002.xlsx_RoiSetAuto-103.zip Distance px	35	20481.6	0.745891	912.227	22.4523	221.867
	con_06m_m67_002	con_06m_m67_002.xlsx_RoiSetAuto-104.zip Distance px	5	13359.2	0.249102	912.227	14.6445	221.867
	con_06m_m67_002	con_06m_m67_002.xlsx_RoiSetAuto-105.zip Distance px	4	13233.7	0.295071	912.227	14.507	221.867
	con_06m_m67_002	con_06m_m67_002.xlsx_RoiSetAuto-106.zip Distance px	5	12782.9	0.310639	912.227	14.0128	221.867
	con_06m_m67_002	con_06m_m67_002.xlsx_RoiSetAuto-107.zip Distance px	28	16091.5	0.642043	912.227	17.6398	221.867
	con_06m_m67_002	con_06m_m67_002.xlsx_RoiSetAuto-108.zip Distance px	8	13481.7	0.405221	912.227	14.7788	221.867
	con_06m_m67_002	con_06m_m67_002.xlsx_RoiSetAuto-109.zip Distance px	5	12655.8	0.308566	912.227	13.8735	221.867
	con_06m_m67_002	con_06m_m67_002.xlsx_RoiSetAuto-11.zip Distance px	6	13504	0.401283	912.227	14.8033	221.867
	con_06m_m67_002	con_06m_m67_002.xlsx_RoiSetAuto-110.zip Distance px	7	13792.2	0.375617	912.227	15.1192	221.867
	con_06m_m67_002	con_06m_m67_002.xlsx_RoiSetAuto-111.zip Distance px	5	13124.3	0.252178	912.227	14.3871	221.867
	con_06m_m67_002	con_06m_m67_002.xlsx_RoiSetAuto-112.zip Distance px	6	13227.8	0.600169	912.227	14.5005	221.867
	con_06m_m67_002	con_06m_m67_002.xlsx_RoiSetAuto-113.zip Distance px	11	13790.6	0.511039	912.227	15.1175	221.867
	con_06m_m67_002	con_06m_m67_002.xlsx_RoiSetAuto-115.zip Distance px	20	16558.3	0.610272	912.227	18.1515	221.867
	con_06m_m67_002	con_06m_m67_002.xlsx_RoiSetAuto-116.zip Distance px	9	13949.7	0.367793	912.227	15.2919	221.867
	con_06m_m67_002	con_06m_m67_002.xlsx_RoiSetAuto-117.zip Distance px	10	14230.5	0.548813	912.227	15.5997	221.867
	con_06m_m67_002	con_06m_m67_002.xlsx_RoiSetAuto-118.zip Distance px	12	18100.4	0.503637	912.227	19.842	221.867
	con_06m_m67_002	con_06m_m67_002.xlsx_RoiSetAuto-119.zip Distance px	8	15287.3	0.378727	912.227	16.7583	221.867
	con_06m_m67_002	con_06m_m67_002.xlsx_RoiSetAuto-12.zip Distance px	150	19746.7	0.929453	912.227	21.6467	221.867
	con_06m_m67_002	con_06m_m67_002.xlsx_RoiSetAuto-120.zip Distance px	7	15294.7	0.733096	912.227	16.7663	221.867
	con_06m_m67_002	con_06m_m67_002.xlsx_RoiSetAuto-121.zip Distance px	8	14032.3	0.445953	912.227	15.3824	221.867
	con_06m_m67_002	con_06m_m67_002.xlsx_RoiSetAuto-122.zip Distance px	5	13774.1	0.222576	912.227	15.0995	221.867
	con_06m_m67_002	con_06m_m67_002.xlsx_RoiSetAuto-13.zip Distance px	79	16369.2	0.616188	912.227	17.9442	221.867
	con_06m_m67_002	con_06m_m67_002.xlsx_RoiSetAuto-15.zip Distance px	124	25232.7	0.953945	912.227	27.6605	221.867
	con_06m_m67_002	con_06m_m67_002.xlsx_RoiSetAuto-16.zip Distance px	29	16485.7	0.817771	912.227	18.0719	221.867
	con_06m_m67_002	con_06m_m67_002.xlsx_RoiSetAuto-17.zip Distance px	8	10158	0.725785	912.227	11.1354	221.867
	con_06m_m67_002	con_06m_m67_002.xlsx_RoiSetAuto-18.zip Distance px	79	18314.8	1.22802	912.227	20.077	221.867
	con_06m_m67_002	con_06m_m67_002.xlsx_RoiSetAuto-19.zip Distance px	147	26414	1.02641	912.227	28.9556	221.867
	con_06m_m67_002	con_06m_m67_002.xlsx_RoiSetAuto-20.zip Distance px	151	23822.6	0.828951	912.227	26.1147	221.867
	con_06m_m67_002	con_06m_m67_002.xlsx_RoiSetAuto-21.zip Distance px	51	14127	0.749818	912.227	15.4863	221.867
	con_06m_m67_002	con_06m_m67_002.xlsx_RoiSetAuto-22.zip Distance px	12	18656.3	0.726402	912.227	20.4514	221.867
	con_06m_m67_002	con_06m_m67_002.xlsx_RoiSetAuto-23.zip Distance px	16	11720.7	0.906818	912.227	12.8484	221.867
	con_06m_m67_002	con_06m_m67_002.xlsx_RoiSetAuto-24.zip Distance px	6	10668.5	0.300546	912.227	11.695	221.867
	con_06m_m67_002	con_06m_m67_002.xlsx_RoiSetAuto-25.zip Distance px	31	15872.7	0.698536	912.227	17.4	221.867
	con_06m_m67_002	con_06m_m67_002.xlsx_RoiSetAuto-26.zip Distance px	33	11974.5	0.456099	912.227	13.1267	221.867
	con_06m_m67_002	con_06m_m67_002.xlsx_RoiSetAuto-27.zip Distance px	17	15060.1	0.60357	912.227	16.5091	221.867
	con_06m_m67_002	con_06m_m67_002.xlsx_RoiSetAuto-28.zip Distance px	7	10387.1	0.30032	912.227	11.3865	221.867
	con_06m_m67_002	con_06m_m67_002.xlsx_RoiSetAuto-29.zip Distance px	7	11744.9	0.519116	912.227	12.875	221.867
	con_06m_m67_002	con_06m_m67_002.xlsx_RoiSetAuto-3.zip Distance px	10	11344.1	0.64817	912.227	12.4356	221.867
	con_06m_m67_002	con_06m_m67_002.xlsx_RoiSetAuto-30.zip Distance px	4	10314.1	0.189218	912.227	11.3065	221.867
	con_06m_m67_002	con_06m_m67_002.xlsx_RoiSetAuto-31.zip Distance px	26	15672.7	0.788606	912.227	17.1807	221.867
	con_06m_m67_002	con_06m_m67_002.xlsx_RoiSetAuto-32.zip Distance px	45	15122.7	0.704428	912.227	16.5777	221.867
	con_06m_m67_002	con_06m_m67_002.xlsx_RoiSetAuto-33.zip Distance px	7	10282.2	0.391283	912.227	11.2715	221.867
	con_06m_m67_002	con_06m_m67_002.xlsx_RoiSetAuto-34.zip Distance px	4	9162.73	0.340403	912.227	10.0444	221.867
	con_06m_m67_002	con_06m_m67_002.xlsx_RoiSetAuto-35.zip Distance px	15	11233.9	0.417876	912.227	12.3148	221.867
	con_06m_m67_002	con_06m_m67_002.xlsx_RoiSetAuto-36.zip Distance px	7	12766.1	0.55077	912.227	13.9945	221.867
	con_06m_m67_002	con_06m_m67_002.xlsx_RoiSetAuto-37.zip Distance px	30	12253.2	0.680685	912.227	13.4322	221.867
	con_06m_m67_002	con_06m_m67_002.xlsx_RoiSetAuto-39.zip Distance px	55	17474.6	0.945665	912.227	19.156	221.867
	con_06m_m67_002	con_06m_m67_002.xlsx_RoiSetAuto-4.zip Distance px	16	12786.1	0.500489	912.227	14.0164	221.867
	con_06m_m67_002	con_06m_m67_002.xlsx_RoiSetAuto-40.zip Distance px	7	12323.2	0.17268	912.227	13.5089	221.867
	con_06m_m67_002	con_06m_m67_002.xlsx_RoiSetAuto-41.zip Distance px	7	10802.5	0.334523	912.227	11.8419	221.867
	con_06m_m67_002	con_06m_m67_002.xlsx_RoiSetAuto-42.zip Distance px	4	11786.2	0.204944	912.227	12.9202	221.867
	con_06m_m67_002	con_06m_m67_002.xlsx_RoiSetAuto-43.zip Distance px	86	29708.9	1.02936	912.227	32.5674	221.867
	con_06m_m67_002	con_06m_m67_002.xlsx_RoiSetAuto-44.zip Distance px	62	15434.8	0.751819	912.227	16.9199	221.867
	con_06m_m67_002	con_06m_m67_002.xlsx_RoiSetAuto-45.zip Distance px	9	11422.3	0.475621	912.227	12.5213	221.867
	con_06m_m67_002	con_06m_m67_002.xlsx_RoiSetAuto-46.zip Distance px	27	13838.8	0.661099	912.227	15.1704	221.867
	con_06m_m67_002	con_06m_m67_002.xlsx_RoiSetAuto-47.zip Distance px	7	10970.5	0.304308	912.227	12.0261	221.867
	con_06m_m67_002	con_06m_m67_002.xlsx_RoiSetAuto-48.zip Distance px	54	23407.7	1.18546	912.227	25.6599	221.867
	con_06m_m67_002	con_06m_m67_002.xlsx_RoiSetAuto-49.zip Distance px	21	13046.3	0.778405	912.227	14.3016	221.867
	con_06m_m67_002	con_06m_m67_002.xlsx_RoiSetAuto-50.zip Distance px	36	12042.1	0.804091	912.227	13.2008	221.867
	con_06m_m67_002	con_06m_m67_002.xlsx_RoiSetAuto-51.zip Distance px	4	10886.8	0.219275	912.227	11.9343	221.867
	con_06m_m67_002	con_06m_m67_002.xlsx_RoiSetAuto-52.zip Distance px	6	11382.7	0.200571	912.227	12.478	221.867
	con_06m_m67_002	con_06m_m67_002.xlsx_RoiSetAuto-53.zip Distance px	6	12946.4	0.426565	912.227	14.192	221.867
	con_06m_m67_002	con_06m_m67_002.xlsx_RoiSetAuto-54.zip Distance px	53	17096.6	0.99664	912.227	18.7416	221.867
	con_06m_m67_002	con_06m_m67_002.xlsx_RoiSetAuto-55.zip Distance px	6	11214.9	0.34936	912.227	12.294	221.867
	con_06m_m67_002	con_06m_m67_002.xlsx_RoiSetAuto-56.zip Distance px	4	10467.1	0.12353	912.227	11.4742	221.867
	con_06m_m67_002	con_06m_m67_002.xlsx_RoiSetAuto-57.zip Distance px	10	13991	0.508543	912.227	15.3371	221.867
	con_06m_m67_002	con_06m_m67_002.xlsx_RoiSetAuto-58.zip Distance px	5	10778.3	0.50373	912.227	11.8153	221.867
	con_06m_m67_002	con_06m_m67_002.xlsx_RoiSetAuto-59.zip Distance px	22	15387.9	0.495635	912.227	16.8685	221.867
	con_06m_m67_002	con_06m_m67_002.xlsx_RoiSetAuto-6.zip Distance px	14	11170.5	0.714112	912.227	12.2453	221.867
	con_06m_m67_002	con_06m_m67_002.xlsx_RoiSetAuto-60.zip Distance px	11	12615.7	0.560343	912.227	13.8295	221.867
	con_06m_m67_002	con_06m_m67_002.xlsx_RoiSetAuto-62.zip Distance px	53	18527.9	1.09731	912.227	20.3106	221.867
	con_06m_m67_002	con_06m_m67_002.xlsx_RoiSetAuto-63.zip Distance px	7	12014.8	0.390698	912.227	13.1708	221.867
	con_06m_m67_002	con_06m_m67_002.xlsx_RoiSetAuto-64.zip Distance px	5	9982.35	0.290411	912.227	10.9428	221.867
	con_06m_m67_002	con_06m_m67_002.xlsx_RoiSetAuto-65.zip Distance px	7	11471.8	0.457085	912.227	12.5756	221.867
	con_06m_m67_002	con_06m_m67_002.xlsx_RoiSetAuto-66.zip Distance px	4	12654.6	0.471171	912.227	13.8722	221.867
	con_06m_m67_002	con_06m_m67_002.xlsx_RoiSetAuto-67.zip Distance px	8	13723.7	0.324173	912.227	15.0442	221.867
	con_06m_m67_002	con_06m_m67_002.xlsx_RoiSetAuto-68.zip Distance px	7	13418.5	0.491208	912.227	14.7096	221.867
	con_06m_m67_002	con_06m_m67_002.xlsx_RoiSetAuto-69.zip Distance px	24	15066.9	0.710621	912.227	16.5166	221.867
	con_06m_m67_002	con_06m_m67_002.xlsx_RoiSetAuto-7.zip Distance px	24	31627.7	0.563271	912.227	34.6708	221.867
	con_06m_m67_002	con_06m_m67_002.xlsx_RoiSetAuto-70.zip Distance px	5	15172.3	0.167581	912.227	16.6321	221.867
	con_06m_m67_002	con_06m_m67_002.xlsx_RoiSetAuto-71.zip Distance px	38	17279.1	0.67844	912.227	18.9417	221.867
	con_06m_m67_002	con_06m_m67_002.xlsx_RoiSetAuto-72.zip Distance px	4	11393.7	0.0940309	912.227	12.49	221.867
	con_06m_m67_002	con_06m_m67_002.xlsx_RoiSetAuto-73.zip Distance px	6	12712.3	0.519807	912.227	13.9354	221.867
	con_06m_m67_002	con_06m_m67_002.xlsx_RoiSetAuto-74.zip Distance px	8	13271.6	0.420356	912.227	14.5486	221.867
	con_06m_m67_002	con_06m_m67_002.xlsx_RoiSetAuto-75.zip Distance px	9	12790.4	0.552776	912.227	14.0211	221.867
	con_06m_m67_002	con_06m_m67_002.xlsx_RoiSetAuto-76.zip Distance px	23	14769.7	0.635142	912.227	16.1908	221.867
	con_06m_m67_002	con_06m_m67_002.xlsx_RoiSetAuto-77.zip Distance px	6	11233.2	0.312062	912.227	12.314	221.867
	con_06m_m67_002	con_06m_m67_002.xlsx_RoiSetAuto-78.zip Distance px	12	13757.7	0.47734	912.227	15.0815	221.867
	con_06m_m67_002	con_06m_m67_002.xlsx_RoiSetAuto-79.zip Distance px	6	12733.9	0.245156	912.227	13.9591	221.867
	con_06m_m67_002	con_06m_m67_002.xlsx_RoiSetAuto-8.zip Distance px	93	20313	1.04485	912.227	22.2675	221.867
	con_06m_m67_002	con_06m_m67_002.xlsx_RoiSetAuto-80.zip Distance px	33	15110.3	0.739994	912.227	16.5641	221.867
	con_06m_m67_002	con_06m_m67_002.xlsx_RoiSetAuto-81.zip Distance px	11	15500.4	0.706308	912.227	16.9918	221.867
	con_06m_m67_002	con_06m_m67_002.xlsx_RoiSetAuto-82.zip Distance px	6	12233.8	0.64988	912.227	13.4109	221.867
	con_06m_m67_002	con_06m_m67_002.xlsx_RoiSetAuto-83.zip Distance px	4	13395.8	0.0485318	912.227	14.6847	221.867
	con_06m_m67_002	con_06m_m67_002.xlsx_RoiSetAuto-84.zip Distance px	7	12427.4	0.27295	912.227	13.6232	221.867
	con_06m_m67_002	con_06m_m67_002.xlsx_RoiSetAuto-85.zip Distance px	4	13189.8	0.449499	912.227	14.4589	221.867
	con_06m_m67_002	con_06m_m67_002.xlsx_RoiSetAuto-86.zip Distance px	5	11258.6	0.290868	912.227	12.3419	221.867
	con_06m_m67_002	con_06m_m67_002.xlsx_RoiSetAuto-87.zip Distance px	22	15311.6	0.543418	912.227	16.7848	221.867
	con_06m_m67_002	con_06m_m67_002.xlsx_RoiSetAuto-88.zip Distance px	25	15557.6	0.667232	912.227	17.0546	221.867
	con_06m_m67_002	con_06m_m67_002.xlsx_RoiSetAuto-89.zip Distance px	40	18551	0.775246	912.227	20.3359	221.867
	con_06m_m67_002	con_06m_m67_002.xlsx_RoiSetAuto-9.zip Distance px	4	10296.3	0.149216	912.227	11.287	221.867
	con_06m_m67_002	con_06m_m67_002.xlsx_RoiSetAuto-90.zip Distance px	8	13880.1	0.284134	912.227	15.2156	221.867
	con_06m_m67_002	con_06m_m67_002.xlsx_RoiSetAuto-92.zip Distance px	5	12258.8	0.611127	912.227	13.4383	221.867
	con_06m_m67_002	con_06m_m67_002.xlsx_RoiSetAuto-93.zip Distance px	44	19304.7	0.742317	912.227	21.1621	221.867
	con_06m_m67_002	con_06m_m67_002.xlsx_RoiSetAuto-94.zip Distance px	43	16085.5	0.580775	912.227	17.6332	221.867
	con_06m_m67_002	con_06m_m67_002.xlsx_RoiSetAuto-97.zip Distance px	9	14684.1	0.41751	912.227	16.0969	221.867
	con_06m_m67_002	con_06m_m67_002.xlsx_RoiSetAuto-98.zip Distance px	32	17155	0.659273	912.227	18.8056	221.867
	con_06m_m67_002	con_06m_m67_002.xlsx_RoiSetAuto-99.zip Distance px	30	17740.5	0.593419	912.227	19.4474	221.867
	con_06m_m67_003	con_06m_m67_003.xlsx_RoiSetAuto-1.zip Distance px	49	9706.47	1.19557	349.294	27.7888	168.16
	con_06m_m67_003	con_06m_m67_003.xlsx_RoiSetAuto-10.zip Distance px	37	5271.86	0.763996	349.294	15.0929	168.16
	con_06m_m67_003	con_06m_m67_003.xlsx_RoiSetAuto-100.zip Distance px	5	5567.13	0.368526	349.294	15.9382	168.16
	con_06m_m67_003	con_06m_m67_003.xlsx_RoiSetAuto-101.zip Distance px	19	5933.47	0.66224	349.294	16.987	168.16
	con_06m_m67_003	con_06m_m67_003.xlsx_RoiSetAuto-102.zip Distance px	7	4492.06	0.420528	349.294	12.8604	168.16
	con_06m_m67_003	con_06m_m67_003.xlsx_RoiSetAuto-103.zip Distance px	5	5415.21	0.369657	349.294	15.5033	168.16
	con_06m_m67_003	con_06m_m67_003.xlsx_RoiSetAuto-104.zip Distance px	4	6539.6	0.527191	349.294	18.7223	168.16
	con_06m_m67_003	con_06m_m67_003.xlsx_RoiSetAuto-106.zip Distance px	15	5946.46	0.559749	349.294	17.0242	168.16
	con_06m_m67_003	con_06m_m67_003.xlsx_RoiSetAuto-107.zip Distance px	18	5871.73	0.630349	349.294	16.8103	168.16
	con_06m_m67_003	con_06m_m67_003.xlsx_RoiSetAuto-108.zip Distance px	9	5289.87	0.498211	349.294	15.1445	168.16
	con_06m_m67_003	con_06m_m67_003.xlsx_RoiSetAuto-109.zip Distance px	15	5071.91	0.510628	349.294	14.5204	168.16
	con_06m_m67_003	con_06m_m67_003.xlsx_RoiSetAuto-11.zip Distance px	5	4571.12	0.267326	349.294	13.0867	168.16
	con_06m_m67_003	con_06m_m67_003.xlsx_RoiSetAuto-110.zip Distance px	8	4145.56	0.324169	349.294	11.8684	168.16
	con_06m_m67_003	con_06m_m67_003.xlsx_RoiSetAuto-111.zip Distance px	5	4690.7	0.601611	349.294	13.4291	168.16
	con_06m_m67_003	con_06m_m67_003.xlsx_RoiSetAuto-112.zip Distance px	52	7028.19	0.918821	349.294	20.1211	168.16
	con_06m_m67_003	con_06m_m67_003.xlsx_RoiSetAuto-113.zip Distance px	52	9849.57	0.83458	349.294	28.1985	168.16
	con_06m_m67_003	con_06m_m67_003.xlsx_RoiSetAuto-114.zip Distance px	19	6435.95	0.846601	349.294	18.4256	168.16
	con_06m_m67_003	con_06m_m67_003.xlsx_RoiSetAuto-115.zip Distance px	14	8221.05	0.925432	349.294	23.5362	168.16
	con_06m_m67_003	con_06m_m67_003.xlsx_RoiSetAuto-116.zip Distance px	10	5035.52	0.561015	349.294	14.4163	168.16
	con_06m_m67_003	con_06m_m67_003.xlsx_RoiSetAuto-117.zip Distance px	4	5217.74	0.363836	349.294	14.9379	168.16
	con_06m_m67_003	con_06m_m67_003.xlsx_RoiSetAuto-118.zip Distance px	4	5886.84	0.377244	349.294	16.8535	168.16
	con_06m_m67_003	con_06m_m67_003.xlsx_RoiSetAuto-119.zip Distance px	8	5534.01	0.816453	349.294	15.8434	168.16
	con_06m_m67_003	con_06m_m67_003.xlsx_RoiSetAuto-12.zip Distance px	17	4673.23	0.519655	349.294	13.3791	168.16
	con_06m_m67_003	con_06m_m67_003.xlsx_RoiSetAuto-120.zip Distance px	14	5207.9	0.545134	349.294	14.9098	168.16
	con_06m_m67_003	con_06m_m67_003.xlsx_RoiSetAuto-121.zip Distance px	5	4048.6	0.619355	349.294	11.5908	168.16
	con_06m_m67_003	con_06m_m67_003.xlsx_RoiSetAuto-122.zip Distance px	9	4782.72	0.592863	349.294	13.6925	168.16
	con_06m_m67_003	con_06m_m67_003.xlsx_RoiSetAuto-123.zip Distance px	7	4831.07	0.380723	349.294	13.831	168.16
	con_06m_m67_003	con_06m_m67_003.xlsx_RoiSetAuto-124.zip Distance px	5	3832.39	0.443167	349.294	10.9718	168.16
	con_06m_m67_003	con_06m_m67_003.xlsx_RoiSetAuto-125.zip Distance px	7	5623.35	0.602006	349.294	16.0992	168.16
	con_06m_m67_003	con_06m_m67_003.xlsx_RoiSetAuto-126.zip Distance px	9	5367.08	0.513966	349.294	15.3655	168.16
	con_06m_m67_003	con_06m_m67_003.xlsx_RoiSetAuto-127.zip Distance px	16	5627.38	0.65706	349.294	16.1107	168.16
	con_06m_m67_003	con_06m_m67_003.xlsx_RoiSetAuto-128.zip Distance px	5	5808.03	0.412929	349.294	16.6279	168.16
	con_06m_m67_003	con_06m_m67_003.xlsx_RoiSetAuto-129.zip Distance px	6	5409.57	0.447037	349.294	15.4871	168.16
	con_06m_m67_003	con_06m_m67_003.xlsx_RoiSetAuto-130.zip Distance px	4	5251.47	0.0785825	349.294	15.0345	168.16
	con_06m_m67_003	con_06m_m67_003.xlsx_RoiSetAuto-131.zip Distance px	4	4855.87	0.272295	349.294	13.902	168.16
	con_06m_m67_003	con_06m_m67_003.xlsx_RoiSetAuto-132.zip Distance px	5	4890.12	0.48139	349.294	14	168.16
	con_06m_m67_003	con_06m_m67_003.xlsx_RoiSetAuto-133.zip Distance px	8	5315.42	0.415268	349.294	15.2176	168.16
	con_06m_m67_003	con_06m_m67_003.xlsx_RoiSetAuto-135.zip Distance px	5	5769.5	0.632388	349.294	16.5176	168.16
	con_06m_m67_003	con_06m_m67_003.xlsx_RoiSetAuto-136.zip Distance px	21	5374.88	0.940371	349.294	15.3878	168.16
	con_06m_m67_003	con_06m_m67_003.xlsx_RoiSetAuto-137.zip Distance px	4	4997.99	0.231379	349.294	14.3088	168.16
	con_06m_m67_003	con_06m_m67_003.xlsx_RoiSetAuto-138.zip Distance px	6	5549.77	0.200839	349.294	15.8885	168.16
	con_06m_m67_003	con_06m_m67_003.xlsx_RoiSetAuto-14.zip Distance px	31	9340.9	0.843594	349.294	26.7422	168.16
	con_06m_m67_003	con_06m_m67_003.xlsx_RoiSetAuto-140.zip Distance px	4	4753.72	0.727503	349.294	13.6095	168.16
	con_06m_m67_003	con_06m_m67_003.xlsx_RoiSetAuto-141.zip Distance px	5	5481.67	0.334002	349.294	15.6936	168.16
	con_06m_m67_003	con_06m_m67_003.xlsx_RoiSetAuto-142.zip Distance px	4	5043.59	0.681941	349.294	14.4394	168.16
	con_06m_m67_003	con_06m_m67_003.xlsx_RoiSetAuto-143.zip Distance px	5	4938.71	0.241908	349.294	14.1391	168.16
	con_06m_m67_003	con_06m_m67_003.xlsx_RoiSetAuto-145.zip Distance px	7	5661.48	0.465792	349.294	16.2084	168.16
	con_06m_m67_003	con_06m_m67_003.xlsx_RoiSetAuto-146.zip Distance px	14	6367.22	0.839136	349.294	18.2288	168.16
	con_06m_m67_003	con_06m_m67_003.xlsx_RoiSetAuto-147.zip Distance px	4	5376.64	0.523387	349.294	15.3929	168.16
	con_06m_m67_003	con_06m_m67_003.xlsx_RoiSetAuto-148.zip Distance px	6	5958.04	0.294499	349.294	17.0574	168.16
	con_06m_m67_003	con_06m_m67_003.xlsx_RoiSetAuto-149.zip Distance px	9	5556.92	0.995795	349.294	15.909	168.16
	con_06m_m67_003	con_06m_m67_003.xlsx_RoiSetAuto-15.zip Distance px	12	4533.58	0.714848	349.294	12.9793	168.16
	con_06m_m67_003	con_06m_m67_003.xlsx_RoiSetAuto-150.zip Distance px	5	5484.55	0.171326	349.294	15.7018	168.16
	con_06m_m67_003	con_06m_m67_003.xlsx_RoiSetAuto-152.zip Distance px	5	5479.38	0.56242	349.294	15.687	168.16
	con_06m_m67_003	con_06m_m67_003.xlsx_RoiSetAuto-153.zip Distance px	6	4166.28	0.589815	349.294	11.9277	168.16
	con_06m_m67_003	con_06m_m67_003.xlsx_RoiSetAuto-154.zip Distance px	8	5036.12	0.450433	349.294	14.418	168.16
	con_06m_m67_003	con_06m_m67_003.xlsx_RoiSetAuto-17.zip Distance px	4	4313.5	0.330953	349.294	12.3492	168.16
	con_06m_m67_003	con_06m_m67_003.xlsx_RoiSetAuto-19.zip Distance px	12	8397.6	0.393106	349.294	24.0416	168.16
	con_06m_m67_003	con_06m_m67_003.xlsx_RoiSetAuto-21.zip Distance px	5	4084.34	0.233524	349.294	11.6931	168.16
	con_06m_m67_003	con_06m_m67_003.xlsx_RoiSetAuto-22.zip Distance px	6	4506.93	0.600926	349.294	12.903	168.16
	con_06m_m67_003	con_06m_m67_003.xlsx_RoiSetAuto-23.zip Distance px	5	4375.71	0.506015	349.294	12.5273	168.16
	con_06m_m67_003	con_06m_m67_003.xlsx_RoiSetAuto-25.zip Distance px	21	5404.27	0.78536	349.294	15.472	168.16
	con_06m_m67_003	con_06m_m67_003.xlsx_RoiSetAuto-26.zip Distance px	43	5099.46	0.803398	349.294	14.5993	168.16
	con_06m_m67_003	con_06m_m67_003.xlsx_RoiSetAuto-27.zip Distance px	5	4432.89	0.325334	349.294	12.691	168.16
	con_06m_m67_003	con_06m_m67_003.xlsx_RoiSetAuto-28.zip Distance px	40	6307.96	0.979901	349.294	18.0591	168.16
	con_06m_m67_003	con_06m_m67_003.xlsx_RoiSetAuto-3.zip Distance px	4	5392.03	0.496612	349.294	15.4369	168.16
	con_06m_m67_003	con_06m_m67_003.xlsx_RoiSetAuto-31.zip Distance px	5	5191.62	0.541316	349.294	14.8632	168.16
	con_06m_m67_003	con_06m_m67_003.xlsx_RoiSetAuto-32.zip Distance px	4	4632.71	0.44785	349.294	13.2631	168.16
	con_06m_m67_003	con_06m_m67_003.xlsx_RoiSetAuto-33.zip Distance px	6	3742.49	0.400403	349.294	10.7144	168.16
	con_06m_m67_003	con_06m_m67_003.xlsx_RoiSetAuto-34.zip Distance px	5	4681	0.285199	349.294	13.4013	168.16
	con_06m_m67_003	con_06m_m67_003.xlsx_RoiSetAuto-35.zip Distance px	5	4116.8	0.711566	349.294	11.7861	168.16
	con_06m_m67_003	con_06m_m67_003.xlsx_RoiSetAuto-36.zip Distance px	11	4012.13	1.57024	349.294	11.4864	168.16
	con_06m_m67_003	con_06m_m67_003.xlsx_RoiSetAuto-37.zip Distance px	5	3863.07	0.560504	349.294	11.0596	168.16
	con_06m_m67_003	con_06m_m67_003.xlsx_RoiSetAuto-38.zip Distance px	6	4896.61	0.337553	349.294	14.0186	168.16
	con_06m_m67_003	con_06m_m67_003.xlsx_RoiSetAuto-39.zip Distance px	7	3638.15	0.458241	349.294	10.4157	168.16
	con_06m_m67_003	con_06m_m67_003.xlsx_RoiSetAuto-4.zip Distance px	17	5552.97	0.716136	349.294	15.8977	168.16
	con_06m_m67_003	con_06m_m67_003.xlsx_RoiSetAuto-40.zip Distance px	24	5498.24	0.640371	349.294	15.741	168.16
	con_06m_m67_003	con_06m_m67_003.xlsx_RoiSetAuto-42.zip Distance px	17	4786.07	0.551177	349.294	13.7021	168.16
	con_06m_m67_003	con_06m_m67_003.xlsx_RoiSetAuto-43.zip Distance px	10	4563.88	0.858517	349.294	13.066	168.16
	con_06m_m67_003	con_06m_m67_003.xlsx_RoiSetAuto-44.zip Distance px	7	3675	0.789443	349.294	10.5212	168.16
	con_06m_m67_003	con_06m_m67_003.xlsx_RoiSetAuto-45.zip Distance px	16	5024.88	0.593185	349.294	14.3858	168.16
	con_06m_m67_003	con_06m_m67_003.xlsx_RoiSetAuto-47.zip Distance px	9	4193.22	0.565399	349.294	12.0048	168.16
	con_06m_m67_003	con_06m_m67_003.xlsx_RoiSetAuto-48.zip Distance px	8	5023.54	0.639375	349.294	14.382	168.16
	con_06m_m67_003	con_06m_m67_003.xlsx_RoiSetAuto-49.zip Distance px	6	4192.57	0.230693	349.294	12.003	168.16
	con_06m_m67_003	con_06m_m67_003.xlsx_RoiSetAuto-5.zip Distance px	26	5820.38	0.638843	349.294	16.6633	168.16
	con_06m_m67_003	con_06m_m67_003.xlsx_RoiSetAuto-50.zip Distance px	5	4488.87	0.257843	349.294	12.8513	168.16
	con_06m_m67_003	con_06m_m67_003.xlsx_RoiSetAuto-51.zip Distance px	4	4280.4	0.602364	349.294	12.2544	168.16
	con_06m_m67_003	con_06m_m67_003.xlsx_RoiSetAuto-53.zip Distance px	12	5209.95	0.651711	349.294	14.9156	168.16
	con_06m_m67_003	con_06m_m67_003.xlsx_RoiSetAuto-54.zip Distance px	7	4682.84	0.392894	349.294	13.4066	168.16
	con_06m_m67_003	con_06m_m67_003.xlsx_RoiSetAuto-55.zip Distance px	11	5021.37	0.845704	349.294	14.3758	168.16
	con_06m_m67_003	con_06m_m67_003.xlsx_RoiSetAuto-56.zip Distance px	26	5806.25	1.03663	349.294	16.6228	168.16
	con_06m_m67_003	con_06m_m67_003.xlsx_RoiSetAuto-57.zip Distance px	7	4736.64	0.68927	349.294	13.5606	168.16
	con_06m_m67_003	con_06m_m67_003.xlsx_RoiSetAuto-58.zip Distance px	7	4520.77	0.424432	349.294	12.9426	168.16
	con_06m_m67_003	con_06m_m67_003.xlsx_RoiSetAuto-59.zip Distance px	5	3730.51	0.60244	349.294	10.6801	168.16
	con_06m_m67_003	con_06m_m67_003.xlsx_RoiSetAuto-6.zip Distance px	47	7712.61	0.485814	349.294	22.0805	168.16
	con_06m_m67_003	con_06m_m67_003.xlsx_RoiSetAuto-60.zip Distance px	11	6063.76	0.57755	349.294	17.36	168.16
	con_06m_m67_003	con_06m_m67_003.xlsx_RoiSetAuto-61.zip Distance px	31	8553.72	0.874535	349.294	24.4886	168.16
	con_06m_m67_003	con_06m_m67_003.xlsx_RoiSetAuto-62.zip Distance px	20	5401.04	1.03245	349.294	15.4627	168.16
	con_06m_m67_003	con_06m_m67_003.xlsx_RoiSetAuto-63.zip Distance px	5	5520.44	0.635339	349.294	15.8046	168.16
	con_06m_m67_003	con_06m_m67_003.xlsx_RoiSetAuto-64.zip Distance px	6	4634.26	0.392294	349.294	13.2675	168.16
	con_06m_m67_003	con_06m_m67_003.xlsx_RoiSetAuto-65.zip Distance px	10	4444.41	0.752655	349.294	12.724	168.16
	con_06m_m67_003	con_06m_m67_003.xlsx_RoiSetAuto-66.zip Distance px	32	12881.7	0.677048	349.294	36.8792	168.16
	con_06m_m67_003	con_06m_m67_003.xlsx_RoiSetAuto-67.zip Distance px	5	3864.65	0.314895	349.294	11.0642	168.16
	con_06m_m67_003	con_06m_m67_003.xlsx_RoiSetAuto-68.zip Distance px	4	4971.37	0.146223	349.294	14.2326	168.16
	con_06m_m67_003	con_06m_m67_003.xlsx_RoiSetAuto-69.zip Distance px	5	5528.41	0.650302	349.294	15.8274	168.16
	con_06m_m67_003	con_06m_m67_003.xlsx_RoiSetAuto-7.zip Distance px	56	5644.26	0.886857	349.294	16.159	168.16
	con_06m_m67_003	con_06m_m67_003.xlsx_RoiSetAuto-70.zip Distance px	6	4496.09	0.248065	349.294	12.8719	168.16
	con_06m_m67_003	con_06m_m67_003.xlsx_RoiSetAuto-71.zip Distance px	5	4756.36	0.293008	349.294	13.6171	168.16
	con_06m_m67_003	con_06m_m67_003.xlsx_RoiSetAuto-73.zip Distance px	8	6699.49	0.640778	349.294	19.1801	168.16
	con_06m_m67_003	con_06m_m67_003.xlsx_RoiSetAuto-74.zip Distance px	9	4961.75	0.529442	349.294	14.2051	168.16
	con_06m_m67_003	con_06m_m67_003.xlsx_RoiSetAuto-75.zip Distance px	28	5951.14	0.887911	349.294	17.0376	168.16
	con_06m_m67_003	con_06m_m67_003.xlsx_RoiSetAuto-76.zip Distance px	7	5461.07	0.813133	349.294	15.6346	168.16
	con_06m_m67_003	con_06m_m67_003.xlsx_RoiSetAuto-77.zip Distance px	5	5094.29	0.411264	349.294	14.5845	168.16
	con_06m_m67_003	con_06m_m67_003.xlsx_RoiSetAuto-78.zip Distance px	5	4685.03	0.6751	349.294	13.4129	168.16
	con_06m_m67_003	con_06m_m67_003.xlsx_RoiSetAuto-79.zip Distance px	5	5174.71	0.356505	349.294	14.8147	168.16
	con_06m_m67_003	con_06m_m67_003.xlsx_RoiSetAuto-8.zip Distance px	21	4897.53	0.84817	349.294	14.0212	168.16
	con_06m_m67_003	con_06m_m67_003.xlsx_RoiSetAuto-80.zip Distance px	26	5676.09	0.903048	349.294	16.2502	168.16
	con_06m_m67_003	con_06m_m67_003.xlsx_RoiSetAuto-81.zip Distance px	5	4443.39	0.478843	349.294	12.721	168.16
	con_06m_m67_003	con_06m_m67_003.xlsx_RoiSetAuto-83.zip Distance px	21	6238.25	0.683226	349.294	17.8596	168.16
	con_06m_m67_003	con_06m_m67_003.xlsx_RoiSetAuto-85.zip Distance px	21	5563.92	0.736103	349.294	15.929	168.16
	con_06m_m67_003	con_06m_m67_003.xlsx_RoiSetAuto-86.zip Distance px	9	6214.36	0.798223	349.294	17.7912	168.16
	con_06m_m67_003	con_06m_m67_003.xlsx_RoiSetAuto-87.zip Distance px	25	6058.33	0.796562	349.294	17.3445	168.16
	con_06m_m67_003	con_06m_m67_003.xlsx_RoiSetAuto-88.zip Distance px	5	5242.2	0.331291	349.294	15.008	168.16
	con_06m_m67_003	con_06m_m67_003.xlsx_RoiSetAuto-89.zip Distance px	6	5093.7	0.452341	349.294	14.5828	168.16
	con_06m_m67_003	con_06m_m67_003.xlsx_RoiSetAuto-9.zip Distance px	27	5011.14	1.22447	349.294	14.3465	168.16
	con_06m_m67_003	con_06m_m67_003.xlsx_RoiSetAuto-90.zip Distance px	12	5461.33	0.760303	349.294	15.6353	168.16
	con_06m_m67_003	con_06m_m67_003.xlsx_RoiSetAuto-91.zip Distance px	10	4486.82	0.53511	349.294	12.8454	168.16
	con_06m_m67_003	con_06m_m67_003.xlsx_RoiSetAuto-92.zip Distance px	4	3823.48	0.119673	349.294	10.9463	168.16
	con_06m_m67_003	con_06m_m67_003.xlsx_RoiSetAuto-93.zip Distance px	4	3960.08	0.409188	349.294	11.3374	168.16
	con_06m_m67_003	con_06m_m67_003.xlsx_RoiSetAuto-95.zip Distance px	12	5024.2	0.724765	349.294	14.3839	168.16
	con_06m_m67_003	con_06m_m67_003.xlsx_RoiSetAuto-96.zip Distance px	6	4441.49	0.193654	349.294	12.7156	168.16
	con_06m_m67_003	con_06m_m67_003.xlsx_RoiSetAuto-97.zip Distance px	13	5389.21	0.723464	349.294	15.4289	168.16
	con_06m_m67_003	con_06m_m67_003.xlsx_RoiSetAuto-98.zip Distance px	5	6147.94	0.536348	349.294	17.601	168.16
	con_06m_m67_003	con_06m_m67_003.xlsx_RoiSetAuto-99.zip Distance px	5	4230.73	0.454014	349.294	12.1122	168.16
	con_07m_m67_001	con_07m_m67_001.xlsx_RoiSetAuto-10.zip Distance px	45	8692.03	1.05023	572.936	15.171	140.178
	con_07m_m67_001	con_07m_m67_001.xlsx_RoiSetAuto-100.zip Distance px	11	9871.99	0.603394	572.936	17.2305	140.178
	con_07m_m67_001	con_07m_m67_001.xlsx_RoiSetAuto-102.zip Distance px	6	10182.3	0.604503	572.936	17.7722	140.178
	con_07m_m67_001	con_07m_m67_001.xlsx_RoiSetAuto-103.zip Distance px	5	9363.02	0.4348	572.936	16.3422	140.178
	con_07m_m67_001	con_07m_m67_001.xlsx_RoiSetAuto-12.zip Distance px	5	8396.67	0.347904	572.936	14.6555	140.178
	con_07m_m67_001	con_07m_m67_001.xlsx_RoiSetAuto-14.zip Distance px	6	7309.27	0.250954	572.936	12.7576	140.178
	con_07m_m67_001	con_07m_m67_001.xlsx_RoiSetAuto-15.zip Distance px	8	7363.62	0.257488	572.936	12.8524	140.178
	con_07m_m67_001	con_07m_m67_001.xlsx_RoiSetAuto-16.zip Distance px	11	7335.27	0.48968	572.936	12.803	140.178
	con_07m_m67_001	con_07m_m67_001.xlsx_RoiSetAuto-17.zip Distance px	4	7063.2	0.410637	572.936	12.3281	140.178
	con_07m_m67_001	con_07m_m67_001.xlsx_RoiSetAuto-2.zip Distance px	110	20178.9	0.829806	572.936	35.2202	140.178
	con_07m_m67_001	con_07m_m67_001.xlsx_RoiSetAuto-20.zip Distance px	123	13525.5	1.17523	572.936	23.6073	140.178
	con_07m_m67_001	con_07m_m67_001.xlsx_RoiSetAuto-23.zip Distance px	4	7428.03	0.166867	572.936	12.9649	140.178
	con_07m_m67_001	con_07m_m67_001.xlsx_RoiSetAuto-24.zip Distance px	5	6880.44	0.20514	572.936	12.0091	140.178
	con_07m_m67_001	con_07m_m67_001.xlsx_RoiSetAuto-25.zip Distance px	4	6199.48	0.207499	572.936	10.8205	140.178
	con_07m_m67_001	con_07m_m67_001.xlsx_RoiSetAuto-26.zip Distance px	17	10459.3	0.497359	572.936	18.2556	140.178
	con_07m_m67_001	con_07m_m67_001.xlsx_RoiSetAuto-28.zip Distance px	6	8116.27	0.279239	572.936	14.1661	140.178
	con_07m_m67_001	con_07m_m67_001.xlsx_RoiSetAuto-29.zip Distance px	36	11397.4	0.814007	572.936	19.893	140.178
	con_07m_m67_001	con_07m_m67_001.xlsx_RoiSetAuto-3.zip Distance px	142	13556.2	1.09389	572.936	23.661	140.178
	con_07m_m67_001	con_07m_m67_001.xlsx_RoiSetAuto-30.zip Distance px	5	7569.17	0.555844	572.936	13.2112	140.178
	con_07m_m67_001	con_07m_m67_001.xlsx_RoiSetAuto-31.zip Distance px	30	13572.1	1.08872	572.936	23.6888	140.178
	con_07m_m67_001	con_07m_m67_001.xlsx_RoiSetAuto-33.zip Distance px	4	6749.26	0.382684	572.936	11.7801	140.178
	con_07m_m67_001	con_07m_m67_001.xlsx_RoiSetAuto-34.zip Distance px	4	7375.34	0.205975	572.936	12.8729	140.178
	con_07m_m67_001	con_07m_m67_001.xlsx_RoiSetAuto-35.zip Distance px	41	10010	0.618444	572.936	17.4714	140.178
	con_07m_m67_001	con_07m_m67_001.xlsx_RoiSetAuto-36.zip Distance px	6	6863.52	0.544393	572.936	11.9796	140.178
	con_07m_m67_001	con_07m_m67_001.xlsx_RoiSetAuto-37.zip Distance px	6	7166.54	0.164235	572.936	12.5084	140.178
	con_07m_m67_001	con_07m_m67_001.xlsx_RoiSetAuto-38.zip Distance px	4	7909.74	0.190446	572.936	13.8056	140.178
	con_07m_m67_001	con_07m_m67_001.xlsx_RoiSetAuto-39.zip Distance px	13	8165.02	0.650958	572.936	14.2512	140.178
	con_07m_m67_001	con_07m_m67_001.xlsx_RoiSetAuto-40.zip Distance px	4	6810.68	0.388029	572.936	11.8873	140.178
	con_07m_m67_001	con_07m_m67_001.xlsx_RoiSetAuto-41.zip Distance px	6	8778.6	0.353043	572.936	15.3221	140.178
	con_07m_m67_001	con_07m_m67_001.xlsx_RoiSetAuto-42.zip Distance px	9	7705.26	0.562832	572.936	13.4487	140.178
	con_07m_m67_001	con_07m_m67_001.xlsx_RoiSetAuto-43.zip Distance px	79	12546.1	0.735883	572.936	21.898	140.178
	con_07m_m67_001	con_07m_m67_001.xlsx_RoiSetAuto-44.zip Distance px	5	9482.36	0.482982	572.936	16.5505	140.178
	con_07m_m67_001	con_07m_m67_001.xlsx_RoiSetAuto-46.zip Distance px	4	7573.6	0.477777	572.936	13.2189	140.178
	con_07m_m67_001	con_07m_m67_001.xlsx_RoiSetAuto-47.zip Distance px	5	7071.82	0.322661	572.936	12.3431	140.178
	con_07m_m67_001	con_07m_m67_001.xlsx_RoiSetAuto-48.zip Distance px	42	9402.43	0.585573	572.936	16.411	140.178
	con_07m_m67_001	con_07m_m67_001.xlsx_RoiSetAuto-49.zip Distance px	5	7781.82	0.460737	572.936	13.5824	140.178
	con_07m_m67_001	con_07m_m67_001.xlsx_RoiSetAuto-50.zip Distance px	5	8114.6	0.341964	572.936	14.1632	140.178
	con_07m_m67_001	con_07m_m67_001.xlsx_RoiSetAuto-51.zip Distance px	12	8558.67	0.520424	572.936	14.9383	140.178
	con_07m_m67_001	con_07m_m67_001.xlsx_RoiSetAuto-52.zip Distance px	6	7832.8	0.242257	572.936	13.6713	140.178
	con_07m_m67_001	con_07m_m67_001.xlsx_RoiSetAuto-53.zip Distance px	6	7883.22	0.375335	572.936	13.7593	140.178
	con_07m_m67_001	con_07m_m67_001.xlsx_RoiSetAuto-54.zip Distance px	14	9240.22	0.746901	572.936	16.1278	140.178
	con_07m_m67_001	con_07m_m67_001.xlsx_RoiSetAuto-55.zip Distance px	8	8551.56	0.500934	572.936	14.9259	140.178
	con_07m_m67_001	con_07m_m67_001.xlsx_RoiSetAuto-56.zip Distance px	13	8400.56	0.478234	572.936	14.6623	140.178
	con_07m_m67_001	con_07m_m67_001.xlsx_RoiSetAuto-57.zip Distance px	40	14547	0.929601	572.936	25.3903	140.178
	con_07m_m67_001	con_07m_m67_001.xlsx_RoiSetAuto-58.zip Distance px	82	16271.1	1.16828	572.936	28.3995	140.178
	con_07m_m67_001	con_07m_m67_001.xlsx_RoiSetAuto-59.zip Distance px	4	9341.38	0.599413	572.936	16.3044	140.178
	con_07m_m67_001	con_07m_m67_001.xlsx_RoiSetAuto-6.zip Distance px	4	8202.94	0.39094	572.936	14.3174	140.178
	con_07m_m67_001	con_07m_m67_001.xlsx_RoiSetAuto-60.zip Distance px	6	7311.9	0.167768	572.936	12.7622	140.178
	con_07m_m67_001	con_07m_m67_001.xlsx_RoiSetAuto-61.zip Distance px	12	13494.7	0.492792	572.936	23.5535	140.178
	con_07m_m67_001	con_07m_m67_001.xlsx_RoiSetAuto-62.zip Distance px	4	8227.18	0.203415	572.936	14.3597	140.178
	con_07m_m67_001	con_07m_m67_001.xlsx_RoiSetAuto-63.zip Distance px	6	7875.31	0.321973	572.936	13.7455	140.178
	con_07m_m67_001	con_07m_m67_001.xlsx_RoiSetAuto-64.zip Distance px	4	8955.69	0.401619	572.936	15.6312	140.178
	con_07m_m67_001	con_07m_m67_001.xlsx_RoiSetAuto-66.zip Distance px	5	6972.35	0.500972	572.936	12.1695	140.178
	con_07m_m67_001	con_07m_m67_001.xlsx_RoiSetAuto-67.zip Distance px	12	8887.45	0.360307	572.936	15.5121	140.178
	con_07m_m67_001	con_07m_m67_001.xlsx_RoiSetAuto-68.zip Distance px	6	8217.15	0.374865	572.936	14.3422	140.178
	con_07m_m67_001	con_07m_m67_001.xlsx_RoiSetAuto-69.zip Distance px	40	10859.9	0.629846	572.936	18.9548	140.178
	con_07m_m67_001	con_07m_m67_001.xlsx_RoiSetAuto-7.zip Distance px	25	9821.26	0.629641	572.936	17.142	140.178
	con_07m_m67_001	con_07m_m67_001.xlsx_RoiSetAuto-70.zip Distance px	7	8853.82	0.335589	572.936	15.4534	140.178
	con_07m_m67_001	con_07m_m67_001.xlsx_RoiSetAuto-71.zip Distance px	4	8632.45	0.193888	572.936	15.067	140.178
	con_07m_m67_001	con_07m_m67_001.xlsx_RoiSetAuto-73.zip Distance px	4	8725.97	0.317496	572.936	15.2303	140.178
	con_07m_m67_001	con_07m_m67_001.xlsx_RoiSetAuto-75.zip Distance px	4	8577.51	0.212267	572.936	14.9712	140.178
	con_07m_m67_001	con_07m_m67_001.xlsx_RoiSetAuto-76.zip Distance px	21	9815.94	0.614655	572.936	17.1327	140.178
	con_07m_m67_001	con_07m_m67_001.xlsx_RoiSetAuto-78.zip Distance px	6	8893.11	0.548561	572.936	15.522	140.178
	con_07m_m67_001	con_07m_m67_001.xlsx_RoiSetAuto-80.zip Distance px	13	11607.3	0.393048	572.936	20.2594	140.178
	con_07m_m67_001	con_07m_m67_001.xlsx_RoiSetAuto-81.zip Distance px	32	14229.7	0.766012	572.936	24.8364	140.178
	con_07m_m67_001	con_07m_m67_001.xlsx_RoiSetAuto-82.zip Distance px	5	8758.65	0.609278	572.936	15.2873	140.178
	con_07m_m67_001	con_07m_m67_001.xlsx_RoiSetAuto-84.zip Distance px	4	9145.92	0.204095	572.936	15.9632	140.178
	con_07m_m67_001	con_07m_m67_001.xlsx_RoiSetAuto-85.zip Distance px	4	8390.39	0.138715	572.936	14.6446	140.178
	con_07m_m67_001	con_07m_m67_001.xlsx_RoiSetAuto-86.zip Distance px	4	7200.19	0.428416	572.936	12.5672	140.178
	con_07m_m67_001	con_07m_m67_001.xlsx_RoiSetAuto-87.zip Distance px	39	13777.6	0.80166	572.936	24.0474	140.178
	con_07m_m67_001	con_07m_m67_001.xlsx_RoiSetAuto-89.zip Distance px	4	8745.94	0.625551	572.936	15.2651	140.178
	con_07m_m67_001	con_07m_m67_001.xlsx_RoiSetAuto-9.zip Distance px	13	8864.34	0.617056	572.936	15.4718	140.178
	con_07m_m67_001	con_07m_m67_001.xlsx_RoiSetAuto-90.zip Distance px	5	9675.36	0.195343	572.936	16.8873	140.178
	con_07m_m67_001	con_07m_m67_001.xlsx_RoiSetAuto-91.zip Distance px	27	10515.2	0.55944	572.936	18.3533	140.178
	con_07m_m67_001	con_07m_m67_001.xlsx_RoiSetAuto-93.zip Distance px	31	12182.3	0.83046	572.936	21.2629	140.178
	con_07m_m67_001	con_07m_m67_001.xlsx_RoiSetAuto-94.zip Distance px	7	8842.2	0.433155	572.936	15.4331	140.178
	con_07m_m67_001	con_07m_m67_001.xlsx_RoiSetAuto-95.zip Distance px	7	9688.31	0.496876	572.936	16.9099	140.178
	con_07m_m67_001	con_07m_m67_001.xlsx_RoiSetAuto-96.zip Distance px	5	10044.3	0.252691	572.936	17.5313	140.178
	con_07m_m67_001	con_07m_m67_001.xlsx_RoiSetAuto-97.zip Distance px	14	9627.93	0.630805	572.936	16.8046	140.178
	con_07m_m67_001	con_07m_m67_001.xlsx_RoiSetAuto-99.zip Distance px	5	10090.5	0.167886	572.936	17.6119	140.178
	con_07m_m67_002	con_07m_m67_002.xlsx_RoiSetAuto-1.zip Distance px	6	4988.29	0.527404	377.524	13.2131	55.36
	con_07m_m67_002	con_07m_m67_002.xlsx_RoiSetAuto-10.zip Distance px	128	7592.33	1.18113	377.524	20.1108	55.36
	con_07m_m67_002	con_07m_m67_002.xlsx_RoiSetAuto-11.zip Distance px	26	6109.28	0.747652	377.524	16.1825	55.36
	con_07m_m67_002	con_07m_m67_002.xlsx_RoiSetAuto-12.zip Distance px	15	5412.84	0.646146	377.524	14.3377	55.36
	con_07m_m67_002	con_07m_m67_002.xlsx_RoiSetAuto-13.zip Distance px	11	5423.06	0.534524	377.524	14.3648	55.36
	con_07m_m67_002	con_07m_m67_002.xlsx_RoiSetAuto-14.zip Distance px	14	5209.81	0.639897	377.524	13.7999	55.36
	con_07m_m67_002	con_07m_m67_002.xlsx_RoiSetAuto-15.zip Distance px	4	4981.71	0.493136	377.524	13.1957	55.36
	con_07m_m67_002	con_07m_m67_002.xlsx_RoiSetAuto-18.zip Distance px	4	5175.7	0.625959	377.524	13.7096	55.36
	con_07m_m67_002	con_07m_m67_002.xlsx_RoiSetAuto-19.zip Distance px	4	5609.72	0.423317	377.524	14.8592	55.36
	con_07m_m67_002	con_07m_m67_002.xlsx_RoiSetAuto-2.zip Distance px	38	8253.41	1.07782	377.524	21.8619	55.36
	con_07m_m67_002	con_07m_m67_002.xlsx_RoiSetAuto-20.zip Distance px	46	6266.75	0.691213	377.524	16.5996	55.36
	con_07m_m67_002	con_07m_m67_002.xlsx_RoiSetAuto-21.zip Distance px	8	5707.71	0.598563	377.524	15.1188	55.36
	con_07m_m67_002	con_07m_m67_002.xlsx_RoiSetAuto-23.zip Distance px	57	6691.47	0.876116	377.524	17.7246	55.36
	con_07m_m67_002	con_07m_m67_002.xlsx_RoiSetAuto-24.zip Distance px	81	6799.52	1.19354	377.524	18.0108	55.36
	con_07m_m67_002	con_07m_m67_002.xlsx_RoiSetAuto-25.zip Distance px	29	6772.58	0.98993	377.524	17.9395	55.36
	con_07m_m67_002	con_07m_m67_002.xlsx_RoiSetAuto-26.zip Distance px	32	7025.57	0.649519	377.524	18.6096	55.36
	con_07m_m67_002	con_07m_m67_002.xlsx_RoiSetAuto-27.zip Distance px	4	5484.5	0.28171	377.524	14.5275	55.36
	con_07m_m67_002	con_07m_m67_002.xlsx_RoiSetAuto-28.zip Distance px	11	5226.15	0.603599	377.524	13.8432	55.36
	con_07m_m67_002	con_07m_m67_002.xlsx_RoiSetAuto-29.zip Distance px	14	4792.85	0.651657	377.524	12.6955	55.36
	con_07m_m67_002	con_07m_m67_002.xlsx_RoiSetAuto-30.zip Distance px	6	4826.74	0.755666	377.524	12.7852	55.36
	con_07m_m67_002	con_07m_m67_002.xlsx_RoiSetAuto-31.zip Distance px	5	4503.15	0.606238	377.524	11.9281	55.36
	con_07m_m67_002	con_07m_m67_002.xlsx_RoiSetAuto-32.zip Distance px	11	5491.49	0.567029	377.524	14.546	55.36
	con_07m_m67_002	con_07m_m67_002.xlsx_RoiSetAuto-33.zip Distance px	8	4816.14	0.592013	377.524	12.7571	55.36
	con_07m_m67_002	con_07m_m67_002.xlsx_RoiSetAuto-34.zip Distance px	13	6812.03	0.418098	377.524	18.044	55.36
	con_07m_m67_002	con_07m_m67_002.xlsx_RoiSetAuto-35.zip Distance px	4	4734.55	0.26536	377.524	12.541	55.36
	con_07m_m67_002	con_07m_m67_002.xlsx_RoiSetAuto-36.zip Distance px	4	5187.45	0.261775	377.524	13.7407	55.36
	con_07m_m67_002	con_07m_m67_002.xlsx_RoiSetAuto-37.zip Distance px	49	7060.06	0.7861	377.524	18.7009	55.36
	con_07m_m67_002	con_07m_m67_002.xlsx_RoiSetAuto-38.zip Distance px	4	5479.34	0.233789	377.524	14.5139	55.36
	con_07m_m67_002	con_07m_m67_002.xlsx_RoiSetAuto-39.zip Distance px	4	4178.19	0.27358	377.524	11.0673	55.36
	con_07m_m67_002	con_07m_m67_002.xlsx_RoiSetAuto-40.zip Distance px	44	6035.73	0.880017	377.524	15.9876	55.36
	con_07m_m67_002	con_07m_m67_002.xlsx_RoiSetAuto-41.zip Distance px	7	5419.3	0.739062	377.524	14.3548	55.36
	con_07m_m67_002	con_07m_m67_002.xlsx_RoiSetAuto-43.zip Distance px	4	4767.15	0.488862	377.524	12.6274	55.36
	con_07m_m67_002	con_07m_m67_002.xlsx_RoiSetAuto-44.zip Distance px	12	5957.99	0.710075	377.524	15.7817	55.36
	con_07m_m67_002	con_07m_m67_002.xlsx_RoiSetAuto-46.zip Distance px	4	4191.92	0.661271	377.524	11.1037	55.36
	con_07m_m67_002	con_07m_m67_002.xlsx_RoiSetAuto-47.zip Distance px	7	5108.46	0.494048	377.524	13.5315	55.36
	con_07m_m67_002	con_07m_m67_002.xlsx_RoiSetAuto-48.zip Distance px	5	5459.3	0.486576	377.524	14.4608	55.36
	con_07m_m67_002	con_07m_m67_002.xlsx_RoiSetAuto-49.zip Distance px	4	4263.95	0.286619	377.524	11.2945	55.36
	con_07m_m67_002	con_07m_m67_002.xlsx_RoiSetAuto-5.zip Distance px	33	6198.06	0.783587	377.524	16.4176	55.36
	con_07m_m67_002	con_07m_m67_002.xlsx_RoiSetAuto-50.zip Distance px	13	5758.07	0.614952	377.524	15.2522	55.36
	con_07m_m67_002	con_07m_m67_002.xlsx_RoiSetAuto-51.zip Distance px	5	5309.55	0.521859	377.524	14.0641	55.36
	con_07m_m67_002	con_07m_m67_002.xlsx_RoiSetAuto-52.zip Distance px	11	4390.57	0.349266	377.524	11.6299	55.36
	con_07m_m67_002	con_07m_m67_002.xlsx_RoiSetAuto-53.zip Distance px	7	5313.12	0.162153	377.524	14.0736	55.36
	con_07m_m67_002	con_07m_m67_002.xlsx_RoiSetAuto-54.zip Distance px	6	4106.12	0.261714	377.524	10.8764	55.36
	con_07m_m67_002	con_07m_m67_002.xlsx_RoiSetAuto-55.zip Distance px	22	5382.73	0.586693	377.524	14.258	55.36
	con_07m_m67_002	con_07m_m67_002.xlsx_RoiSetAuto-57.zip Distance px	4	4170.77	0.541236	377.524	11.0477	55.36
	con_07m_m67_002	con_07m_m67_002.xlsx_RoiSetAuto-58.zip Distance px	16	5425.48	0.774113	377.524	14.3712	55.36
	con_07m_m67_002	con_07m_m67_002.xlsx_RoiSetAuto-59.zip Distance px	14	5298.23	0.542713	377.524	14.0341	55.36
	con_07m_m67_002	con_07m_m67_002.xlsx_RoiSetAuto-6.zip Distance px	15	5578.82	0.93888	377.524	14.7774	55.36
	con_07m_m67_002	con_07m_m67_002.xlsx_RoiSetAuto-60.zip Distance px	15	4529.99	0.547055	377.524	11.9992	55.36
	con_07m_m67_002	con_07m_m67_002.xlsx_RoiSetAuto-61.zip Distance px	7	4914.23	0.497542	377.524	13.017	55.36
	con_07m_m67_002	con_07m_m67_002.xlsx_RoiSetAuto-63.zip Distance px	10	6660.16	0.469314	377.524	17.6417	55.36
	con_07m_m67_002	con_07m_m67_002.xlsx_RoiSetAuto-7.zip Distance px	56	7512.21	0.928505	377.524	19.8986	55.36
	con_07m_m67_002	con_07m_m67_002.xlsx_RoiSetAuto-8.zip Distance px	6	4718.16	0.662543	377.524	12.4976	55.36
	con_07m_m67_002	con_07m_m67_002.xlsx_RoiSetAuto-9.zip Distance px	9	3657.68	0.501515	377.524	9.68859	55.36
	con_08m_m67_001	con_08m_m67_001.xlsx_RoiSetAuto-10.zip Distance px	6	7894.83	0.504134	566.609	13.9335	222.044
	con_08m_m67_001	con_08m_m67_001.xlsx_RoiSetAuto-100.zip Distance px	4	8272.58	0.192281	566.609	14.6001	222.044
	con_08m_m67_001	con_08m_m67_001.xlsx_RoiSetAuto-101.zip Distance px	22	8088.67	0.576387	566.609	14.2756	222.044
	con_08m_m67_001	con_08m_m67_001.xlsx_RoiSetAuto-102.zip Distance px	17	9834.07	0.753696	566.609	17.356	222.044
	con_08m_m67_001	con_08m_m67_001.xlsx_RoiSetAuto-103.zip Distance px	27	10375.9	0.727988	566.609	18.3122	222.044
	con_08m_m67_001	con_08m_m67_001.xlsx_RoiSetAuto-104.zip Distance px	9	7759.71	0.776639	566.609	13.695	222.044
	con_08m_m67_001	con_08m_m67_001.xlsx_RoiSetAuto-105.zip Distance px	6	8740.5	0.320035	566.609	15.426	222.044
	con_08m_m67_001	con_08m_m67_001.xlsx_RoiSetAuto-106.zip Distance px	51	11233.2	0.910121	566.609	19.8253	222.044
	con_08m_m67_001	con_08m_m67_001.xlsx_RoiSetAuto-107.zip Distance px	13	9110.77	0.743324	566.609	16.0795	222.044
	con_08m_m67_001	con_08m_m67_001.xlsx_RoiSetAuto-108.zip Distance px	5	7738.13	0.455641	566.609	13.6569	222.044
	con_08m_m67_001	con_08m_m67_001.xlsx_RoiSetAuto-109.zip Distance px	4	8200.49	0.167054	566.609	14.4729	222.044
	con_08m_m67_001	con_08m_m67_001.xlsx_RoiSetAuto-11.zip Distance px	30	9861.52	1.09378	566.609	17.4044	222.044
	con_08m_m67_001	con_08m_m67_001.xlsx_RoiSetAuto-110.zip Distance px	44	14917.9	1.00633	566.609	26.3284	222.044
	con_08m_m67_001	con_08m_m67_001.xlsx_RoiSetAuto-111.zip Distance px	26	9520.79	0.625478	566.609	16.8031	222.044
	con_08m_m67_001	con_08m_m67_001.xlsx_RoiSetAuto-112.zip Distance px	13	7694.87	0.687377	566.609	13.5806	222.044
	con_08m_m67_001	con_08m_m67_001.xlsx_RoiSetAuto-113.zip Distance px	32	9385.65	0.990255	566.609	16.5646	222.044
	con_08m_m67_001	con_08m_m67_001.xlsx_RoiSetAuto-114.zip Distance px	46	10993.5	0.593027	566.609	19.4023	222.044
	con_08m_m67_001	con_08m_m67_001.xlsx_RoiSetAuto-115.zip Distance px	7	8762.63	0.63386	566.609	15.465	222.044
	con_08m_m67_001	con_08m_m67_001.xlsx_RoiSetAuto-116.zip Distance px	4	7314.99	0.571639	566.609	12.9101	222.044
	con_08m_m67_001	con_08m_m67_001.xlsx_RoiSetAuto-117.zip Distance px	33	11437.1	0.984051	566.609	20.1851	222.044
	con_08m_m67_001	con_08m_m67_001.xlsx_RoiSetAuto-118.zip Distance px	19	8546.7	0.574479	566.609	15.0839	222.044
	con_08m_m67_001	con_08m_m67_001.xlsx_RoiSetAuto-119.zip Distance px	10	8181.32	0.452565	566.609	14.4391	222.044
	con_08m_m67_001	con_08m_m67_001.xlsx_RoiSetAuto-12.zip Distance px	46	11473.9	1.05351	566.609	20.2501	222.044
	con_08m_m67_001	con_08m_m67_001.xlsx_RoiSetAuto-120.zip Distance px	15	8391.98	0.595977	566.609	14.8109	222.044
	con_08m_m67_001	con_08m_m67_001.xlsx_RoiSetAuto-121.zip Distance px	38	10491.9	1.22886	566.609	18.517	222.044
	con_08m_m67_001	con_08m_m67_001.xlsx_RoiSetAuto-122.zip Distance px	5	7511.9	0.205602	566.609	13.2576	222.044
	con_08m_m67_001	con_08m_m67_001.xlsx_RoiSetAuto-123.zip Distance px	5	7026.47	0.434236	566.609	12.4009	222.044
	con_08m_m67_001	con_08m_m67_001.xlsx_RoiSetAuto-124.zip Distance px	20	9343.26	0.877352	566.609	16.4898	222.044
	con_08m_m67_001	con_08m_m67_001.xlsx_RoiSetAuto-125.zip Distance px	4	7215.99	0.327527	566.609	12.7354	222.044
	con_08m_m67_001	con_08m_m67_001.xlsx_RoiSetAuto-126.zip Distance px	33	9647.03	0.96058	566.609	17.0259	222.044
	con_08m_m67_001	con_08m_m67_001.xlsx_RoiSetAuto-127.zip Distance px	18	8356.29	0.579345	566.609	14.7479	222.044
	con_08m_m67_001	con_08m_m67_001.xlsx_RoiSetAuto-128.zip Distance px	4	7254.27	0.467729	566.609	12.803	222.044
	con_08m_m67_001	con_08m_m67_001.xlsx_RoiSetAuto-129.zip Distance px	7	8493.16	0.8262	566.609	14.9894	222.044
	con_08m_m67_001	con_08m_m67_001.xlsx_RoiSetAuto-13.zip Distance px	9	5684.36	0.764006	566.609	10.0322	222.044
	con_08m_m67_001	con_08m_m67_001.xlsx_RoiSetAuto-130.zip Distance px	8	8441.3	0.391923	566.609	14.8979	222.044
	con_08m_m67_001	con_08m_m67_001.xlsx_RoiSetAuto-131.zip Distance px	22	8864.15	0.80269	566.609	15.6442	222.044
	con_08m_m67_001	con_08m_m67_001.xlsx_RoiSetAuto-132.zip Distance px	15	10897.2	0.309198	566.609	19.2323	222.044
	con_08m_m67_001	con_08m_m67_001.xlsx_RoiSetAuto-133.zip Distance px	15	8301.15	0.411876	566.609	14.6506	222.044
	con_08m_m67_001	con_08m_m67_001.xlsx_RoiSetAuto-134.zip Distance px	4	8800.99	0.16547	566.609	15.5327	222.044
	con_08m_m67_001	con_08m_m67_001.xlsx_RoiSetAuto-136.zip Distance px	6	8755.27	0.196087	566.609	15.452	222.044
	con_08m_m67_001	con_08m_m67_001.xlsx_RoiSetAuto-137.zip Distance px	4	8037.39	0.132221	566.609	14.1851	222.044
	con_08m_m67_001	con_08m_m67_001.xlsx_RoiSetAuto-138.zip Distance px	20	11504.4	0.545154	566.609	20.3039	222.044
	con_08m_m67_001	con_08m_m67_001.xlsx_RoiSetAuto-139.zip Distance px	8	8474.92	0.456299	566.609	14.9572	222.044
	con_08m_m67_001	con_08m_m67_001.xlsx_RoiSetAuto-140.zip Distance px	4	8779.19	0.182853	566.609	15.4942	222.044
	con_08m_m67_001	con_08m_m67_001.xlsx_RoiSetAuto-141.zip Distance px	6	7617.08	0.247358	566.609	13.4433	222.044
	con_08m_m67_001	con_08m_m67_001.xlsx_RoiSetAuto-142.zip Distance px	9	9163.06	0.300208	566.609	16.1717	222.044
	con_08m_m67_001	con_08m_m67_001.xlsx_RoiSetAuto-143.zip Distance px	4	7835.89	0.672	566.609	13.8294	222.044
	con_08m_m67_001	con_08m_m67_001.xlsx_RoiSetAuto-144.zip Distance px	4	8634.9	0.642409	566.609	15.2396	222.044
	con_08m_m67_001	con_08m_m67_001.xlsx_RoiSetAuto-145.zip Distance px	4	7532.71	0.214691	566.609	13.2944	222.044
	con_08m_m67_001	con_08m_m67_001.xlsx_RoiSetAuto-146.zip Distance px	8	9435.86	0.382862	566.609	16.6532	222.044
	con_08m_m67_001	con_08m_m67_001.xlsx_RoiSetAuto-147.zip Distance px	6	8813.12	0.408906	566.609	15.5541	222.044
	con_08m_m67_001	con_08m_m67_001.xlsx_RoiSetAuto-148.zip Distance px	8	10830.7	0.450147	566.609	19.115	222.044
	con_08m_m67_001	con_08m_m67_001.xlsx_RoiSetAuto-15.zip Distance px	41	10698	0.98087	566.609	18.8807	222.044
	con_08m_m67_001	con_08m_m67_001.xlsx_RoiSetAuto-16.zip Distance px	23	7079.35	0.622829	566.609	12.4942	222.044
	con_08m_m67_001	con_08m_m67_001.xlsx_RoiSetAuto-17.zip Distance px	28	5453.92	0.633423	566.609	9.62553	222.044
	con_08m_m67_001	con_08m_m67_001.xlsx_RoiSetAuto-18.zip Distance px	4	6557.28	0.256749	566.609	11.5728	222.044
	con_08m_m67_001	con_08m_m67_001.xlsx_RoiSetAuto-19.zip Distance px	57	9486.32	0.833224	566.609	16.7423	222.044
	con_08m_m67_001	con_08m_m67_001.xlsx_RoiSetAuto-2.zip Distance px	40	24915.3	1.06787	566.609	43.9726	222.044
	con_08m_m67_001	con_08m_m67_001.xlsx_RoiSetAuto-20.zip Distance px	65	14274.9	1.20378	566.609	25.1935	222.044
	con_08m_m67_001	con_08m_m67_001.xlsx_RoiSetAuto-21.zip Distance px	38	16518	1.11835	566.609	29.1523	222.044
	con_08m_m67_001	con_08m_m67_001.xlsx_RoiSetAuto-22.zip Distance px	40	8591.52	0.720869	566.609	15.163	222.044
	con_08m_m67_001	con_08m_m67_001.xlsx_RoiSetAuto-23.zip Distance px	30	8662.87	0.713997	566.609	15.289	222.044
	con_08m_m67_001	con_08m_m67_001.xlsx_RoiSetAuto-24.zip Distance px	12	9215.09	0.907202	566.609	16.2636	222.044
	con_08m_m67_001	con_08m_m67_001.xlsx_RoiSetAuto-25.zip Distance px	20	8214.28	0.870466	566.609	14.4973	222.044
	con_08m_m67_001	con_08m_m67_001.xlsx_RoiSetAuto-26.zip Distance px	8	6576.67	0.458187	566.609	11.6071	222.044
	con_08m_m67_001	con_08m_m67_001.xlsx_RoiSetAuto-27.zip Distance px	12	6178.85	0.714496	566.609	10.9049	222.044
	con_08m_m67_001	con_08m_m67_001.xlsx_RoiSetAuto-28.zip Distance px	101	14703.4	1.60562	566.609	25.9498	222.044
	con_08m_m67_001	con_08m_m67_001.xlsx_RoiSetAuto-29.zip Distance px	4	6717.57	0.371748	566.609	11.8557	222.044
	con_08m_m67_001	con_08m_m67_001.xlsx_RoiSetAuto-3.zip Distance px	83	14050.3	1.03594	566.609	24.7972	222.044
	con_08m_m67_001	con_08m_m67_001.xlsx_RoiSetAuto-30.zip Distance px	6	6508.33	0.170306	566.609	11.4864	222.044
	con_08m_m67_001	con_08m_m67_001.xlsx_RoiSetAuto-31.zip Distance px	104	16476.5	1.06622	566.609	29.0791	222.044
	con_08m_m67_001	con_08m_m67_001.xlsx_RoiSetAuto-32.zip Distance px	7	7211.03	0.36848	566.609	12.7266	222.044
	con_08m_m67_001	con_08m_m67_001.xlsx_RoiSetAuto-33.zip Distance px	4	5903.7	0.274376	566.609	10.4194	222.044
	con_08m_m67_001	con_08m_m67_001.xlsx_RoiSetAuto-35.zip Distance px	5	7281.45	0.52717	566.609	12.8509	222.044
	con_08m_m67_001	con_08m_m67_001.xlsx_RoiSetAuto-36.zip Distance px	6	6143.09	0.362519	566.609	10.8418	222.044
	con_08m_m67_001	con_08m_m67_001.xlsx_RoiSetAuto-37.zip Distance px	10	6916.82	0.328577	566.609	12.2074	222.044
	con_08m_m67_001	con_08m_m67_001.xlsx_RoiSetAuto-39.zip Distance px	7	7181.81	0.325932	566.609	12.6751	222.044
	con_08m_m67_001	con_08m_m67_001.xlsx_RoiSetAuto-4.zip Distance px	48	7953.26	0.66278	566.609	14.0366	222.044
	con_08m_m67_001	con_08m_m67_001.xlsx_RoiSetAuto-41.zip Distance px	6	7130.29	0.188716	566.609	12.5841	222.044
	con_08m_m67_001	con_08m_m67_001.xlsx_RoiSetAuto-42.zip Distance px	9	7721.11	0.497661	566.609	13.6269	222.044
	con_08m_m67_001	con_08m_m67_001.xlsx_RoiSetAuto-43.zip Distance px	29	9050.48	1.11543	566.609	15.9731	222.044
	con_08m_m67_001	con_08m_m67_001.xlsx_RoiSetAuto-44.zip Distance px	4	7216.3	0.131211	566.609	12.7359	222.044
	con_08m_m67_001	con_08m_m67_001.xlsx_RoiSetAuto-45.zip Distance px	54	13354.6	0.9996	566.609	23.5693	222.044
	con_08m_m67_001	con_08m_m67_001.xlsx_RoiSetAuto-46.zip Distance px	19	11210.1	0.639325	566.609	19.7845	222.044
	con_08m_m67_001	con_08m_m67_001.xlsx_RoiSetAuto-47.zip Distance px	95	16743.5	1.33572	566.609	29.5503	222.044
	con_08m_m67_001	con_08m_m67_001.xlsx_RoiSetAuto-48.zip Distance px	25	8236.06	0.708681	566.609	14.5357	222.044
	con_08m_m67_001	con_08m_m67_001.xlsx_RoiSetAuto-49.zip Distance px	5	7369.81	0.447307	566.609	13.0069	222.044
	con_08m_m67_001	con_08m_m67_001.xlsx_RoiSetAuto-5.zip Distance px	89	16273.6	1.19084	566.609	28.7209	222.044
	con_08m_m67_001	con_08m_m67_001.xlsx_RoiSetAuto-50.zip Distance px	12	7960.13	0.574158	566.609	14.0487	222.044
	con_08m_m67_001	con_08m_m67_001.xlsx_RoiSetAuto-51.zip Distance px	5	7321.27	0.27769	566.609	12.9212	222.044
	con_08m_m67_001	con_08m_m67_001.xlsx_RoiSetAuto-52.zip Distance px	4	6073.86	0.626441	566.609	10.7197	222.044
	con_08m_m67_001	con_08m_m67_001.xlsx_RoiSetAuto-53.zip Distance px	6	7447.61	0.370507	566.609	13.1442	222.044
	con_08m_m67_001	con_08m_m67_001.xlsx_RoiSetAuto-54.zip Distance px	12	23086.7	0.672177	566.609	40.7453	222.044
	con_08m_m67_001	con_08m_m67_001.xlsx_RoiSetAuto-57.zip Distance px	54	13545.8	0.95776	566.609	23.9067	222.044
	con_08m_m67_001	con_08m_m67_001.xlsx_RoiSetAuto-58.zip Distance px	33	10113.4	0.91785	566.609	17.8489	222.044
	con_08m_m67_001	con_08m_m67_001.xlsx_RoiSetAuto-59.zip Distance px	8	7639.87	0.621167	566.609	13.4835	222.044
	con_08m_m67_001	con_08m_m67_001.xlsx_RoiSetAuto-6.zip Distance px	31	11172.3	0.654641	566.609	19.7178	222.044
	con_08m_m67_001	con_08m_m67_001.xlsx_RoiSetAuto-60.zip Distance px	45	9218.45	0.82599	566.609	16.2695	222.044
	con_08m_m67_001	con_08m_m67_001.xlsx_RoiSetAuto-61.zip Distance px	5	7045.61	0.214286	566.609	12.4347	222.044
	con_08m_m67_001	con_08m_m67_001.xlsx_RoiSetAuto-63.zip Distance px	5	7540.54	0.339486	566.609	13.3082	222.044
	con_08m_m67_001	con_08m_m67_001.xlsx_RoiSetAuto-64.zip Distance px	17	7579.06	0.585985	566.609	13.3762	222.044
	con_08m_m67_001	con_08m_m67_001.xlsx_RoiSetAuto-65.zip Distance px	6	7222.4	0.729187	566.609	12.7467	222.044
	con_08m_m67_001	con_08m_m67_001.xlsx_RoiSetAuto-66.zip Distance px	13	8065.4	0.528694	566.609	14.2345	222.044
	con_08m_m67_001	con_08m_m67_001.xlsx_RoiSetAuto-68.zip Distance px	4	7591.81	0.511636	566.609	13.3987	222.044
	con_08m_m67_001	con_08m_m67_001.xlsx_RoiSetAuto-69.zip Distance px	4	7109.39	0.302102	566.609	12.5473	222.044
	con_08m_m67_001	con_08m_m67_001.xlsx_RoiSetAuto-7.zip Distance px	18	15857.3	0.360852	566.609	27.9863	222.044
	con_08m_m67_001	con_08m_m67_001.xlsx_RoiSetAuto-70.zip Distance px	22	20468.3	0.480046	566.609	36.1242	222.044
	con_08m_m67_001	con_08m_m67_001.xlsx_RoiSetAuto-72.zip Distance px	20	8266.99	0.601565	566.609	14.5903	222.044
	con_08m_m67_001	con_08m_m67_001.xlsx_RoiSetAuto-74.zip Distance px	30	8193.15	0.647699	566.609	14.46	222.044
	con_08m_m67_001	con_08m_m67_001.xlsx_RoiSetAuto-76.zip Distance px	5	7434.56	0.382633	566.609	13.1211	222.044
	con_08m_m67_001	con_08m_m67_001.xlsx_RoiSetAuto-77.zip Distance px	49	10509.6	0.794137	566.609	18.5482	222.044
	con_08m_m67_001	con_08m_m67_001.xlsx_RoiSetAuto-78.zip Distance px	34	8810.15	0.794793	566.609	15.5489	222.044
	con_08m_m67_001	con_08m_m67_001.xlsx_RoiSetAuto-79.zip Distance px	7	8258.97	0.421781	566.609	14.5761	222.044
	con_08m_m67_001	con_08m_m67_001.xlsx_RoiSetAuto-8.zip Distance px	8	6606.71	0.342206	566.609	11.6601	222.044
	con_08m_m67_001	con_08m_m67_001.xlsx_RoiSetAuto-80.zip Distance px	11	8513.52	0.669638	566.609	15.0254	222.044
	con_08m_m67_001	con_08m_m67_001.xlsx_RoiSetAuto-81.zip Distance px	9	7173.47	0.307271	566.609	12.6603	222.044
	con_08m_m67_001	con_08m_m67_001.xlsx_RoiSetAuto-82.zip Distance px	34	8631.63	0.706503	566.609	15.2338	222.044
	con_08m_m67_001	con_08m_m67_001.xlsx_RoiSetAuto-83.zip Distance px	4	8050.86	0.621121	566.609	14.2088	222.044
	con_08m_m67_001	con_08m_m67_001.xlsx_RoiSetAuto-84.zip Distance px	4	7715.75	0.279117	566.609	13.6174	222.044
	con_08m_m67_001	con_08m_m67_001.xlsx_RoiSetAuto-85.zip Distance px	6	8229.32	0.331186	566.609	14.5238	222.044
	con_08m_m67_001	con_08m_m67_001.xlsx_RoiSetAuto-86.zip Distance px	7	8077.72	0.607944	566.609	14.2562	222.044
	con_08m_m67_001	con_08m_m67_001.xlsx_RoiSetAuto-87.zip Distance px	8	8728.97	0.692212	566.609	15.4056	222.044
	con_08m_m67_001	con_08m_m67_001.xlsx_RoiSetAuto-88.zip Distance px	54	9354.49	0.706982	566.609	16.5096	222.044
	con_08m_m67_001	con_08m_m67_001.xlsx_RoiSetAuto-89.zip Distance px	5	6061.56	0.769384	566.609	10.698	222.044
	con_08m_m67_001	con_08m_m67_001.xlsx_RoiSetAuto-9.zip Distance px	39	17437.2	0.572693	566.609	30.7746	222.044
	con_08m_m67_001	con_08m_m67_001.xlsx_RoiSetAuto-90.zip Distance px	4	7538	0.137228	566.609	13.3037	222.044
	con_08m_m67_001	con_08m_m67_001.xlsx_RoiSetAuto-91.zip Distance px	8	8472.15	0.81952	566.609	14.9524	222.044
	con_08m_m67_001	con_08m_m67_001.xlsx_RoiSetAuto-93.zip Distance px	5	7494.47	0.320888	566.609	13.2269	222.044
	con_08m_m67_001	con_08m_m67_001.xlsx_RoiSetAuto-94.zip Distance px	30	8997.15	0.718148	566.609	15.8789	222.044
	con_08m_m67_001	con_08m_m67_001.xlsx_RoiSetAuto-96.zip Distance px	30	10187.1	1.0257	566.609	17.979	222.044
	con_08m_m67_001	con_08m_m67_001.xlsx_RoiSetAuto-97.zip Distance px	4	6838.48	0.247713	566.609	12.0691	222.044
	con_08m_m67_001	con_08m_m67_001.xlsx_RoiSetAuto-98.zip Distance px	6	8179.54	0.182303	566.609	14.4359	222.044
	con_08m_m67_001	con_08m_m67_001.xlsx_RoiSetAuto-99.zip Distance px	18	8938.96	0.491701	566.609	15.7762	222.044
	con_08m_m67_002	con_08m_m67_002.xlsx_RoiSetAuto-10.zip Distance px	110	22023.3	1.25833	693.638	31.7504	193.636
	con_08m_m67_002	con_08m_m67_002.xlsx_RoiSetAuto-11.zip Distance px	41	11562.1	0.578481	693.638	16.6688	193.636
	con_08m_m67_002	con_08m_m67_002.xlsx_RoiSetAuto-13.zip Distance px	136	17589.2	0.850198	693.638	25.3579	193.636
	con_08m_m67_002	con_08m_m67_002.xlsx_RoiSetAuto-15.zip Distance px	36	11071	0.610192	693.638	15.9608	193.636
	con_08m_m67_002	con_08m_m67_002.xlsx_RoiSetAuto-16.zip Distance px	63	16221.6	0.682263	693.638	23.3862	193.636
	con_08m_m67_002	con_08m_m67_002.xlsx_RoiSetAuto-17.zip Distance px	13	10793.4	0.384978	693.638	15.5606	193.636
	con_08m_m67_002	con_08m_m67_002.xlsx_RoiSetAuto-18.zip Distance px	29	10533.2	0.486923	693.638	15.1855	193.636
	con_08m_m67_002	con_08m_m67_002.xlsx_RoiSetAuto-19.zip Distance px	36	10626	0.457458	693.638	15.3193	193.636
	con_08m_m67_002	con_08m_m67_002.xlsx_RoiSetAuto-2.zip Distance px	33	11832.1	0.631596	693.638	17.058	193.636
	con_08m_m67_002	con_08m_m67_002.xlsx_RoiSetAuto-20.zip Distance px	39	10982.4	0.745995	693.638	15.8331	193.636
	con_08m_m67_002	con_08m_m67_002.xlsx_RoiSetAuto-21.zip Distance px	99	15263.3	1.03019	693.638	22.0047	193.636
	con_08m_m67_002	con_08m_m67_002.xlsx_RoiSetAuto-22.zip Distance px	14	15132.2	0.896506	693.638	21.8157	193.636
	con_08m_m67_002	con_08m_m67_002.xlsx_RoiSetAuto-24.zip Distance px	6	8272.66	0.266374	693.638	11.9265	193.636
	con_08m_m67_002	con_08m_m67_002.xlsx_RoiSetAuto-26.zip Distance px	10	8689.41	0.275762	693.638	12.5273	193.636
	con_08m_m67_002	con_08m_m67_002.xlsx_RoiSetAuto-28.zip Distance px	6	11624.6	0.479283	693.638	16.7589	193.636
	con_08m_m67_002	con_08m_m67_002.xlsx_RoiSetAuto-29.zip Distance px	5	9157.91	0.205874	693.638	13.2027	193.636
	con_08m_m67_002	con_08m_m67_002.xlsx_RoiSetAuto-3.zip Distance px	15	12383.1	0.593784	693.638	17.8524	193.636
	con_08m_m67_002	con_08m_m67_002.xlsx_RoiSetAuto-31.zip Distance px	7	8126.41	0.18974	693.638	11.7156	193.636
	con_08m_m67_002	con_08m_m67_002.xlsx_RoiSetAuto-32.zip Distance px	6	8189.77	0.253338	693.638	11.807	193.636
	con_08m_m67_002	con_08m_m67_002.xlsx_RoiSetAuto-33.zip Distance px	5	8188.61	0.138049	693.638	11.8053	193.636
	con_08m_m67_002	con_08m_m67_002.xlsx_RoiSetAuto-34.zip Distance px	35	10266.1	0.660449	693.638	14.8004	193.636
	con_08m_m67_002	con_08m_m67_002.xlsx_RoiSetAuto-35.zip Distance px	5	8984.72	0.376024	693.638	12.953	193.636
	con_08m_m67_002	con_08m_m67_002.xlsx_RoiSetAuto-37.zip Distance px	78	18738.3	0.53794	693.638	27.0145	193.636
	con_08m_m67_002	con_08m_m67_002.xlsx_RoiSetAuto-39.zip Distance px	35	12723.2	0.466067	693.638	18.3427	193.636
	con_08m_m67_002	con_08m_m67_002.xlsx_RoiSetAuto-4.zip Distance px	16	13940.4	0.694644	693.638	20.0975	193.636
	con_08m_m67_002	con_08m_m67_002.xlsx_RoiSetAuto-41.zip Distance px	8	9771.67	0.3727	693.638	14.0876	193.636
	con_08m_m67_002	con_08m_m67_002.xlsx_RoiSetAuto-42.zip Distance px	5	9037.9	0.270235	693.638	13.0297	193.636
	con_08m_m67_002	con_08m_m67_002.xlsx_RoiSetAuto-43.zip Distance px	7	9644.33	0.228047	693.638	13.904	193.636
	con_08m_m67_002	con_08m_m67_002.xlsx_RoiSetAuto-44.zip Distance px	28	12571.1	0.736143	693.638	18.1234	193.636
	con_08m_m67_002	con_08m_m67_002.xlsx_RoiSetAuto-45.zip Distance px	69	15207.6	0.876381	693.638	21.9244	193.636
	con_08m_m67_002	con_08m_m67_002.xlsx_RoiSetAuto-46.zip Distance px	4	10097.5	0.303955	693.638	14.5573	193.636
	con_08m_m67_002	con_08m_m67_002.xlsx_RoiSetAuto-48.zip Distance px	46	12766.1	0.751882	693.638	18.4045	193.636
	con_08m_m67_002	con_08m_m67_002.xlsx_RoiSetAuto-49.zip Distance px	7	10133.9	0.282371	693.638	14.6097	193.636
	con_08m_m67_002	con_08m_m67_002.xlsx_RoiSetAuto-51.zip Distance px	20	11787.7	0.505499	693.638	16.9941	193.636
	con_08m_m67_002	con_08m_m67_002.xlsx_RoiSetAuto-52.zip Distance px	65	12272	0.721355	693.638	17.6922	193.636
	con_08m_m67_002	con_08m_m67_002.xlsx_RoiSetAuto-54.zip Distance px	70	14622.9	0.843782	693.638	21.0815	193.636
	con_08m_m67_002	con_08m_m67_002.xlsx_RoiSetAuto-56.zip Distance px	5	9129.81	0.265838	693.638	13.1622	193.636
	con_08m_m67_002	con_08m_m67_002.xlsx_RoiSetAuto-58.zip Distance px	19	10676.7	0.614313	693.638	15.3924	193.636
	con_08m_m67_002	con_08m_m67_002.xlsx_RoiSetAuto-59.zip Distance px	36	11650.6	0.601976	693.638	16.7964	193.636
	con_08m_m67_002	con_08m_m67_002.xlsx_RoiSetAuto-65.zip Distance px	11	9464.48	0.234674	693.638	13.6447	193.636
	con_08m_m67_002	con_08m_m67_002.xlsx_RoiSetAuto-67.zip Distance px	5	10636.2	0.253617	693.638	15.3339	193.636
	con_08m_m67_002	con_08m_m67_002.xlsx_RoiSetAuto-7.zip Distance px	75	10778.9	0.736421	693.638	15.5397	193.636
	con_08m_m67_002	con_08m_m67_002.xlsx_RoiSetAuto-70.zip Distance px	16	10833.9	0.428193	693.638	15.619	193.636
	con_08m_m67_002	con_08m_m67_002.xlsx_RoiSetAuto-71.zip Distance px	11	10683.2	0.2289	693.638	15.4017	193.636
	con_08m_m67_002	con_08m_m67_002.xlsx_RoiSetAuto-72.zip Distance px	7	10769.4	0.332802	693.638	15.5259	193.636
	con_08m_m67_002	con_08m_m67_002.xlsx_RoiSetAuto-74.zip Distance px	8	10022.2	0.298718	693.638	14.4488	193.636
	con_08m_m67_002	con_08m_m67_002.xlsx_RoiSetAuto-75.zip Distance px	37	13707.5	0.836225	693.638	19.7617	193.636
	con_08m_m67_002	con_08m_m67_002.xlsx_RoiSetAuto-77.zip Distance px	5	10253.1	0.344795	693.638	14.7816	193.636
	con_08m_m67_002	con_08m_m67_002.xlsx_RoiSetAuto-79.zip Distance px	4	11207.6	0.230159	693.638	16.1577	193.636
	con_08m_m67_002	con_08m_m67_002.xlsx_RoiSetAuto-8.zip Distance px	46	12288.2	0.942384	693.638	17.7157	193.636
	con_08m_m67_002	con_08m_m67_002.xlsx_RoiSetAuto-80.zip Distance px	4	12575.2	0.315194	693.638	18.1294	193.636
	con_08m_m67_002	con_08m_m67_002.xlsx_RoiSetAuto-81.zip Distance px	23	14072.9	0.366729	693.638	20.2886	193.636
	con_08m_m67_002	con_08m_m67_002.xlsx_RoiSetAuto-82.zip Distance px	7	10517	0.195892	693.638	15.1621	193.636
	con_08m_m67_002	con_08m_m67_002.xlsx_RoiSetAuto-83.zip Distance px	15	15017.6	0.399364	693.638	21.6505	193.636
	con_08m_m67_002	con_08m_m67_002.xlsx_RoiSetAuto-84.zip Distance px	20	12916.6	0.54106	693.638	18.6215	193.636
	con_08m_m67_002	con_08m_m67_002.xlsx_RoiSetAuto-85.zip Distance px	19	11596.5	0.631371	693.638	16.7184	193.636
	con_08m_m67_002	con_08m_m67_002.xlsx_RoiSetAuto-87.zip Distance px	11	11570.4	0.453207	693.638	16.6807	193.636
	con_08m_m67_002	con_08m_m67_002.xlsx_RoiSetAuto-88.zip Distance px	18	12427.9	0.54068	693.638	17.917	193.636
	con_08m_m67_002	con_08m_m67_002.xlsx_RoiSetAuto-89.zip Distance px	7	10459.9	0.224577	693.638	15.0798	193.636
	con_08m_m67_002	con_08m_m67_002.xlsx_RoiSetAuto-9.zip Distance px	49	14501.7	1.16848	693.638	20.9067	193.636
	con_08m_m67_002	con_08m_m67_002.xlsx_RoiSetAuto-90.zip Distance px	5	10704.5	0.161691	693.638	15.4324	193.636
	con_08m_m67_002	con_08m_m67_002.xlsx_RoiSetAuto-93.zip Distance px	5	10824.5	0.331391	693.638	15.6054	193.636
	con_08m_m67_002	con_08m_m67_002.xlsx_RoiSetAuto-94.zip Distance px	4	10349.2	0.270625	693.638	14.9202	193.636
	con_08m_m67_002	con_08m_m67_002.xlsx_RoiSetAuto-95.zip Distance px	6	12220.2	0.248828	693.638	17.6176	193.636
	con_08m_m67_003	con_08m_m67_003.xlsx_RoiSetAuto-1.zip Distance px	38	11511.6	1.15937	395.178	29.1302	211.911
	con_08m_m67_003	con_08m_m67_003.xlsx_RoiSetAuto-10.zip Distance px	111	11376.6	1.05344	395.178	28.7886	211.911
	con_08m_m67_003	con_08m_m67_003.xlsx_RoiSetAuto-100.zip Distance px	46	8021.81	0.780186	395.178	20.2993	211.911
	con_08m_m67_003	con_08m_m67_003.xlsx_RoiSetAuto-101.zip Distance px	24	6506.76	0.831485	395.178	16.4654	211.911
	con_08m_m67_003	con_08m_m67_003.xlsx_RoiSetAuto-103.zip Distance px	4	5747.28	0.70579	395.178	14.5435	211.911
	con_08m_m67_003	con_08m_m67_003.xlsx_RoiSetAuto-104.zip Distance px	47	9314.72	1.1089	395.178	23.571	211.911
	con_08m_m67_003	con_08m_m67_003.xlsx_RoiSetAuto-105.zip Distance px	5	5403.93	0.230694	395.178	13.6747	211.911
	con_08m_m67_003	con_08m_m67_003.xlsx_RoiSetAuto-106.zip Distance px	5	5775.62	0.333016	395.178	14.6152	211.911
	con_08m_m67_003	con_08m_m67_003.xlsx_RoiSetAuto-107.zip Distance px	5	5432.29	0.269914	395.178	13.7465	211.911
	con_08m_m67_003	con_08m_m67_003.xlsx_RoiSetAuto-108.zip Distance px	10	7333.42	0.823925	395.178	18.5573	211.911
	con_08m_m67_003	con_08m_m67_003.xlsx_RoiSetAuto-109.zip Distance px	4	5122.52	0.549915	395.178	12.9626	211.911
	con_08m_m67_003	con_08m_m67_003.xlsx_RoiSetAuto-11.zip Distance px	14	5253.22	0.507702	395.178	13.2933	211.911
	con_08m_m67_003	con_08m_m67_003.xlsx_RoiSetAuto-110.zip Distance px	4	5688.15	0.555492	395.178	14.3939	211.911
	con_08m_m67_003	con_08m_m67_003.xlsx_RoiSetAuto-111.zip Distance px	17	6024.56	0.745116	395.178	15.2452	211.911
	con_08m_m67_003	con_08m_m67_003.xlsx_RoiSetAuto-112.zip Distance px	10	6514.43	0.634184	395.178	16.4848	211.911
	con_08m_m67_003	con_08m_m67_003.xlsx_RoiSetAuto-113.zip Distance px	14	6103.44	0.729763	395.178	15.4448	211.911
	con_08m_m67_003	con_08m_m67_003.xlsx_RoiSetAuto-114.zip Distance px	4	5916.39	0.37896	395.178	14.9715	211.911
	con_08m_m67_003	con_08m_m67_003.xlsx_RoiSetAuto-115.zip Distance px	5	6460.35	0.550895	395.178	16.348	211.911
	con_08m_m67_003	con_08m_m67_003.xlsx_RoiSetAuto-116.zip Distance px	6	5929.78	0.179132	395.178	15.0054	211.911
	con_08m_m67_003	con_08m_m67_003.xlsx_RoiSetAuto-117.zip Distance px	4	6423.73	0.514627	395.178	16.2553	211.911
	con_08m_m67_003	con_08m_m67_003.xlsx_RoiSetAuto-118.zip Distance px	4	5856.81	0.159267	395.178	14.8207	211.911
	con_08m_m67_003	con_08m_m67_003.xlsx_RoiSetAuto-119.zip Distance px	15	6929.02	0.472318	395.178	17.5339	211.911
	con_08m_m67_003	con_08m_m67_003.xlsx_RoiSetAuto-12.zip Distance px	51	8506.56	0.851255	395.178	21.5259	211.911
	con_08m_m67_003	con_08m_m67_003.xlsx_RoiSetAuto-120.zip Distance px	4	6358.06	0.334448	395.178	16.0891	211.911
	con_08m_m67_003	con_08m_m67_003.xlsx_RoiSetAuto-121.zip Distance px	4	5241.09	0.298932	395.178	13.2626	211.911
	con_08m_m67_003	con_08m_m67_003.xlsx_RoiSetAuto-122.zip Distance px	6	5293.9	0.246811	395.178	13.3963	211.911
	con_08m_m67_003	con_08m_m67_003.xlsx_RoiSetAuto-123.zip Distance px	5	5715.02	0.34977	395.178	14.4619	211.911
	con_08m_m67_003	con_08m_m67_003.xlsx_RoiSetAuto-124.zip Distance px	4	5877.76	0.37996	395.178	14.8737	211.911
	con_08m_m67_003	con_08m_m67_003.xlsx_RoiSetAuto-125.zip Distance px	4	6897.7	0.359445	395.178	17.4547	211.911
	con_08m_m67_003	con_08m_m67_003.xlsx_RoiSetAuto-126.zip Distance px	25	9773.79	0.678592	395.178	24.7327	211.911
	con_08m_m67_003	con_08m_m67_003.xlsx_RoiSetAuto-127.zip Distance px	8	5968.51	0.4626	395.178	15.1034	211.911
	con_08m_m67_003	con_08m_m67_003.xlsx_RoiSetAuto-128.zip Distance px	22	8181.57	1.05254	395.178	20.7035	211.911
	con_08m_m67_003	con_08m_m67_003.xlsx_RoiSetAuto-129.zip Distance px	21	10694.3	0.966445	395.178	27.0619	211.911
	con_08m_m67_003	con_08m_m67_003.xlsx_RoiSetAuto-13.zip Distance px	131	11857.6	0.814325	395.178	30.0058	211.911
	con_08m_m67_003	con_08m_m67_003.xlsx_RoiSetAuto-130.zip Distance px	19	7948.88	0.691156	395.178	20.1147	211.911
	con_08m_m67_003	con_08m_m67_003.xlsx_RoiSetAuto-131.zip Distance px	7	6630.24	0.544465	395.178	16.7779	211.911
	con_08m_m67_003	con_08m_m67_003.xlsx_RoiSetAuto-132.zip Distance px	6	6583.4	0.488166	395.178	16.6593	211.911
	con_08m_m67_003	con_08m_m67_003.xlsx_RoiSetAuto-133.zip Distance px	16	6061.85	0.683643	395.178	15.3396	211.911
	con_08m_m67_003	con_08m_m67_003.xlsx_RoiSetAuto-134.zip Distance px	11	6963.44	0.483352	395.178	17.621	211.911
	con_08m_m67_003	con_08m_m67_003.xlsx_RoiSetAuto-135.zip Distance px	4	4994.92	0.274957	395.178	12.6397	211.911
	con_08m_m67_003	con_08m_m67_003.xlsx_RoiSetAuto-136.zip Distance px	9	6641.51	0.47991	395.178	16.8064	211.911
	con_08m_m67_003	con_08m_m67_003.xlsx_RoiSetAuto-137.zip Distance px	7	6299.22	0.477919	395.178	15.9402	211.911
	con_08m_m67_003	con_08m_m67_003.xlsx_RoiSetAuto-138.zip Distance px	5	5967.53	0.507291	395.178	15.1009	211.911
	con_08m_m67_003	con_08m_m67_003.xlsx_RoiSetAuto-139.zip Distance px	11	7075.43	0.730275	395.178	17.9044	211.911
	con_08m_m67_003	con_08m_m67_003.xlsx_RoiSetAuto-14.zip Distance px	70	9911.91	1.05813	395.178	25.0822	211.911
	con_08m_m67_003	con_08m_m67_003.xlsx_RoiSetAuto-140.zip Distance px	14	8185.21	0.740392	395.178	20.7127	211.911
	con_08m_m67_003	con_08m_m67_003.xlsx_RoiSetAuto-141.zip Distance px	10	6520.95	0.632326	395.178	16.5013	211.911
	con_08m_m67_003	con_08m_m67_003.xlsx_RoiSetAuto-142.zip Distance px	6	6938.72	0.547836	395.178	17.5585	211.911
	con_08m_m67_003	con_08m_m67_003.xlsx_RoiSetAuto-143.zip Distance px	13	7453.35	0.664664	395.178	18.8608	211.911
	con_08m_m67_003	con_08m_m67_003.xlsx_RoiSetAuto-144.zip Distance px	12	5339.96	0.62232	395.178	13.5128	211.911
	con_08m_m67_003	con_08m_m67_003.xlsx_RoiSetAuto-145.zip Distance px	4	5764.99	0.472886	395.178	14.5884	211.911
	con_08m_m67_003	con_08m_m67_003.xlsx_RoiSetAuto-146.zip Distance px	9	5680.83	0.444089	395.178	14.3754	211.911
	con_08m_m67_003	con_08m_m67_003.xlsx_RoiSetAuto-147.zip Distance px	8	6773.39	0.338105	395.178	17.1401	211.911
	con_08m_m67_003	con_08m_m67_003.xlsx_RoiSetAuto-148.zip Distance px	10	7128.6	0.463064	395.178	18.039	211.911
	con_08m_m67_003	con_08m_m67_003.xlsx_RoiSetAuto-149.zip Distance px	4	6391.61	0.254757	395.178	16.174	211.911
	con_08m_m67_003	con_08m_m67_003.xlsx_RoiSetAuto-15.zip Distance px	6	5075.15	0.51511	395.178	12.8427	211.911
	con_08m_m67_003	con_08m_m67_003.xlsx_RoiSetAuto-150.zip Distance px	9	6944.18	0.481655	395.178	17.5723	211.911
	con_08m_m67_003	con_08m_m67_003.xlsx_RoiSetAuto-151.zip Distance px	7	7004.99	0.619589	395.178	17.7262	211.911
	con_08m_m67_003	con_08m_m67_003.xlsx_RoiSetAuto-152.zip Distance px	4	6575.24	0.371092	395.178	16.6387	211.911
	con_08m_m67_003	con_08m_m67_003.xlsx_RoiSetAuto-153.zip Distance px	4	5263.27	0.418912	395.178	13.3187	211.911
	con_08m_m67_003	con_08m_m67_003.xlsx_RoiSetAuto-16.zip Distance px	30	7130.89	1.15345	395.178	18.0448	211.911
	con_08m_m67_003	con_08m_m67_003.xlsx_RoiSetAuto-17.zip Distance px	113	11035.4	1.47026	395.178	27.9252	211.911
	con_08m_m67_003	con_08m_m67_003.xlsx_RoiSetAuto-18.zip Distance px	92	7840.11	1.1596	395.178	19.8395	211.911
	con_08m_m67_003	con_08m_m67_003.xlsx_RoiSetAuto-19.zip Distance px	7	6256.66	0.531409	395.178	15.8325	211.911
	con_08m_m67_003	con_08m_m67_003.xlsx_RoiSetAuto-2.zip Distance px	6	5195.59	0.575848	395.178	13.1475	211.911
	con_08m_m67_003	con_08m_m67_003.xlsx_RoiSetAuto-20.zip Distance px	8	6285.74	0.333727	395.178	15.9061	211.911
	con_08m_m67_003	con_08m_m67_003.xlsx_RoiSetAuto-22.zip Distance px	20	7073.8	0.876637	395.178	17.9003	211.911
	con_08m_m67_003	con_08m_m67_003.xlsx_RoiSetAuto-23.zip Distance px	57	9747.58	0.840874	395.178	24.6663	211.911
	con_08m_m67_003	con_08m_m67_003.xlsx_RoiSetAuto-25.zip Distance px	26	12180.6	0.855903	395.178	30.8231	211.911
	con_08m_m67_003	con_08m_m67_003.xlsx_RoiSetAuto-26.zip Distance px	8	5250.56	0.591981	395.178	13.2866	211.911
	con_08m_m67_003	con_08m_m67_003.xlsx_RoiSetAuto-27.zip Distance px	5	4750.34	0.310872	395.178	12.0208	211.911
	con_08m_m67_003	con_08m_m67_003.xlsx_RoiSetAuto-28.zip Distance px	5	4587.65	0.69017	395.178	11.6091	211.911
	con_08m_m67_003	con_08m_m67_003.xlsx_RoiSetAuto-29.zip Distance px	7	5609.2	0.129263	395.178	14.1941	211.911
	con_08m_m67_003	con_08m_m67_003.xlsx_RoiSetAuto-3.zip Distance px	12	5188.63	0.444494	395.178	13.1299	211.911
	con_08m_m67_003	con_08m_m67_003.xlsx_RoiSetAuto-30.zip Distance px	11	5007.63	0.787796	395.178	12.6718	211.911
	con_08m_m67_003	con_08m_m67_003.xlsx_RoiSetAuto-31.zip Distance px	6	5909.89	0.561912	395.178	14.955	211.911
	con_08m_m67_003	con_08m_m67_003.xlsx_RoiSetAuto-32.zip Distance px	4	5650.6	0.376739	395.178	14.2989	211.911
	con_08m_m67_003	con_08m_m67_003.xlsx_RoiSetAuto-33.zip Distance px	6	4291.33	0.522792	395.178	10.8592	211.911
	con_08m_m67_003	con_08m_m67_003.xlsx_RoiSetAuto-34.zip Distance px	15	5673.28	0.457724	395.178	14.3563	211.911
	con_08m_m67_003	con_08m_m67_003.xlsx_RoiSetAuto-35.zip Distance px	4	4775.35	0.316535	395.178	12.0841	211.911
	con_08m_m67_003	con_08m_m67_003.xlsx_RoiSetAuto-36.zip Distance px	4	4456.55	0.330637	395.178	11.2773	211.911
	con_08m_m67_003	con_08m_m67_003.xlsx_RoiSetAuto-37.zip Distance px	74	7810.04	1.30863	395.178	19.7634	211.911
	con_08m_m67_003	con_08m_m67_003.xlsx_RoiSetAuto-38.zip Distance px	6	4287.69	0.608366	395.178	10.85	211.911
	con_08m_m67_003	con_08m_m67_003.xlsx_RoiSetAuto-39.zip Distance px	6	5113.18	0.453625	395.178	12.9389	211.911
	con_08m_m67_003	con_08m_m67_003.xlsx_RoiSetAuto-4.zip Distance px	38	10071.2	1.08665	395.178	25.4852	211.911
	con_08m_m67_003	con_08m_m67_003.xlsx_RoiSetAuto-40.zip Distance px	8	5187.61	0.639512	395.178	13.1273	211.911
	con_08m_m67_003	con_08m_m67_003.xlsx_RoiSetAuto-41.zip Distance px	7	5348.27	0.187504	395.178	13.5338	211.911
	con_08m_m67_003	con_08m_m67_003.xlsx_RoiSetAuto-42.zip Distance px	18	6297.44	0.663613	395.178	15.9357	211.911
	con_08m_m67_003	con_08m_m67_003.xlsx_RoiSetAuto-43.zip Distance px	47	6515.75	1.19923	395.178	16.4882	211.911
	con_08m_m67_003	con_08m_m67_003.xlsx_RoiSetAuto-44.zip Distance px	6	5582.54	0.6191	395.178	14.1267	211.911
	con_08m_m67_003	con_08m_m67_003.xlsx_RoiSetAuto-45.zip Distance px	24	5556.73	0.773915	395.178	14.0613	211.911
	con_08m_m67_003	con_08m_m67_003.xlsx_RoiSetAuto-46.zip Distance px	6	7174.18	0.295477	395.178	18.1543	211.911
	con_08m_m67_003	con_08m_m67_003.xlsx_RoiSetAuto-47.zip Distance px	120	8879.49	1.92769	395.178	22.4696	211.911
	con_08m_m67_003	con_08m_m67_003.xlsx_RoiSetAuto-48.zip Distance px	35	6483.17	0.71969	395.178	16.4057	211.911
	con_08m_m67_003	con_08m_m67_003.xlsx_RoiSetAuto-49.zip Distance px	23	6627.03	0.836215	395.178	16.7697	211.911
	con_08m_m67_003	con_08m_m67_003.xlsx_RoiSetAuto-5.zip Distance px	97	11275.4	1.09186	395.178	28.5325	211.911
	con_08m_m67_003	con_08m_m67_003.xlsx_RoiSetAuto-50.zip Distance px	12	5780.87	0.560859	395.178	14.6286	211.911
	con_08m_m67_003	con_08m_m67_003.xlsx_RoiSetAuto-51.zip Distance px	4	4596.34	0.104894	395.178	11.6311	211.911
	con_08m_m67_003	con_08m_m67_003.xlsx_RoiSetAuto-52.zip Distance px	25	12127.1	0.532662	395.178	30.6878	211.911
	con_08m_m67_003	con_08m_m67_003.xlsx_RoiSetAuto-53.zip Distance px	4	4554.1	0.367335	395.178	11.5242	211.911
	con_08m_m67_003	con_08m_m67_003.xlsx_RoiSetAuto-54.zip Distance px	38	7394.6	0.904782	395.178	18.7121	211.911
	con_08m_m67_003	con_08m_m67_003.xlsx_RoiSetAuto-55.zip Distance px	4	5999.18	0.619814	395.178	15.181	211.911
	con_08m_m67_003	con_08m_m67_003.xlsx_RoiSetAuto-56.zip Distance px	4	5300.4	0.137198	395.178	13.4127	211.911
	con_08m_m67_003	con_08m_m67_003.xlsx_RoiSetAuto-57.zip Distance px	9	6245.05	0.745569	395.178	15.8031	211.911
	con_08m_m67_003	con_08m_m67_003.xlsx_RoiSetAuto-58.zip Distance px	7	5574.9	0.439044	395.178	14.1073	211.911
	con_08m_m67_003	con_08m_m67_003.xlsx_RoiSetAuto-59.zip Distance px	4	5296.16	0.250254	395.178	13.402	211.911
	con_08m_m67_003	con_08m_m67_003.xlsx_RoiSetAuto-6.zip Distance px	37	6782.35	0.739383	395.178	17.1628	211.911
	con_08m_m67_003	con_08m_m67_003.xlsx_RoiSetAuto-60.zip Distance px	11	5769.43	0.567824	395.178	14.5996	211.911
	con_08m_m67_003	con_08m_m67_003.xlsx_RoiSetAuto-61.zip Distance px	6	5636.77	0.333153	395.178	14.2639	211.911
	con_08m_m67_003	con_08m_m67_003.xlsx_RoiSetAuto-62.zip Distance px	4	5101.56	0.590508	395.178	12.9095	211.911
	con_08m_m67_003	con_08m_m67_003.xlsx_RoiSetAuto-63.zip Distance px	65	8004.42	0.820948	395.178	20.2552	211.911
	con_08m_m67_003	con_08m_m67_003.xlsx_RoiSetAuto-64.zip Distance px	4	5248.2	0.632665	395.178	13.2806	211.911
	con_08m_m67_003	con_08m_m67_003.xlsx_RoiSetAuto-65.zip Distance px	4	5538.95	0.541379	395.178	14.0164	211.911
	con_08m_m67_003	con_08m_m67_003.xlsx_RoiSetAuto-66.zip Distance px	28	6879.24	0.971223	395.178	17.408	211.911
	con_08m_m67_003	con_08m_m67_003.xlsx_RoiSetAuto-67.zip Distance px	45	8053.46	1.29651	395.178	20.3793	211.911
	con_08m_m67_003	con_08m_m67_003.xlsx_RoiSetAuto-68.zip Distance px	22	6793.87	0.808059	395.178	17.192	211.911
	con_08m_m67_003	con_08m_m67_003.xlsx_RoiSetAuto-69.zip Distance px	6	6036.56	0.244117	395.178	15.2756	211.911
	con_08m_m67_003	con_08m_m67_003.xlsx_RoiSetAuto-7.zip Distance px	17	5673.52	0.703975	395.178	14.3569	211.911
	con_08m_m67_003	con_08m_m67_003.xlsx_RoiSetAuto-70.zip Distance px	80	12701.8	1.2213	395.178	32.142	211.911
	con_08m_m67_003	con_08m_m67_003.xlsx_RoiSetAuto-71.zip Distance px	5	5580.14	0.378573	395.178	14.1206	211.911
	con_08m_m67_003	con_08m_m67_003.xlsx_RoiSetAuto-72.zip Distance px	6	6401.24	0.535004	395.178	16.1984	211.911
	con_08m_m67_003	con_08m_m67_003.xlsx_RoiSetAuto-73.zip Distance px	27	9854.59	0.937474	395.178	24.9371	211.911
	con_08m_m67_003	con_08m_m67_003.xlsx_RoiSetAuto-74.zip Distance px	6	6022.25	0.5361	395.178	15.2394	211.911
	con_08m_m67_003	con_08m_m67_003.xlsx_RoiSetAuto-75.zip Distance px	5	6391.76	0.468109	395.178	16.1744	211.911
	con_08m_m67_003	con_08m_m67_003.xlsx_RoiSetAuto-76.zip Distance px	9	5774.93	0.442015	395.178	14.6135	211.911
	con_08m_m67_003	con_08m_m67_003.xlsx_RoiSetAuto-77.zip Distance px	7	7559.84	0.647506	395.178	19.1302	211.911
	con_08m_m67_003	con_08m_m67_003.xlsx_RoiSetAuto-78.zip Distance px	9	6387.54	0.635457	395.178	16.1637	211.911
	con_08m_m67_003	con_08m_m67_003.xlsx_RoiSetAuto-79.zip Distance px	5	5436.49	0.63514	395.178	13.7571	211.911
	con_08m_m67_003	con_08m_m67_003.xlsx_RoiSetAuto-8.zip Distance px	28	6326.62	0.912677	395.178	16.0096	211.911
	con_08m_m67_003	con_08m_m67_003.xlsx_RoiSetAuto-80.zip Distance px	5	5073.57	0.296003	395.178	12.8387	211.911
	con_08m_m67_003	con_08m_m67_003.xlsx_RoiSetAuto-81.zip Distance px	42	8552.13	1.1731	395.178	21.6412	211.911
	con_08m_m67_003	con_08m_m67_003.xlsx_RoiSetAuto-82.zip Distance px	9	5640.04	0.332743	395.178	14.2722	211.911
	con_08m_m67_003	con_08m_m67_003.xlsx_RoiSetAuto-83.zip Distance px	22	5842.14	0.595786	395.178	14.7836	211.911
	con_08m_m67_003	con_08m_m67_003.xlsx_RoiSetAuto-84.zip Distance px	5	4622.3	0.332104	395.178	11.6968	211.911
	con_08m_m67_003	con_08m_m67_003.xlsx_RoiSetAuto-85.zip Distance px	5	5290.01	0.496708	395.178	13.3864	211.911
	con_08m_m67_003	con_08m_m67_003.xlsx_RoiSetAuto-86.zip Distance px	4	5720.47	0.912392	395.178	14.4757	211.911
	con_08m_m67_003	con_08m_m67_003.xlsx_RoiSetAuto-87.zip Distance px	4	5461.79	0.524988	395.178	13.8211	211.911
	con_08m_m67_003	con_08m_m67_003.xlsx_RoiSetAuto-88.zip Distance px	4	5707.83	0.38642	395.178	14.4437	211.911
	con_08m_m67_003	con_08m_m67_003.xlsx_RoiSetAuto-89.zip Distance px	4	6101.7	0.525651	395.178	15.4404	211.911
	con_08m_m67_003	con_08m_m67_003.xlsx_RoiSetAuto-9.zip Distance px	114	11411.9	1.23797	395.178	28.8778	211.911
	con_08m_m67_003	con_08m_m67_003.xlsx_RoiSetAuto-90.zip Distance px	4	6823.08	0.295037	395.178	17.2659	211.911
	con_08m_m67_003	con_08m_m67_003.xlsx_RoiSetAuto-91.zip Distance px	7	5705.12	0.469235	395.178	14.4368	211.911
	con_08m_m67_003	con_08m_m67_003.xlsx_RoiSetAuto-92.zip Distance px	6	6110.76	0.318381	395.178	15.4633	211.911
	con_08m_m67_003	con_08m_m67_003.xlsx_RoiSetAuto-93.zip Distance px	27	8064.38	0.71211	395.178	20.407	211.911
	con_08m_m67_003	con_08m_m67_003.xlsx_RoiSetAuto-94.zip Distance px	14	6077.17	0.791933	395.178	15.3783	211.911
	con_08m_m67_003	con_08m_m67_003.xlsx_RoiSetAuto-95.zip Distance px	42	9158.17	0.806668	395.178	23.1748	211.911
	con_08m_m67_003	con_08m_m67_003.xlsx_RoiSetAuto-96.zip Distance px	35	10194.6	0.898084	395.178	25.7976	211.911
	con_08m_m67_003	con_08m_m67_003.xlsx_RoiSetAuto-97.zip Distance px	6	6350.19	0.52611	395.178	16.0692	211.911
	con_08m_m67_003	con_08m_m67_003.xlsx_RoiSetAuto-98.zip Distance px	53	12032.8	0.742864	395.178	30.449	211.911
	con_08m_m67_003	con_08m_m67_003.xlsx_RoiSetAuto-99.zip Distance px	13	6184.78	0.585814	395.178	15.6506	211.911
	nwk_01m_m67_001	nwk_01m_m67_001.xlsx_RoiSetAuto-1.zip Distance px	64	9532.74	1.02214	478.263	19.932	50.3111
	nwk_01m_m67_001	nwk_01m_m67_001.xlsx_RoiSetAuto-11.zip Distance px	10	7156.49	0.621736	478.263	14.9635	50.3111
	nwk_01m_m67_001	nwk_01m_m67_001.xlsx_RoiSetAuto-13.zip Distance px	10	7271.88	0.399521	478.263	15.2048	50.3111
	nwk_01m_m67_001	nwk_01m_m67_001.xlsx_RoiSetAuto-14.zip Distance px	8	5793.89	0.455907	478.263	12.1144	50.3111
	nwk_01m_m67_001	nwk_01m_m67_001.xlsx_RoiSetAuto-16.zip Distance px	8	6999.23	0.568308	478.263	14.6347	50.3111
	nwk_01m_m67_001	nwk_01m_m67_001.xlsx_RoiSetAuto-17.zip Distance px	6	5516.26	0.303935	478.263	11.5339	50.3111
	nwk_01m_m67_001	nwk_01m_m67_001.xlsx_RoiSetAuto-18.zip Distance px	25	7971.73	0.646098	478.263	16.6681	50.3111
	nwk_01m_m67_001	nwk_01m_m67_001.xlsx_RoiSetAuto-19.zip Distance px	41	12443.1	1.00904	478.263	26.0172	50.3111
	nwk_01m_m67_001	nwk_01m_m67_001.xlsx_RoiSetAuto-2.zip Distance px	5	6313.58	0.33738	478.263	13.2011	50.3111
	nwk_01m_m67_001	nwk_01m_m67_001.xlsx_RoiSetAuto-20.zip Distance px	4	6225.26	0.490125	478.263	13.0164	50.3111
	nwk_01m_m67_001	nwk_01m_m67_001.xlsx_RoiSetAuto-24.zip Distance px	31	7839.68	0.627446	478.263	16.392	50.3111
	nwk_01m_m67_001	nwk_01m_m67_001.xlsx_RoiSetAuto-25.zip Distance px	104	11429.8	1.0527	478.263	23.8986	50.3111
	nwk_01m_m67_001	nwk_01m_m67_001.xlsx_RoiSetAuto-26.zip Distance px	5	7267.98	0.389364	478.263	15.1966	50.3111
	nwk_01m_m67_001	nwk_01m_m67_001.xlsx_RoiSetAuto-28.zip Distance px	9	6435.59	0.498593	478.263	13.4562	50.3111
	nwk_01m_m67_001	nwk_01m_m67_001.xlsx_RoiSetAuto-29.zip Distance px	6	5479.72	0.470889	478.263	11.4575	50.3111
	nwk_01m_m67_001	nwk_01m_m67_001.xlsx_RoiSetAuto-31.zip Distance px	5	5913.13	0.260253	478.263	12.3638	50.3111
	nwk_01m_m67_001	nwk_01m_m67_001.xlsx_RoiSetAuto-32.zip Distance px	47	8703.96	1.09607	478.263	18.1991	50.3111
	nwk_01m_m67_001	nwk_01m_m67_001.xlsx_RoiSetAuto-33.zip Distance px	11	6164.05	0.636542	478.263	12.8884	50.3111
	nwk_01m_m67_001	nwk_01m_m67_001.xlsx_RoiSetAuto-34.zip Distance px	9	6441.33	0.251694	478.263	13.4682	50.3111
	nwk_01m_m67_001	nwk_01m_m67_001.xlsx_RoiSetAuto-36.zip Distance px	53	9699.89	0.901934	478.263	20.2815	50.3111
	nwk_01m_m67_001	nwk_01m_m67_001.xlsx_RoiSetAuto-37.zip Distance px	8	6902.97	0.405908	478.263	14.4334	50.3111
	nwk_01m_m67_001	nwk_01m_m67_001.xlsx_RoiSetAuto-39.zip Distance px	17	9067.71	0.749366	478.263	18.9597	50.3111
	nwk_01m_m67_001	nwk_01m_m67_001.xlsx_RoiSetAuto-4.zip Distance px	28	9605.76	0.720845	478.263	20.0847	50.3111
	nwk_01m_m67_001	nwk_01m_m67_001.xlsx_RoiSetAuto-41.zip Distance px	33	14185.3	1.05026	478.263	29.6601	50.3111
	nwk_01m_m67_001	nwk_01m_m67_001.xlsx_RoiSetAuto-42.zip Distance px	8	6949	0.571851	478.263	14.5297	50.3111
	nwk_01m_m67_001	nwk_01m_m67_001.xlsx_RoiSetAuto-43.zip Distance px	28	8506.13	0.774974	478.263	17.7855	50.3111
	nwk_01m_m67_001	nwk_01m_m67_001.xlsx_RoiSetAuto-44.zip Distance px	10	6088.98	0.47125	478.263	12.7314	50.3111
	nwk_01m_m67_001	nwk_01m_m67_001.xlsx_RoiSetAuto-45.zip Distance px	8	7522.54	0.404973	478.263	15.7289	50.3111
	nwk_01m_m67_001	nwk_01m_m67_001.xlsx_RoiSetAuto-46.zip Distance px	5	7264.81	0.341164	478.263	15.19	50.3111
	nwk_01m_m67_001	nwk_01m_m67_001.xlsx_RoiSetAuto-47.zip Distance px	23	7166.43	0.4112	478.263	14.9843	50.3111
	nwk_01m_m67_001	nwk_01m_m67_001.xlsx_RoiSetAuto-5.zip Distance px	41	8990.39	0.836198	478.263	18.798	50.3111
	nwk_01m_m67_001	nwk_01m_m67_001.xlsx_RoiSetAuto-50.zip Distance px	17	8228.71	0.931358	478.263	17.2054	50.3111
	nwk_01m_m67_001	nwk_01m_m67_001.xlsx_RoiSetAuto-51.zip Distance px	8	7857.86	0.282135	478.263	16.43	50.3111
	nwk_01m_m67_001	nwk_01m_m67_001.xlsx_RoiSetAuto-6.zip Distance px	68	11456.3	1.47359	478.263	23.9541	50.3111
	nwk_01m_m67_001	nwk_01m_m67_001.xlsx_RoiSetAuto-7.zip Distance px	32	9672.39	1.02612	478.263	20.224	50.3111
	nwk_01m_m67_001	nwk_01m_m67_001.xlsx_RoiSetAuto-8.zip Distance px	13	7882.78	0.586372	478.263	16.4821	50.3111
	nwk_01m_m67_002	nwk_01m_m67_002.xlsx_RoiSetAuto-1.zip Distance px	26	2610.36	0.876964	173.46	15.0487	143.68
	nwk_01m_m67_002	nwk_01m_m67_002.xlsx_RoiSetAuto-100.zip Distance px	4	2525.38	0.431308	173.46	14.5588	143.68
	nwk_01m_m67_002	nwk_01m_m67_002.xlsx_RoiSetAuto-101.zip Distance px	5	2031.09	0.528759	173.46	11.7092	143.68
	nwk_01m_m67_002	nwk_01m_m67_002.xlsx_RoiSetAuto-102.zip Distance px	4	2244.61	0.615411	173.46	12.9402	143.68
	nwk_01m_m67_002	nwk_01m_m67_002.xlsx_RoiSetAuto-103.zip Distance px	25	3952.74	1.11712	173.46	22.7876	143.68
	nwk_01m_m67_002	nwk_01m_m67_002.xlsx_RoiSetAuto-104.zip Distance px	5	2363.22	1.03627	173.46	13.624	143.68
	nwk_01m_m67_002	nwk_01m_m67_002.xlsx_RoiSetAuto-105.zip Distance px	25	2878.07	0.860632	173.46	16.5921	143.68
	nwk_01m_m67_002	nwk_01m_m67_002.xlsx_RoiSetAuto-106.zip Distance px	5	1936.67	0.658513	173.46	11.1649	143.68
	nwk_01m_m67_002	nwk_01m_m67_002.xlsx_RoiSetAuto-107.zip Distance px	5	2254.09	0.610923	173.46	12.9948	143.68
	nwk_01m_m67_002	nwk_01m_m67_002.xlsx_RoiSetAuto-108.zip Distance px	32	3480.65	0.796621	173.46	20.066	143.68
	nwk_01m_m67_002	nwk_01m_m67_002.xlsx_RoiSetAuto-109.zip Distance px	26	2914.77	1.12377	173.46	16.8037	143.68
	nwk_01m_m67_002	nwk_01m_m67_002.xlsx_RoiSetAuto-11.zip Distance px	7	2380.77	0.631052	173.46	13.7251	143.68
	nwk_01m_m67_002	nwk_01m_m67_002.xlsx_RoiSetAuto-110.zip Distance px	4	2231.21	0.137723	173.46	12.863	143.68
	nwk_01m_m67_002	nwk_01m_m67_002.xlsx_RoiSetAuto-111.zip Distance px	34	3606	1.2056	173.46	20.7886	143.68
	nwk_01m_m67_002	nwk_01m_m67_002.xlsx_RoiSetAuto-112.zip Distance px	33	3241.13	1.08293	173.46	18.6852	143.68
	nwk_01m_m67_002	nwk_01m_m67_002.xlsx_RoiSetAuto-113.zip Distance px	9	2627.7	0.60443	173.46	15.1487	143.68
	nwk_01m_m67_002	nwk_01m_m67_002.xlsx_RoiSetAuto-114.zip Distance px	8	2812.74	1.093	173.46	16.2155	143.68
	nwk_01m_m67_002	nwk_01m_m67_002.xlsx_RoiSetAuto-115.zip Distance px	5	2159.1	0.45679	173.46	12.4472	143.68
	nwk_01m_m67_002	nwk_01m_m67_002.xlsx_RoiSetAuto-116.zip Distance px	4	2197.86	1.0516	173.46	12.6707	143.68
	nwk_01m_m67_002	nwk_01m_m67_002.xlsx_RoiSetAuto-117.zip Distance px	10	2709.03	0.994936	173.46	15.6176	143.68
	nwk_01m_m67_002	nwk_01m_m67_002.xlsx_RoiSetAuto-118.zip Distance px	29	2841.86	1.2272	173.46	16.3834	143.68
	nwk_01m_m67_002	nwk_01m_m67_002.xlsx_RoiSetAuto-119.zip Distance px	7	2234.94	0.715955	173.46	12.8845	143.68
	nwk_01m_m67_002	nwk_01m_m67_002.xlsx_RoiSetAuto-12.zip Distance px	20	2660.63	1.35794	173.46	15.3386	143.68
	nwk_01m_m67_002	nwk_01m_m67_002.xlsx_RoiSetAuto-120.zip Distance px	4	1886.67	0.156948	173.46	10.8767	143.68
	nwk_01m_m67_002	nwk_01m_m67_002.xlsx_RoiSetAuto-121.zip Distance px	5	2266.99	0.698721	173.46	13.0692	143.68
	nwk_01m_m67_002	nwk_01m_m67_002.xlsx_RoiSetAuto-122.zip Distance px	7	2175.67	0.760142	173.46	12.5428	143.68
	nwk_01m_m67_002	nwk_01m_m67_002.xlsx_RoiSetAuto-123.zip Distance px	6	2249.44	1.01929	173.46	12.968	143.68
	nwk_01m_m67_002	nwk_01m_m67_002.xlsx_RoiSetAuto-124.zip Distance px	5	1872.03	0.456898	173.46	10.7923	143.68
	nwk_01m_m67_002	nwk_01m_m67_002.xlsx_RoiSetAuto-125.zip Distance px	9	2932.88	0.733863	173.46	16.9081	143.68
	nwk_01m_m67_002	nwk_01m_m67_002.xlsx_RoiSetAuto-126.zip Distance px	6	2530.85	1.29503	173.46	14.5904	143.68
	nwk_01m_m67_002	nwk_01m_m67_002.xlsx_RoiSetAuto-127.zip Distance px	4	2440.17	0.282397	173.46	14.0676	143.68
	nwk_01m_m67_002	nwk_01m_m67_002.xlsx_RoiSetAuto-13.zip Distance px	4	2145.18	0.473251	173.46	12.367	143.68
	nwk_01m_m67_002	nwk_01m_m67_002.xlsx_RoiSetAuto-14.zip Distance px	112	4820.45	1.22835	173.46	27.7899	143.68
	nwk_01m_m67_002	nwk_01m_m67_002.xlsx_RoiSetAuto-15.zip Distance px	4	2004.55	1.14278	173.46	11.5563	143.68
	nwk_01m_m67_002	nwk_01m_m67_002.xlsx_RoiSetAuto-16.zip Distance px	4	2125.38	0.416372	173.46	12.2528	143.68
	nwk_01m_m67_002	nwk_01m_m67_002.xlsx_RoiSetAuto-17.zip Distance px	11	2445.13	0.703408	173.46	14.0962	143.68
	nwk_01m_m67_002	nwk_01m_m67_002.xlsx_RoiSetAuto-18.zip Distance px	64	3299.81	1.59443	173.46	19.0234	143.68
	nwk_01m_m67_002	nwk_01m_m67_002.xlsx_RoiSetAuto-19.zip Distance px	37	3904.45	1.46033	173.46	22.5092	143.68
	nwk_01m_m67_002	nwk_01m_m67_002.xlsx_RoiSetAuto-2.zip Distance px	19	2619.07	1.14529	173.46	15.099	143.68
	nwk_01m_m67_002	nwk_01m_m67_002.xlsx_RoiSetAuto-20.zip Distance px	41	4325.58	1.22078	173.46	24.937	143.68
	nwk_01m_m67_002	nwk_01m_m67_002.xlsx_RoiSetAuto-21.zip Distance px	4	2104.8	0.351855	173.46	12.1342	143.68
	nwk_01m_m67_002	nwk_01m_m67_002.xlsx_RoiSetAuto-22.zip Distance px	4	3730.62	0.210457	173.46	21.5071	143.68
	nwk_01m_m67_002	nwk_01m_m67_002.xlsx_RoiSetAuto-23.zip Distance px	10	2158.61	0.421872	173.46	12.4444	143.68
	nwk_01m_m67_002	nwk_01m_m67_002.xlsx_RoiSetAuto-24.zip Distance px	27	2453.57	1.11035	173.46	14.1449	143.68
	nwk_01m_m67_002	nwk_01m_m67_002.xlsx_RoiSetAuto-25.zip Distance px	4	2305.63	0.335637	173.46	13.292	143.68
	nwk_01m_m67_002	nwk_01m_m67_002.xlsx_RoiSetAuto-26.zip Distance px	17	2471.88	0.776005	173.46	14.2504	143.68
	nwk_01m_m67_002	nwk_01m_m67_002.xlsx_RoiSetAuto-27.zip Distance px	5	1809.25	1.2716	173.46	10.4303	143.68
	nwk_01m_m67_002	nwk_01m_m67_002.xlsx_RoiSetAuto-28.zip Distance px	8	2171.3	0.791641	173.46	12.5176	143.68
	nwk_01m_m67_002	nwk_01m_m67_002.xlsx_RoiSetAuto-29.zip Distance px	8	2119.51	0.690376	173.46	12.219	143.68
	nwk_01m_m67_002	nwk_01m_m67_002.xlsx_RoiSetAuto-3.zip Distance px	96	4114.47	1.72408	173.46	23.72	143.68
	nwk_01m_m67_002	nwk_01m_m67_002.xlsx_RoiSetAuto-30.zip Distance px	9	2603.88	0.6625	173.46	15.0114	143.68
	nwk_01m_m67_002	nwk_01m_m67_002.xlsx_RoiSetAuto-31.zip Distance px	8	2558.91	0.816953	173.46	14.7522	143.68
	nwk_01m_m67_002	nwk_01m_m67_002.xlsx_RoiSetAuto-32.zip Distance px	4	1887.05	1.08987	173.46	10.8788	143.68
	nwk_01m_m67_002	nwk_01m_m67_002.xlsx_RoiSetAuto-33.zip Distance px	7	2264.69	0.620401	173.46	13.056	143.68
	nwk_01m_m67_002	nwk_01m_m67_002.xlsx_RoiSetAuto-34.zip Distance px	5	2954.58	0.691882	173.46	17.0332	143.68
	nwk_01m_m67_002	nwk_01m_m67_002.xlsx_RoiSetAuto-35.zip Distance px	4	2632.88	0.446533	173.46	15.1786	143.68
	nwk_01m_m67_002	nwk_01m_m67_002.xlsx_RoiSetAuto-36.zip Distance px	23	2855.21	1.08696	173.46	16.4603	143.68
	nwk_01m_m67_002	nwk_01m_m67_002.xlsx_RoiSetAuto-37.zip Distance px	4	2574.61	0.954404	173.46	14.8426	143.68
	nwk_01m_m67_002	nwk_01m_m67_002.xlsx_RoiSetAuto-38.zip Distance px	17	2929.17	0.953311	173.46	16.8867	143.68
	nwk_01m_m67_002	nwk_01m_m67_002.xlsx_RoiSetAuto-39.zip Distance px	17	2527.08	1.33641	173.46	14.5686	143.68
	nwk_01m_m67_002	nwk_01m_m67_002.xlsx_RoiSetAuto-4.zip Distance px	76	6357.7	0.935355	173.46	36.6522	143.68
	nwk_01m_m67_002	nwk_01m_m67_002.xlsx_RoiSetAuto-40.zip Distance px	5	1981.83	0.621689	173.46	11.4253	143.68
	nwk_01m_m67_002	nwk_01m_m67_002.xlsx_RoiSetAuto-41.zip Distance px	12	2776.21	0.950963	173.46	16.0049	143.68
	nwk_01m_m67_002	nwk_01m_m67_002.xlsx_RoiSetAuto-42.zip Distance px	4	2325.79	0.378631	173.46	13.4082	143.68
	nwk_01m_m67_002	nwk_01m_m67_002.xlsx_RoiSetAuto-43.zip Distance px	4	2296.36	0.667862	173.46	13.2386	143.68
	nwk_01m_m67_002	nwk_01m_m67_002.xlsx_RoiSetAuto-44.zip Distance px	8	2431.02	0.464737	173.46	14.0149	143.68
	nwk_01m_m67_002	nwk_01m_m67_002.xlsx_RoiSetAuto-45.zip Distance px	5	2330.48	0.437328	173.46	13.4352	143.68
	nwk_01m_m67_002	nwk_01m_m67_002.xlsx_RoiSetAuto-46.zip Distance px	4	2487.24	0.751708	173.46	14.339	143.68
	nwk_01m_m67_002	nwk_01m_m67_002.xlsx_RoiSetAuto-47.zip Distance px	6	2140.21	0.736432	173.46	12.3383	143.68
	nwk_01m_m67_002	nwk_01m_m67_002.xlsx_RoiSetAuto-48.zip Distance px	14	2646.6	0.791968	173.46	15.2577	143.68
	nwk_01m_m67_002	nwk_01m_m67_002.xlsx_RoiSetAuto-49.zip Distance px	42	3986.82	1.47843	173.46	22.9841	143.68
	nwk_01m_m67_002	nwk_01m_m67_002.xlsx_RoiSetAuto-5.zip Distance px	11	2441.93	0.817745	173.46	14.0778	143.68
	nwk_01m_m67_002	nwk_01m_m67_002.xlsx_RoiSetAuto-50.zip Distance px	8	2444.98	0.382898	173.46	14.0953	143.68
	nwk_01m_m67_002	nwk_01m_m67_002.xlsx_RoiSetAuto-51.zip Distance px	64	3290.81	1.20112	173.46	18.9715	143.68
	nwk_01m_m67_002	nwk_01m_m67_002.xlsx_RoiSetAuto-52.zip Distance px	15	2434.33	0.819431	173.46	14.0339	143.68
	nwk_01m_m67_002	nwk_01m_m67_002.xlsx_RoiSetAuto-53.zip Distance px	9	2346.79	0.680386	173.46	13.5293	143.68
	nwk_01m_m67_002	nwk_01m_m67_002.xlsx_RoiSetAuto-54.zip Distance px	4	2384.76	0.448897	173.46	13.7482	143.68
	nwk_01m_m67_002	nwk_01m_m67_002.xlsx_RoiSetAuto-55.zip Distance px	8	2070.52	1.05727	173.46	11.9366	143.68
	nwk_01m_m67_002	nwk_01m_m67_002.xlsx_RoiSetAuto-56.zip Distance px	5	2209.63	0.708679	173.46	12.7386	143.68
	nwk_01m_m67_002	nwk_01m_m67_002.xlsx_RoiSetAuto-57.zip Distance px	5	2120.2	0.293828	173.46	12.223	143.68
	nwk_01m_m67_002	nwk_01m_m67_002.xlsx_RoiSetAuto-58.zip Distance px	7	2510.25	0.492912	173.46	14.4716	143.68
	nwk_01m_m67_002	nwk_01m_m67_002.xlsx_RoiSetAuto-59.zip Distance px	4	1930.51	0.274878	173.46	11.1294	143.68
	nwk_01m_m67_002	nwk_01m_m67_002.xlsx_RoiSetAuto-6.zip Distance px	6	2602.98	0.515832	173.46	15.0062	143.68
	nwk_01m_m67_002	nwk_01m_m67_002.xlsx_RoiSetAuto-60.zip Distance px	5	2473	0.718718	173.46	14.2569	143.68
	nwk_01m_m67_002	nwk_01m_m67_002.xlsx_RoiSetAuto-61.zip Distance px	17	2929.36	1.05305	173.46	16.8878	143.68
	nwk_01m_m67_002	nwk_01m_m67_002.xlsx_RoiSetAuto-62.zip Distance px	5	2292.38	0.854848	173.46	13.2156	143.68
	nwk_01m_m67_002	nwk_01m_m67_002.xlsx_RoiSetAuto-63.zip Distance px	4	2874.43	0.110076	173.46	16.5711	143.68
	nwk_01m_m67_002	nwk_01m_m67_002.xlsx_RoiSetAuto-64.zip Distance px	10	2721.47	0.949798	173.46	15.6893	143.68
	nwk_01m_m67_002	nwk_01m_m67_002.xlsx_RoiSetAuto-65.zip Distance px	5	1961.28	0.812479	173.46	11.3068	143.68
	nwk_01m_m67_002	nwk_01m_m67_002.xlsx_RoiSetAuto-66.zip Distance px	48	2588.86	1.09031	173.46	14.9248	143.68
	nwk_01m_m67_002	nwk_01m_m67_002.xlsx_RoiSetAuto-67.zip Distance px	9	2551.02	1.1079	173.46	14.7067	143.68
	nwk_01m_m67_002	nwk_01m_m67_002.xlsx_RoiSetAuto-68.zip Distance px	83	5525.09	1.49112	173.46	31.8522	143.68
	nwk_01m_m67_002	nwk_01m_m67_002.xlsx_RoiSetAuto-69.zip Distance px	15	2779.64	0.44733	173.46	16.0247	143.68
	nwk_01m_m67_002	nwk_01m_m67_002.xlsx_RoiSetAuto-7.zip Distance px	29	3311.44	0.909329	173.46	19.0905	143.68
	nwk_01m_m67_002	nwk_01m_m67_002.xlsx_RoiSetAuto-70.zip Distance px	4	1935.85	0.425752	173.46	11.1602	143.68
	nwk_01m_m67_002	nwk_01m_m67_002.xlsx_RoiSetAuto-71.zip Distance px	7	2937.21	0.420552	173.46	16.933	143.68
	nwk_01m_m67_002	nwk_01m_m67_002.xlsx_RoiSetAuto-72.zip Distance px	5	2187.45	0.233257	173.46	12.6107	143.68
	nwk_01m_m67_002	nwk_01m_m67_002.xlsx_RoiSetAuto-73.zip Distance px	10	2135.5	0.872273	173.46	12.3112	143.68
	nwk_01m_m67_002	nwk_01m_m67_002.xlsx_RoiSetAuto-74.zip Distance px	6	2226.32	0.489543	173.46	12.8348	143.68
	nwk_01m_m67_002	nwk_01m_m67_002.xlsx_RoiSetAuto-75.zip Distance px	5	2496.48	0.343443	173.46	14.3923	143.68
	nwk_01m_m67_002	nwk_01m_m67_002.xlsx_RoiSetAuto-76.zip Distance px	10	2259.1	0.978651	173.46	13.0237	143.68
	nwk_01m_m67_002	nwk_01m_m67_002.xlsx_RoiSetAuto-77.zip Distance px	30	3011.05	1.06661	173.46	17.3587	143.68
	nwk_01m_m67_002	nwk_01m_m67_002.xlsx_RoiSetAuto-78.zip Distance px	4	2132.49	0.285173	173.46	12.2938	143.68
	nwk_01m_m67_002	nwk_01m_m67_002.xlsx_RoiSetAuto-79.zip Distance px	5	3423.7	0.922228	173.46	19.7377	143.68
	nwk_01m_m67_002	nwk_01m_m67_002.xlsx_RoiSetAuto-8.zip Distance px	5	2388.9	0.963345	173.46	13.772	143.68
	nwk_01m_m67_002	nwk_01m_m67_002.xlsx_RoiSetAuto-80.zip Distance px	13	2381.45	1.2005	173.46	13.7291	143.68
	nwk_01m_m67_002	nwk_01m_m67_002.xlsx_RoiSetAuto-81.zip Distance px	4	1936.08	0.396568	173.46	11.1615	143.68
	nwk_01m_m67_002	nwk_01m_m67_002.xlsx_RoiSetAuto-82.zip Distance px	10	2208.52	0.605409	173.46	12.7322	143.68
	nwk_01m_m67_002	nwk_01m_m67_002.xlsx_RoiSetAuto-83.zip Distance px	5	2611.48	0.551363	173.46	15.0552	143.68
	nwk_01m_m67_002	nwk_01m_m67_002.xlsx_RoiSetAuto-84.zip Distance px	5	2907.26	1.26337	173.46	16.7604	143.68
	nwk_01m_m67_002	nwk_01m_m67_002.xlsx_RoiSetAuto-85.zip Distance px	21	2889.03	0.907393	173.46	16.6553	143.68
	nwk_01m_m67_002	nwk_01m_m67_002.xlsx_RoiSetAuto-86.zip Distance px	4	2221.88	0.318832	173.46	12.8092	143.68
	nwk_01m_m67_002	nwk_01m_m67_002.xlsx_RoiSetAuto-87.zip Distance px	4	1774.73	0.256862	173.46	10.2314	143.68
	nwk_01m_m67_002	nwk_01m_m67_002.xlsx_RoiSetAuto-88.zip Distance px	24	3058.13	1.04193	173.46	17.6301	143.68
	nwk_01m_m67_002	nwk_01m_m67_002.xlsx_RoiSetAuto-89.zip Distance px	5	2200.28	0.88018	173.46	12.6846	143.68
	nwk_01m_m67_002	nwk_01m_m67_002.xlsx_RoiSetAuto-9.zip Distance px	102	5651.69	1.4764	173.46	32.5821	143.68
	nwk_01m_m67_002	nwk_01m_m67_002.xlsx_RoiSetAuto-90.zip Distance px	19	2789.57	0.996946	173.46	16.0819	143.68
	nwk_01m_m67_002	nwk_01m_m67_002.xlsx_RoiSetAuto-91.zip Distance px	10	2371.1	1.53336	173.46	13.6694	143.68
	nwk_01m_m67_002	nwk_01m_m67_002.xlsx_RoiSetAuto-92.zip Distance px	5	2028.41	0.495655	173.46	11.6938	143.68
	nwk_01m_m67_002	nwk_01m_m67_002.xlsx_RoiSetAuto-93.zip Distance px	6	2012.14	0.937633	173.46	11.6	143.68
	nwk_01m_m67_002	nwk_01m_m67_002.xlsx_RoiSetAuto-94.zip Distance px	13	2413.58	0.903409	173.46	13.9143	143.68
	nwk_01m_m67_002	nwk_01m_m67_002.xlsx_RoiSetAuto-95.zip Distance px	4	1833.54	0.523436	173.46	10.5704	143.68
	nwk_01m_m67_002	nwk_01m_m67_002.xlsx_RoiSetAuto-96.zip Distance px	11	3122.71	0.881456	173.46	18.0025	143.68
	nwk_01m_m67_002	nwk_01m_m67_002.xlsx_RoiSetAuto-97.zip Distance px	6	3035.96	0.212303	173.46	17.5023	143.68
	nwk_01m_m67_002	nwk_01m_m67_002.xlsx_RoiSetAuto-98.zip Distance px	10	2391.06	1.15121	173.46	13.7845	143.68
	nwk_01m_m67_002	nwk_01m_m67_002.xlsx_RoiSetAuto-99.zip Distance px	23	3136.34	1.06196	173.46	18.0811	143.68
	nwk_01m_m67_003	nwk_01m_m67_003.xlsx_RoiSetAuto-1.zip Distance px	19	5596.18	0.929644	465.411	12.0242	157.493
	nwk_01m_m67_003	nwk_01m_m67_003.xlsx_RoiSetAuto-10.zip Distance px	60	9383.35	1.13323	465.411	20.1615	157.493
	nwk_01m_m67_003	nwk_01m_m67_003.xlsx_RoiSetAuto-100.zip Distance px	13	4839.96	0.772135	465.411	10.3993	157.493
	nwk_01m_m67_003	nwk_01m_m67_003.xlsx_RoiSetAuto-101.zip Distance px	24	6359.81	1.36221	465.411	13.665	157.493
	nwk_01m_m67_003	nwk_01m_m67_003.xlsx_RoiSetAuto-102.zip Distance px	46	5906.08	0.982275	465.411	12.69	157.493
	nwk_01m_m67_003	nwk_01m_m67_003.xlsx_RoiSetAuto-103.zip Distance px	18	6700.56	1.06273	465.411	14.3971	157.493
	nwk_01m_m67_003	nwk_01m_m67_003.xlsx_RoiSetAuto-104.zip Distance px	7	5478.25	0.477254	465.411	11.7708	157.493
	nwk_01m_m67_003	nwk_01m_m67_003.xlsx_RoiSetAuto-105.zip Distance px	41	6392.43	1.00327	465.411	13.735	157.493
	nwk_01m_m67_003	nwk_01m_m67_003.xlsx_RoiSetAuto-106.zip Distance px	14	4678.55	0.993627	465.411	10.0525	157.493
	nwk_01m_m67_003	nwk_01m_m67_003.xlsx_RoiSetAuto-108.zip Distance px	4	5084	0.518762	465.411	10.9237	157.493
	nwk_01m_m67_003	nwk_01m_m67_003.xlsx_RoiSetAuto-109.zip Distance px	24	8927.24	1.07654	465.411	19.1814	157.493
	nwk_01m_m67_003	nwk_01m_m67_003.xlsx_RoiSetAuto-11.zip Distance px	76	10959.5	1.34719	465.411	23.5481	157.493
	nwk_01m_m67_003	nwk_01m_m67_003.xlsx_RoiSetAuto-110.zip Distance px	4	4612.75	0.517422	465.411	9.91114	157.493
	nwk_01m_m67_003	nwk_01m_m67_003.xlsx_RoiSetAuto-111.zip Distance px	16	5453.2	0.845353	465.411	11.717	157.493
	nwk_01m_m67_003	nwk_01m_m67_003.xlsx_RoiSetAuto-112.zip Distance px	22	5333	0.988003	465.411	11.4587	157.493
	nwk_01m_m67_003	nwk_01m_m67_003.xlsx_RoiSetAuto-113.zip Distance px	4	4686.13	0.334565	465.411	10.0688	157.493
	nwk_01m_m67_003	nwk_01m_m67_003.xlsx_RoiSetAuto-114.zip Distance px	4	4882.03	0.541036	465.411	10.4897	157.493
	nwk_01m_m67_003	nwk_01m_m67_003.xlsx_RoiSetAuto-115.zip Distance px	19	4964.71	1.01746	465.411	10.6674	157.493
	nwk_01m_m67_003	nwk_01m_m67_003.xlsx_RoiSetAuto-116.zip Distance px	6	4780.04	0.344812	465.411	10.2706	157.493
	nwk_01m_m67_003	nwk_01m_m67_003.xlsx_RoiSetAuto-117.zip Distance px	14	4488.18	0.423696	465.411	9.6435	157.493
	nwk_01m_m67_003	nwk_01m_m67_003.xlsx_RoiSetAuto-118.zip Distance px	26	7193.54	1.27479	465.411	15.4563	157.493
	nwk_01m_m67_003	nwk_01m_m67_003.xlsx_RoiSetAuto-119.zip Distance px	16	8562.55	0.688242	465.411	18.3978	157.493
	nwk_01m_m67_003	nwk_01m_m67_003.xlsx_RoiSetAuto-12.zip Distance px	33	4723.09	0.669443	465.411	10.1482	157.493
	nwk_01m_m67_003	nwk_01m_m67_003.xlsx_RoiSetAuto-120.zip Distance px	5	4298.46	0.73277	465.411	9.23585	157.493
	nwk_01m_m67_003	nwk_01m_m67_003.xlsx_RoiSetAuto-121.zip Distance px	5	4835.59	0.262572	465.411	10.3899	157.493
	nwk_01m_m67_003	nwk_01m_m67_003.xlsx_RoiSetAuto-122.zip Distance px	18	6963.96	0.588407	465.411	14.9631	157.493
	nwk_01m_m67_003	nwk_01m_m67_003.xlsx_RoiSetAuto-123.zip Distance px	7	5280.46	0.498177	465.411	11.3458	157.493
	nwk_01m_m67_003	nwk_01m_m67_003.xlsx_RoiSetAuto-124.zip Distance px	16	5983.34	0.956983	465.411	12.856	157.493
	nwk_01m_m67_003	nwk_01m_m67_003.xlsx_RoiSetAuto-125.zip Distance px	9	4754.63	0.505386	465.411	10.216	157.493
	nwk_01m_m67_003	nwk_01m_m67_003.xlsx_RoiSetAuto-126.zip Distance px	15	5762.74	0.675304	465.411	12.3821	157.493
	nwk_01m_m67_003	nwk_01m_m67_003.xlsx_RoiSetAuto-127.zip Distance px	16	6211.47	0.947686	465.411	13.3462	157.493
	nwk_01m_m67_003	nwk_01m_m67_003.xlsx_RoiSetAuto-128.zip Distance px	4	4541.34	0.278621	465.411	9.75771	157.493
	nwk_01m_m67_003	nwk_01m_m67_003.xlsx_RoiSetAuto-129.zip Distance px	4	5658.97	0.303305	465.411	12.1591	157.493
	nwk_01m_m67_003	nwk_01m_m67_003.xlsx_RoiSetAuto-13.zip Distance px	140	10519.9	1.67103	465.411	22.6036	157.493
	nwk_01m_m67_003	nwk_01m_m67_003.xlsx_RoiSetAuto-130.zip Distance px	15	4475.75	0.679788	465.411	9.61678	157.493
	nwk_01m_m67_003	nwk_01m_m67_003.xlsx_RoiSetAuto-131.zip Distance px	4	3470.45	0.471434	465.411	7.45675	157.493
	nwk_01m_m67_003	nwk_01m_m67_003.xlsx_RoiSetAuto-132.zip Distance px	11	5933.04	0.847258	465.411	12.748	157.493
	nwk_01m_m67_003	nwk_01m_m67_003.xlsx_RoiSetAuto-133.zip Distance px	9	4374.59	0.663534	465.411	9.39942	157.493
	nwk_01m_m67_003	nwk_01m_m67_003.xlsx_RoiSetAuto-134.zip Distance px	7	5495.93	0.342462	465.411	11.8088	157.493
	nwk_01m_m67_003	nwk_01m_m67_003.xlsx_RoiSetAuto-135.zip Distance px	4	5081.95	0.319311	465.411	10.9193	157.493
	nwk_01m_m67_003	nwk_01m_m67_003.xlsx_RoiSetAuto-136.zip Distance px	11	7228.78	0.497092	465.411	15.5321	157.493
	nwk_01m_m67_003	nwk_01m_m67_003.xlsx_RoiSetAuto-137.zip Distance px	7	5402.23	0.494916	465.411	11.6075	157.493
	nwk_01m_m67_003	nwk_01m_m67_003.xlsx_RoiSetAuto-138.zip Distance px	7	4496.18	0.683598	465.411	9.66068	157.493
	nwk_01m_m67_003	nwk_01m_m67_003.xlsx_RoiSetAuto-139.zip Distance px	5	5686.79	0.558034	465.411	12.2189	157.493
	nwk_01m_m67_003	nwk_01m_m67_003.xlsx_RoiSetAuto-14.zip Distance px	4	4145.13	0.56413	465.411	8.9064	157.493
	nwk_01m_m67_003	nwk_01m_m67_003.xlsx_RoiSetAuto-140.zip Distance px	6	5756.18	0.389569	465.411	12.368	157.493
	nwk_01m_m67_003	nwk_01m_m67_003.xlsx_RoiSetAuto-141.zip Distance px	6	4914.31	0.38564	465.411	10.5591	157.493
	nwk_01m_m67_003	nwk_01m_m67_003.xlsx_RoiSetAuto-142.zip Distance px	6	6012.9	0.63663	465.411	12.9196	157.493
	nwk_01m_m67_003	nwk_01m_m67_003.xlsx_RoiSetAuto-16.zip Distance px	151	12836.1	1.03045	465.411	27.5802	157.493
	nwk_01m_m67_003	nwk_01m_m67_003.xlsx_RoiSetAuto-17.zip Distance px	22	4385.13	0.968312	465.411	9.42207	157.493
	nwk_01m_m67_003	nwk_01m_m67_003.xlsx_RoiSetAuto-18.zip Distance px	28	5774.32	1.16559	465.411	12.4069	157.493
	nwk_01m_m67_003	nwk_01m_m67_003.xlsx_RoiSetAuto-19.zip Distance px	15	4085.17	0.647455	465.411	8.77757	157.493
	nwk_01m_m67_003	nwk_01m_m67_003.xlsx_RoiSetAuto-2.zip Distance px	24	6539.09	0.759618	465.411	14.0502	157.493
	nwk_01m_m67_003	nwk_01m_m67_003.xlsx_RoiSetAuto-20.zip Distance px	16	4103.14	0.629681	465.411	8.81618	157.493
	nwk_01m_m67_003	nwk_01m_m67_003.xlsx_RoiSetAuto-21.zip Distance px	18	4148.16	0.541851	465.411	8.9129	157.493
	nwk_01m_m67_003	nwk_01m_m67_003.xlsx_RoiSetAuto-23.zip Distance px	24	4833.2	1.03214	465.411	10.3848	157.493
	nwk_01m_m67_003	nwk_01m_m67_003.xlsx_RoiSetAuto-24.zip Distance px	5	4416.05	0.530501	465.411	9.4885	157.493
	nwk_01m_m67_003	nwk_01m_m67_003.xlsx_RoiSetAuto-25.zip Distance px	42	4725.94	1.19463	465.411	10.1543	157.493
	nwk_01m_m67_003	nwk_01m_m67_003.xlsx_RoiSetAuto-26.zip Distance px	31	5383.59	1.56415	465.411	11.5674	157.493
	nwk_01m_m67_003	nwk_01m_m67_003.xlsx_RoiSetAuto-27.zip Distance px	7	4360.97	0.696938	465.411	9.37016	157.493
	nwk_01m_m67_003	nwk_01m_m67_003.xlsx_RoiSetAuto-28.zip Distance px	9	4001.78	0.915682	465.411	8.59839	157.493
	nwk_01m_m67_003	nwk_01m_m67_003.xlsx_RoiSetAuto-29.zip Distance px	4	3568.05	0.155934	465.411	7.66647	157.493
	nwk_01m_m67_003	nwk_01m_m67_003.xlsx_RoiSetAuto-3.zip Distance px	13	4220.25	0.966125	465.411	9.06779	157.493
	nwk_01m_m67_003	nwk_01m_m67_003.xlsx_RoiSetAuto-30.zip Distance px	4	3901.55	0.582933	465.411	8.38304	157.493
	nwk_01m_m67_003	nwk_01m_m67_003.xlsx_RoiSetAuto-31.zip Distance px	13	4951.44	0.807543	465.411	10.6389	157.493
	nwk_01m_m67_003	nwk_01m_m67_003.xlsx_RoiSetAuto-32.zip Distance px	6	3353.09	0.57668	465.411	7.20459	157.493
	nwk_01m_m67_003	nwk_01m_m67_003.xlsx_RoiSetAuto-33.zip Distance px	36	5895	1.06975	465.411	12.6662	157.493
	nwk_01m_m67_003	nwk_01m_m67_003.xlsx_RoiSetAuto-34.zip Distance px	9	4484.6	0.729368	465.411	9.6358	157.493
	nwk_01m_m67_003	nwk_01m_m67_003.xlsx_RoiSetAuto-35.zip Distance px	45	9998.66	1.08272	465.411	21.4835	157.493
	nwk_01m_m67_003	nwk_01m_m67_003.xlsx_RoiSetAuto-36.zip Distance px	61	9345.77	1.39021	465.411	20.0807	157.493
	nwk_01m_m67_003	nwk_01m_m67_003.xlsx_RoiSetAuto-37.zip Distance px	47	6873.01	1.03853	465.411	14.7676	157.493
	nwk_01m_m67_003	nwk_01m_m67_003.xlsx_RoiSetAuto-38.zip Distance px	26	6837.1	1.20286	465.411	14.6905	157.493
	nwk_01m_m67_003	nwk_01m_m67_003.xlsx_RoiSetAuto-39.zip Distance px	5	3107.95	1.15293	465.411	6.67786	157.493
	nwk_01m_m67_003	nwk_01m_m67_003.xlsx_RoiSetAuto-4.zip Distance px	5	3827.54	1.27614	465.411	8.22401	157.493
	nwk_01m_m67_003	nwk_01m_m67_003.xlsx_RoiSetAuto-40.zip Distance px	9	4068.57	0.449607	465.411	8.7419	157.493
	nwk_01m_m67_003	nwk_01m_m67_003.xlsx_RoiSetAuto-41.zip Distance px	5	4196.26	0.540756	465.411	9.01626	157.493
	nwk_01m_m67_003	nwk_01m_m67_003.xlsx_RoiSetAuto-42.zip Distance px	4	4350.23	0.689895	465.411	9.34709	157.493
	nwk_01m_m67_003	nwk_01m_m67_003.xlsx_RoiSetAuto-43.zip Distance px	8	6970.18	0.714185	465.411	14.9764	157.493
	nwk_01m_m67_003	nwk_01m_m67_003.xlsx_RoiSetAuto-44.zip Distance px	24	4376.58	0.727922	465.411	9.40371	157.493
	nwk_01m_m67_003	nwk_01m_m67_003.xlsx_RoiSetAuto-45.zip Distance px	4	4799.38	0.503977	465.411	10.3122	157.493
	nwk_01m_m67_003	nwk_01m_m67_003.xlsx_RoiSetAuto-46.zip Distance px	4	2855.58	0.152763	465.411	6.13561	157.493
	nwk_01m_m67_003	nwk_01m_m67_003.xlsx_RoiSetAuto-47.zip Distance px	6	4135.87	0.527506	465.411	8.88651	157.493
	nwk_01m_m67_003	nwk_01m_m67_003.xlsx_RoiSetAuto-48.zip Distance px	79	7523.46	1.51438	465.411	16.1652	157.493
	nwk_01m_m67_003	nwk_01m_m67_003.xlsx_RoiSetAuto-49.zip Distance px	7	5627.36	0.838272	465.411	12.0912	157.493
	nwk_01m_m67_003	nwk_01m_m67_003.xlsx_RoiSetAuto-5.zip Distance px	88	18984.9	0.937299	465.411	40.7918	157.493
	nwk_01m_m67_003	nwk_01m_m67_003.xlsx_RoiSetAuto-50.zip Distance px	7	3861.79	0.505611	465.411	8.29759	157.493
	nwk_01m_m67_003	nwk_01m_m67_003.xlsx_RoiSetAuto-51.zip Distance px	17	5655.4	0.926686	465.411	12.1514	157.493
	nwk_01m_m67_003	nwk_01m_m67_003.xlsx_RoiSetAuto-52.zip Distance px	13	4525.2	0.707896	465.411	9.72303	157.493
	nwk_01m_m67_003	nwk_01m_m67_003.xlsx_RoiSetAuto-53.zip Distance px	13	5374.51	0.942479	465.411	11.5479	157.493
	nwk_01m_m67_003	nwk_01m_m67_003.xlsx_RoiSetAuto-54.zip Distance px	4	4203.69	0.327598	465.411	9.03222	157.493
	nwk_01m_m67_003	nwk_01m_m67_003.xlsx_RoiSetAuto-55.zip Distance px	4	4933.83	0.37204	465.411	10.601	157.493
	nwk_01m_m67_003	nwk_01m_m67_003.xlsx_RoiSetAuto-56.zip Distance px	4	3919.58	0.220051	465.411	8.42176	157.493
	nwk_01m_m67_003	nwk_01m_m67_003.xlsx_RoiSetAuto-57.zip Distance px	27	5595.89	1.25871	465.411	12.0236	157.493
	nwk_01m_m67_003	nwk_01m_m67_003.xlsx_RoiSetAuto-58.zip Distance px	18	4230.08	0.67153	465.411	9.08893	157.493
	nwk_01m_m67_003	nwk_01m_m67_003.xlsx_RoiSetAuto-59.zip Distance px	21	6420.59	0.78201	465.411	13.7955	157.493
	nwk_01m_m67_003	nwk_01m_m67_003.xlsx_RoiSetAuto-6.zip Distance px	25	7221.77	0.968407	465.411	15.517	157.493
	nwk_01m_m67_003	nwk_01m_m67_003.xlsx_RoiSetAuto-60.zip Distance px	4	3527.88	0.0861401	465.411	7.58014	157.493
	nwk_01m_m67_003	nwk_01m_m67_003.xlsx_RoiSetAuto-61.zip Distance px	4	4508.63	0.524426	465.411	9.68743	157.493
	nwk_01m_m67_003	nwk_01m_m67_003.xlsx_RoiSetAuto-62.zip Distance px	15	4347.22	0.505082	465.411	9.34062	157.493
	nwk_01m_m67_003	nwk_01m_m67_003.xlsx_RoiSetAuto-63.zip Distance px	17	4400.99	0.632347	465.411	9.45615	157.493
	nwk_01m_m67_003	nwk_01m_m67_003.xlsx_RoiSetAuto-64.zip Distance px	6	4220.75	0.611213	465.411	9.06888	157.493
	nwk_01m_m67_003	nwk_01m_m67_003.xlsx_RoiSetAuto-65.zip Distance px	12	5050.64	0.713794	465.411	10.852	157.493
	nwk_01m_m67_003	nwk_01m_m67_003.xlsx_RoiSetAuto-66.zip Distance px	9	5725.07	0.579651	465.411	12.3011	157.493
	nwk_01m_m67_003	nwk_01m_m67_003.xlsx_RoiSetAuto-67.zip Distance px	6	4463.49	0.900674	465.411	9.59043	157.493
	nwk_01m_m67_003	nwk_01m_m67_003.xlsx_RoiSetAuto-68.zip Distance px	10	4753.73	0.548035	465.411	10.214	157.493
	nwk_01m_m67_003	nwk_01m_m67_003.xlsx_RoiSetAuto-69.zip Distance px	5	4188.79	0.536944	465.411	9.0002	157.493
	nwk_01m_m67_003	nwk_01m_m67_003.xlsx_RoiSetAuto-7.zip Distance px	94	6702.34	1.26854	465.411	14.4009	157.493
	nwk_01m_m67_003	nwk_01m_m67_003.xlsx_RoiSetAuto-70.zip Distance px	4	4605.24	0.318973	465.411	9.89501	157.493
	nwk_01m_m67_003	nwk_01m_m67_003.xlsx_RoiSetAuto-71.zip Distance px	12	4968.8	0.690179	465.411	10.6762	157.493
	nwk_01m_m67_003	nwk_01m_m67_003.xlsx_RoiSetAuto-72.zip Distance px	4	4456.46	0.116715	465.411	9.57534	157.493
	nwk_01m_m67_003	nwk_01m_m67_003.xlsx_RoiSetAuto-73.zip Distance px	11	5323.39	0.639894	465.411	11.4381	157.493
	nwk_01m_m67_003	nwk_01m_m67_003.xlsx_RoiSetAuto-74.zip Distance px	10	4608.96	0.965707	465.411	9.903	157.493
	nwk_01m_m67_003	nwk_01m_m67_003.xlsx_RoiSetAuto-75.zip Distance px	6	4174.96	0.4955	465.411	8.9705	157.493
	nwk_01m_m67_003	nwk_01m_m67_003.xlsx_RoiSetAuto-76.zip Distance px	5	4624.95	0.351446	465.411	9.93736	157.493
	nwk_01m_m67_003	nwk_01m_m67_003.xlsx_RoiSetAuto-77.zip Distance px	9	4135.49	0.576095	465.411	8.88569	157.493
	nwk_01m_m67_003	nwk_01m_m67_003.xlsx_RoiSetAuto-78.zip Distance px	34	5597.29	0.897144	465.411	12.0266	157.493
	nwk_01m_m67_003	nwk_01m_m67_003.xlsx_RoiSetAuto-79.zip Distance px	4	4177.23	0.371033	465.411	8.97537	157.493
	nwk_01m_m67_003	nwk_01m_m67_003.xlsx_RoiSetAuto-8.zip Distance px	17	13867.3	0.675834	465.411	29.7958	157.493
	nwk_01m_m67_003	nwk_01m_m67_003.xlsx_RoiSetAuto-80.zip Distance px	18	4654.4	0.811084	465.411	10.0006	157.493
	nwk_01m_m67_003	nwk_01m_m67_003.xlsx_RoiSetAuto-81.zip Distance px	10	4717.32	0.456834	465.411	10.1358	157.493
	nwk_01m_m67_003	nwk_01m_m67_003.xlsx_RoiSetAuto-82.zip Distance px	11	4527.55	0.547109	465.411	9.72808	157.493
	nwk_01m_m67_003	nwk_01m_m67_003.xlsx_RoiSetAuto-83.zip Distance px	35	5070.86	1.31907	465.411	10.8955	157.493
	nwk_01m_m67_003	nwk_01m_m67_003.xlsx_RoiSetAuto-84.zip Distance px	5	4825.65	0.528985	465.411	10.3686	157.493
	nwk_01m_m67_003	nwk_01m_m67_003.xlsx_RoiSetAuto-85.zip Distance px	6	4199.88	0.359909	465.411	9.02403	157.493
	nwk_01m_m67_003	nwk_01m_m67_003.xlsx_RoiSetAuto-86.zip Distance px	23	5353.71	1.01857	465.411	11.5032	157.493
	nwk_01m_m67_003	nwk_01m_m67_003.xlsx_RoiSetAuto-87.zip Distance px	6	4938.99	0.887625	465.411	10.6121	157.493
	nwk_01m_m67_003	nwk_01m_m67_003.xlsx_RoiSetAuto-89.zip Distance px	10	5206.25	0.537702	465.411	11.1864	157.493
	nwk_01m_m67_003	nwk_01m_m67_003.xlsx_RoiSetAuto-9.zip Distance px	56	7422.64	1.12787	465.411	15.9486	157.493
	nwk_01m_m67_003	nwk_01m_m67_003.xlsx_RoiSetAuto-90.zip Distance px	12	5968.61	0.820707	465.411	12.8244	157.493
	nwk_01m_m67_003	nwk_01m_m67_003.xlsx_RoiSetAuto-91.zip Distance px	6	4565.43	0.608832	465.411	9.80947	157.493
	nwk_01m_m67_003	nwk_01m_m67_003.xlsx_RoiSetAuto-92.zip Distance px	4	4162.52	1.07738	465.411	8.94375	157.493
	nwk_01m_m67_003	nwk_01m_m67_003.xlsx_RoiSetAuto-93.zip Distance px	24	7367.08	0.827922	465.411	15.8292	157.493
	nwk_01m_m67_003	nwk_01m_m67_003.xlsx_RoiSetAuto-94.zip Distance px	6	4879.77	0.594445	465.411	10.4849	157.493
	nwk_01m_m67_003	nwk_01m_m67_003.xlsx_RoiSetAuto-95.zip Distance px	4	4781.99	0.500704	465.411	10.2748	157.493
	nwk_01m_m67_003	nwk_01m_m67_003.xlsx_RoiSetAuto-96.zip Distance px	47	5206.38	0.53774	465.411	11.1866	157.493
	nwk_01m_m67_003	nwk_01m_m67_003.xlsx_RoiSetAuto-97.zip Distance px	56	24860.6	1.21327	465.411	53.4164	157.493
	nwk_01m_m67_003	nwk_01m_m67_003.xlsx_RoiSetAuto-98.zip Distance px	11	4558.86	0.557781	465.411	9.79535	157.493
	nwk_01m_m67_003	nwk_01m_m67_003.xlsx_RoiSetAuto-99.zip Distance px	7	5407.02	0.311196	465.411	11.6177	157.493
	nwk_02m_m67_001	nwk_02m_m67_001.xlsx_RoiSetAuto-1.zip Distance px	142	7338.37	1.58432	255.887	28.6782	174.809
	nwk_02m_m67_001	nwk_02m_m67_001.xlsx_RoiSetAuto-10.zip Distance px	15	3403.56	0.588254	255.887	13.301	174.809
	nwk_02m_m67_001	nwk_02m_m67_001.xlsx_RoiSetAuto-100.zip Distance px	4	2549.91	0.841573	255.887	9.96498	174.809
	nwk_02m_m67_001	nwk_02m_m67_001.xlsx_RoiSetAuto-101.zip Distance px	15	3582	0.845191	255.887	13.9984	174.809
	nwk_02m_m67_001	nwk_02m_m67_001.xlsx_RoiSetAuto-102.zip Distance px	5	3960.62	0.390865	255.887	15.478	174.809
	nwk_02m_m67_001	nwk_02m_m67_001.xlsx_RoiSetAuto-103.zip Distance px	11	3843.77	1.09377	255.887	15.0213	174.809
	nwk_02m_m67_001	nwk_02m_m67_001.xlsx_RoiSetAuto-104.zip Distance px	40	4197.61	0.87299	255.887	16.4041	174.809
	nwk_02m_m67_001	nwk_02m_m67_001.xlsx_RoiSetAuto-105.zip Distance px	4	3286.64	0.193841	255.887	12.8441	174.809
	nwk_02m_m67_001	nwk_02m_m67_001.xlsx_RoiSetAuto-106.zip Distance px	4	3803.72	0.416939	255.887	14.8649	174.809
	nwk_02m_m67_001	nwk_02m_m67_001.xlsx_RoiSetAuto-107.zip Distance px	14	4629.54	0.653068	255.887	18.0921	174.809
	nwk_02m_m67_001	nwk_02m_m67_001.xlsx_RoiSetAuto-108.zip Distance px	8	4019.44	0.755194	255.887	15.7079	174.809
	nwk_02m_m67_001	nwk_02m_m67_001.xlsx_RoiSetAuto-109.zip Distance px	14	3200.08	0.897161	255.887	12.5058	174.809
	nwk_02m_m67_001	nwk_02m_m67_001.xlsx_RoiSetAuto-11.zip Distance px	4	2630.91	0.445022	255.887	10.2815	174.809
	nwk_02m_m67_001	nwk_02m_m67_001.xlsx_RoiSetAuto-110.zip Distance px	4	3885.12	0.551503	255.887	15.183	174.809
	nwk_02m_m67_001	nwk_02m_m67_001.xlsx_RoiSetAuto-111.zip Distance px	34	4844.21	0.920955	255.887	18.931	174.809
	nwk_02m_m67_001	nwk_02m_m67_001.xlsx_RoiSetAuto-112.zip Distance px	5	3172.03	0.502318	255.887	12.3962	174.809
	nwk_02m_m67_001	nwk_02m_m67_001.xlsx_RoiSetAuto-113.zip Distance px	4	3853.47	0.709454	255.887	15.0593	174.809
	nwk_02m_m67_001	nwk_02m_m67_001.xlsx_RoiSetAuto-114.zip Distance px	29	5659.54	0.963339	255.887	22.1174	174.809
	nwk_02m_m67_001	nwk_02m_m67_001.xlsx_RoiSetAuto-115.zip Distance px	29	4960.19	1.05909	255.887	19.3843	174.809
	nwk_02m_m67_001	nwk_02m_m67_001.xlsx_RoiSetAuto-116.zip Distance px	14	4136.74	0.650757	255.887	16.1663	174.809
	nwk_02m_m67_001	nwk_02m_m67_001.xlsx_RoiSetAuto-117.zip Distance px	6	3802.25	0.584424	255.887	14.8591	174.809
	nwk_02m_m67_001	nwk_02m_m67_001.xlsx_RoiSetAuto-118.zip Distance px	6	4217.88	0.615475	255.887	16.4834	174.809
	nwk_02m_m67_001	nwk_02m_m67_001.xlsx_RoiSetAuto-119.zip Distance px	4	2162.52	0.614611	255.887	8.45108	174.809
	nwk_02m_m67_001	nwk_02m_m67_001.xlsx_RoiSetAuto-12.zip Distance px	10	2927.77	0.683519	255.887	11.4416	174.809
	nwk_02m_m67_001	nwk_02m_m67_001.xlsx_RoiSetAuto-121.zip Distance px	4	3654.23	0.188247	255.887	14.2806	174.809
	nwk_02m_m67_001	nwk_02m_m67_001.xlsx_RoiSetAuto-122.zip Distance px	19	4983.05	0.641503	255.887	19.4736	174.809
	nwk_02m_m67_001	nwk_02m_m67_001.xlsx_RoiSetAuto-123.zip Distance px	5	4579.22	0.376627	255.887	17.8955	174.809
	nwk_02m_m67_001	nwk_02m_m67_001.xlsx_RoiSetAuto-124.zip Distance px	13	3995.45	0.836878	255.887	15.6141	174.809
	nwk_02m_m67_001	nwk_02m_m67_001.xlsx_RoiSetAuto-125.zip Distance px	8	3281.67	0.487236	255.887	12.8247	174.809
	nwk_02m_m67_001	nwk_02m_m67_001.xlsx_RoiSetAuto-126.zip Distance px	14	4200.31	0.626557	255.887	16.4147	174.809
	nwk_02m_m67_001	nwk_02m_m67_001.xlsx_RoiSetAuto-127.zip Distance px	7	4294.52	0.70218	255.887	16.7829	174.809
	nwk_02m_m67_001	nwk_02m_m67_001.xlsx_RoiSetAuto-128.zip Distance px	9	3582.91	0.77534	255.887	14.0019	174.809
	nwk_02m_m67_001	nwk_02m_m67_001.xlsx_RoiSetAuto-129.zip Distance px	9	4789.75	0.62662	255.887	18.7182	174.809
	nwk_02m_m67_001	nwk_02m_m67_001.xlsx_RoiSetAuto-13.zip Distance px	9	3076.46	0.64431	255.887	12.0227	174.809
	nwk_02m_m67_001	nwk_02m_m67_001.xlsx_RoiSetAuto-131.zip Distance px	4	3779.52	0.442431	255.887	14.7703	174.809
	nwk_02m_m67_001	nwk_02m_m67_001.xlsx_RoiSetAuto-14.zip Distance px	5	3357.06	0.781736	255.887	13.1193	174.809
	nwk_02m_m67_001	nwk_02m_m67_001.xlsx_RoiSetAuto-15.zip Distance px	4	2797.54	0.189532	255.887	10.9327	174.809
	nwk_02m_m67_001	nwk_02m_m67_001.xlsx_RoiSetAuto-16.zip Distance px	5	3524.73	0.499001	255.887	13.7746	174.809
	nwk_02m_m67_001	nwk_02m_m67_001.xlsx_RoiSetAuto-17.zip Distance px	9	3211.59	0.769558	255.887	12.5508	174.809
	nwk_02m_m67_001	nwk_02m_m67_001.xlsx_RoiSetAuto-19.zip Distance px	13	2058.34	1.34474	255.887	8.04395	174.809
	nwk_02m_m67_001	nwk_02m_m67_001.xlsx_RoiSetAuto-20.zip Distance px	8	3088	0.459066	255.887	12.0678	174.809
	nwk_02m_m67_001	nwk_02m_m67_001.xlsx_RoiSetAuto-21.zip Distance px	12	3538.55	0.738875	255.887	13.8285	174.809
	nwk_02m_m67_001	nwk_02m_m67_001.xlsx_RoiSetAuto-22.zip Distance px	17	3335.5	1.0993	255.887	13.0351	174.809
	nwk_02m_m67_001	nwk_02m_m67_001.xlsx_RoiSetAuto-23.zip Distance px	7	3087.81	0.387357	255.887	12.0671	174.809
	nwk_02m_m67_001	nwk_02m_m67_001.xlsx_RoiSetAuto-24.zip Distance px	5	2939.83	0.384588	255.887	11.4888	174.809
	nwk_02m_m67_001	nwk_02m_m67_001.xlsx_RoiSetAuto-25.zip Distance px	10	3478.54	0.619517	255.887	13.594	174.809
	nwk_02m_m67_001	nwk_02m_m67_001.xlsx_RoiSetAuto-26.zip Distance px	34	3618.39	0.961773	255.887	14.1406	174.809
	nwk_02m_m67_001	nwk_02m_m67_001.xlsx_RoiSetAuto-27.zip Distance px	72	5740.75	1.35347	255.887	22.4347	174.809
	nwk_02m_m67_001	nwk_02m_m67_001.xlsx_RoiSetAuto-28.zip Distance px	15	3415.01	0.475697	255.887	13.3458	174.809
	nwk_02m_m67_001	nwk_02m_m67_001.xlsx_RoiSetAuto-29.zip Distance px	5	3112.72	0.416993	255.887	12.1644	174.809
	nwk_02m_m67_001	nwk_02m_m67_001.xlsx_RoiSetAuto-3.zip Distance px	37	6496.77	0.93393	255.887	25.3892	174.809
	nwk_02m_m67_001	nwk_02m_m67_001.xlsx_RoiSetAuto-30.zip Distance px	4	2759.13	0.201695	255.887	10.7826	174.809
	nwk_02m_m67_001	nwk_02m_m67_001.xlsx_RoiSetAuto-31.zip Distance px	4	4001.4	0.404237	255.887	15.6374	174.809
	nwk_02m_m67_001	nwk_02m_m67_001.xlsx_RoiSetAuto-32.zip Distance px	4	3181.74	0.570417	255.887	12.4342	174.809
	nwk_02m_m67_001	nwk_02m_m67_001.xlsx_RoiSetAuto-33.zip Distance px	33	4133.9	0.838347	255.887	16.1552	174.809
	nwk_02m_m67_001	nwk_02m_m67_001.xlsx_RoiSetAuto-34.zip Distance px	6	3164.71	0.484539	255.887	12.3676	174.809
	nwk_02m_m67_001	nwk_02m_m67_001.xlsx_RoiSetAuto-35.zip Distance px	9	3292.35	0.439132	255.887	12.8664	174.809
	nwk_02m_m67_001	nwk_02m_m67_001.xlsx_RoiSetAuto-36.zip Distance px	4	2653.53	0.538212	255.887	10.3699	174.809
	nwk_02m_m67_001	nwk_02m_m67_001.xlsx_RoiSetAuto-37.zip Distance px	5	3861.09	0.378801	255.887	15.089	174.809
	nwk_02m_m67_001	nwk_02m_m67_001.xlsx_RoiSetAuto-38.zip Distance px	22	3895.39	0.886379	255.887	15.2231	174.809
	nwk_02m_m67_001	nwk_02m_m67_001.xlsx_RoiSetAuto-39.zip Distance px	5	2835.29	0.415575	255.887	11.0802	174.809
	nwk_02m_m67_001	nwk_02m_m67_001.xlsx_RoiSetAuto-4.zip Distance px	12	4086.85	0.533114	255.887	15.9713	174.809
	nwk_02m_m67_001	nwk_02m_m67_001.xlsx_RoiSetAuto-40.zip Distance px	17	3511.15	0.572034	255.887	13.7215	174.809
	nwk_02m_m67_001	nwk_02m_m67_001.xlsx_RoiSetAuto-41.zip Distance px	4	2793.72	0.437877	255.887	10.9178	174.809
	nwk_02m_m67_001	nwk_02m_m67_001.xlsx_RoiSetAuto-42.zip Distance px	10	4192.92	0.755941	255.887	16.3858	174.809
	nwk_02m_m67_001	nwk_02m_m67_001.xlsx_RoiSetAuto-43.zip Distance px	12	3741.56	0.445906	255.887	14.6219	174.809
	nwk_02m_m67_001	nwk_02m_m67_001.xlsx_RoiSetAuto-44.zip Distance px	4	3471.57	0.565868	255.887	13.5668	174.809
	nwk_02m_m67_001	nwk_02m_m67_001.xlsx_RoiSetAuto-45.zip Distance px	11	3448.5	0.319281	255.887	13.4767	174.809
	nwk_02m_m67_001	nwk_02m_m67_001.xlsx_RoiSetAuto-46.zip Distance px	8	3756.78	0.341858	255.887	14.6814	174.809
	nwk_02m_m67_001	nwk_02m_m67_001.xlsx_RoiSetAuto-47.zip Distance px	6	3871.45	0.896356	255.887	15.1295	174.809
	nwk_02m_m67_001	nwk_02m_m67_001.xlsx_RoiSetAuto-48.zip Distance px	7	2739.13	0.71775	255.887	10.7045	174.809
	nwk_02m_m67_001	nwk_02m_m67_001.xlsx_RoiSetAuto-49.zip Distance px	4	3590.56	0.441604	255.887	14.0318	174.809
	nwk_02m_m67_001	nwk_02m_m67_001.xlsx_RoiSetAuto-5.zip Distance px	19	3817.85	0.760199	255.887	14.92	174.809
	nwk_02m_m67_001	nwk_02m_m67_001.xlsx_RoiSetAuto-50.zip Distance px	6	3693.43	0.38877	255.887	14.4338	174.809
	nwk_02m_m67_001	nwk_02m_m67_001.xlsx_RoiSetAuto-51.zip Distance px	5	3831.7	0.370559	255.887	14.9742	174.809
	nwk_02m_m67_001	nwk_02m_m67_001.xlsx_RoiSetAuto-52.zip Distance px	39	6819.44	1.34212	255.887	26.6502	174.809
	nwk_02m_m67_001	nwk_02m_m67_001.xlsx_RoiSetAuto-53.zip Distance px	93	6416.5	1.24603	255.887	25.0755	174.809
	nwk_02m_m67_001	nwk_02m_m67_001.xlsx_RoiSetAuto-54.zip Distance px	7	3622.17	0.718697	255.887	14.1554	174.809
	nwk_02m_m67_001	nwk_02m_m67_001.xlsx_RoiSetAuto-55.zip Distance px	74	17971	0.944015	255.887	70.2302	174.809
	nwk_02m_m67_001	nwk_02m_m67_001.xlsx_RoiSetAuto-56.zip Distance px	4	2687.97	0.676077	255.887	10.5045	174.809
	nwk_02m_m67_001	nwk_02m_m67_001.xlsx_RoiSetAuto-57.zip Distance px	19	3326.15	0.829085	255.887	12.9985	174.809
	nwk_02m_m67_001	nwk_02m_m67_001.xlsx_RoiSetAuto-58.zip Distance px	5	4097.85	0.633431	255.887	16.0143	174.809
	nwk_02m_m67_001	nwk_02m_m67_001.xlsx_RoiSetAuto-59.zip Distance px	4	2557.6	0.168806	255.887	9.99503	174.809
	nwk_02m_m67_001	nwk_02m_m67_001.xlsx_RoiSetAuto-6.zip Distance px	8	3085.67	0.571174	255.887	12.0587	174.809
	nwk_02m_m67_001	nwk_02m_m67_001.xlsx_RoiSetAuto-60.zip Distance px	9	3833.24	0.549595	255.887	14.9802	174.809
	nwk_02m_m67_001	nwk_02m_m67_001.xlsx_RoiSetAuto-61.zip Distance px	4	3432.66	0.246837	255.887	13.4147	174.809
	nwk_02m_m67_001	nwk_02m_m67_001.xlsx_RoiSetAuto-62.zip Distance px	5	2683.1	0.726116	255.887	10.4855	174.809
	nwk_02m_m67_001	nwk_02m_m67_001.xlsx_RoiSetAuto-63.zip Distance px	5	2915.42	0.994562	255.887	11.3934	174.809
	nwk_02m_m67_001	nwk_02m_m67_001.xlsx_RoiSetAuto-64.zip Distance px	26	5913.28	1.08123	255.887	23.109	174.809
	nwk_02m_m67_001	nwk_02m_m67_001.xlsx_RoiSetAuto-65.zip Distance px	12	3651.27	0.881041	255.887	14.2691	174.809
	nwk_02m_m67_001	nwk_02m_m67_001.xlsx_RoiSetAuto-66.zip Distance px	5	3341.5	0.510377	255.887	13.0585	174.809
[truncated: 1,537 more rows]

## Sheet: PT-NMJ-LiveFormulae
										2.76532	3.19331
	File	CellArea	GMAMean	GMACoV	MovieDuration	Duration	Intensity	NormIntRange	Patch/Area	Patch<32/10um/min	Patch/10um2/min	Pct4-28	Pct32-100	>100	Cumulative Actin
	con_01m_m67_001	136.533	414.528	0.87482	151	16.2091	6823.73	0.626364	0.805664	2.76477	3.20131	86.3636	#DIV/0!	#DIV/0!	#DIV/0!
	con_01m_m67_002	103.147	405.917	0.87845	151	20.1471	6227.13	0.674309	0.659255	2.08024	2.61956	79.4118	#DIV/0!	#DIV/0!	#DIV/0!
	con_01m_m67_003	64.48	278.22	0.63327	151	11.8361	4516.14	0.615663	0.94603	3.45094	3.75906	91.8033	#DIV/0!	#DIV/0!	#DIV/0!
	con_02m_m67_001	170.667	683.111	0.97042	151	16.3596	9994.58	0.479525	0.521484	1.81602	2.07212	87.6404
	con_02m_m67_003	131.929	384.269	0.78311	151	16.9041	5728.49	0.609419	0.553328	1.777	2.19866	80.8219
	con_03m_m67_001	146.453	560.019	0.81369	151	16.5968	7822.93	0.528071	0.423343	1.43797	1.68216	85.4839
	con_03m_m67_003	51.2356	484.552	0.78061	151	20.9697	7482.29	0.551708	0.644084	1.86129	2.55927	72.7273
	con_04m_m67_001	120.907	414.96	0.73646	151	13.5111	5472.62	0.492816	0.372188	1.34744	1.47889	91.1111
	con_04m_m67_002	135.893	335.816	0.76313	151	10.2692	5040.93	0.560922	0.382653	1.462	1.52048	96.1538
	con_05m_m67_001	129.262	506.701	0.90008	151	13.7636	7906.07	0.566202	0.425492	1.56774	1.6907	92.7273
	con_05m_m67_002	170.382	227.387	0.82545	151	14.3068	2964.36	0.783926	0.516486	1.79573	2.05226	87.5
	con_05m_m67_003	140.498	453.772	0.81288	151	12.4857	6204.03	0.564138	0.498229	1.78174	1.97972	90
	con_06m_m67_001	151.804	787.979	0.8586	151	16.7671	13030	0.504429	0.480882	1.62286	1.91079	84.9315
	con_06m_m67_002	221.867	912.227	0.87764	151	22.9732	14515.9	0.535634	0.504808	1.57603	2.00586	78.5714
	con_06m_m67_003	168.16	349.294	0.89104	151	12.0597	5327.76	0.5765	0.79686	2.95367	3.16633	93.2836
	con_07m_m67_001	140.178	572.936	0.85359	151	17.4875	9353.8	0.490503	0.570704	1.8992	2.2677	83.75
	con_07m_m67_002	55.36	377.524	0.83403	151	18.0741	5495.19	0.604123	0.975434	3.15814	3.87589	81.4815
	con_08m_m67_001	222.044	566.609	0.82004	151	20.0602	9278.27	0.599794	0.598979	1.86109	2.38005	78.1955
	con_08m_m67_002	193.636	693.638	0.85244	151	26.3281	11760.7	0.497514	0.330518	0.882384	1.31332	67.1875
	con_08m_m67_003	211.911	395.178	0.8682	151	19.3267	6734.58	0.620177	0.707844	2.3251	2.81263	82.6667
	nwk_01m_m67_001	50.3111	478.263	0.78613	151	22.4444	7998.54	0.641035	0.715548	2.13243	2.84324	75
	nwk_01m_m67_002	143.68	173.46	0.93356	151	15.127	2641.52	0.796808	0.876949	3.09739	3.48456	88.8889
	nwk_01m_m67_003	157.493	465.411	0.84928	151	18.5725	5624.37	0.731128	0.876228	2.9771	3.4817	85.5072
	nwk_02m_m67_001	174.809	255.887	0.87746	151	13.104	3883.77	0.65761	0.715067	2.59129	2.84132	91.2
	nwk_02m_m67_002	126.933	246.004	0.8943	151	14.3636	3872.83	0.719223	0.519958	1.84693	2.06606	89.3939
	nwk_02m_m67_003	157.316	237.249	0.79402	151	11.7737	3518.32	0.625607	0.870861	3.33408	3.46038	96.3504
	nwk_03m_m67_001	106.862	268.905	0.90409	151	12.1364	4097.59	0.632192	0.617618	2.26819	2.45411	92.4242
	nwk_03m_m67_002	47.2889	575.11	0.86123	151	14.2667	8132.29	0.559498	0.634398	2.35274	2.52079	93.3333
	nwk_04m_m67_001	109.582	415.094	0.85234	151	14.3735	5714.57	0.581084	0.757422	2.7558	3.00962	91.5663
	nwk_04m_m67_002	104.409	341.028	0.70076	151	17.5455	4837.74	0.686765	0.63213	2.09315	2.51178	83.3333
	nwk_05m_m67_001	70.9156	448.531	0.9131	151	13.625	6404.95	0.571629	0.789672	2.91364	3.13777	92.8571
	nwk_05m_m67_002	102.204	424.941	0.85851	151	18	6618.31	0.622837	0.56749	1.9439	2.25493	86.2069
	nwk_05m_m67_003	140.782	626.019	0.90326	151	16.7698	9716.43	0.563259	0.894999	3.02002	3.55629	84.9206
	nwk_06m_m67_001	130.489	564.397	1.04277	151	12.2639	8602.12	0.508954	0.551771	1.97931	2.19247	90.2778
	nwk_06m_m67_002	75.68	415.199	0.76837	151	13.338	6199.1	0.601192	0.938161	3.46527	3.72779	92.9577
	nwk_06m_m67_003	153.636	374.74	0.81515	151	18.6733	6051.84	0.678453	0.6574	2.14665	2.61218	82.1782
	nwk_07m_m67_001	198.116	268.214	0.82083	151	15.7026	4199.91	0.662898	0.984274	3.30933	3.91102	84.6154
	nwk_07m_m67_002	71.1289	769.891	0.83091	151	22.2157	12822.5	0.596124	0.717008	2.12281	2.84904	74.5098
	nwk_07m_m67_003	86.5422	504.347	0.92176	151	15.2841	7948.37	0.579047	1.01684	3.44356	4.04044	85.2273
	nwk_08m_m67_001	79.5556	522.838	0.97771	151	18.1094	7784.32	0.538614	0.804469	2.54726	3.19657	79.6875
	nwk_08m_m67_002	162.507	402.466	0.75507	151	15.8667	5807.75	0.563631	0.646127	2.27398	2.56739	88.5714
	nwk_08m_m67_003	92.4089	344.314	0.72956	151	15.6618	5396.32	0.641467	0.73586	2.53695	2.92395	86.7647

## Sheet: PT-NMJ-Values
						490.232	414.65		0.822267	0.857031					1.96718	2.59983	0.321599	2.28133	2.91588		0.564239	0.626822				17374.9	20634.7		1.01949e+06	887832		0.677103	0.653692		#REF!	37180		0.734966	0.904254		0.816304	0.994391		40.7484	44.7946		51.5817	47.4551
File			CellArea	CellArea		GMAMean	GMAMean		GMACoV	GMACoV		Duration	Duration		Patch<32/10um/min	Patch<32/10um/min		Patch/10um2/min	Patch/10um2/min		NormIntRange	NormIntRange				Intensity	Intensity		Cumulative Actin	Cumulative Actin		NormIntRange	NormIntRange		NormPatchInt	NormPatchInt		Patch/Area	Patch/Area		Patch/Area/100frames	Patch/Area/100frames		Pct4-28	Pct4-28		Pct32-100	Pct32-100
			Control	nwk		Control	nwk		Control	nwk		Control	nwk		Control	nwk		Control	nwk		Control	nwk
con_01m_m67_001	nwk_01m_m67_001		136.533	50.3111		414.528	478.263		0.87482	0.78613		16.2091	22.4444		2.76477	2.13243		3.20131	2.84324		0.626364	0.641035
con_01m_m67_002	nwk_01m_m67_002		103.147	143.68		405.917	173.46		0.87845	0.93356		20.1471	15.127		2.08024	3.09739		2.61956	3.48456		0.674309	0.796808				FL	dCD		FL	dCD		FL	dCD		FL	dCD		FL	dCD		FL	dCD		FL	dCD		FL	dCD
con_01m_m67_003	nwk_01m_m67_003		64.48	157.493		278.22	465.411		0.63327	0.84928		11.8361	18.5725		3.45094	2.9771		3.75906	3.4817		0.615663	0.731128				24180	24817.3		1.10313e+06	1.33824e+06		0.633868	0.66172		#REF!	40309.8		0.759402	1.05375		0.834508	1.15796		35.7143	36.9048		57.1429	54.7619
con_02m_m67_001	nwk_02m_m67_001		170.667	174.809		683.111	255.887		0.97042	0.87746		16.3596	13.104		1.81602	2.59129		2.07212	2.84132		0.479525	0.65761				25797.6	11284.9		832361	410774		0.705942	0.614442		#REF!	23533.5		0.598185	0.689761		0.787085	0.757979		51.7241	56.6667		41.3793	40
con_02m_m67_003	nwk_02m_m67_002		131.929	126.933		384.269	246.004		0.78311	0.8943		16.9041	14.3636		1.777	1.84693		2.19866	2.06606		0.609419	0.719223				8336.75	6898.12		750294	534481		0.629051	0.690341		#REF!	11319.2		0.935687	0.342718		1.02823	0.385077		51.1628	41.9355		48.8372	51.6129
con_03m_m67_001	nwk_02m_m67_003		146.453	157.316		560.019	237.249		0.81369	0.79402		16.5968	11.7737		1.43797	3.33408		1.68216	3.46038		0.528071	0.625607				16881.6	23453.8		967351	882903		0.635846	0.527091		#REF!	44414		0.738365	0.660516		0.81139	0.725842		40.9091	60.7143		52.2727	33.9286
con_03m_m67_003	nwk_03m_m67_001		51.2356	106.862		484.552	268.905		0.78061	0.90409		20.9697	12.1364		1.86129	2.26819		2.55927	2.45411		0.551708	0.632192				16050.3	22317.6		617520	995892		0.660086	0.66497		#REF!	40451.8		0.775098	0.745739		0.851756	0.819493		33.3333	45.2381		52.381	52.381
con_04m_m67_001	nwk_03m_m67_002		120.907	47.2889		414.96	575.11		0.73646	0.86123		13.5111	14.2667		1.34744	2.35274		1.47889	2.52079		0.492816	0.559498				17611.7	16370.6		554881	586747		0.649559	0.691858		#REF!	33218.4		0.918755	0.666095		1.00962	0.731973		31.0345	60.5263		60.3448	36.8421
con_04m_m67_002	nwk_04m_m67_001		135.893	109.582		335.816	415.094		0.76313	0.85234		10.2692	14.3735		1.462	2.7558		1.52048	3.00962		0.560922	0.581084				7034.33	27429		1.35448e+06	1.76272e+06		0.82823	0.720081		#REF!	48899.9		0.468066	1.30557		0.514358	1.43469		35.0877	35.5932		52.6316	54.2373
con_05m_m67_001	nwk_04m_m67_002		129.262	104.409		506.701	341.028		0.90008	0.70076		13.7636	17.5455		1.56774	2.09315		1.6907	2.51178		0.566202	0.686765				22156.4	17324.9		1.12344e+06	1.23354e+06		0.576879	0.608976		#REF!	30598.5		0.911561	1.30447		1.00172	1.43349		43.9024	58.2418		51.2195	38.4615
con_05m_m67_002	nwk_05m_m67_001		170.382	70.9156		227.387	448.531		0.82545	0.9131		14.3068	13.625		1.79573	2.91364		2.05226	3.13777		0.783926	0.571629				15963.6	16916.9		1.79383e+06	1.13832e+06		0.712754	0.722071		#REF!	21579.7		0.745869	0.804289		0.819636	0.883835		46.1538	31.25		43.0769	50
con_05m_m67_003	nwk_05m_m67_002		140.498	102.204		453.772	424.941		0.81288	0.85851		12.4857	18		1.78174	1.9439		1.97972	2.25493		0.564138	0.622837				10335.3	16591.9		690580	318137		0.840909	0.678248		#REF!	29411.1		0.369293	1.38503		0.405816	1.52201		18.1818	25.8065		68.1818	61.2903
con_06m_m67_001	nwk_05m_m67_003		151.804	140.782		787.979	626.019		0.8586	0.90326		16.7671	16.7698		1.62286	3.02002		1.91079	3.55629		0.504429	0.563259				17200.9	22032.8		1.1089e+06	1.0437e+06		0.71051	0.743137		#REF!	43678.7		0.693337	1.05061		0.761908	1.15451		38.8235	40.5405		52.9412	45.9459
con_06m_m67_002	nwk_06m_m67_001		221.867	130.489		912.227	564.397		0.87764	1.04277		22.9732	12.2639		1.57603	1.97931		2.00586	2.19247		0.535634	0.508954				13898.3	42178.6		1.02796e+06	408536		0.672622	0.521373		#REF!	78745.2		0.975628	0.842511		1.07212	0.925836		53.4483	44.1176		43.1034	50
con_06m_m67_003	nwk_06m_m67_002		168.16	75.68		349.294	415.199		0.89104	0.76837		12.0597	13.338		2.95367	3.46527		3.16633	3.72779		0.5765	0.601192				10432.3			1.3954e+06			0.701385			#REF!			0.750921			0.825188			48.2759			41.3793
con_07m_m67_001	nwk_06m_m67_003		140.178	153.636		572.936	374.74		0.85359	0.81515		17.4875	18.6733		1.8992	2.14665		2.2677	2.61218		0.490503	0.678453				27863			994247			0.61468			#REF!			0.705295			0.77505			41.5385			50.7692
con_07m_m67_002	nwk_07m_m67_001		55.36	198.116		377.524	268.214		0.83403	0.82083		18.0741	15.7026		3.15814	3.30933		3.87589	3.91102		0.604123	0.662898				26881.9			977981			0.584224			#REF!			0.67903			0.746187			41.9355			58.0645
con_08m_m67_001	nwk_07m_m67_002		222.044	71.1289		566.609	769.891		0.82004	0.83091		20.0602	22.2157		1.86109	2.12281		2.38005	2.84904		0.599794	0.596124
con_08m_m67_002	nwk_07m_m67_003		193.636	86.5422		693.638	504.347		0.85244	0.92176		26.3281	15.2841		0.882384	3.44356		1.31332	4.04044		0.497514	0.579047
con_08m_m67_003	nwk_08m_m67_001		211.911	79.5556		395.178	522.838		0.8682	0.97771		19.3267	18.1094		2.3251	2.54726		2.81263	3.19657		0.620177	0.538614
	nwk_08m_m67_002			162.507			402.466			0.75507			15.8667			2.27398			2.56739			0.563631
	nwk_08m_m67_003			92.4089			344.314			0.72956			15.6618			2.53695			2.92395			0.641467
[truncated: 2 more columns]

## Sheet: Sheet5
		414.528	3.20131
		405.917	2.61956
		278.22	3.75906
		683.111	2.07212
		384.269	2.19866
		560.019	1.68216
		484.552	2.55927
		414.96	1.47889
		335.816	1.52048
		506.701	1.6907
		227.387	2.05226
		453.772	1.97972
		787.979	1.91079
		912.227	2.00586
		349.294	3.16633
		572.936	2.2677
		377.524	3.87589
		566.609	2.38005
		693.638	1.31332
		395.178	2.81263
		478.263	2.84324
		173.46	3.48456
		465.411	3.4817
		255.887	2.84132
		246.004	2.06606
		237.249	3.46038
		268.905	2.45411
		575.11	2.52079
		415.094	3.00962
		341.028	2.51178
		448.531	3.13777
		424.941	2.25493
		626.019	3.55629
		564.397	2.19247
		415.199	3.72779
		374.74	2.61218
		268.214	3.91102
		769.891	2.84904
		504.347	4.04044
		522.838	3.19657
		402.466	2.56739
		344.314	2.92395

## Sheet: PooledPTDataValues
					0.597134			14.8743						14.3087	13.8574
		Duration	Duration		NormIntensityRange	NormIntensityRange		NormPatchInt	NormPatchInt					NormPatchInt	NormPatchInt
		Control	Nwk		Control	Nwk		Control	Nwk
con_01m_m67_001	nwk_01m_m67_001	96	64		1.13397	1.02214		25.3995	19.932					Dap-FL	DapdCD
con_01m_m67_001	nwk_01m_m67_001	18	10		0.656929	0.621736		16.9391	14.9635					10.8398	17.1403
con_01m_m67_001	nwk_01m_m67_001	8	10		0.497786	0.399521		13.3629	15.2048					9.28792	19.778
con_01m_m67_001	nwk_01m_m67_001	13	8		0.609137	0.455907		17.5075	12.1144					11.8802	19.0747
con_01m_m67_001	nwk_01m_m67_001	7	8		0.470952	0.568308		15.756	14.6347					8.96501	16.3287
con_01m_m67_001	nwk_01m_m67_001	7	6		0.509384	0.303935		12.4197	11.5339					11.4919	18.948
con_01m_m67_001	nwk_01m_m67_001	5	25		0.318787	0.646098		13.3544	16.6681					14.8243	17.363
con_01m_m67_001	nwk_01m_m67_001	18	41		0.540052	1.00904		15.7975	26.0172					12.9394	13.0562
con_01m_m67_001	nwk_01m_m67_001	9	5		0.273825	0.33738		15.3119	13.2011					16.2517	15.1542
con_01m_m67_001	nwk_01m_m67_001	4	4		0.284608	0.490125		15.0757	13.0164					11.8722	10.4846
con_01m_m67_001	nwk_01m_m67_001	16	31		0.911508	0.627446		20.2866	16.392					14.2856	10.9572
con_01m_m67_001	nwk_01m_m67_001	6	104		0.587376	1.0527		31.115	23.8986					8.42307	13.8163
con_01m_m67_001	nwk_01m_m67_001	4	5		0.659439	0.389364		12.4727	15.1966					16.0182	9.97465
con_01m_m67_001	nwk_01m_m67_001	12	9		0.380773	0.498593		14.9941	13.4562					16.7734	13.2046
con_01m_m67_001	nwk_01m_m67_001	4	6		0.224341	0.470889		12.6051	11.4575					9.58919	11.1061
con_01m_m67_001	nwk_01m_m67_001	16	5		0.667042	0.260253		18.2908	12.3638					11.9963	13.5194
con_01m_m67_001	nwk_01m_m67_001	6	47		0.205946	1.09607		14.1787	18.1991					11.0994	13.2507
con_01m_m67_001	nwk_01m_m67_001	12	11		0.665641	0.636542		16.1053	12.8884					12.7995	8.96994
con_01m_m67_001	nwk_01m_m67_001	5	9		0.402634	0.251694		15.2838	13.4682					15.7667	11.2868
con_01m_m67_001	nwk_01m_m67_001	24	53		0.739599	0.901934		15.7621	20.2815					14.9569	13.7093
con_01m_m67_001	nwk_01m_m67_001	5	8		0.433043	0.405908		16.2285	14.4334					12.125	14.2945
con_01m_m67_001	nwk_01m_m67_001	7	17		0.673852	0.749366		15.6178	18.9597					13.7053	14.7327
con_01m_m67_001	nwk_01m_m67_001	15	28		0.844577	0.720845		16.8496	20.0847					13.8445	14.0949
con_01m_m67_001	nwk_01m_m67_001	30	33		1.10359	1.05026		21.4589	29.6601					10.8907	18.5702
con_01m_m67_001	nwk_01m_m67_001	82	8		1.10857	0.571851		24.7753	14.5297					10.1536	10.2476
con_01m_m67_001	nwk_01m_m67_001	18	28		0.830447	0.774974		27.7043	17.7855					11.447	16.1053
con_01m_m67_001	nwk_01m_m67_001	7	10		0.685616	0.47125		12.1865	12.7314					10.8233	16.4817
con_01m_m67_001	nwk_01m_m67_001	44	8		0.919273	0.404973		19.5669	15.7289					17.9221	16.8222
con_01m_m67_001	nwk_01m_m67_001	8	5		0.423607	0.341164		13.1799	15.19					11.7517	18.9591
con_01m_m67_001	nwk_01m_m67_001	6	23		0.375035	0.4112		10.2501	14.9843					12.1403	13.3917
con_01m_m67_001	nwk_01m_m67_001	5	41		0.384894	0.836198		12.1401	18.798					17.8466	13.1351
con_01m_m67_001	nwk_01m_m67_001	10	17		0.751081	0.931358		12.6111	17.2054					16.8074	16.9891
con_01m_m67_001	nwk_01m_m67_001	8	8		0.519226	0.282135		15.7236	16.43					12.7079	14.4042
con_01m_m67_001	nwk_01m_m67_001	8	68		0.492716	1.47359		11.5537	23.9541					12.3188	15.6362
con_01m_m67_001	nwk_01m_m67_001	24	32		1.05742	1.02612		17.7296	20.224					21.2756	14.901
con_01m_m67_001	nwk_01m_m67_001	4	13		0.591616	0.586372		13.5107	16.4821					12.343	11.8605
con_01m_m67_001	nwk_01m_m67_002	29	26		0.963437	0.876964		13.8236	15.0487					13.7342	13.8479
con_01m_m67_001	nwk_01m_m67_002	8	4		0.823458	0.431308		15.3556	14.5588					18.3079	12.4555
con_01m_m67_001	nwk_01m_m67_002	4	5		0.477037	0.528759		14.2307	11.7092					16.4506	15.0372
con_01m_m67_001	nwk_01m_m67_002	28	4		0.8568	0.615411		15.1212	12.9402					8.34692	14.6488
con_01m_m67_001	nwk_01m_m67_002	11	25		0.849045	1.11712		14.7947	22.7876					7.87153	17.9907
con_01m_m67_001	nwk_01m_m67_002	35	5		0.899339	1.03627		18.3122	13.624					10.4336	10.6681
con_01m_m67_001	nwk_01m_m67_002	5	25		0.265245	0.860632		11.2704	16.5921					15.0089	15.0678
con_01m_m67_001	nwk_01m_m67_002	4	5		0.185617	0.658513		11.8712	11.1649					14.9138	29.6214
con_01m_m67_001	nwk_01m_m67_002	5	5		0.22429	0.610923		11.5901	12.9948					14.8767	13.2933
con_01m_m67_001	nwk_01m_m67_002	12	32		0.698417	0.796621		15.3334	20.066					18.9242	14.1941
con_01m_m67_001	nwk_01m_m67_002	47	26		1.337	1.12377		24.3513	16.8037					9.812	14.1922
con_01m_m67_001	nwk_01m_m67_002	20	7		0.524994	0.631052		33.4427	13.7251					10.7645	13.4251
con_01m_m67_001	nwk_01m_m67_002	55	4		1.06609	0.137723		20.6066	12.863					12.7224	9.94203
con_01m_m67_001	nwk_01m_m67_002	9	34		0.513094	1.2056		15.8854	20.7886					9.48374	11.421
con_01m_m67_001	nwk_01m_m67_002	22	33		0.794572	1.08293		22.6703	18.6852					10.4163	11.4595
con_01m_m67_001	nwk_01m_m67_002	27	9		0.868571	0.60443		30.9076	15.1487					11.411	17.6848
con_01m_m67_001	nwk_01m_m67_002	5	8		0.448669	1.093		13.7277	16.2155					21.4964	24.6224
con_01m_m67_001	nwk_01m_m67_002	34	5		0.829584	0.45679		14.3	12.4472					16.1674	14.5607
con_01m_m67_001	nwk_01m_m67_002	19	4		0.849636	1.0516		12.8346	12.6707					10.4997	14.3236
con_01m_m67_001	nwk_01m_m67_002	4	10		0.311982	0.994936		13.8601	15.6176					19.3492	12.7856
con_01m_m67_001	nwk_01m_m67_002	59	29		0.912857	1.2272		17.0771	16.3834					11.0664	19.3788
con_01m_m67_001	nwk_01m_m67_002	36	7		0.636436	0.715955		15.8935	12.8845					10.8852	13.7488
con_01m_m67_001	nwk_01m_m67_002	6	20		0.434296	1.35794		13.728	15.3386					17.4772	12.617
con_01m_m67_001	nwk_01m_m67_002	5	4		0.394267	0.156948		11.2327	10.8767					16.7064	10.7087
con_01m_m67_001	nwk_01m_m67_002	12	5		0.596324	0.698721		14.2225	13.0692					9.31435	15.7709
con_01m_m67_001	nwk_01m_m67_002	5	7		0.280452	0.760142		10.4045	12.5428					20.3467	13.3066
con_01m_m67_001	nwk_01m_m67_002	7	6		0.664416	1.01929		16.5907	12.968					13.739	13.582
con_01m_m67_001	nwk_01m_m67_002	18	5		0.873928	0.456898		26.9483	10.7923					19.2303	19.0595
con_01m_m67_001	nwk_01m_m67_002	4	9		0.231632	0.733863		12.3839	16.9081					12.0624	13.6652
con_01m_m67_001	nwk_01m_m67_002	6	6		0.397752	1.29503		14.9224	14.5904					18.7101	21.4104
con_01m_m67_001	nwk_01m_m67_002	21	4		0.524284	0.282397		14.0773	14.0676					15.103	24.1006
con_01m_m67_001	nwk_01m_m67_002	7	4		0.492213	0.473251		17.4832	12.367					13.8883	15.0015
con_01m_m67_001	nwk_01m_m67_002	10	112		0.571155	1.22835		18.8521	27.7899					14.2887	15.5645
con_01m_m67_001	nwk_01m_m67_002	7	4		0.353974	1.14278		11.6275	11.5563					12.5635	11.3763
con_01m_m67_001	nwk_01m_m67_002	8	4		0.559268	0.416372		17.6053	12.2528					12.8527	16.4715
con_01m_m67_001	nwk_01m_m67_002	4	11		0.320418	0.703408		12.5252	14.0962					10.5556	19.9186
con_01m_m67_001	nwk_01m_m67_002	7	64		0.572491	1.59443		13.1286	19.0234					11.3058	17.4568
con_01m_m67_001	nwk_01m_m67_002	6	37		0.549752	1.46033		14.3594	22.5092					19.158	14.3217
con_01m_m67_001	nwk_01m_m67_002	31	19		1.33331	1.14529		22.18	15.099					10.4851	15.0165
con_01m_m67_001	nwk_01m_m67_002	5	41		0.397601	1.22078		13.5912	24.937					12.5001	20.9819
con_01m_m67_001	nwk_01m_m67_002	4	4		0.292484	0.351855		15.6732	12.1342					21.4529	24.0806
con_01m_m67_001	nwk_01m_m67_002	45	4		1.04367	0.210457		22.7633	21.5071					15.8992	14.6405
con_01m_m67_001	nwk_01m_m67_002	33	10		0.789733	0.421872		22.718	12.4444					16.1051	11.7512
con_01m_m67_001	nwk_01m_m67_002	83	27		0.948256	1.11035		29.8987	14.1449					20.8999	12.2643
con_01m_m67_001	nwk_01m_m67_002	4	4		0.278152	0.335637		13.7078	13.292					13.7572	15.0375
con_01m_m67_001	nwk_01m_m67_002	15	17		0.814942	0.776005		14.2429	14.2504					11.8757	14.5436
con_01m_m67_001	nwk_01m_m67_002	5	5		0.572398	1.2716		13.9421	10.4303					10.551	17.5873
con_01m_m67_001	nwk_01m_m67_002	51	8		0.833829	0.791641		17.2888	12.5176					17.4537	13.383
con_01m_m67_001	nwk_01m_m67_002	28	8		0.950122	0.690376		15.6295	12.219					14.6249	11.4175
con_01m_m67_001	nwk_01m_m67_002	6	96		0.431177	1.72408		13.9332	23.72					12.6647	12.9073
con_01m_m67_001	nwk_01m_m67_002	8	9		0.721559	0.6625		13.9803	15.0114					10.7781	11.1568
con_01m_m67_001	nwk_01m_m67_002	8	8		0.405675	0.816953		16.1917	14.7522					25.3196	12.1679
con_01m_m67_001	nwk_01m_m67_002	7	4		0.476362	1.08987		15.3912	10.8788					13.239	9.84344
con_01m_m67_001	nwk_01m_m67_002	57	7		1.40358	0.620401		28.7213	13.056					24.9542	13.1654
con_01m_m67_001	nwk_01m_m67_002	4	5		0.716176	0.691882		13.4122	17.0332					10.0348	11.7517
con_01m_m67_001	nwk_01m_m67_002	10	4		0.557617	0.446533		14.9191	15.1786					13.8965	13.5798
con_01m_m67_001	nwk_01m_m67_002	9	23		0.628018	1.08696		13.4568	16.4603					14.7488	14.3
con_01m_m67_001	nwk_01m_m67_002	16	4		0.678109	0.954404		13.5867	14.8426					16.3092	15.8567
con_01m_m67_001	nwk_01m_m67_002	5	17		0.460604	0.953311		14.0376	16.8867					15.1412	11.1002
con_01m_m67_001	nwk_01m_m67_002	4	17		0.43423	1.33641		15.5447	14.5686					29.8153	12.8025
con_01m_m67_001	nwk_01m_m67_002	6	76		0.4573	0.935355		10.2453	36.6522					23.188	20.8323
con_01m_m67_001	nwk_01m_m67_002	7	5		0.579966	0.621689		14.0685	11.4253					15.277	10.6384
con_01m_m67_001	nwk_01m_m67_002	15	12		0.777837	0.950963		15.7121	16.0049					12.8908	9.97726
con_01m_m67_001	nwk_01m_m67_002	8	4		0.587169	0.378631		16.1027	13.4082					10.7148	11.7727
con_01m_m67_001	nwk_01m_m67_002	33	4		0.944752	0.667862		15.1941	13.2386					12.9013	11.4256
con_01m_m67_001	nwk_01m_m67_002	7	8		0.581013	0.464737		16.0756	14.0149					13.3736	12.3858
con_01m_m67_001	nwk_01m_m67_002	12	5		0.541002	0.437328		14.974	13.4352					12.1475	14.1413
con_01m_m67_001	nwk_01m_m67_002	8	4		0.546698	0.751708		15.972	14.339					14.8383	11.1037
con_01m_m67_001	nwk_01m_m67_002	9	6		0.434442	0.736432		17.77	12.3383					17.7755	10.6684
con_01m_m67_001	nwk_01m_m67_002	4	14		0.520522	0.791968		15.2246	15.2577					14.8201	10.0395
con_01m_m67_001	nwk_01m_m67_002	27	42		1.05164	1.47843		26.623	22.9841					13.4673	10.8448
con_01m_m67_001	nwk_01m_m67_002	15	11		0.714684	0.817745		19.4108	14.0778					9.32159	7.84807
con_01m_m67_001	nwk_01m_m67_002	4	8		0.434061	0.382898		14.2005	14.0953					13.229	10.7225
con_01m_m67_001	nwk_01m_m67_002	8	64		0.474238	1.20112		13.9215	18.9715					20.2072	8.08197
con_01m_m67_002	nwk_01m_m67_002	9	15		0.852107	0.819431		12.3604	14.0339					14.81	12.2936
con_01m_m67_002	nwk_01m_m67_002	10	9		0.381783	0.680386		14.5609	13.5293					12.0988	11.2553
con_01m_m67_002	nwk_01m_m67_002	11	4		1.31175	0.448897		32.0437	13.7482					10.513	10.941
con_01m_m67_002	nwk_01m_m67_002	4	8		0.149162	1.05727		11.3117	11.9366					14.7321	15.5973
con_01m_m67_002	nwk_01m_m67_002	8	5		0.473006	0.708679		13.4359	12.7386					25.0314	13.86
con_01m_m67_002	nwk_01m_m67_002	41	5		0.786087	0.293828		14.3876	12.223					16.6675	11.0736
con_01m_m67_002	nwk_01m_m67_002	13	7		0.882982	0.492912		14.5027	14.4716					18.8456	10.9235
con_01m_m67_002	nwk_01m_m67_002	54	4		1.16696	0.274878		24.8266	11.1294					9.97523	11.8962
con_01m_m67_002	nwk_01m_m67_002	5	6		0.371362	0.515832		12.7492	15.0062					32.1831	12.7524
con_01m_m67_002	nwk_01m_m67_002	20	5		0.796884	0.718718		14.3212	14.2569					12.899	10.5499
con_01m_m67_002	nwk_01m_m67_002	4	17		0.378187	1.05305		14.1954	16.8878					9.77232	11.2815
con_01m_m67_002	nwk_01m_m67_002	6	5		0.478248	0.854848		12.1887	13.2156					17.8422	14.2661
con_01m_m67_002	nwk_01m_m67_002	135	4		0.974969	0.110076		19.6642	16.5711					16.2214	12.3528
con_01m_m67_002	nwk_01m_m67_002	8	10		0.552531	0.949798		12.1836	15.6893					15.3659	10.0459
con_01m_m67_002	nwk_01m_m67_002	24	5		0.632762	0.812479		14.869	11.3068					14.5053	10.3194
con_01m_m67_002	nwk_01m_m67_002	11	48		0.9821	1.09031		15.4326	14.9248					11.0994	10.6471
con_01m_m67_002	nwk_01m_m67_002	44	9		0.935828	1.1079		16.3433	14.7067					12.9274	8.975
con_01m_m67_002	nwk_01m_m67_002	14	83		0.488885	1.49112		12.1279	31.8522					14.3968	10.8168
con_01m_m67_002	nwk_01m_m67_002	6	15		0.491767	0.44733		12.4836	16.0247					16.7103	10.099
con_01m_m67_002	nwk_01m_m67_002	8	29		0.603028	0.909329		13.2745	19.0905					13.2596	13.6078
con_01m_m67_002	nwk_01m_m67_002	28	4		0.538937	0.425752		13.679	11.1602					9.89866	9.58669
con_01m_m67_002	nwk_01m_m67_002	6	7		0.34272	0.420552		12.6588	16.933					12.1323	15.4133
con_01m_m67_002	nwk_01m_m67_002	16	5		1.1336	0.233257		22.221	12.6107					9.79233	11.1756
con_01m_m67_002	nwk_01m_m67_002	7	10		0.282369	0.872273		11.9763	12.3112					11.0815	9.9628
con_01m_m67_002	nwk_01m_m67_002	25	6		1.11553	0.489543		15.3185	12.8348					14.9791	9.61138
con_01m_m67_002	nwk_01m_m67_002	4	5		0.184463	0.343443		11.461	14.3923					18.9859	11.4187
con_01m_m67_002	nwk_01m_m67_002	38	10		1.16169	0.978651		19.8247	13.0237					15.7307	9.97048
con_01m_m67_002	nwk_01m_m67_002	44	30		1.29147	1.06661		15.4449	17.3587					16.2298	13.2859
con_01m_m67_002	nwk_01m_m67_002	85	4		1.4887	0.285173		32.8525	12.2938					17.5075	13.0683
con_01m_m67_002	nwk_01m_m67_002	5	5		0.404645	0.922228		13.4275	19.7377					11.4579	12.1885
con_01m_m67_002	nwk_01m_m67_002	6	5		0.583354	0.963345		11.8889	13.772					17.6726	10.5744
con_01m_m67_002	nwk_01m_m67_002	10	13		0.665288	1.2005		16.912	13.7291					15.3063	12.7172
con_01m_m67_002	nwk_01m_m67_002	64	4		1.16196	0.396568		19.7775	11.1615					9.9538	10.9785
con_01m_m67_002	nwk_01m_m67_002	107	10		0.83388	0.605409		18.0135	12.7322					11.526	15.5432
con_01m_m67_002	nwk_01m_m67_002	12	5		0.796984	0.551363		11.4141	15.0552					12.9054	18.2898
con_01m_m67_002	nwk_01m_m67_002	42	5		0.738698	1.26337		17.7	16.7604					18.236	9.92757
con_01m_m67_002	nwk_01m_m67_002	5	21		0.369711	0.907393		12.9515	16.6553					10.2509	12.7697
con_01m_m67_002	nwk_01m_m67_002	4	4		0.548183	0.318832		13.6623	12.8092					10.1888	9.94342
con_01m_m67_002	nwk_01m_m67_002	9	4		0.577299	0.256862		12.9898	10.2314					11.3167	8.40887
con_01m_m67_002	nwk_01m_m67_002	26	24		0.735593	1.04193		15.2665	17.6301					28.2063	10.148
con_01m_m67_002	nwk_01m_m67_002	17	5		0.560722	0.88018		15.3698	12.6846					11.6199	11.421
con_01m_m67_002	nwk_01m_m67_002	8	102		0.581015	1.4764		12.066	32.5821					9.89043	21.3765
con_01m_m67_002	nwk_01m_m67_002	41	19		1.49647	0.996946		15.779	16.0819					15.7896	10.4085
con_01m_m67_002	nwk_01m_m67_002	7	10		0.295441	1.53336		12.0914	13.6694					34.1282	16.0024
con_01m_m67_002	nwk_01m_m67_002	35	5		0.881472	0.495655		16.4239	11.6938					17.2678	11.0409
con_01m_m67_002	nwk_01m_m67_002	21	6		0.776449	0.937633		12.9976	11.6					12.8684	7.43085
con_01m_m67_002	nwk_01m_m67_002	6	13		0.462186	0.903409		10.3158	13.9143					11.5145	11.5858
con_01m_m67_002	nwk_01m_m67_002	6	4		0.934952	0.523436		12.0807	10.5704					22.8284	10.8173
con_01m_m67_002	nwk_01m_m67_002	6	11		0.27381	0.881456		18.4318	18.0025					10.4483	9.90417
con_01m_m67_002	nwk_01m_m67_002	5	6		0.246968	0.212303		14.3846	17.5023					13.5907	25.4008
con_01m_m67_002	nwk_01m_m67_002	60	10		1.10591	1.15121		15.6269	13.7845					15.0956	12.6051
con_01m_m67_002	nwk_01m_m67_002	6	23		0.483279	1.06196		13.1353	18.0811					12.2718	19.7684
con_01m_m67_002	nwk_01m_m67_003	5	19		0.41662	0.929644		16.9933	12.0242					14.6085	15.7727
con_01m_m67_002	nwk_01m_m67_003	33	60		0.932245	1.13323		14.7573	20.1615					11.207	13.5589
con_01m_m67_002	nwk_01m_m67_003	16	13		0.529803	0.772135		15.1332	10.3993					11.3618	15.2963
con_01m_m67_002	nwk_01m_m67_003	4	24		0.491572	1.36221		11.8361	13.665					11.3666	11.2956
con_01m_m67_002	nwk_01m_m67_003	24	46		0.792683	0.982275		19.6887	12.69					19.6665	10.8204
con_01m_m67_002	nwk_01m_m67_003	16	18		0.859341	1.06273		12.2344	14.3971					23.6582	18.5336
con_01m_m67_002	nwk_01m_m67_003	4	7		0.128506	0.477254		35.3286	11.7708					36.0414	13.0461
con_01m_m67_002	nwk_01m_m67_003	19	41		0.805038	1.00327		13.5024	13.735					15.5116	13.4475
con_01m_m67_002	nwk_01m_m67_003	4	14		0.359195	0.993627		12.2943	10.0525					14.9214	26.877
con_01m_m67_002	nwk_01m_m67_003	5	4		0.641075	0.518762		10.8929	10.9237					10.1646	13.3751
con_01m_m67_002	nwk_01m_m67_003	5	24		0.469829	1.07654		10.9409	19.1814					14.6441	9.12791
con_01m_m67_002	nwk_01m_m67_003	5	76		0.558923	1.34719		12.3431	23.5481					21.3254	11.3306
con_01m_m67_002	nwk_01m_m67_003	8	4		0.653871	0.517422		11.4667	9.91114					12.0748	9.80247
con_01m_m67_002	nwk_01m_m67_003	4	16		0.304162	0.845353		13.5279	11.717					16.6431	11.4413
con_01m_m67_002	nwk_01m_m67_003	16	22		0.669922	0.988003		26.1977	11.4587					14.9992	11.9491
con_01m_m67_002	nwk_01m_m67_003	6	4		0.496064	0.334565		10.6388	10.0688					9.87894	11.2975
con_01m_m67_003	nwk_01m_m67_003	7	4		0.258439	0.541036		14.259	10.4897					11.2972	12.6701
con_01m_m67_003	nwk_01m_m67_003	9	19		0.673333	1.01746		13.4176	10.6674					11.3862	12.8581
con_01m_m67_003	nwk_01m_m67_003	7	6		0.739149	0.344812		12.947	10.2706					12.2112	13.9085
con_01m_m67_003	nwk_01m_m67_003	19	14		0.882891	0.423696		15.3042	9.6435					15.382	18.4526
con_01m_m67_003	nwk_01m_m67_003	4	26		0.660967	1.27479		14.299	15.4563					13.9984	12.0652
con_01m_m67_003	nwk_01m_m67_003	7	16		0.483138	0.688242		16.7808	18.3978					12.8728	11.3619
con_01m_m67_003	nwk_01m_m67_003	21	33		0.726307	0.669443		15.6767	10.1482					10.0003	11.621
con_01m_m67_003	nwk_01m_m67_003	7	5		0.473174	0.73277		14.0831	9.23585					9.66213	13.1461
con_01m_m67_003	nwk_01m_m67_003	19	5		1.07761	0.262572		16.9506	10.3899					11.8604	14.5502
con_01m_m67_003	nwk_01m_m67_003	6	18		0.265737	0.588407		13.2371	14.9631					10.8999	21.3288
con_01m_m67_003	nwk_01m_m67_003	6	7		0.375481	0.498177		13.9718	11.3458					17.8777	12.3938
con_01m_m67_003	nwk_01m_m67_003	9	16		0.918688	0.956983		15.5978	12.856					18.2415	13.4888
con_01m_m67_003	nwk_01m_m67_003	15	9		0.421042	0.505386		14.0215	10.216					29.9568	9.97619
con_01m_m67_003	nwk_01m_m67_003	4	15		0.391107	0.675304		15.1323	12.3821					15.6025	10.7487
con_01m_m67_003	nwk_01m_m67_003	5	16		0.325915	0.947686		12.6103	13.3462					14.768	15.4536
con_01m_m67_003	nwk_01m_m67_003	5	4		0.597983	0.278621		13.1958	9.75771					17.4614	12.6124
con_01m_m67_003	nwk_01m_m67_003	6	4		0.597797	0.303305		13.2572	12.1591					27.06	9.33435
con_01m_m67_003	nwk_01m_m67_003	32	140		1.16015	1.67103		20.9156	22.6036					10.8458	9.14544
con_01m_m67_003	nwk_01m_m67_003	4	15		0.713129	0.679788		18.1462	9.61678					19.9942	12.0951
con_01m_m67_003	nwk_01m_m67_003	5	4		0.470161	0.471434		13.3517	7.45675					11.8459	17.4206
con_01m_m67_003	nwk_01m_m67_003	16	11		0.893971	0.847258		17.7188	12.748					37.0326	11.2722
con_01m_m67_003	nwk_01m_m67_003	7	9		0.62998	0.663534		14.3774	9.39942					11.5056	9.16475
con_01m_m67_003	nwk_01m_m67_003	25	7		1.0404	0.342462		18.0595	11.8088					18.6938	25.1511
con_01m_m67_003	nwk_01m_m67_003	6	4		0.492251	0.319311		15.7166	10.9193					12.4857	10.7382
con_01m_m67_003	nwk_01m_m67_003	8	11		0.503911	0.497092		14.952	15.5321					34.3802	14.4519
con_01m_m67_003	nwk_01m_m67_003	16	7		0.821474	0.494916		16.0774	11.6075					17.1105	10.6803
con_01m_m67_003	nwk_01m_m67_003	4	7		0.0448569	0.683598		19.2439	9.66068					10.529	14.3935
con_01m_m67_003	nwk_01m_m67_003	10	5		0.71983	0.558034		18.7655	12.2189					9.78231	11.7705
con_01m_m67_003	nwk_01m_m67_003	20	4		0.981083	0.56413		20.2603	8.9064					9.42385	12.8966
con_01m_m67_003	nwk_01m_m67_003	21	6		0.903013	0.389569		19.9972	12.368					20.209	8.3205
con_01m_m67_003	nwk_01m_m67_003	10	6		0.510628	0.38564		14.6826	10.5591					13.9937	12.0332
con_01m_m67_003	nwk_01m_m67_003	9	6		0.713733	0.63663		17.8077	12.9196					14.8529	13.0262
con_01m_m67_003	nwk_01m_m67_003	7	151		0.456834	1.03045		16.1722	27.5802					10.714	14.8056
con_01m_m67_003	nwk_01m_m67_003	19	22		0.706857	0.968312		17.1883	9.42207					13.1321	9.60549
con_01m_m67_003	nwk_01m_m67_003	45	28		0.966927	1.16559		22.6793	12.4069					15.932	11.1594
con_01m_m67_003	nwk_01m_m67_003	6	15		0.643723	0.647455		12.759	8.77757					15.8192	14.6446
con_01m_m67_003	nwk_01m_m67_003	11	24		0.396665	0.759618		15.7446	14.0502					5.42299	11.265
con_01m_m67_003	nwk_01m_m67_003	18	16		0.507017	0.629681		17.6576	8.81618					15.4029	16.1305
con_01m_m67_003	nwk_01m_m67_003	7	18		0.77403	0.541851		15.853	8.9129					20.5662	11.2622
con_01m_m67_003	nwk_01m_m67_003	4	24		0.144354	1.03214		16.7728	10.3848					13.5388	19.29
con_01m_m67_003	nwk_01m_m67_003	4	5		0.254351	0.530501		11.7725	9.4885					12.6547	25.8967
con_01m_m67_003	nwk_01m_m67_003	8	42		0.451944	1.19463		14.4081	10.1543					8.12877	14.262
con_01m_m67_003	nwk_01m_m67_003	7	31		0.424281	1.56415		15.339	11.5674					10.0285	11.1365
con_01m_m67_003	nwk_01m_m67_003	10	7		0.44372	0.696938		15.8733	9.37016					17.1799	12.9809
con_01m_m67_003	nwk_01m_m67_003	32	9		1.1774	0.915682		21.3291	8.59839					9.84219	15.5782
con_01m_m67_003	nwk_01m_m67_003	12	4		0.671682	0.155934		18.0459	7.66647					10.3118	13.2768
con_01m_m67_003	nwk_01m_m67_003	32	13		0.727824	0.966125		18.8354	9.06779					10.073	12.7311
con_01m_m67_003	nwk_01m_m67_003	33	4		0.824082	0.582933		20.617	8.38304					18.0822	12.4283
con_01m_m67_003	nwk_01m_m67_003	4	13		0.568628	0.807543		17.2488	10.6389					20.929	17.3956
con_01m_m67_003	nwk_01m_m67_003	5	6		0.463935	0.57668		15.5006	7.20459					13.2342	10.0966
con_01m_m67_003	nwk_01m_m67_003	10	36		0.734132	1.06975		16.6688	12.6662					35.9954	15.2775
con_01m_m67_003	nwk_01m_m67_003	13	9		0.556256	0.729368		18.4749	9.6358					14.2106	10.5206
con_01m_m67_003	nwk_01m_m67_003	31	45		0.983107	1.08272		18.3932	21.4835					12.506	11.9961
con_01m_m67_003	nwk_01m_m67_003	4	61		0.323265	1.39021		15.358	20.0807					11.7884	10.2687
con_01m_m67_003	nwk_01m_m67_003	19	47		0.710197	1.03853		18.742	14.7676					15.6151	15.621
con_01m_m67_003	nwk_01m_m67_003	7	26		0.945133	1.20286		13.4829	14.6905					12.6577	13.3454
con_01m_m67_003	nwk_01m_m67_003	5	5		0.682549	1.15293		17.3328	6.67786					9.32274	12.6967
con_01m_m67_003	nwk_01m_m67_003	6	5		0.296574	1.27614		15.5637	8.22401					15.9508	13.4427
con_01m_m67_003	nwk_01m_m67_003	4	9		0.331189	0.449607		16.8575	8.7419					10.9371	9.12464
con_01m_m67_003	nwk_01m_m67_003	5	5		0.479378	0.540756		16.0626	9.01626					15.6049	15.3996
con_01m_m67_003	nwk_01m_m67_003	5	4		0.442063	0.689895		14.6203	9.34709					13.9501	23.7095
con_02m_m67_001	nwk_01m_m67_003	63	8		0.966144	0.714185		28.0169	14.9764					13.5979	12.1784
con_02m_m67_001	nwk_01m_m67_003	30	24		0.676346	0.727922		16.3553	9.40371					15.3942	16.5985
con_02m_m67_001	nwk_01m_m67_003	4	4		0.287582	0.503977		12.1191	10.3122					15.6436	13.5316
con_02m_m67_001	nwk_01m_m67_003	5	4		0.4779	0.152763		16.3442	6.13561					10.9458	14.6973
con_02m_m67_001	nwk_01m_m67_003	6	6		0.334254	0.527506		19.8163	8.88651					12.1052	17.5717
con_02m_m67_001	nwk_01m_m67_003	39	79		0.785907	1.51438		15.8323	16.1652					9.73514	14.7859
con_02m_m67_001	nwk_01m_m67_003	132	7		1.28986	0.838272		23.0442	12.0912					7.72572	14.0728
con_02m_m67_001	nwk_01m_m67_003	35	88		0.704007	0.937299		13.3241	40.7918					10.5764	12.0542
con_02m_m67_001	nwk_01m_m67_003	15	7		0.577891	0.505611		13.9153	8.29759					9.8965	13.8518
con_02m_m67_001	nwk_01m_m67_003	4	17		0.231966	0.926686		7.79686	12.1514					9.45565	15.7194
con_02m_m67_001	nwk_01m_m67_003	7	13		0.451003	0.707896		14.8968	9.72303					11.3681	13.8031
con_02m_m67_001	nwk_01m_m67_003	24	13		0.51433	0.942479		13.6186	11.5479					11.5167	10.7098
con_02m_m67_001	nwk_01m_m67_003	6	4		0.31158	0.327598		10.8714	9.03222					11.0204	15.8115
con_02m_m67_001	nwk_01m_m67_003	5	4		0.61348	0.37204		11.7345	10.601					11.2983	19.3532
con_02m_m67_001	nwk_01m_m67_003	4	4		0.464766	0.220051		12.5644	8.42176					11.6623	11.7441
con_02m_m67_001	nwk_01m_m67_003	4	27		0.258775	1.25871		12.5586	12.0236					8.83775	12.8251
con_02m_m67_001	nwk_01m_m67_003	5	18		0.342043	0.67153		9.7198	9.08893					9.28656	17.6779
con_02m_m67_001	nwk_01m_m67_003	4	21		0.221834	0.78201		12.5165	13.7955					13.9988	9.67154
con_02m_m67_001	nwk_01m_m67_003	11	25		0.419036	0.968407		12.0644	15.517					9.47848	14.3317
con_02m_m67_001	nwk_01m_m67_003	4	4		0.17206	0.0861401		12.0042	7.58014					13.7628	12.6173
con_02m_m67_001	nwk_01m_m67_003	69	4		0.880707	0.524426		26.499	9.68743					12.5906	14.1144
con_02m_m67_001	nwk_01m_m67_003	5	15		0.330949	0.505082		11.7827	9.34062					23.4874	19.593
con_02m_m67_001	nwk_01m_m67_003	95	17		0.990917	0.632347		19.4579	9.45615					16.2765	10.7898
con_02m_m67_001	nwk_01m_m67_003	4	6		0.143524	0.611213		11.0244	9.06888					16.0642	11.6049
con_02m_m67_001	nwk_01m_m67_003	5	12		0.470888	0.713794		13.5701	10.852					20.4163	13.4493
con_02m_m67_001	nwk_01m_m67_003	6	9		0.246192	0.579651		12.4195	12.3011					14.8258	11.2859
con_02m_m67_001	nwk_01m_m67_003	4	6		0.213922	0.900674		12.1726	9.59043					13.9283	11.6033
con_02m_m67_001	nwk_01m_m67_003	8	10		0.418553	0.548035		13.6748	10.214					13.8368	12.2662
con_02m_m67_001	nwk_01m_m67_003	5	5		0.308962	0.536944		11.3473	9.0002					13.3344	18.3979
con_02m_m67_001	nwk_01m_m67_003	5	94		0.232332	1.26854		12.3869	14.4009					10.1274	22.3856
con_02m_m67_001	nwk_01m_m67_003	56	4		0.893065	0.318973		29.7077	9.89501					13.5777	18.9836
con_02m_m67_001	nwk_01m_m67_003	4	12		0.516988	0.690179		12.5263	10.6762					11.8964	20.7515
con_02m_m67_001	nwk_01m_m67_003	5	4		0.3386	0.116715		12.0555	9.57534					16.517	14.3319
con_02m_m67_001	nwk_01m_m67_003	8	11		0.400009	0.639894		12.3364	11.4381					18.3557	11.1159
con_02m_m67_001	nwk_01m_m67_003	7	10		0.471738	0.965707		11.4425	9.903					15.6879	12.9766
con_02m_m67_001	nwk_01m_m67_003	5	6		0.401659	0.4955		12.6679	8.9705					8.18898	13.6084
con_02m_m67_001	nwk_01m_m67_003	21	5		0.491051	0.351446		14.1612	9.93736					9.75038	7.5739
con_02m_m67_001	nwk_01m_m67_003	4	9		0.145466	0.576095		13.2271	8.88569					8.83366	17.5702
con_02m_m67_001	nwk_01m_m67_003	30	34		0.803372	0.897144		15.5997	12.0266					10.3439	8.77206
con_02m_m67_001	nwk_01m_m67_003	5	4		0.292951	0.371033		12.7363	8.97537					9.05163	11.0586
con_02m_m67_001	nwk_01m_m67_003	47	17		0.796023	0.675834		16.3554	29.7958					11.2623	9.98157
con_02m_m67_001	nwk_01m_m67_003	4	18		0.294278	0.811084		13.5717	10.0006					13.2989	9.75668
con_02m_m67_001	nwk_01m_m67_003	5	10		0.24647	0.456834		13.9891	10.1358					10.961	9.51619
con_02m_m67_001	nwk_01m_m67_003	5	11		0.549632	0.547109		13.4146	9.72808					8.51966	9.8987
con_02m_m67_001	nwk_01m_m67_003	28	35		0.684568	1.31907		14.256	10.8955					11.2338	24.4537
con_02m_m67_001	nwk_01m_m67_003	4	5		0.128148	0.528985		11.3635	10.3686					14.3375	15.0699
con_02m_m67_001	nwk_01m_m67_003	10	6		0.439135	0.359909		13.7454	9.02403					15.8133	14.4611
con_02m_m67_001	nwk_01m_m67_003	4	23		0.176969	1.01857		12.4739	11.5032					11.5783	12.8782
con_02m_m67_001	nwk_01m_m67_003	30	6		0.520314	0.887625		12.9464	10.6121					10.4743	18.7497
con_02m_m67_001	nwk_01m_m67_003	28	10		0.560448	0.537702		13.8841	11.1864					15.0349	13.7817
con_02m_m67_001	nwk_01m_m67_003	14	56		0.596341	1.12787		17.6508	15.9486					8.85372	15.1402
con_02m_m67_001	nwk_01m_m67_003	16	12		0.53103	0.820707		18.0555	12.8244					9.96016	12.8977
con_02m_m67_001	nwk_01m_m67_003	12	6		0.454959	0.608832		13.408	9.80947					11.0413	17.6855
con_02m_m67_001	nwk_01m_m67_003	30	4		0.824138	1.07738		16.5874	8.94375					15.8265	14.2932
con_02m_m67_001	nwk_01m_m67_003	5	24		0.413626	0.827922		14.8035	15.8292					14.5981	13.6596
con_02m_m67_001	nwk_01m_m67_003	46	6		0.765066	0.594445		15.1777	10.4849					14.489	18.3628
con_02m_m67_001	nwk_01m_m67_003	6	4		0.23682	0.500704		16.2098	10.2748					14.7975	10.1639
con_02m_m67_001	nwk_01m_m67_003	4	47		0.236734	0.53774		14.8789	11.1866					18.7252	18.1905
con_02m_m67_001	nwk_01m_m67_003	68	56		1.00282	1.21327		19.8936	53.4164					14.2913	9.42413
con_02m_m67_001	nwk_01m_m67_003	7	11		0.418741	0.557781		13.9637	9.79535					10.5987	18.5367
con_02m_m67_001	nwk_01m_m67_003	4	7		0.0967241	0.311196		12.8928	11.6177					12.0524	11.9037
con_02m_m67_001	nwk_02m_m67_001	11	142		0.482619	1.58432		13.9532	28.6782					12.8037	11.848
con_02m_m67_001	nwk_02m_m67_001	4	15		0.370325	0.588254		11.8836	13.301					10.2044	16.6442
con_02m_m67_001	nwk_02m_m67_001	30	4		0.788446	0.841573		22.3894	9.96498					10.9003	11.3244
con_02m_m67_001	nwk_02m_m67_001	5	15		0.266699	0.845191		13.4597	13.9984					9.30239	10.9638
con_02m_m67_001	nwk_02m_m67_001	16	5		0.636727	0.390865		16.356	15.478					18.3858	15.6728
con_02m_m67_001	nwk_02m_m67_001	4	11		0.188202	1.09377		12.407	15.0213					18.2172	16.0911
con_02m_m67_001	nwk_02m_m67_001	5	40		0.313707	0.87299		13.2754	16.4041					13.6584	14.1159
con_02m_m67_001	nwk_02m_m67_001	36	4		0.707012	0.193841		18.4828	12.8441					9.73832	8.05107
con_02m_m67_001	nwk_02m_m67_001	15	4		0.577763	0.416939		12.8116	14.8649					11.7316	26.9535
con_02m_m67_001	nwk_02m_m67_001	24	14		0.763898	0.653068		20.2938	18.0921					12.9292	17.6959
con_02m_m67_001	nwk_02m_m67_001	5	8		0.100171	0.755194		11.5451	15.7079					9.19996	19.8397
con_02m_m67_001	nwk_02m_m67_001	4	14		0.156828	0.897161		12.6342	12.5058					11.031	20.5128
con_02m_m67_001	nwk_02m_m67_001	16	4		0.426163	0.445022		14.3217	10.2815					13.0716	14.3827
con_02m_m67_001	nwk_02m_m67_001	5	4		0.750345	0.551503		14.2282	15.183					15.056	14.2864
con_02m_m67_001	nwk_02m_m67_001	9	34		0.792933	0.920955		13.7562	18.931					13.9322	15.105
con_02m_m67_001	nwk_02m_m67_001	6	5		0.26664	0.502318		12.5215	12.3962					10.7034	10.5186
con_02m_m67_001	nwk_02m_m67_001	16	4		0.366535	0.709454		15.5748	15.0593					11.5086	11.8598
con_02m_m67_001	nwk_02m_m67_001	5	29		0.619742	0.963339		10.8965	22.1174					22.2974	13.5842
con_02m_m67_001	nwk_02m_m67_001	4	29		0.287582	1.05909		12.1191	19.3843					12.4907	10.3796
con_02m_m67_001	nwk_02m_m67_001	5	14		0.4779	0.650757		16.3442	16.1663					11.6134	20.0949
con_02m_m67_001	nwk_02m_m67_001	6	6		0.334254	0.584424		19.8163	14.8591					14.4207	14.1387
con_02m_m67_001	nwk_02m_m67_001	14	6		0.571137	0.615475		12.9602	16.4834					11.478	14.8875
con_02m_m67_001	nwk_02m_m67_001	24	4		0.763898	0.614611		20.2938	8.45108					9.49699	11.8101
con_02m_m67_001	nwk_02m_m67_001	16	10		0.426163	0.683519		14.3217	11.4416					15.4375	10.7595
con_02m_m67_001	nwk_02m_m67_001	5	4		0.750345	0.188247		14.2282	14.2806					11.7073	14.8994
con_02m_m67_001	nwk_02m_m67_001	6	19		0.26664	0.641503		12.5215	19.4736					9.5676	12.5439
con_02m_m67_001	nwk_02m_m67_001	9	5		0.792933	0.376627		13.7562	17.8955					9.93717	21.1721
con_02m_m67_001	nwk_02m_m67_001	16	13		0.366535	0.836878		15.5748	15.6141					10.6493	11.5259
con_02m_m67_003	nwk_02m_m67_001	28	8		0.974147	0.487236		14.8879	12.8247					14.0392	9.25875
con_02m_m67_003	nwk_02m_m67_001	6	14		0.490992	0.626557		13.2982	16.4147					11.9259	10.1883
con_02m_m67_003	nwk_02m_m67_001	14	7		0.517932	0.70218		12.6557	16.7829					10.5502	35.5712
con_02m_m67_003	nwk_02m_m67_001	5	9		0.187963	0.77534		12.0041	14.0019					17.1399	14.9232
con_02m_m67_003	nwk_02m_m67_001	53	9		1.19825	0.62662		18.6435	18.7182					16.5474	13.9121
con_02m_m67_003	nwk_02m_m67_001	47	9		1.03082	0.64431		14.8791	12.0227					12.0151	10.6693
con_02m_m67_003	nwk_02m_m67_001	76	4		1.03293	0.442431		16.9183	14.7703					13.1261	16.4251
con_02m_m67_003	nwk_02m_m67_001	38	5		0.636963	0.781736		15.9554	13.1193					8.71794	13.2813
con_02m_m67_003	nwk_02m_m67_001	4	4		0.313571	0.189532		11.1582	10.9327					12.3445	19.2242
con_02m_m67_003	nwk_02m_m67_001	4	5		0.752307	0.499001		10.3028	13.7746					9.20589	8.87779
con_02m_m67_003	nwk_02m_m67_001	66	9		0.898917	0.769558		18.8933	12.5508					11.2279	14.5079
con_02m_m67_003	nwk_02m_m67_001	4	13		1.07198	1.34474		5.62155	8.04395					21.5226	11.8321
con_02m_m67_003	nwk_02m_m67_001	16	8		0.488424	0.459066		15.7742	12.0678					12.7153	11.4731
con_02m_m67_003	nwk_02m_m67_001	36	12		0.948275	0.738875		18.78	13.8285					12.5983	18.1052
con_02m_m67_003	nwk_02m_m67_001	6	17		0.706216	1.0993		6.6338	13.0351					10.0252	15.1625
con_02m_m67_003	nwk_02m_m67_001	11	7		0.554772	0.387357		14.8271	12.0671					10.933	17.5467
con_02m_m67_003	nwk_02m_m67_001	6	5		0.390761	0.384588		11.2507	11.4888					11.3932	23.1692
con_02m_m67_003	nwk_02m_m67_001	40	10		0.934877	0.619517		12.7173	13.594					8.90151	16.8364
con_02m_m67_003	nwk_02m_m67_001	5	34		0.471891	0.961773		14.6691	14.1406					11.5665	9.78905
con_02m_m67_003	nwk_02m_m67_001	87	72		0.922674	1.35347		18.1101	22.4347					15.1726	17.3955
con_02m_m67_003	nwk_02m_m67_001	77	15		1.04932	0.475697		21.8102	13.3458					8.33337	18.2824
con_02m_m67_003	nwk_02m_m67_001	13	5		0.593477	0.416993		16.1753	12.1644					13.2082	9.96939
con_02m_m67_003	nwk_02m_m67_001	8	37		0.229651	0.93393		13.0549	25.3892					10.4279	12.1584
con_02m_m67_003	nwk_02m_m67_001	5	4		0.330123	0.201695		13.7999	10.7826					11.531	13.3298
con_02m_m67_003	nwk_02m_m67_001	10	4		0.454532	0.404237		14.3967	15.6374					15.6061	13.7714
con_02m_m67_003	nwk_02m_m67_001	5	4		0.676737	0.570417		14.2735	12.4342					13.7991	11.7396
con_02m_m67_003	nwk_02m_m67_001	5	33		0.709866	0.838347		13.3127	16.1552					12.5248	14.9093
con_02m_m67_003	nwk_02m_m67_001	5	6		0.640196	0.484539		12.3916	12.3676					10.3998	18.9762
con_02m_m67_003	nwk_02m_m67_001	10	9		0.573905	0.439132		16.654	12.8664					19.6281	12.1427
con_02m_m67_003	nwk_02m_m67_001	7	4		0.193846	0.538212		12.7462	10.3699					13.5205	16.8081
con_02m_m67_003	nwk_02m_m67_001	5	5		0.607482	0.378801		12.4298	15.089					14.915	15.492
con_02m_m67_003	nwk_02m_m67_001	5	22		0.331061	0.886379		13.5722	15.2231					10.9649	9.5976
con_02m_m67_003	nwk_02m_m67_001	15	5		0.864081	0.415575		16.7636	11.0802					11.2341	11.2731
con_02m_m67_003	nwk_02m_m67_001	7	12		0.385669	0.533114		14.8686	15.9713					16.589	12.4197
con_02m_m67_003	nwk_02m_m67_001	7	17		0.304892	0.572034		12.9815	13.7215					10.2449	14.5015
con_02m_m67_003	nwk_02m_m67_001	10	4		0.583159	0.437877		14.4619	10.9178					11.0406	13.6677
con_02m_m67_003	nwk_02m_m67_001	6	10		0.542783	0.755941		13.6121	16.3858					10.8332	18.3654
con_02m_m67_003	nwk_02m_m67_001	12	12		0.67153	0.445906		16.0527	14.6219					9.53727	14.2934
con_02m_m67_003	nwk_02m_m67_001	10	4		0.625393	0.565868		18.933	13.5668					13.6144	12.9137
con_02m_m67_003	nwk_02m_m67_001	43	11		1.03424	0.319281		26.1348	13.4767					23.8303	12.5071
con_02m_m67_003	nwk_02m_m67_001	5	8		0.237938	0.341858		13.8463	14.6814					11.0805	10.1406
con_02m_m67_003	nwk_02m_m67_001	36	6		1.07197	0.896356		22.4577	15.1295					9.01293	20.59
con_02m_m67_003	nwk_02m_m67_001	7	7		0.431307	0.71775		13.3108	10.7045					9.02237	45.0257
con_02m_m67_003	nwk_02m_m67_001	4	4		0.184102	0.441604		11.986	14.0318					13.6293	9.2774
con_02m_m67_003	nwk_02m_m67_001	5	19		0.351741	0.760199		11.0604	14.92					18.6241	9.00255
con_02m_m67_003	nwk_02m_m67_001	4	6		0.421199	0.38877		14.1883	14.4338					8.26983	12.583
con_02m_m67_003	nwk_02m_m67_001	4	5		0.171429	0.370559		10.4144	14.9742					12.5857	10.4835
con_02m_m67_003	nwk_02m_m67_001	10	39		0.623348	1.34212		13.1614	26.6502					10.6748	19.1701
con_02m_m67_003	nwk_02m_m67_001	9	93		0.609505	1.24603		14.1936	25.0755					10.0151	9.57453
con_02m_m67_003	nwk_02m_m67_001	18	7		0.79349	0.718697		18.1069	14.1554					16.2494	13.7329
con_02m_m67_003	nwk_02m_m67_001	4	74		0.360597	0.944015		11.2056	70.2302					12.522	9.30263
con_02m_m67_003	nwk_02m_m67_001	21	4		0.664793	0.676077		16.7317	10.5045					9.93401	18.4999
con_02m_m67_003	nwk_02m_m67_001	5	19		0.592598	0.829085		15.8712	12.9985					10.5508	9.13066
con_02m_m67_003	nwk_02m_m67_001	5	5		0.278167	0.633431		13.7319	16.0143					10.2636	10.6554
con_02m_m67_003	nwk_02m_m67_001	49	4		0.960614	0.168806		24.7998	9.99503					8.99337	8.92532
con_02m_m67_003	nwk_02m_m67_001	9	8		0.359387	0.571174		14.1703	12.0587					11.5084	10.89
con_02m_m67_003	nwk_02m_m67_001	7	9		0.552865	0.549595		13.8191	14.9802					17.133	10.8375
con_02m_m67_003	nwk_02m_m67_001	40	4		1.17534	0.246837		19.1961	13.4147					21.8461	6.35454
con_02m_m67_003	nwk_02m_m67_001	15	5		0.822911	0.726116		15.6575	10.4855					9.65224	9.57999
con_02m_m67_003	nwk_02m_m67_001	8	5		0.478403	0.994562		13.2391	11.3934					12.6379	10.3155
con_02m_m67_003	nwk_02m_m67_001	9	26		0.486427	1.08123		16.3408	23.109					9.13606	15.5175
con_02m_m67_003	nwk_02m_m67_001	15	12		0.685771	0.881041		15.1246	14.2691					17.404	11.6449
con_02m_m67_003	nwk_02m_m67_001	4	5		0.470235	0.510377		11.3382	13.0585					12.3557	12.0619
con_02m_m67_003	nwk_02m_m67_001	4	37		0.211575	1.23702		17.8682	20.3896					17.8686	18.7435
con_02m_m67_003	nwk_02m_m67_001	24	5		0.566876	0.549419		17.4882	13.7899					19.3285	9.48633
con_02m_m67_003	nwk_02m_m67_001	4	4		0.595284	0.521826		14.0598	13.3976					13.869	10.7905
con_02m_m67_003	nwk_02m_m67_001	6	9		0.69546	0.997352		15.8384	13.5087					11.4601	9.27676
con_02m_m67_003	nwk_02m_m67_001	16	5		0.834585	0.699465		25.0557	8.91594					11.9941	9.43125
con_02m_m67_003	nwk_02m_m67_001	4	12		0.442269	0.885985		13.2696	17.9859					11.6554	11.8311
con_02m_m67_003	nwk_02m_m67_001	20	5		0.586029	0.42281		13.7303	14.6241					10.7888	16.9245
con_02m_m67_003	nwk_02m_m67_001	4	4		0.466536	0.169758		6.70753	14.321					10.6237	16.5755
con_02m_m67_003	nwk_02m_m67_001	5	4		0.204993	0.295736		17.2199	11.6106					16.4199	15.5027
con_02m_m67_003	nwk_02m_m67_001	37	8		1.17327	0.775406		16.6514	12.072					10.3976	10.0208
con_03m_m67_001	nwk_02m_m67_001	5	5		0.757575	0.72858		12.0433	12.8366					11.5281	21.0424
con_03m_m67_001	nwk_02m_m67_001	10	4		0.369819	0.744253		12.2838	11.0171					13.1425	15.3143
con_03m_m67_001	nwk_02m_m67_001	21	4		0.668569	0.461349		12.7438	14.5726					16.4206	9.03626
con_03m_m67_001	nwk_02m_m67_001	70	4		1.08459	0.649151		19.984	12.0856					18.3558	10.1813
con_03m_m67_001	nwk_02m_m67_001	39	6		0.965694	0.553543		20.4816	16.3219					11.5177	11.7603
con_03m_m67_001	nwk_02m_m67_001	4	14		0.10103	0.539386		12.8146	15.8929					15.5039	21.8273
con_03m_m67_001	nwk_02m_m67_001	5	11		0.156971	0.684452		13.273	13.9318					15.4926	8.9229
con_03m_m67_001	nwk_02m_m67_001	5	18		0.422597	1.19348		10.9307	17.0509					20.3513	13.1178
con_03m_m67_001	nwk_02m_m67_001	86	4		0.945044	0.503612		21.0672	15.2798					12.2111	9.13127
con_03m_m67_001	nwk_02m_m67_001	9	13		0.54247	0.622725		14.6174	16.4178					16.9556	11.8808
con_03m_m67_001	nwk_02m_m67_001	49	6		0.735841	0.75663		14.3085	12.9274					14.5084	12.9168
con_03m_m67_001	nwk_02m_m67_001	8	15		0.531661	0.624241		10.2504	16.259					30.9231	12.7339
con_03m_m67_001	nwk_02m_m67_001	6	8		0.246598	0.939311		12.3483	15.3077					14.226	10.3935
con_03m_m67_001	nwk_02m_m67_001	7	4		0.350713	0.500121		14.7269	12.614					14.4752	17.9377
con_03m_m67_001	nwk_02m_m67_001	4	21		0.522365	0.74821		11.1224	13.0452					18.9296	9.34734
con_03m_m67_001	nwk_02m_m67_001	9	6		0.682461	0.579488		12.3707	16.5929					11.2956	13.7256
con_03m_m67_001	nwk_02m_m67_001	74	5		1.00381	0.453285		17.2937	17.4456					17.115	9.98734
con_03m_m67_001	nwk_02m_m67_001	5	4		0.249864	0.425769		13.3544	13.8504					13.4378	11.7991
con_03m_m67_001	nwk_02m_m67_001	5	20		0.358323	0.747056		12.973	25.1543					13.6482	12.4221
con_03m_m67_001	nwk_02m_m67_001	15	8		0.558251	0.803653		17.1148	13.1982					11.6359	10.2154
con_03m_m67_001	nwk_02m_m67_001	4	6		0.392742	0.541495		12.3563	13.0877					15.2534	19.3213
con_03m_m67_001	nwk_02m_m67_001	6	10		0.343907	0.435995		12.7307	16.8593					13.0384	10.081
con_03m_m67_001	nwk_02m_m67_001	4	7		0.534853	0.554018		11.4893	18.3844					19.1315	15.304
con_03m_m67_001	nwk_02m_m67_001	27	18		0.784751	0.836362		12.9346	16.1347					35.7392	21.9969
con_03m_m67_001	nwk_02m_m67_002	12	16		0.582557	0.499909		14.3631	15.1602					13.7166	10.7393
con_03m_m67_001	nwk_02m_m67_002	4	8		0.24914	0.963715		10.5125	14.2823					20.9839	14.5601
con_03m_m67_001	nwk_02m_m67_002	30	4		0.594023	0.268928		12.4826	14.3225					13.7786	12.2389
con_03m_m67_001	nwk_02m_m67_002	10	4		0.36808	0.249346		12.6869	15.8764					16.3949	10.6541
con_03m_m67_001	nwk_02m_m67_002	6	8		0.405569	0.828518		12.0529	19.4059					22.0585	13.7551
con_03m_m67_001	nwk_02m_m67_002	10	19		0.469576	0.873284		13.9003	16.222					12.5148	15.397
con_03m_m67_001	nwk_02m_m67_002	6	5		0.491829	0.387395		13.145	12.989					28.9103	11.0354
con_03m_m67_001	nwk_02m_m67_002	51	14		1.10904	0.748087		18.3484	17.2273					13.9322	14.6856
con_03m_m67_001	nwk_02m_m67_002	24	17		0.660736	0.686275		14.4392	17.5729					13.7329	9.99835
con_03m_m67_001	nwk_02m_m67_002	11	4		0.521704	0.347942		12.4627	13.9012					12.6513	8.79391
con_03m_m67_001	nwk_02m_m67_002	7	4		0.316671	0.381172		14.5988	12.7441					11.6536	9.5489
con_03m_m67_001	nwk_02m_m67_002	5	8		0.739184	0.530804		15.1542	14.7321					11.0202	12.2423
con_03m_m67_001	nwk_02m_m67_002	5	98		0.477238	1.3632		14.8124	28.593					24.0345	13.5664
con_03m_m67_001	nwk_02m_m67_002	5	4		0.333563	0.338756		12.9468	11.3529					15.3294	17.2226
con_03m_m67_001	nwk_02m_m67_002	8	5		0.271611	0.917683		13.5979	14.6139					15.3535	21.9282
con_03m_m67_001	nwk_02m_m67_002	4	11		0.338147	0.981664		11.679	13.8191					21.0702	13.8265
con_03m_m67_001	nwk_02m_m67_002	8	37		0.479739	1.11773		14.1347	16.959					26.8115	11.0922
con_03m_m67_001	nwk_02m_m67_002	42	16		1.00774	0.747657		15.8465	14.1116					13.6111	24.3174
con_03m_m67_001	nwk_02m_m67_002	17	10		0.543461	0.851241		13.4075	15.02					21.9452	13.3597
con_03m_m67_001	nwk_02m_m67_002	6	10		0.251406	0.444622		13.7291	12.2735					11.1566	11.951
con_03m_m67_001	nwk_02m_m67_002	5	46		0.455756	1.64766		12.7035	28.6086					19.0929	12.6201
con_03m_m67_001	nwk_02m_m67_002	8	7		0.474346	0.473736		12.0256	13.7917					14.9121	11.096
con_03m_m67_001	nwk_02m_m67_002	4	28		0.376428	0.770069		12.4832	16.2613					19.9597	12.725
con_03m_m67_001	nwk_02m_m67_002	5	28		0.238044	0.908611		14.2094	12.9292					18.7739	14.9202
con_03m_m67_001	nwk_02m_m67_002	53	6		1.24138	0.397893		18.5364	14.0141					16.6476	15.1879
con_03m_m67_001	nwk_02m_m67_002	5	13		0.579763	0.78622		13.6114	16.762					19.6862	12.6536
con_03m_m67_001	nwk_02m_m67_002	9	4		0.417463	0.419045		16.3235	12.463					14.7798	11.6321
con_03m_m67_001	nwk_02m_m67_002	22	5		0.564285	0.522482		16.0105	15.7392					16.6633	10.2995
con_03m_m67_001	nwk_02m_m67_002	13	5		0.441732	0.889131		13.5208	11.9029					35.1301	17.453
con_03m_m67_001	nwk_02m_m67_002	7	47		0.394941	1.04883		14.1824	17.0762					11.3544	12.0334
con_03m_m67_001	nwk_02m_m67_002	8	14		0.460083	0.762105		13.1133	13.7577					20.1216	11.2362
con_03m_m67_001	nwk_02m_m67_002	6	19		0.382579	1.00778		12.1046	18.6822					12.9655	15.2849
con_03m_m67_001	nwk_02m_m67_002	13	4		0.541617	0.235928		17.0403	15.1058					16.7545	17.9364
con_03m_m67_001	nwk_02m_m67_002	6	58		0.356126	0.891691		11.9036	17.9071					12.1505	15.3189
con_03m_m67_001	nwk_02m_m67_002	103	23		0.969343	1.13841		25.2059	21.9635					12.6978	9.86517
con_03m_m67_001	nwk_02m_m67_002	5	6		0.150815	0.932332		13.1103	13.0878					16.7516	10.4567
con_03m_m67_001	nwk_02m_m67_002	5	18		0.63003	1.1575		11.1828	20.7324					13.2001	10.2452
con_03m_m67_001	nwk_02m_m67_002	4	4		0.544186	0.431348		8.89918	11.6668					13.0447	23.8485
con_03m_m67_003	nwk_02m_m67_002	12	8		0.422762	0.706531		12.6151	11.805					10.4885	10.1295
con_03m_m67_003	nwk_02m_m67_002	69	7		0.809799	0.884653		16.5164	12.1515					20.4464	16.6037
con_03m_m67_003	nwk_02m_m67_002	4	12		0.331834	0.904583		9.46211	12.5856					16.2118	15.0933
con_03m_m67_003	nwk_02m_m67_002	5	4		0.291	0.548796		13.5521	11.9592					18.6329	13.5949
con_03m_m67_003	nwk_02m_m67_002	8	4		0.470109	0.378047		9.23042	10.9632					11.3675	9.06705
con_03m_m67_003	nwk_02m_m67_002	4	28		0.288692	0.99235		12.8479	19.7832					15.1251	13.1079
con_03m_m67_003	nwk_02m_m67_002	36	5		0.94512	0.482198		20.8269	12.4843					18.4064	12.4705
con_03m_m67_003	nwk_02m_m67_002	21	4		0.824488	0.35151		16.9625	15.3902					12.9983	12.9437
con_03m_m67_003	nwk_02m_m67_002	4	45		0.291261	1.46057		12.8305	27.059					14.5744	8.66775
con_03m_m67_003	nwk_02m_m67_002	73	62		1.10311	1.5877		20.904	19.9736					12.0105	19.1162
con_03m_m67_003	nwk_02m_m67_002	4	18		0.173854	0.800544		10.9968	15.4045					11.8661	11.1205
con_03m_m67_003	nwk_02m_m67_002	63	14		1.13943	1.13007		19.3858	20.6355					16.0618	13.2091
con_03m_m67_003	nwk_02m_m67_002	30	8		0.519754	1.06236		16.0775	17.9683					14.6355	10.839
con_03m_m67_003	nwk_02m_m67_002	36	4		0.754148	0.272171		16.5699	11.6452					12.3502	19.0056
con_03m_m67_003	nwk_02m_m67_002	4	7		0.21696	0.81109		13.2633	12.2021					12.8042	16.6687
con_03m_m67_003	nwk_02m_m67_002	6	9		0.235399	0.950259		12.5575	21.5292					14.3804	11.1862
con_03m_m67_003	nwk_02m_m67_002	17	4		0.605423	0.434766		13.0392	11.6864					12.2146	12.6115
con_03m_m67_003	nwk_02m_m67_002	45	5		1.02472	0.392261		23.722	13.0074					12.9822	10.2509
con_03m_m67_003	nwk_02m_m67_002	7	4		0.54993	0.83198		12.4421	14.421					23.9064	14.2137
con_03m_m67_003	nwk_02m_m67_002	4	13		0.554633	0.47338		14.2169	15.2853					10.9614	11.4575
con_03m_m67_003	nwk_02m_m67_002	49	8		0.77652	0.250358		19.5678	14.8041					12.3085	20.5689
con_03m_m67_003	nwk_02m_m67_002	51	5		1.13739	0.585441		21.7554	15.9645					12.5078	10.1602
con_03m_m67_003	nwk_02m_m67_002	18	5		0.501269	0.708476		29.4078	14.6985					11.5855	13.8763
con_03m_m67_003	nwk_02m_m67_002	6	4		0.357225	0.240922		11.8184	14.6402					15.0951	10.049
con_03m_m67_003	nwk_02m_m67_002	13	6		0.523687	0.578392		12.7319	17.2272					16.1685	13.0863
con_03m_m67_003	nwk_02m_m67_002	4	9		0.335991	0.546349		10.1964	19.4581					13.7801	14.6316
con_03m_m67_003	nwk_02m_m67_002	11	5		0.348999	0.597656		13.8857	16.054					14.9631	11.6806
con_03m_m67_003	nwk_02m_m67_002	6	4		0.283729	0.55656		14.3896	14.6212					11.0412	9.66868
con_03m_m67_003	nwk_02m_m67_003	7	11		0.546976	0.810336		14.0033	24.8426					16.0307	17.0788
con_03m_m67_003	nwk_02m_m67_003	13	145		0.406307	1.27889		14.44	29.7086					15.24	11.4053
con_03m_m67_003	nwk_02m_m67_003	5	16		0.252148	0.702437		14.202	13.6677					13.5479	12.43
con_03m_m67_003	nwk_02m_m67_003	47	6		0.755297	0.76682		23.214	13.7701					14.9935	16.6327
con_03m_m67_003	nwk_02m_m67_003	10	5		0.428397	0.802787		11.944	14.8938					14.605	17.8543
con_04m_m67_001	nwk_02m_m67_003	78	7		1.16824	0.546085		20.4522	14.0696					14.7806	9.8591
con_04m_m67_001	nwk_02m_m67_003	7	6		0.123876	0.499468		10.7327	12.9482					11.764	8.78579
con_04m_m67_001	nwk_02m_m67_003	25	7		0.928474	0.455207		17.1898	13.4241					15.6888	11.5086
con_04m_m67_001	nwk_02m_m67_003	76	4		0.944826	0.672061		17.7258	10.9552					13.1345	13.3517
con_04m_m67_001	nwk_02m_m67_003	5	5		0.475054	0.74039		12.8661	16.7608					12.2301	15.3889
con_04m_m67_001	nwk_02m_m67_003	5	6		0.637908	0.271256		10.9551	15.8396					23.9659	9.2928
con_04m_m67_001	nwk_02m_m67_003	11	5		0.471516	0.360018		13.2384	13.0046					11.3953	14.4946
con_04m_m67_001	nwk_02m_m67_003	4	7		0.460411	0.628692		10.5344	18.1736					15.9483	12.5844
con_04m_m67_001	nwk_02m_m67_003	8	8		1.15672	0.478484		12.0895	13.9679					11.8741	13.7426
con_04m_m67_001	nwk_02m_m67_003	4	5		0.584104	0.362137		10.6597	15.0665					11.1064	10.7602
con_04m_m67_001	nwk_02m_m67_003	7	8		0.463607	0.47124		12.0235	12.7236					16.8377	7.74749
con_04m_m67_001	nwk_02m_m67_003	7	4		0.417707	0.633288		13.7094	15.5588					14.0838	7.49377
con_04m_m67_001	nwk_02m_m67_003	4	23		0.255145	1.10269		15.9235	19.0841					16.0485	10.8115
con_04m_m67_001	nwk_02m_m67_003	13	4		0.554677	0.563954		14.0411	14.4424					9.89246	11.74
con_04m_m67_001	nwk_02m_m67_003	4	5		0.228768	0.438326		11.7929	12.8078					15.0324	12.3498
con_04m_m67_001	nwk_02m_m67_003	7	7		0.292806	0.502942		10.3088	19.8006					14.7091	7.5183
con_04m_m67_001	nwk_02m_m67_003	6	7		0.223575	0.636242		12.0894	15.6281					10.97	9.40708
con_04m_m67_001	nwk_02m_m67_003	4	5		0.368403	0.260457		11.0682	12.6424					8.94618	14.6279
con_04m_m67_001	nwk_02m_m67_003	148	4		0.957824	0.890018		27.4097	11.929					17.6397	11.0215
con_04m_m67_001	nwk_02m_m67_003	4	11		0.122037	0.905061		11.0392	12.5321					12.7016	8.88252
con_04m_m67_001	nwk_02m_m67_003	4	7		0.159636	0.552085		12.6657	17.1855					9.65496	6.89848
con_04m_m67_001	nwk_02m_m67_003	6	4		0.28924	0.461725		12.6018	12.5516					10.0558	10.1931
con_04m_m67_001	nwk_02m_m67_003	6	5		0.574166	0.445757		12.1045	13.8113					13.4618	9.19885
con_04m_m67_001	nwk_02m_m67_003	4	4		0.338125	0.155175		13.245	11.3491					9.01987	10.9359
con_04m_m67_001	nwk_02m_m67_003	5	14		0.265493	0.490289		11.5741	16.0616					18.4769	13.2011
con_04m_m67_001	nwk_02m_m67_003	4	4		0.557661	0.602623		11.8296	14.3715					19.0161	11.4466
con_04m_m67_001	nwk_02m_m67_003	6	5		0.411605	0.638287		13.4833	11.0097					16.0845	11.3508
con_04m_m67_001	nwk_02m_m67_003	4	5		0.484593	0.156778		13.9908	14.2098					9.92619	13.751
con_04m_m67_001	nwk_02m_m67_003	5	4		0.252697	0.366263		12.5994	13.0472					17.2884	7.77937
con_04m_m67_001	nwk_02m_m67_003	4	17		0.338451	1.23209		12.5215	22.4472					21.1792	42.9464
con_04m_m67_001	nwk_02m_m67_003	4	5		0.425581	0.708892		12.173	13.6102					16.8368	10.1957
con_04m_m67_001	nwk_02m_m67_003	8	5		0.417956	0.184311		13.9687	13.8151					16.5227	11.3049
con_04m_m67_001	nwk_02m_m67_003	8	6		0.318855	0.672255		12.0113	12.9273					8.8936	10.4262
con_04m_m67_001	nwk_02m_m67_003	5	11		0.451469	0.56908		12.1189	12.7066					19.9494	12.7261
con_04m_m67_001	nwk_02m_m67_003	4	10		0.261292	0.60597		11.1134	11.4093					11.0056	13.8679
con_04m_m67_001	nwk_02m_m67_003	4	10		0.338546	0.711839		14.1559	15.6801					7.15376	14.4331
con_04m_m67_001	nwk_02m_m67_003	5	8		0.527702	0.619654		14.4584	13.5608					12.3706	17.7629
con_04m_m67_001	nwk_02m_m67_003	6	5		0.348367	0.286409		11.1567	17.1637					13.9632	11.4197
con_04m_m67_001	nwk_02m_m67_003	16	4		0.614662	0.39809		14.1729	16.7515					37.1507	11.1301
con_04m_m67_001	nwk_02m_m67_003	4	21		0.463878	0.769505		11.8318	15.0135					11.1638	19.3346
con_04m_m67_001	nwk_02m_m67_003	7	4		0.493677	0.61229		9.00373	14.9688					8.78848	19.7281
con_04m_m67_001	nwk_02m_m67_003	11	5		0.844633	0.265744		13.9387	12.7958					12.129	13.7272
con_04m_m67_001	nwk_02m_m67_003	6	23		0.625465	0.864201		12.5526	29.5631					26.7343	19.7596
con_04m_m67_001	nwk_02m_m67_003	13	6		0.749717	0.531383		12.5811	13.3186					19.1413	43.5668
con_04m_m67_001	nwk_02m_m67_003	32	31		0.787572	1.03251		15.772	19.4977					10.3995	12.4869
con_04m_m67_002	nwk_02m_m67_003	22	4		0.903704	0.366685		19.3994	14.4927					10.4224	18.9133
con_04m_m67_002	nwk_02m_m67_003	7	4		0.353718	0.0527758		12.141	19.496					10.3652	22.9402
con_04m_m67_002	nwk_02m_m67_003	10	11		0.545994	0.911424		13.8405	14.6458					20.193	12.3409
con_04m_m67_002	nwk_02m_m67_003	6	26		0.227827	0.928055		12.6688	18.7615					8.69307	14.9878
con_04m_m67_002	nwk_02m_m67_003	47	4		1.04734	0.280247		17.5177	11.1345					13.2502	11.2605
con_04m_m67_002	nwk_02m_m67_003	16	13		0.733916	0.883897		12.5005	14.3476					15.4504	12.7454
con_04m_m67_002	nwk_02m_m67_003	16	6		0.660262	0.500376		17.9996	14.4328					24.0334	9.9938
con_04m_m67_002	nwk_02m_m67_003	11	4		0.889094	0.518803		14.1185	10.7801					10.1297	20.1016
con_04m_m67_002	nwk_02m_m67_003	9	23		0.411917	0.90549		14.0217	19.326					11.4309	21.2439
con_04m_m67_002	nwk_02m_m67_003	8	27		0.558382	0.915799		14.1313	15.7499					11.6423	11.5383
con_04m_m67_002	nwk_02m_m67_003	10	10		0.390554	0.619496		14.5386	12.2229					19.4745	22.2243
con_04m_m67_002	nwk_02m_m67_003	22	5		0.638515	0.185947		15.0405	12.8887					20.404	15.2003
con_04m_m67_002	nwk_02m_m67_003	5	7		0.716834	0.737944		15.1675	9.66399					20.971	19.3223
con_04m_m67_002	nwk_02m_m67_003	4	23		0.345284	0.707586		13.2068	14.5831					22.8161	14.1653
con_04m_m67_002	nwk_02m_m67_003	19	16		0.606475	0.72336		15.8524	15.4882					16.0022	20.7645
con_04m_m67_002	nwk_02m_m67_003	4	13		0.634765	0.758622		11.4485	15.8099					22.862	12.5142
con_04m_m67_002	nwk_02m_m67_003	4	4		0.3052	0.1396		12.6217	11.0964					10.741	12.3309
con_04m_m67_002	nwk_02m_m67_003	5	5		0.687903	0.47368		9.44074	13.5008					21.6267	28.157
con_04m_m67_002	nwk_02m_m67_003	4	29		0.90303	1.42557		10.1547	21.5562					18.6358	10.8961
con_04m_m67_002	nwk_02m_m67_003	8	7		0.46429	0.300683		12.3453	12.9671					25.0433	18.6283
con_04m_m67_002	nwk_02m_m67_003	4	7		0.50157	0.795347		11.0199	11.6746					11.5602	11.8751
con_04m_m67_002	nwk_02m_m67_003	4	11		0.390391	0.695245		16.0673	13.5847					15.0671	10.6398
con_04m_m67_002	nwk_02m_m67_003	4	7		0.637577	0.531287		11.3177	12.2241					14.5054	11.6816
con_04m_m67_002	nwk_02m_m67_003	4	30		0.149886	0.660745		11.0065	15.0078					8.94093	10.5323
con_04m_m67_002	nwk_02m_m67_003	5	5		0.546345	0.261154		12.9741	12.7654					11.5097	16.1332
con_04m_m67_002	nwk_02m_m67_003	4	30		0.39754	0.684863		14.2126	16.4172					9.5938	9.82777
con_04m_m67_002	nwk_02m_m67_003	17	7		1.02684	0.700246		20.0674	12.5256					13.9043	14.8657
con_04m_m67_002	nwk_02m_m67_003	35	4		0.868508	0.288618		20.6275	12.8617					11.6311	17.1255
con_04m_m67_002	nwk_02m_m67_003	4	5		0.423218	0.273403		14.8172	12.9097					14.3974	17.2049
con_04m_m67_002	nwk_02m_m67_003	5	9		0.392738	0.659908		11.9407	14.8184					10.6357	8.85394
con_04m_m67_002	nwk_02m_m67_003	4	7		0.290236	0.576306		11.1505	10.8591					9.94213	13.7055
con_04m_m67_002	nwk_02m_m67_003	4	7		0.490489	0.902442		14.2484	14.2738					10.926	12.6336
con_04m_m67_002	nwk_02m_m67_003	13	28		0.779172	1.22926		16.2104	24.2493					18.6837	12.0617
con_04m_m67_002	nwk_02m_m67_003	23	5		0.658813	0.331193		22.0801	14.541					13.8248	16.4324
con_04m_m67_002	nwk_02m_m67_003	4	6		0.27913	0.637068		15.3965	16.8267					25.373	17.1603
con_04m_m67_002	nwk_02m_m67_003	20	8		0.723706	0.398399		18.28	14.9018					10.8109	21.7456
con_04m_m67_002	nwk_02m_m67_003	6	5		0.373623	0.516496		14.0687	10.2848					18.5743	15.8348
con_04m_m67_002	nwk_02m_m67_003	12	4		0.507464	0.473105		16.1903	11.7275					14.2088	12.0223
con_04m_m67_002	nwk_02m_m67_003	6	17		0.318482	0.914281		15.6811	15.075					11.3657	14.339
con_04m_m67_002	nwk_02m_m67_003	23	8		0.559792	0.748915		21.7653	11.9333					26.7411	12.8126
con_04m_m67_002	nwk_02m_m67_003	12	6		0.699647	0.567377		19.6343	12.8936					22.4508	14.4405
con_04m_m67_002	nwk_02m_m67_003	6	10		0.636305	0.850452		14.4402	14.9315					17.8921	15.1707
con_04m_m67_002	nwk_02m_m67_003	16	8		0.88849	0.728111		20.267	14.3982					18.9427	15.2564
con_04m_m67_002	nwk_02m_m67_003	14	7		0.484643	0.887992		18.8732	12.1896					14.6142	15.6323
con_04m_m67_002	nwk_02m_m67_003	6	39		0.489916	1.00731		14.896	16.1122					13.922	14.4239
con_04m_m67_002	nwk_02m_m67_003	5	5		0.500055	0.520258		15.2741	11.7012					13.9889	20.4327
con_04m_m67_002	nwk_02m_m67_003	8	19		0.606606	0.898997		15.3453	14.6744					12.159	12.6732
con_04m_m67_002	nwk_02m_m67_003	7	4		0.83957	0.349465		15.4191	12.3052					17.1157	13.2427
con_04m_m67_002	nwk_02m_m67_003	6	4		0.401477	0.339035		15.7723	9.76159					15.6013	17.4065
con_04m_m67_002	nwk_02m_m67_003	4	7		0.241156	0.533948		16.8192	14.7488					26.3138	16.1088
con_04m_m67_002	nwk_02m_m67_003	7	5		0.468051	0.599945		12.5528	13.1452					14.4693	22.3756
con_04m_m67_002	nwk_02m_m67_003	5	16		0.571503	1.00638		13.9991	14.5301					13.1668	13.1329
con_05m_m67_001	nwk_02m_m67_003	6	5		0.32444	0.369072		13.1782	10.1705					10.7363	8.43114
con_05m_m67_001	nwk_02m_m67_003	4	4		1.24866	0.345216		17.2814	15.2792					10.8151	13.5194
con_05m_m67_001	nwk_02m_m67_003	6	7		0.538591	0.587192		11.3607	12.8847					13.9804	10.7352
con_05m_m67_001	nwk_02m_m67_003	87	78		1.34439	1.28326		25.4625	17.359					9.96649
con_05m_m67_001	nwk_02m_m67_003	27	34		0.928468	0.891069		18.6248	15.5571					11.2693
con_05m_m67_001	nwk_02m_m67_003	11	28		0.434553	1.06713		13.0663	17.4421					14.7073
con_05m_m67_001	nwk_02m_m67_003	4	5		0.306157	0.315924		11.9626	11.8672					22.6624
con_05m_m67_001	nwk_02m_m67_003	10	17		0.485906	0.853388		15.5335	16.3805					10.4815
con_05m_m67_001	nwk_02m_m67_003	27	7		1.05437	0.698823		23.4637	12.7353					12.8014
con_05m_m67_001	nwk_02m_m67_003	9	4		0.435118	0.402086		13.2425	12.158					12.4319
con_05m_m67_001	nwk_02m_m67_003	8	10		0.673856	0.770573		13.9176	13.7174					14.4722
con_05m_m67_001	nwk_02m_m67_003	5	4		0.344035	0.287944		11.3171	16.2808					9.73775
con_05m_m67_001	nwk_02m_m67_003	4	7		0.43622	0.467345		14.1186	14.716					13.4529
con_05m_m67_001	nwk_02m_m67_003	4	20		0.84314	1.22727		12.8003	17.6258					10.287
con_05m_m67_001	nwk_02m_m67_003	12	89		0.361945	1.29441		12.582	20.865					19.4405
con_05m_m67_001	nwk_02m_m67_003	14	9		0.558929	0.540004		16.3703	16.4705					14.2566
con_05m_m67_001	nwk_02m_m67_003	19	5		0.904187	0.407853		17.0922	14.5934					12.8167
con_05m_m67_001	nwk_02m_m67_003	4	6		0.290291	0.762865		14.8925	14.6222					10.771
con_05m_m67_001	nwk_02m_m67_003	24	4		0.786759	0.479174		14.8819	12.2318					10.7724
con_05m_m67_001	nwk_02m_m67_003	5	25		0.515743	1.14494		11.7102	14.8766					17.0741
con_05m_m67_001	nwk_02m_m67_003	9	4		0.350936	0.631486		14.4099	14.5758					13.5493
con_05m_m67_001	nwk_02m_m67_003	16	6		0.607801	0.718444		13.6701	16.7062					12.4095
con_05m_m67_001	nwk_02m_m67_003	33	4		0.679533	0.528442		15.6417	14.1179					21.8581
con_05m_m67_001	nwk_02m_m67_003	4	5		0.492896	0.640547		12.1417	19.1228					17.1594
con_05m_m67_001	nwk_02m_m67_003	11	21		0.595367	0.834529		13.6729	17.1108					20.1908
con_05m_m67_001	nwk_02m_m67_003	4	4		0.541846	0.320828		14.399	14.7191					12.0184
con_05m_m67_001	nwk_02m_m67_003	4	4		0.469214	0.525155		15.4849	14.1806					19.3549
con_05m_m67_001	nwk_02m_m67_003	30	16		0.778757	0.654974		17.0702	17.2036					13.2887
con_05m_m67_001	nwk_02m_m67_003	8	6		0.340532	0.476591		13.4279	12.9198					16.4451
con_05m_m67_001	nwk_02m_m67_003	11	5		0.78386	0.910659		14.4528	14.5067					20.3022
con_05m_m67_001	nwk_02m_m67_003	4	5		0.42642	0.447678		12.4356	15.1421					17.8779
con_05m_m67_001	nwk_02m_m67_003	4	5		0.229566	0.384635		13.8857	15.0829					10.218
con_05m_m67_001	nwk_02m_m67_003	12	22		0.559612	0.498416		15.4796	19.6388					8.96069
con_05m_m67_001	nwk_02m_m67_003	13	6		0.562097	0.841223		18.5607	12.7505					12.1986
con_05m_m67_001	nwk_02m_m67_003	10	7		0.340569	0.482881		15.9264	15.1858					13.5106
con_05m_m67_001	nwk_03m_m67_001	4	14		0.469698	0.828606		14.3537	15.5341					20.1903
con_05m_m67_001	nwk_03m_m67_001	8	10		0.42848	0.922113		15.1027	15.3292					13.5101
con_05m_m67_001	nwk_03m_m67_001	4	20		0.174407	0.936809		13.1522	20.1626					9.44445
con_05m_m67_001	nwk_03m_m67_001	35	75		0.930665	1.13668		26.7071	17.9833					13.8015
con_05m_m67_001	nwk_03m_m67_001	7	4		0.225134	0.450485		15.5594	14.028					10.9904
con_05m_m67_001	nwk_03m_m67_001	25	10		0.739341	0.455813		18.8998	13.7522					26.8977
con_05m_m67_001	nwk_03m_m67_001	9	9		0.501927	1.11149		15.9959	14.2488					15.0711
con_05m_m67_001	nwk_03m_m67_001	9	4		0.503427	0.320503		16.6345	12.4561					12.3801
con_05m_m67_001	nwk_03m_m67_001	13	4		0.35283	0.180933		15.259	12.4883					9.69977
con_05m_m67_001	nwk_03m_m67_001	4	5		0.262098	0.403808		15.8918	12.3363					12.6146
con_05m_m67_001	nwk_03m_m67_001	17	5		0.603539	0.383339		16.0595	19.4218					9.78933
con_05m_m67_001	nwk_03m_m67_001	5	15		0.453986	0.842695		14.2109	13.036					9.52032
con_05m_m67_001	nwk_03m_m67_001	4	34		0.324547	0.894567		13.5426	23.0575					10.8802
con_05m_m67_001	nwk_03m_m67_001	5	45		0.434314	1.17576		13.7428	15.2039					10.886
con_05m_m67_001	nwk_03m_m67_001	9	4		0.429599	0.102249		15.9882	16.074					14.0932
con_05m_m67_001	nwk_03m_m67_001	12	6		0.801692	0.407986		20.2247	14.2787					12.6329
con_05m_m67_001	nwk_03m_m67_001	8	11		0.776011	0.696348		16.827	13.9394					11.8871
con_05m_m67_001	nwk_03m_m67_001	4	4		0.261309	0.631367		15.6648	11.1061					13.0742
con_05m_m67_001	nwk_03m_m67_001	84	49		1.10834	0.965044		19.622	15.4133					13.6365
con_05m_m67_001	nwk_03m_m67_001	28	4		0.784994	0.376834		21.2098	12.1195					12.8485
con_05m_m67_002	nwk_03m_m67_001	6	6		0.791052	0.428909		10.779	11.8183					9.90606
con_05m_m67_002	nwk_03m_m67_001	9	4		0.466924	0.306765		11.4721	11.6887					9.87968
con_05m_m67_002	nwk_03m_m67_001	5	5		1.08637	0.442589		10.7445	12.1158					10.8299
con_05m_m67_002	nwk_03m_m67_001	5	7		0.591754	0.355846		10.7993	11.3658					19.3975
con_05m_m67_002	nwk_03m_m67_001	5	19		0.851827	0.903234		11.5584	14.2868					12.1818
con_05m_m67_002	nwk_03m_m67_001	5	4		0.748581	0.292889		10.4395	14.254					10.0909
con_05m_m67_002	nwk_03m_m67_001	5	7		0.535214	0.434192		13.3197	13.5766					16.8564
con_05m_m67_002	nwk_03m_m67_001	65	9		1.43621	0.690152		20.7141	13.9211					17.8213
con_05m_m67_002	nwk_03m_m67_001	5	8		1.45249	0.524387		9.29016	12.3043					17.8834
con_05m_m67_002	nwk_03m_m67_001	23	7		1.03662	0.788283		13.0123	27.2904					14.1185
con_05m_m67_002	nwk_03m_m67_001	4	8		0.256138	0.498645		12.3443	13.5148					15.1383
con_05m_m67_002	nwk_03m_m67_001	4	17		0.406784	0.569056		9.02762	17.0546					15.4974
con_05m_m67_002	nwk_03m_m67_001	4	5		0.383457	0.364574		8.48447	13.1746					13.8764
con_05m_m67_002	nwk_03m_m67_001	6	36		0.735045	1.15961		10.2879	23.1919					11.1279
con_05m_m67_002	nwk_03m_m67_001	16	4		0.855117	1.16511		13.4772	12.9465					16.5848
con_05m_m67_002	nwk_03m_m67_001	25	22		1.06649	0.581505		25.3211	14.7428					16.327
con_05m_m67_002	nwk_03m_m67_001	71	5		1.33557	0.257645		26.3979	13.2923					14.818
con_05m_m67_002	nwk_03m_m67_001	4	6		0.546824	0.403912		13.599	13.6351					12.8695
con_05m_m67_002	nwk_03m_m67_001	4	10		0.385462	0.796639		9.49417	11.6071					14.0204
con_05m_m67_002	nwk_03m_m67_001	4	5		0.388322	0.296322		10.5843	12.9476					12.2841
con_05m_m67_002	nwk_03m_m67_001	11	9		1.14898	0.355346		10.3428	15.6504					12.6834
con_05m_m67_002	nwk_03m_m67_001	5	14		0.743742	0.897469		10.3742	26.943					11.7433
con_05m_m67_002	nwk_03m_m67_001	4	7		1.06779	0.620488		9.90887	12.9029					17.944
con_05m_m67_002	nwk_03m_m67_001	4	4		0.277518	0.245138		12.6201	12.113					14.2923
con_05m_m67_002	nwk_03m_m67_001	13	21		0.740039	0.78895		9.11743	15.2554					21.1636
con_05m_m67_002	nwk_03m_m67_001	4	30		0.784782	1.06829		10.03	19.6789					13.0104
con_05m_m67_002	nwk_03m_m67_001	5	18		0.410776	0.898231		14.2012	14.2061					9.85495
con_05m_m67_002	nwk_03m_m67_001	11	4		0.628902	0.418512		11.0132	15.5762					9.35373
con_05m_m67_002	nwk_03m_m67_001	13	12		0.84249	0.946603		14.0673	16.612					12.3035
con_05m_m67_002	nwk_03m_m67_001	4	17		0.208521	0.671435		9.30814	17.6265					8.26706
con_05m_m67_002	nwk_03m_m67_001	14	12		0.839451	0.860382		12.7407	15.6955					8.57373
con_05m_m67_002	nwk_03m_m67_001	10	6		0.658682	0.434562		12.3942	11.9915					16.7216
con_05m_m67_002	nwk_03m_m67_001	9	8		0.89352	0.307424		12.126	12.2463					16.5372
con_05m_m67_002	nwk_03m_m67_001	13	8		1.14568	0.596022		27.3629	13.9287					20.7412
con_05m_m67_002	nwk_03m_m67_001	5	15		1.24854	1.43249		9.27689	22.9452					12.3852
con_05m_m67_002	nwk_03m_m67_001	4	5		0.775727	0.484149		10.8604	14.3996					9.17066
con_05m_m67_002	nwk_03m_m67_001	60	4		1.00559	0.911412		15.8963	13.9166					16.9177
con_05m_m67_002	nwk_03m_m67_001	14	6		0.564937	0.666715		10.7348	15.6306					9.06627
con_05m_m67_002	nwk_03m_m67_001	73	8		1.31573	0.603384		17.9507	19.4538					9.17729
con_05m_m67_002	nwk_03m_m67_001	6	5		0.546081	0.320131		8.44215	14.2918					14.8697
con_05m_m67_002	nwk_03m_m67_001	4	6		0.379572	0.833488		13.6137	16.7028					7.857
con_05m_m67_002	nwk_03m_m67_001	12	6		0.829638	0.347487		11.7219	19.7509					8.26602
con_05m_m67_002	nwk_03m_m67_001	4	5		0.661552	0.42358		10.4152	14.4266					22.8633
con_05m_m67_002	nwk_03m_m67_001	4	4		0.298037	0.476052		10.4283	11.4446					11.4347
con_05m_m67_002	nwk_03m_m67_001	4	24		0.936836	0.845174		8.35144	17.1068					11.5285
con_05m_m67_002	nwk_03m_m67_001	54	17		0.806422	0.788085		16.0184	14.5174					20.1657
con_05m_m67_002	nwk_03m_m67_002	24	30		1.2035	1.01404		14.8053	15.9419					11.5086
con_05m_m67_002	nwk_03m_m67_002	10	4		0.630513	0.253222		11.8853	9.36954					13.1406
con_05m_m67_002	nwk_03m_m67_002	69	5		1.40364	0.657978		21.3672	14.2924					14.7579
con_05m_m67_002	nwk_03m_m67_002	5	5		0.627317	0.264728		9.55049	12.4825					11.6878
con_05m_m67_002	nwk_03m_m67_002	7	55		0.666754	1.08935		10.416	17.0549					11.2685
con_05m_m67_002	nwk_03m_m67_002	7	6		0.742781	0.699006		11.4441	13.3617					12.5751
con_05m_m67_002	nwk_03m_m67_002	8	7		0.860141	0.400856		14.0791	12.6745					12.0214
con_05m_m67_002	nwk_03m_m67_002	4	6		0.665076	0.63927		13.2045	16.2939					19.7132
con_05m_m67_002	nwk_03m_m67_002	13	5		1.02954	0.238614		12.581	12.2391					12.123
con_05m_m67_002	nwk_03m_m67_002	6	7		0.781579	0.464969		10.2324	14.457					12.6549
con_05m_m67_002	nwk_03m_m67_002	10	26		0.712408	0.955219		11.231	15.9857					13.8406
con_05m_m67_002	nwk_03m_m67_002	4	23		0.161348	0.562905		10.1297	13.8148					13.6247
con_05m_m67_002	nwk_03m_m67_002	12	8		0.875633	0.675331		9.64118	15.4506					10.9521
con_05m_m67_002	nwk_03m_m67_002	41	7		1.49367	0.506085		15.4861	10.7034					12.5912
con_05m_m67_002	nwk_03m_m67_002	4	80		0.432838	1.00776		9.36295	25.6106					11.4285
con_05m_m67_002	nwk_03m_m67_002	4	4		0.464095	0.187224		11.2124	12.053					23.179
con_05m_m67_002	nwk_03m_m67_002	4	6		0.640231	0.289722		10.7175	11.7049					27.291
con_05m_m67_002	nwk_03m_m67_002	16	11		1.58134	0.518331		14.3017	12.2526					16.2627
con_05m_m67_002	nwk_03m_m67_002	5	16		0.672544	0.54422		13.4748	12.7103					15.6794
con_05m_m67_002	nwk_03m_m67_002	5	7		0.639711	0.353222		12.4998	12.9224					11.3133
con_05m_m67_002	nwk_03m_m67_002	21	12		0.753745	0.448849		12.7974	13.5104					16.4476
con_05m_m67_002	nwk_03m_m67_002	36	11		1.12024	0.520552		22.4052	13.5666					17.062
con_05m_m67_002	nwk_03m_m67_002	44	7		1.14993	0.142588		16.1645	12.8474					10.1712
con_05m_m67_002	nwk_03m_m67_002	5	30		0.180739	1.05876		11.0358	20.7285					13.4827
con_05m_m67_002	nwk_03m_m67_002	4	9		0.635458	0.44949		11.4813	13.4099					10.2192
con_05m_m67_002	nwk_03m_m67_002	11	4		0.895077	0.409014		10.6857	12.4421					9.69923
con_05m_m67_002	nwk_03m_m67_002	25	8		0.912814	0.618369		13.8891	15.1338					9.49823
con_05m_m67_002	nwk_03m_m67_002	38	11		1.124	0.605879		15.6696	15.7171					17.2655
con_05m_m67_002	nwk_03m_m67_002	20	5		1.22642	0.518855		11.9921	13.3466					11.8285
con_05m_m67_002	nwk_03m_m67_002	4	13		0.849571	0.690529		12.8192	12.1341					18.0531
con_05m_m67_002	nwk_04m_m67_001	7	23		0.737593	0.622344		11.4165	16.9084					10.5249
con_05m_m67_002	nwk_04m_m67_001	43	15		0.956628	0.858949		22.4514	14.3213					10.6494
con_05m_m67_002	nwk_04m_m67_001	6	19		0.531719	0.735114		12.5973	14.8627					12.1871
con_05m_m67_002	nwk_04m_m67_001	14	6		1.33153	0.465896		19.731	13.7006					10.4224
con_05m_m67_002	nwk_04m_m67_001	4	19		0.640509	0.74982		10.907	14.4083					11.4678
con_05m_m67_002	nwk_04m_m67_001	9	4		0.744667	0.321641		11.6951	13.5739					13.5746
con_05m_m67_002	nwk_04m_m67_001	5	15		0.449554	0.796455		12.9639	14.4341					10.7857
con_05m_m67_002	nwk_04m_m67_001	7	35		0.629327	1.04933		11.0133	16.9149					12.4128
con_05m_m67_002	nwk_04m_m67_001	22	5		0.815566	0.363259		25.5959	12.4728					15.2256
con_05m_m67_002	nwk_04m_m67_001	29	31		1.22193	0.898541		18.9078	16.3835					11.7061
con_05m_m67_002	nwk_04m_m67_001	4	15		0.139645	0.667426		11.8942	14.6552					11.0662
con_05m_m67_002	nwk_04m_m67_001	4	7		0.53842	0.712831		11.0215	13.0872					15.856
con_05m_m67_003	nwk_04m_m67_001	4	5		0.32546	0.415511		10.1246	13.2345					27.4377
con_05m_m67_003	nwk_04m_m67_001	5	17		0.320297	0.989667		11.7574	13.2047					20.239
con_05m_m67_003	nwk_04m_m67_001	4	34		0.265648	0.595554		12.8371	17.7271					13.9418
con_05m_m67_003	nwk_04m_m67_001	4	59		0.554656	0.680358		12.5442	13.6461					15.2601
con_05m_m67_003	nwk_04m_m67_001	7	33		0.499191	0.794833		11.732	13.9552					11.1738
con_05m_m67_003	nwk_04m_m67_001	14	5		0.766399	0.389812		10.7075	11.2664					14.3794
con_05m_m67_003	nwk_04m_m67_001	8	11		0.492506	0.471854		11.8926	12.7891					11.2456
con_05m_m67_003	nwk_04m_m67_001	5	10		0.205841	0.840538		12.2622	15.1215					13.4854
con_05m_m67_003	nwk_04m_m67_001	5	19		0.484174	0.6668		13.3278	16.0511					17.3635
con_05m_m67_003	nwk_04m_m67_001	8	53		0.569602	0.891248		13.637	16.9789					19.1686
con_05m_m67_003	nwk_04m_m67_001	113	18		1.14975	0.8552		20.9709	15.6635					20.3877
con_05m_m67_003	nwk_04m_m67_001	6	13		0.517195	0.547619		18.1104	14.2073					13.1705
con_05m_m67_003	nwk_04m_m67_001	38	10		0.890558	0.457561		16.7032	13.0037					11.302
con_05m_m67_003	nwk_04m_m67_001	4	6		0.476155	0.485226		9.05855	14.3164					12.4326
con_05m_m67_003	nwk_04m_m67_001	5	5		0.186448	0.52321		11.9691	9.8142					11.8038
con_05m_m67_003	nwk_04m_m67_001	7	10		0.327939	0.853653		17.4473	12.0943					19.8043
con_05m_m67_003	nwk_04m_m67_001	32	9		0.754572	0.320497		15.2222	13.8583					10.0998
con_05m_m67_003	nwk_04m_m67_001	4	4		0.317321	0.305869		12.1095	13.1568					17.7736
con_05m_m67_003	nwk_04m_m67_001	4	4		0.138409	0.475994		12.508	11.2649					9.61396
con_05m_m67_003	nwk_04m_m67_001	5	15		0.836416	0.465785		10.9701	12.8242					13.6561
con_05m_m67_003	nwk_04m_m67_001	6	12		0.337702	0.622073		12.121	12.8511
con_05m_m67_003	nwk_04m_m67_001	4	18		0.541462	0.634799		11.8725	17.1924
con_05m_m67_003	nwk_04m_m67_001	18	14		0.838612	0.6086		16.5298	10.7056
con_05m_m67_003	nwk_04m_m67_001	16	5		0.933002	0.173492		12.8771	12.5618
con_05m_m67_003	nwk_04m_m67_001	8	6		0.584697	0.319745		12.9922	12.8881
con_05m_m67_003	nwk_04m_m67_001	5	19		0.243897	0.545549		14.9736	15.9631
con_05m_m67_003	nwk_04m_m67_001	4	4		0.36373	0.41845		10.8893	13.8253
con_05m_m67_003	nwk_04m_m67_001	4	116		0.421356	0.940603		11.406	18.2868
con_05m_m67_003	nwk_04m_m67_001	31	12		0.835753	0.671205		16.5661	13.6082
con_05m_m67_003	nwk_04m_m67_001	4	4		0.511451	0.206563		11.0622	10.5696
con_05m_m67_003	nwk_04m_m67_001	9	4		0.601061	0.872508		13.7818	10.5667
con_05m_m67_003	nwk_04m_m67_001	6	7		0.321043	0.255698		11.7641	13.1826
con_05m_m67_003	nwk_04m_m67_001	40	7		1.10691	0.540048		18.5465	14.6454
con_05m_m67_003	nwk_04m_m67_001	4	19		0.198159	0.470436		11.2139	16.7543
con_05m_m67_003	nwk_04m_m67_001	7	8		0.497856	0.458016		11.0215	12.5703
con_05m_m67_003	nwk_04m_m67_001	68	41		1.21331	0.862003		30.0628	10.8771
con_05m_m67_003	nwk_04m_m67_001	22	12		0.76147	0.458427		14.4096	12.6275
con_05m_m67_003	nwk_04m_m67_001	4	15		0.897032	1.21605		10.9654	12.8716
con_05m_m67_003	nwk_04m_m67_001	10	9		0.411039	0.677296		11.2017	13.7857
con_05m_m67_003	nwk_04m_m67_001	6	5		0.680208	0.666886		11.0954	11.3692
con_05m_m67_003	nwk_04m_m67_001	7	17		0.484505	0.558572		12.438	13.0828
con_05m_m67_003	nwk_04m_m67_001	12	16		0.725169	0.685031		14.9044	10.6763
con_05m_m67_003	nwk_04m_m67_001	7	4		0.631555	0.267912		11.9341	11.5927
con_05m_m67_003	nwk_04m_m67_001	6	7		0.584301	0.549597		11.8663	12.4969
con_05m_m67_003	nwk_04m_m67_001	5	13		0.650762	0.80857		11.8197	14.3438
con_05m_m67_003	nwk_04m_m67_001	5	5		0.398371	0.434961		12.0852	14.4707
con_05m_m67_003	nwk_04m_m67_001	37	14		1.10401	0.401528		21.258	13.6936
con_05m_m67_003	nwk_04m_m67_001	6	6		0.58187	0.408555		11.3578	10.4376
con_05m_m67_003	nwk_04m_m67_001	12	7		0.744863	0.644189		14.5597	13.6442
con_05m_m67_003	nwk_04m_m67_001	6	6		0.308536	0.385667		12.3858	12.8946
con_05m_m67_003	nwk_04m_m67_001	5	6		0.537752	0.366578		12.7278	12.2649
con_05m_m67_003	nwk_04m_m67_001	13	20		0.517311	0.505225		16.4935	13.8447
con_05m_m67_003	nwk_04m_m67_001	16	12		0.714571	0.721387		13.6226	12.5644
con_05m_m67_003	nwk_04m_m67_001	41	5		0.838921	0.202157		15.4156	11.6634
con_05m_m67_003	nwk_04m_m67_001	25	4		0.752165	0.328493		17.9904	14.7219
con_05m_m67_003	nwk_04m_m67_001	5	17		0.488221	0.707203		13.149	16.8036
con_05m_m67_003	nwk_04m_m67_001	12	4		0.800626	0.678939		15.1663	12.0545
con_05m_m67_003	nwk_04m_m67_001	4	4		0.429404	0.264845		15.1169	12.5145
con_05m_m67_003	nwk_04m_m67_001	4	10		0.520857	0.690365		12.7763	12.7803
con_05m_m67_003	nwk_04m_m67_001	14	24		0.536461	0.782004		14.2987	17.5805
con_05m_m67_003	nwk_04m_m67_001	7	4		0.428301	0.450027		12.1355	12.1032
con_05m_m67_003	nwk_04m_m67_001	8	12		0.396263	0.511587		15.0738	18.1185
con_05m_m67_003	nwk_04m_m67_001	11	9		0.630321	0.437573		11.8768	13.1053
con_05m_m67_003	nwk_04m_m67_001	7	13		0.658939	0.447034		13.1592	13.1233
con_05m_m67_003	nwk_04m_m67_001	4	9		0.2652	0.402359		11.5579	14.0653
con_05m_m67_003	nwk_04m_m67_001	4	5		0.580311	0.408781		10.8266	12.3122
con_05m_m67_003	nwk_04m_m67_001	12	4		0.453964	0.142649		12.8161	12.994
con_05m_m67_003	nwk_04m_m67_001	12	6		0.436562	0.542474		16.4562	16.4631
con_05m_m67_003	nwk_04m_m67_001	5	25		0.454816	0.867327		17.1743	18.875
con_05m_m67_003	nwk_04m_m67_001	4	6		0.456441	0.647974		13.363	12.1117
con_06m_m67_001	nwk_04m_m67_001	27	28		1.0277	1.09355		20.1265	17.6544
con_06m_m67_001	nwk_04m_m67_002	5	38		0.65202	0.726127		15.3422	15.6918
con_06m_m67_001	nwk_04m_m67_002	5	4		0.191566	0.493808		10.9746	9.46053
con_06m_m67_001	nwk_04m_m67_002	13	9		0.476081	0.482265		12.0567	11.4209
con_06m_m67_001	nwk_04m_m67_002	4	12		0.320952	0.479679		11.2161	15.1019
con_06m_m67_001	nwk_04m_m67_002	21	24		0.847615	0.989972		26.0073	14.8856
con_06m_m67_001	nwk_04m_m67_002	4	22		0.174435	1.39439		10.8302	14.1426
con_06m_m67_001	nwk_04m_m67_002	29	12		0.824696	0.51644		38.4815	13.4884
con_06m_m67_001	nwk_04m_m67_002	7	4		0.338988	0.394468		12.6789	13.6568
con_06m_m67_001	nwk_04m_m67_002	7	28		0.67956	0.861657		15.2466	16.5033
con_06m_m67_001	nwk_04m_m67_002	68	62		1.16401	1.02693		20.376	14.6974
con_06m_m67_001	nwk_04m_m67_002	16	6		0.582801	0.262906		14.6612	13.1575
con_06m_m67_001	nwk_04m_m67_002	61	7		1.10158	0.917487		19.3195	13.4217
con_06m_m67_001	nwk_04m_m67_002	4	42		0.211784	0.83507		12.506	17.3649
con_06m_m67_001	nwk_04m_m67_002	4	46		0.35085	1.00132		13.6873	15.2866
con_06m_m67_001	nwk_04m_m67_002	5	6		0.335989	0.827346		16.1864	12.4858
con_06m_m67_001	nwk_04m_m67_002	8	58		0.288379	0.996611		12.0442	19.099
con_06m_m67_001	nwk_04m_m67_002	12	35		0.731058	1.18531		12.4428	18.3791
con_06m_m67_001	nwk_04m_m67_002	4	19		0.53142	0.655011		12.4668	15.0177
con_06m_m67_001	nwk_04m_m67_002	41	15		1.21615	1.00715		18.5816	18.3718
con_06m_m67_001	nwk_04m_m67_002	51	8		0.902395	0.600243		20.3079	12.0283
con_06m_m67_001	nwk_04m_m67_002	4	4		0.183628	0.760024		12.1565	10.9415
con_06m_m67_001	nwk_04m_m67_002	4	9		0.28768	0.87459		14.1847	12.8156
con_06m_m67_001	nwk_04m_m67_002	62	7		1.14044	0.483738		25.9003	14.0239
con_06m_m67_001	nwk_04m_m67_002	4	77		0.22834	0.77929		12.8297	19.3728
con_06m_m67_001	nwk_04m_m67_002	100	17		1.24255	1.09204		43.7659	15.3291
con_06m_m67_001	nwk_04m_m67_002	17	39		0.649742	1.11659		15.0139	15.0786
con_06m_m67_001	nwk_04m_m67_002	64	114		1.26317	1.10064		35.4975	23.6807
con_06m_m67_001	nwk_04m_m67_002	9	6		0.202451	0.678462		11.8183	12.3057
con_06m_m67_001	nwk_04m_m67_002	11	6		0.420342	0.379592		13.4561	11.736
con_06m_m67_001	nwk_04m_m67_002	4	5		0.261906	0.266515		12.2938	10.6078
con_06m_m67_001	nwk_04m_m67_002	7	18		0.491784	0.562262		14.1711	13.2542
con_06m_m67_001	nwk_04m_m67_002	22	15		0.66881	0.884055		26.1703	12.9126
con_06m_m67_001	nwk_04m_m67_002	6	5		0.256656	0.333115		11.9953	12.5485
con_06m_m67_001	nwk_04m_m67_002	12	5		0.408077	0.490018		15.8231	11.502
con_06m_m67_001	nwk_04m_m67_002	9	8		0.334093	0.679183		16.1531	13.9895
con_06m_m67_001	nwk_04m_m67_002	22	57		0.588193	1.07453		15.7549	21.0755
con_06m_m67_001	nwk_04m_m67_002	8	12		0.399118	0.577923		12.9792	12.6852
con_06m_m67_001	nwk_04m_m67_002	5	16		0.314078	0.729084		13.9791	14.8341
con_06m_m67_001	nwk_04m_m67_002	4	7		0.106141	0.160555		10.7323	13.7901
con_06m_m67_001	nwk_04m_m67_002	20	5		0.543719	0.896759		15.5545	13.9005
con_06m_m67_001	nwk_04m_m67_002	4	8		0.275097	0.870559		14.0397	13.1274
con_06m_m67_001	nwk_04m_m67_002	61	24		0.795886	0.710191		29.2234	14.102
con_06m_m67_001	nwk_04m_m67_002	64	4		0.904884	0.476838		19.7087	13.8299
con_06m_m67_001	nwk_04m_m67_002	8	11		0.449625	0.556117		14.1654	20.4
con_06m_m67_001	nwk_04m_m67_002	4	8		0.183249	0.753118		11.5302	10.6416
con_06m_m67_001	nwk_04m_m67_002	5	4		0.381996	0.401683		14.5492	10.5074
con_06m_m67_001	nwk_04m_m67_002	51	9		0.830458	0.530822		24.0477	13.8835
con_06m_m67_001	nwk_04m_m67_002	4	4		0.339356	0.26938		12.3483	10.5605
con_06m_m67_001	nwk_04m_m67_002	5	14		0.340433	0.781598		12.2846	12.8303
con_06m_m67_001	nwk_04m_m67_002	4	9		0.147833	0.689003		13.651	12.5918
con_06m_m67_001	nwk_04m_m67_002	6	40		0.336432	0.771816		13.9532	19.0084
con_06m_m67_001	nwk_04m_m67_002	4	13		0.466837	0.613262		13.3274	12.3083
con_06m_m67_001	nwk_04m_m67_002	4	19		0.137883	1.01071		13.4112	21.0245
con_06m_m67_001	nwk_04m_m67_002	7	5		0.19486	0.917577		15.6389	9.55638
con_06m_m67_001	nwk_04m_m67_002	4	6		0.567015	0.36444		14.2129	13.8489
con_06m_m67_001	nwk_04m_m67_002	17	10		0.511456	0.562142		16.6598	12.4427
con_06m_m67_001	nwk_04m_m67_002	4	6		0.246952	0.854604		16.8245	13.7851
con_06m_m67_001	nwk_04m_m67_002	4	7		0.349132	0.679174		13.0561	10.7786
con_06m_m67_001	nwk_04m_m67_002	4	5		0.118981	0.426853		15.8898	14.913
con_06m_m67_001	nwk_04m_m67_002	12	14		0.594491	0.610705		16.2467	12.9259
con_06m_m67_001	nwk_04m_m67_002	19	12		0.645893	0.8539		13.3532	14.1298
con_06m_m67_001	nwk_04m_m67_002	4	4		0.229741	0.0541846		13.3055	13.9346
con_06m_m67_001	nwk_04m_m67_002	8	10		0.598437	0.455773		14.667	15.5337
con_06m_m67_001	nwk_04m_m67_002	6	4		0.294443	0.270912		14.0124	12.1884
con_06m_m67_001	nwk_04m_m67_002	4	5		0.381888	0.414524		16.575	12.1249
con_06m_m67_001	nwk_04m_m67_002	12	14		0.655068	0.853409		20.7123	15.2366
con_06m_m67_001	nwk_05m_m67_001	10	13		0.716573	0.409847		18.8586	12.5806
con_06m_m67_001	nwk_05m_m67_001	6	4		0.371263	0.174875		17.4015	10.7592
con_06m_m67_001	nwk_05m_m67_001	74	5		0.735277	0.426485		19.2678	11.8664
con_06m_m67_001	nwk_05m_m67_001	7	6		0.3957	0.720429		16.3888	7.06186
con_06m_m67_001	nwk_05m_m67_001	4	19		0.373045	0.53602		15.8742	12.3895
con_06m_m67_001	nwk_05m_m67_001	4	77		0.312195	1.17681		16.1739	17.7663
con_06m_m67_002	nwk_05m_m67_001	17	5		0.398249	0.318271		14.2999	10.8599
con_06m_m67_002	nwk_05m_m67_001	27	9		0.651909	0.437271		22.4038	11.4032
con_06m_m67_002	nwk_05m_m67_001	4	5		0.138679	0.422324		12.7452	11.4101
con_06m_m67_002	nwk_05m_m67_001	13	41		0.423326	0.913423		15.5423	20.4134
con_06m_m67_002	nwk_05m_m67_001	35	4		0.745891	0.3657		22.4523	6.01877
con_06m_m67_002	nwk_05m_m67_001	5	20		0.249102	0.784586		14.6445	14.6131
con_06m_m67_002	nwk_05m_m67_001	4	7		0.295071	0.459007		14.507	15.3159
con_06m_m67_002	nwk_05m_m67_001	5	23		0.310639	0.788589		14.0128	11.9174
con_06m_m67_002	nwk_05m_m67_001	28	14		0.642043	0.757298		17.6398	18.9018
con_06m_m67_002	nwk_05m_m67_001	8	8		0.405221	0.455506		14.7788	11.6681
con_06m_m67_002	nwk_05m_m67_001	5	5		0.308566	0.406272		13.8735	15.0004
con_06m_m67_002	nwk_05m_m67_001	6	11		0.401283	0.494424		14.8033	13.9592
con_06m_m67_002	nwk_05m_m67_001	7	4		0.375617	0.810944		15.1192	6.00665
con_06m_m67_002	nwk_05m_m67_001	5	10		0.252178	0.762121		14.3871	12.5447
con_06m_m67_002	nwk_05m_m67_001	6	36		0.600169	0.812599		14.5005	17.4258
con_06m_m67_002	nwk_05m_m67_001	11	31		0.511039	0.797698		15.1175	16.0961
con_06m_m67_002	nwk_05m_m67_001	20	6		0.610272	0.297335		18.1515	13.3749
con_06m_m67_002	nwk_05m_m67_001	9	11		0.367793	0.59701		15.2919	12.9829
con_06m_m67_002	nwk_05m_m67_001	10	18		0.548813	0.757608		15.5997	15.2359
con_06m_m67_002	nwk_05m_m67_001	12	23		0.503637	0.804378		19.842	19.3687
con_06m_m67_002	nwk_05m_m67_001	8	23		0.378727	0.589722		16.7583	27.516
con_06m_m67_002	nwk_05m_m67_001	150	4		0.929453	0.58439		21.6467	12.7113
con_06m_m67_002	nwk_05m_m67_001	7	21		0.733096	0.743716		16.7663	15.5078
con_06m_m67_002	nwk_05m_m67_001	8	4		0.445953	0.491549		15.3824	11.6095
con_06m_m67_002	nwk_05m_m67_001	5	29		0.222576	1.24699		15.0995	16.6223
con_06m_m67_002	nwk_05m_m67_001	79	4		0.616188	0.360038		17.9442	13.8121
con_06m_m67_002	nwk_05m_m67_001	124	5		0.953945	0.347271		27.6605	11.7882
con_06m_m67_002	nwk_05m_m67_001	29	5		0.817771	0.846724		18.0719	15.0109
con_06m_m67_002	nwk_05m_m67_001	8	10		0.725785	0.425411		11.1354	14.0918
con_06m_m67_002	nwk_05m_m67_001	79	4		1.22802	0.287013		20.077	13.7971
con_06m_m67_002	nwk_05m_m67_001	147	16		1.02641	0.553991		28.9556	13.9054
con_06m_m67_002	nwk_05m_m67_001	151	14		0.828951	0.576116		26.1147	13.755
con_06m_m67_002	nwk_05m_m67_001	51	5		0.749818	0.339984		15.4863	13.9117
con_06m_m67_002	nwk_05m_m67_001	12	5		0.726402	0.43382		20.4514	12.6983
con_06m_m67_002	nwk_05m_m67_001	16	11		0.906818	1.09002		12.8484	14.3116
con_06m_m67_002	nwk_05m_m67_001	6	28		0.300546	0.971731		11.695	17.8156
con_06m_m67_002	nwk_05m_m67_001	31	15		0.698536	0.797919		17.4	15.8389
con_06m_m67_002	nwk_05m_m67_001	33	6		0.456099	0.386303		13.1267	11.219
con_06m_m67_002	nwk_05m_m67_001	17	22		0.60357	0.849985		16.5091	20.1045
con_06m_m67_002	nwk_05m_m67_001	7	11		0.30032	0.41011		11.3865	14.2876
con_06m_m67_002	nwk_05m_m67_001	7	5		0.519116	0.286942		12.875	14.3352
con_06m_m67_002	nwk_05m_m67_001	10	4		0.64817	0.219277		12.4356	14.5657
con_06m_m67_002	nwk_05m_m67_001	4	6		0.189218	0.359009		11.3065	23.2944
con_06m_m67_002	nwk_05m_m67_001	26	58		0.788606	0.815428		17.1807	18.117
con_06m_m67_002	nwk_05m_m67_001	45	6		0.704428	0.653661		16.5777	13.9582
con_06m_m67_002	nwk_05m_m67_001	7	5		0.391283	0.253966		11.2715	13.9346
con_06m_m67_002	nwk_05m_m67_001	4	6		0.340403	0.372929		10.0444	18.6174
con_06m_m67_002	nwk_05m_m67_001	15	4		0.417876	0.326348		12.3148	12.7431
con_06m_m67_002	nwk_05m_m67_001	7	8		0.55077	0.443935		13.9945	11.2996
con_06m_m67_002	nwk_05m_m67_001	30	4		0.680685	0.260099		13.4322	11.5514
con_06m_m67_002	nwk_05m_m67_002	55	29		0.945665	0.512812		19.156	30.9918
con_06m_m67_002	nwk_05m_m67_002	16	13		0.500489	0.784419		14.0164	17.607
con_06m_m67_002	nwk_05m_m67_002	7	87		0.17268	0.96161		13.5089	21.1389
con_06m_m67_002	nwk_05m_m67_002	7	133		0.334523	1.06438		11.8419	23.0864
con_06m_m67_002	nwk_05m_m67_002	4	13		0.204944	1.14965		12.9202	14.1272
con_06m_m67_002	nwk_05m_m67_002	86	7		1.02936	0.43098		32.5674	12.9417
con_06m_m67_002	nwk_05m_m67_002	62	4		0.751819	0.202027		16.9199	12.9879
con_06m_m67_002	nwk_05m_m67_002	9	6		0.475621	0.322103		12.5213	9.46107
con_06m_m67_002	nwk_05m_m67_002	27	21		0.661099	0.821433		15.1704	15.4039
con_06m_m67_002	nwk_05m_m67_002	7	7		0.304308	0.666105		12.0261	14.8151
con_06m_m67_002	nwk_05m_m67_002	54	37		1.18546	1.51267		25.6599	19.7235
con_06m_m67_002	nwk_05m_m67_002	21	4		0.778405	0.486277		14.3016	10.9223
con_06m_m67_002	nwk_05m_m67_002	36	4		0.804091	0.382277		13.2008	11.7574
con_06m_m67_002	nwk_05m_m67_002	4	6		0.219275	0.391631		11.9343	11.5874
con_06m_m67_002	nwk_05m_m67_002	6	6		0.200571	0.522096		12.478	12.7247
con_06m_m67_002	nwk_05m_m67_002	6	4		0.426565	0.838527		14.192	12.9767
con_06m_m67_002	nwk_05m_m67_002	53	12		0.99664	0.655291		18.7416	13.2691
con_06m_m67_002	nwk_05m_m67_002	6	18		0.34936	0.687652		12.294	11.5045
con_06m_m67_002	nwk_05m_m67_002	4	5		0.12353	0.335694		11.4742	12.7357
con_06m_m67_002	nwk_05m_m67_002	10	17		0.508543	0.644128		15.3371	16.9377
con_06m_m67_002	nwk_05m_m67_002	5	28		0.50373	0.698077		11.8153	17.1841
con_06m_m67_002	nwk_05m_m67_002	22	93		0.495635	1.38067		16.8685	19.8434
con_06m_m67_002	nwk_05m_m67_002	14	47		0.714112	1.07199		12.2453	20.1342
con_06m_m67_002	nwk_05m_m67_002	11	4		0.560343	0.253699		13.8295	11.8116
con_06m_m67_002	nwk_05m_m67_002	53	6		1.09731	0.66676		20.3106	12.7047
con_06m_m67_002	nwk_05m_m67_002	7	17		0.390698	0.787112		13.1708	14.2856
con_06m_m67_002	nwk_05m_m67_002	5	5		0.290411	0.400546		10.9428	12.2426
con_06m_m67_002	nwk_05m_m67_002	7	45		0.457085	0.883787		12.5756	17.0344
con_06m_m67_002	nwk_05m_m67_002	4	10		0.471171	0.755278		13.8722	16.4195
con_06m_m67_002	nwk_05m_m67_002	8	4		0.324173	0.2472		15.0442	12.2401
con_06m_m67_002	nwk_05m_m67_002	7	8		0.491208	0.66362		14.7096	12.2516
con_06m_m67_002	nwk_05m_m67_002	24	7		0.710621	0.470555		16.5166	12.9859
con_06m_m67_002	nwk_05m_m67_002	24	5		0.563271	0.292849		34.6708	11.7397
con_06m_m67_002	nwk_05m_m67_002	5	4		0.167581	0.313467		16.6321	13.3263
con_06m_m67_002	nwk_05m_m67_002	38	4		0.67844	0.141665		18.9417	13.0839
con_06m_m67_002	nwk_05m_m67_002	4	8		0.0940309	0.204838		12.49	15.5712
con_06m_m67_002	nwk_05m_m67_002	6	4		0.519807	0.264455		13.9354	11.0432
con_06m_m67_002	nwk_05m_m67_002	8	26		0.420356	0.672732		14.5486	28.3632
con_06m_m67_002	nwk_05m_m67_002	9	14		0.552776	0.650527		14.0211	14.7156
con_06m_m67_002	nwk_05m_m67_002	23	8		0.635142	0.635277		16.1908	18.1659
con_06m_m67_002	nwk_05m_m67_002	6	47		0.312062	1.12157		12.314	22.3875
con_06m_m67_002	nwk_05m_m67_002	12	6		0.47734	0.536421		15.0815	12.5313
con_06m_m67_002	nwk_05m_m67_002	6	4		0.245156	0.157253		13.9591	12.0145
con_06m_m67_002	nwk_05m_m67_002	93	5		1.04485	0.2608		22.2675	13.0611
con_06m_m67_002	nwk_05m_m67_002	33	29		0.739994	0.930927		16.5641	18.114
con_06m_m67_002	nwk_05m_m67_002	11	6		0.706308	0.291806		16.9918	15.3965
con_06m_m67_002	nwk_05m_m67_002	6	10		0.64988	0.65984		13.4109	15.0121
con_06m_m67_002	nwk_05m_m67_002	4	11		0.0485318	0.617166		14.6847	13.6699
con_06m_m67_002	nwk_05m_m67_002	7	6		0.27295	0.778674		13.6232	12.7483
con_06m_m67_002	nwk_05m_m67_002	4	24		0.449499	0.794252		14.4589	15.4243
con_06m_m67_002	nwk_05m_m67_002	5	20		0.290868	0.626177		12.3419	20.9074
con_06m_m67_002	nwk_05m_m67_002	22	9		0.543418	0.367757		16.7848	18.5029
con_06m_m67_002	nwk_05m_m67_002	25	12		0.667232	0.596491		17.0546	18.0154
con_06m_m67_002	nwk_05m_m67_002	40	10		0.775246	0.706715		20.3359	20.4717
con_06m_m67_002	nwk_05m_m67_002	4	5		0.149216	0.445317		11.287	16.2243
con_06m_m67_002	nwk_05m_m67_002	8	4		0.284134	0.431431		15.2156	13.8837
con_06m_m67_002	nwk_05m_m67_002	5	5		0.611127	0.727995		13.4383	12.9948
con_06m_m67_002	nwk_05m_m67_002	44	51		0.742317	1.2471		21.1621	20.124
con_06m_m67_002	nwk_05m_m67_003	43	6		0.580775	0.259786		17.6332	11.9413
con_06m_m67_002	nwk_05m_m67_003	9	21		0.41751	0.579595		16.0969	15.1693
con_06m_m67_002	nwk_05m_m67_003	32	42		0.659273	1.02766		18.8056	24.4985
con_06m_m67_002	nwk_05m_m67_003	30	8		0.593419	0.372836		19.4474	13.3012
con_06m_m67_003	nwk_05m_m67_003	49	21		1.19557	0.493772		27.7888	16.8667
con_06m_m67_003	nwk_05m_m67_003	37	4		0.763996	0.140619		15.0929	12.1635
con_06m_m67_003	nwk_05m_m67_003	5	4		0.368526	0.316698		15.9382	15.0175
con_06m_m67_003	nwk_05m_m67_003	19	5		0.66224	0.190573		16.987	16.3467
con_06m_m67_003	nwk_05m_m67_003	7	8		0.420528	0.374206		12.8604	12.448
con_06m_m67_003	nwk_05m_m67_003	5	21		0.369657	0.664236		15.5033	15.9815
con_06m_m67_003	nwk_05m_m67_003	4	20		0.527191	0.60055		18.7223	14.8384
con_06m_m67_003	nwk_05m_m67_003	15	35		0.559749	0.944464		17.0242	20.8281
con_06m_m67_003	nwk_05m_m67_003	18	6		0.630349	0.357523		16.8103	12.1496
con_06m_m67_003	nwk_05m_m67_003	9	4		0.498211	0.521725		15.1445	13.9237
con_06m_m67_003	nwk_05m_m67_003	15	4		0.510628	0.304755		14.5204	14.4545
con_06m_m67_003	nwk_05m_m67_003	5	8		0.267326	0.387586		13.0867	15.5115
con_06m_m67_003	nwk_05m_m67_003	8	4		0.324169	0.445519		11.8684	13.0297
con_06m_m67_003	nwk_05m_m67_003	5	12		0.601611	0.71006		13.4291	16.4298
con_06m_m67_003	nwk_05m_m67_003	52	4		0.918821	0.266979		20.1211	13.9378
con_06m_m67_003	nwk_05m_m67_003	52	5		0.83458	0.294741		28.1985	14.0238
con_06m_m67_003	nwk_05m_m67_003	19	5		0.846601	0.125411		18.4256	14.9948
con_06m_m67_003	nwk_05m_m67_003	14	21		0.925432	0.539371		23.5362	20.1502
con_06m_m67_003	nwk_05m_m67_003	10	4		0.561015	0.0766296		14.4163	13.2276
con_06m_m67_003	nwk_05m_m67_003	4	51		0.363836	1.10893		14.9379	18.9557
con_06m_m67_003	nwk_05m_m67_003	4	15		0.377244	1.08649		16.8535	17.3792
con_06m_m67_003	nwk_05m_m67_003	8	15		0.816453	0.946702		15.8434	21.9748
con_06m_m67_003	nwk_05m_m67_003	17	6		0.519655	0.52984		13.3791	15.247
con_06m_m67_003	nwk_05m_m67_003	14	9		0.545134	0.608247		14.9098	16.8701
con_06m_m67_003	nwk_05m_m67_003	5	10		0.619355	0.807626		11.5908	17.0727
con_06m_m67_003	nwk_05m_m67_003	9	8		0.592863	0.307802		13.6925	28.0309
con_06m_m67_003	nwk_05m_m67_003	7	8		0.380723	0.481906		13.831	31.5063
con_06m_m67_003	nwk_05m_m67_003	5	5		0.443167	0.610707		10.9718	13.3468
con_06m_m67_003	nwk_05m_m67_003	7	40		0.602006	1.13563		16.0992	21.0058
con_06m_m67_003	nwk_05m_m67_003	9	7		0.513966	0.353647		15.3655	12.3393
con_06m_m67_003	nwk_05m_m67_003	16	13		0.65706	0.834694		16.1107	16.5417
con_06m_m67_003	nwk_05m_m67_003	5	25		0.412929	0.574433		16.6279	25.8871
con_06m_m67_003	nwk_05m_m67_003	6	25		0.447037	0.819304		15.4871	14.831
con_06m_m67_003	nwk_05m_m67_003	4	5		0.0785825	0.580172		15.0345	13.5176
con_06m_m67_003	nwk_05m_m67_003	4	11		0.272295	0.550674		13.902	11.5083
con_06m_m67_003	nwk_05m_m67_003	5	4		0.48139	0.58027		14	8.44794
con_06m_m67_003	nwk_05m_m67_003	8	4		0.415268	0.243661		15.2176	11.9564
con_06m_m67_003	nwk_05m_m67_003	5	6		0.632388	0.247868		16.5176	11.7935
con_06m_m67_003	nwk_05m_m67_003	21	26		0.940371	0.986743		15.3878	16.0527
con_06m_m67_003	nwk_05m_m67_003	4	17		0.231379	0.625656		14.3088	12.9155
con_06m_m67_003	nwk_05m_m67_003	6	9		0.200839	0.525934		15.8885	12.2548
con_06m_m67_003	nwk_05m_m67_003	31	4		0.843594	0.15595		26.7422	14.0484
con_06m_m67_003	nwk_05m_m67_003	4	7		0.727503	0.423496		13.6095	13.8294
con_06m_m67_003	nwk_05m_m67_003	5	37		0.334002	1.14264		15.6936	20.8961
con_06m_m67_003	nwk_05m_m67_003	4	8		0.681941	0.473433		14.4394	11.0977
con_06m_m67_003	nwk_05m_m67_003	5	12		0.241908	0.394186		14.1391	13.2003
con_06m_m67_003	nwk_05m_m67_003	7	13		0.465792	0.679126		16.2084	14.9414
con_06m_m67_003	nwk_05m_m67_003	14	31		0.839136	0.606625		18.2288	14.7345
con_06m_m67_003	nwk_05m_m67_003	4	43		0.523387	0.725021		15.3929	15.3068
con_06m_m67_003	nwk_05m_m67_003	6	4		0.294499	0.167526		17.0574	13.4644
con_06m_m67_003	nwk_05m_m67_003	9	8		0.995795	0.547377		15.909	13.3152
con_06m_m67_003	nwk_05m_m67_003	12	16		0.714848	0.675291		12.9793	14.2857
con_06m_m67_003	nwk_05m_m67_003	5	5		0.171326	0.42739		15.7018	10.6904
con_06m_m67_003	nwk_05m_m67_003	5	5		0.56242	0.3542		15.687	11.0724
con_06m_m67_003	nwk_05m_m67_003	6	14		0.589815	0.547646		11.9277	13.0959
con_06m_m67_003	nwk_05m_m67_003	8	28		0.450433	0.655306		14.418	15.3242
con_06m_m67_003	nwk_05m_m67_003	4	10		0.330953	0.635962		12.3492	11.5889
con_06m_m67_003	nwk_05m_m67_003	12	131		0.393106	0.626495		24.0416	46.5854
con_06m_m67_003	nwk_05m_m67_003	5	43		0.233524	1.24322		11.6931	34.0509
con_06m_m67_003	nwk_05m_m67_003	6	16		0.600926	0.538637		12.903	13.4891
con_06m_m67_003	nwk_05m_m67_003	5	78		0.506015	1.47235		12.5273	24.0301
con_06m_m67_003	nwk_05m_m67_003	21	9		0.78536	0.333187		15.472	13.2216
con_06m_m67_003	nwk_05m_m67_003	43	7		0.803398	0.49658		14.5993	11.6779
con_06m_m67_003	nwk_05m_m67_003	5	21		0.325334	0.711953		12.691	14.6727
con_06m_m67_003	nwk_05m_m67_003	40	28		0.979901	0.640946		18.0591	12.486
con_06m_m67_003	nwk_05m_m67_003	4	4		0.496612	0.234646		15.4369	14.5309
con_06m_m67_003	nwk_05m_m67_003	5	46		0.541316	0.885894		14.8632	16.7097
con_06m_m67_003	nwk_05m_m67_003	4	6		0.44785	0.372686		13.2631	14.2217
con_06m_m67_003	nwk_05m_m67_003	6	4		0.400403	0.333018		10.7144	10.4939
con_06m_m67_003	nwk_05m_m67_003	5	6		0.285199	0.342665		13.4013	12.5792
con_06m_m67_003	nwk_05m_m67_003	5	39		0.711566	0.751855		11.7861	12.465
con_06m_m67_003	nwk_05m_m67_003	11	13		1.57024	0.44836		11.4864	15.3477
con_06m_m67_003	nwk_05m_m67_003	5	35		0.560504	0.667336		11.0596	15.688
con_06m_m67_003	nwk_05m_m67_003	6	11		0.337553	0.426131		14.0186	12.8593
con_06m_m67_003	nwk_05m_m67_003	7	4		0.458241	0.383812		10.4157	13.3861
con_06m_m67_003	nwk_05m_m67_003	17	9		0.716136	0.620826		15.8977	11.7339
con_06m_m67_003	nwk_05m_m67_003	24	60		0.640371	0.937806		15.741	16.3938
con_06m_m67_003	nwk_05m_m67_003	17	25		0.551177	0.815727		13.7021	13.8876
con_06m_m67_003	nwk_05m_m67_003	10	18		0.858517	0.683153		13.066	15.2532
con_06m_m67_003	nwk_05m_m67_003	7	9		0.789443	0.479333		10.5212	12.4703
con_06m_m67_003	nwk_05m_m67_003	16	4		0.593185	0.267593		14.3858	13.6844
con_06m_m67_003	nwk_05m_m67_003	9	4		0.565399	0.267175		12.0048	12.6963
con_06m_m67_003	nwk_05m_m67_003	8	6		0.639375	0.499113		14.382	12.1571
con_06m_m67_003	nwk_05m_m67_003	6	22		0.230693	0.80178		12.003	20.6299
con_06m_m67_003	nwk_05m_m67_003	26	5		0.638843	0.333746		16.6633	13.9195
con_06m_m67_003	nwk_05m_m67_003	5	46		0.257843	1.35837		12.8513	22.8313
con_06m_m67_003	nwk_05m_m67_003	4	22		0.602364	0.729938		12.2544	17.4822
con_06m_m67_003	nwk_05m_m67_003	12	4		0.651711	0.276506		14.9156	10.9376
con_06m_m67_003	nwk_05m_m67_003	7	4		0.392894	0.457956		13.4066	12.8804
con_06m_m67_003	nwk_05m_m67_003	11	20		0.845704	0.692967		14.3758	15.0342
con_06m_m67_003	nwk_05m_m67_003	26	7		1.03663	0.757872		16.6228	14.7631
con_06m_m67_003	nwk_05m_m67_003	7	36		0.68927	1.10926		13.5606	19.7204
con_06m_m67_003	nwk_05m_m67_003	7	13		0.424432	0.597604		12.9426	13.9301
con_06m_m67_003	nwk_05m_m67_003	5	33		0.60244	1.00085		10.6801	23.1855
con_06m_m67_003	nwk_05m_m67_003	47	29		0.485814	0.8169		22.0805	17.2191
con_06m_m67_003	nwk_05m_m67_003	11	4		0.57755	0.225095		17.36	12.7154
con_06m_m67_003	nwk_05m_m67_003	31	9		0.874535	0.463732		24.4886	12.5627
con_06m_m67_003	nwk_05m_m67_003	20	26		1.03245	0.688463		15.4627	15.6692
con_06m_m67_003	nwk_05m_m67_003	5	23		0.635339	0.575624		15.8046	14.5574
con_06m_m67_003	nwk_05m_m67_003	6	52		0.392294	0.851189		13.2675	16.9657
con_06m_m67_003	nwk_05m_m67_003	10	5		0.752655	0.539995		12.724	13.5263
con_06m_m67_003	nwk_05m_m67_003	32	24		0.677048	0.923784		36.8792	16.5298
con_06m_m67_003	nwk_05m_m67_003	5	4		0.314895	0.480494		11.0642	14.1775
con_06m_m67_003	nwk_05m_m67_003	4	26		0.146223	0.762739		14.2326	15.4042
con_06m_m67_003	nwk_05m_m67_003	5	19		0.650302	0.634911		15.8274	16.4953
con_06m_m67_003	nwk_05m_m67_003	56	4		0.886857	0.28581		16.159	13.3145
con_06m_m67_003	nwk_05m_m67_003	6	4		0.248065	0.292926		12.8719	11.464
con_06m_m67_003	nwk_05m_m67_003	5	9		0.293008	0.332107		13.6171	14.2985
con_06m_m67_003	nwk_05m_m67_003	8	9		0.640778	0.501383		19.1801	13.315
con_06m_m67_003	nwk_05m_m67_003	9	4		0.529442	0.268374		14.2051	13.6922
con_06m_m67_003	nwk_05m_m67_003	28	4		0.887911	0.589114		17.0376	12.6321
con_06m_m67_003	nwk_05m_m67_003	7	9		0.813133	0.292316		15.6346	16.5309
con_06m_m67_003	nwk_05m_m67_003	5	7		0.411264	0.484454		14.5845	13.3562
con_06m_m67_003	nwk_05m_m67_003	5	7		0.6751	0.295767		13.4129	14.5328
con_06m_m67_003	nwk_05m_m67_003	5	12		0.356505	0.429208		14.8147	13.9414
con_06m_m67_003	nwk_05m_m67_003	21	6		0.84817	0.447541		14.0212	12.1075
con_06m_m67_003	nwk_05m_m67_003	26	4		0.903048	0.272584		16.2502	14.6163
con_06m_m67_003	nwk_05m_m67_003	5	12		0.478843	0.214617		12.721	14.9278
con_06m_m67_003	nwk_05m_m67_003	21	47		0.683226	0.867555		17.8596	21.2857
con_06m_m67_003	nwk_05m_m67_003	21	46		0.736103	0.898883		15.929	19.0391
con_06m_m67_003	nwk_05m_m67_003	9	4		0.798223	0.115334		17.7912	12.4219
con_06m_m67_003	nwk_05m_m67_003	25	20		0.796562	0.669009		17.3445	14.7
con_06m_m67_003	nwk_06m_m67_001	5	33		0.331291	1.29913		15.008	17.5739
con_06m_m67_003	nwk_06m_m67_001	6	4		0.452341	0.335885		14.5828	16.1465
con_06m_m67_003	nwk_06m_m67_001	27	13		1.22447	0.46487		14.3465	14.4954
con_06m_m67_003	nwk_06m_m67_001	12	10		0.760303	0.616855		15.6353	14.675
con_06m_m67_003	nwk_06m_m67_001	10	20		0.53511	0.809263		12.8454	21.7325
con_06m_m67_003	nwk_06m_m67_001	4	4		0.119673	0.422711		10.9463	13.5777
con_06m_m67_003	nwk_06m_m67_001	4	4		0.409188	0.101098		11.3374	13.8309
con_06m_m67_003	nwk_06m_m67_001	12	4		0.724765	0.186964		14.3839	12.3135
con_06m_m67_003	nwk_06m_m67_001	6	5		0.193654	0.272266		12.7156	18.1389
con_06m_m67_003	nwk_06m_m67_001	13	5		0.723464	0.342969		15.4289	15.4648
con_06m_m67_003	nwk_06m_m67_001	5	5		0.536348	0.486083		17.601	17.5297
con_06m_m67_003	nwk_06m_m67_001	5	6		0.454014	0.542678		12.1122	16.5922
con_07m_m67_001	nwk_06m_m67_001	45	5		1.05023	0.246663		15.171	18.3816
con_07m_m67_001	nwk_06m_m67_001	11	4		0.603394	0.142508		17.2305	20.9252
con_07m_m67_001	nwk_06m_m67_001	6	49		0.604503	0.723772		17.7722	14.4044
con_07m_m67_001	nwk_06m_m67_001	5	11		0.4348	0.659571		16.3422	13.162
con_07m_m67_001	nwk_06m_m67_001	5	12		0.347904	0.594274		14.6555	13.4663
con_07m_m67_001	nwk_06m_m67_001	6	4		0.250954	0.291318		12.7576	10.0166
con_07m_m67_001	nwk_06m_m67_001	8	23		0.257488	0.901192		12.8524	15.9125
con_07m_m67_001	nwk_06m_m67_001	11	4		0.48968	0.413195		12.803	12.4254
con_07m_m67_001	nwk_06m_m67_001	4	7		0.410637	0.445687		12.3281	15.7727
con_07m_m67_001	nwk_06m_m67_001	110	50		0.829806	0.88027		35.2202	16.5136
con_07m_m67_001	nwk_06m_m67_001	123	54		1.17523	1.53358		23.6073	37.6844
con_07m_m67_001	nwk_06m_m67_001	4	4		0.166867	0.419635		12.9649	10.9428
con_07m_m67_001	nwk_06m_m67_001	5	4		0.20514	0.236741		12.0091	10.0412
con_07m_m67_001	nwk_06m_m67_001	4	4		0.207499	0.273386		10.8205	12.1877
con_07m_m67_001	nwk_06m_m67_001	17	27		0.497359	0.517424		18.2556	22.1946
con_07m_m67_001	nwk_06m_m67_001	6	22		0.279239	0.672702		14.1661	16.0317
con_07m_m67_001	nwk_06m_m67_001	36	4		0.814007	0.335791		19.893	12.1325
con_07m_m67_001	nwk_06m_m67_001	142	11		1.09389	0.699413		23.661	13.9997
con_07m_m67_001	nwk_06m_m67_001	5	37		0.555844	0.877265		13.2112	16.937
con_07m_m67_001	nwk_06m_m67_001	30	5		1.08872	0.414201		23.6888	11.8832
con_07m_m67_001	nwk_06m_m67_001	4	5		0.382684	0.495049		11.7801	12.8544
con_07m_m67_001	nwk_06m_m67_001	4	17		0.205975	0.936226		12.8729	17.3291
con_07m_m67_001	nwk_06m_m67_001	41	7		0.618444	0.492613		17.4714	11.3553
con_07m_m67_001	nwk_06m_m67_001	6	5		0.544393	0.409359		11.9796	13.1373
con_07m_m67_001	nwk_06m_m67_001	6	10		0.164235	0.374361		12.5084	11.4088
con_07m_m67_001	nwk_06m_m67_001	4	5		0.190446	0.359588		13.8056	11.8119
con_07m_m67_001	nwk_06m_m67_001	13	15		0.650958	0.52706		14.2512	15.0033
con_07m_m67_001	nwk_06m_m67_001	4	10		0.388029	0.412515		11.8873	12.317
con_07m_m67_001	nwk_06m_m67_001	6	6		0.353043	0.438737		15.3221	12.6688
con_07m_m67_001	nwk_06m_m67_001	9	5		0.562832	0.285159		13.4487	15.1163
con_07m_m67_001	nwk_06m_m67_001	79	17		0.735883	0.777853		21.898	17.2242
con_07m_m67_001	nwk_06m_m67_001	5	4		0.482982	0.198589		16.5505	13.639
con_07m_m67_001	nwk_06m_m67_001	4	7		0.477777	0.428915		13.2189	12.782
con_07m_m67_001	nwk_06m_m67_001	5	7		0.322661	0.420436		12.3431	11.5339
con_07m_m67_001	nwk_06m_m67_001	42	35		0.585573	0.908565		16.411	21.1933
con_07m_m67_001	nwk_06m_m67_001	5	9		0.460737	0.595451		13.5824	12.7856
con_07m_m67_001	nwk_06m_m67_001	5	11		0.341964	0.620691		14.1632	17.2584
con_07m_m67_001	nwk_06m_m67_001	12	18		0.520424	0.645548		14.9383	14.6975
con_07m_m67_001	nwk_06m_m67_001	6	31		0.242257	1.20481		13.6713	32.9664
con_07m_m67_001	nwk_06m_m67_001	6	4		0.375335	0.361092		13.7593	13.0532
con_07m_m67_001	nwk_06m_m67_001	14	4		0.746901	0.359513		16.1278	11.9748
con_07m_m67_001	nwk_06m_m67_001	8	17		0.500934	0.532382		14.9259	14.0213
con_07m_m67_001	nwk_06m_m67_001	13	7		0.478234	0.739615		14.6623	15.9104
con_07m_m67_001	nwk_06m_m67_001	40	5		0.929601	0.525678		25.3903	12.717
con_07m_m67_001	nwk_06m_m67_001	82	4		1.16828	0.342743		28.3995	13.1288
con_07m_m67_001	nwk_06m_m67_001	4	6		0.599413	0.471411		16.3044	12.314
con_07m_m67_001	nwk_06m_m67_001	4	4		0.39094	0.325832		14.3174	12.6406
con_07m_m67_001	nwk_06m_m67_001	6	4		0.167768	0.213911		12.7622	12.2669
con_07m_m67_001	nwk_06m_m67_001	12	5		0.492792	0.320873		23.5535	12.718
con_07m_m67_001	nwk_06m_m67_001	4	6		0.203415	0.468012		14.3597	14.34
con_07m_m67_001	nwk_06m_m67_001	6	4		0.321973	0.115048		13.7455	14.0542
con_07m_m67_001	nwk_06m_m67_001	4	20		0.401619	0.74567		15.6312	18.3283
con_07m_m67_001	nwk_06m_m67_001	5	8		0.500972	0.424813		12.1695	14.3083
con_07m_m67_001	nwk_06m_m67_001	12	5		0.360307	0.147082		15.5121	13.0356
con_07m_m67_001	nwk_06m_m67_001	6	63		0.374865	1.0496		14.3422	23.384
con_07m_m67_001	nwk_06m_m67_001	40	20		0.629846	0.807578		18.9548	17.5463
con_07m_m67_001	nwk_06m_m67_001	25	5		0.629641	0.234278		17.142	14.7877
con_07m_m67_001	nwk_06m_m67_001	7	5		0.335589	0.322951		15.4534	15.1977
con_07m_m67_001	nwk_06m_m67_001	4	4		0.193888	0.37947		15.067	13.334
con_07m_m67_001	nwk_06m_m67_001	4	5		0.317496	0.0662855		15.2303	14.1406
con_07m_m67_001	nwk_06m_m67_002	4	6		0.212267	0.885825		14.9712	11.2694
con_07m_m67_001	nwk_06m_m67_002	21	14		0.614655	0.843249		17.1327	12.7742
con_07m_m67_001	nwk_06m_m67_002	6	17		0.548561	0.546609		15.522	13.2718
con_07m_m67_001	nwk_06m_m67_002	13	8		0.393048	0.526567		20.2594	14.4373
con_07m_m67_001	nwk_06m_m67_002	32	5		0.766012	0.722245		24.8364	12.5959
con_07m_m67_001	nwk_06m_m67_002	5	4		0.609278	0.373511		15.2873	12.1175
con_07m_m67_001	nwk_06m_m67_002	4	20		0.204095	0.638854		15.9632	15.2293
con_07m_m67_001	nwk_06m_m67_002	4	5		0.138715	0.571276		14.6446	13.7398
con_07m_m67_001	nwk_06m_m67_002	4	10		0.428416	0.68052		12.5672	13.2114
con_07m_m67_001	nwk_06m_m67_002	39	5		0.80166	0.229171		24.0474	13.7861
con_07m_m67_001	nwk_06m_m67_002	4	26		0.625551	0.981743		15.2651	24.0007
con_07m_m67_001	nwk_06m_m67_002	13	5		0.617056	0.304874		15.4718	12.7675
con_07m_m67_001	nwk_06m_m67_002	5	9		0.195343	0.442531		16.8873	13.2553
con_07m_m67_001	nwk_06m_m67_002	27	6		0.55944	0.312162		18.3533	13.1563
con_07m_m67_001	nwk_06m_m67_002	31	9		0.83046	0.468681		21.2629	12.812
con_07m_m67_001	nwk_06m_m67_002	7	10		0.433155	0.466359		15.4331	14.2084
con_07m_m67_001	nwk_06m_m67_002	7	8		0.496876	0.503865		16.9099	17.0165
con_07m_m67_001	nwk_06m_m67_002	5	8		0.252691	0.336151		17.5313	16.861
con_07m_m67_001	nwk_06m_m67_002	14	4		0.630805	0.588667		16.8046	13.3511
con_07m_m67_001	nwk_06m_m67_002	5	97		0.167886	1.58342		17.6119	23.9914
con_07m_m67_002	nwk_06m_m67_002	6	4		0.527404	0.126992		13.2131	13.232
con_07m_m67_002	nwk_06m_m67_002	128	12		1.18113	0.568664		20.1108	12.862
con_07m_m67_002	nwk_06m_m67_002	26	7		0.747652	0.936068		16.1825	14.9994
con_07m_m67_002	nwk_06m_m67_002	15	20		0.646146	0.760505		14.3377	18.1197
con_07m_m67_002	nwk_06m_m67_002	11	11		0.534524	0.44658		14.3648	17.6478
con_07m_m67_002	nwk_06m_m67_002	14	7		0.639897	0.458625		13.7999	14.3417
con_07m_m67_002	nwk_06m_m67_002	4	19		0.493136	0.682674		13.1957	14.8043
con_07m_m67_002	nwk_06m_m67_002	4	34		0.625959	1.05337		13.7096	18.9794
con_07m_m67_002	nwk_06m_m67_002	4	15		0.423317	0.399856		14.8592	16.3979
con_07m_m67_002	nwk_06m_m67_002	38	43		1.07782	0.697483		21.8619	19.9085
con_07m_m67_002	nwk_06m_m67_002	46	13		0.691213	0.649401		16.5996	15.2883
con_07m_m67_002	nwk_06m_m67_002	8	8		0.598563	0.504534		15.1188	14.5764
con_07m_m67_002	nwk_06m_m67_002	57	9		0.876116	0.478766		17.7246	13.0368
con_07m_m67_002	nwk_06m_m67_002	81	45		1.19354	0.729893		18.0108	17.5621
con_07m_m67_002	nwk_06m_m67_002	29	29		0.98993	0.648542		17.9395	18.0944
con_07m_m67_002	nwk_06m_m67_002	32	9		0.649519	0.273522		18.6096	13.0258
con_07m_m67_002	nwk_06m_m67_002	4	4		0.28171	0.210183		14.5275	12.0913
con_07m_m67_002	nwk_06m_m67_002	11	6		0.603599	0.120765		13.8432	12.6958
con_07m_m67_002	nwk_06m_m67_002	14	12		0.651657	1.0591		12.6955	17.2849
con_07m_m67_002	nwk_06m_m67_002	6	19		0.755666	0.578457		12.7852	17.7422
con_07m_m67_002	nwk_06m_m67_002	5	6		0.606238	0.646186		11.9281	14.9334
con_07m_m67_002	nwk_06m_m67_002	11	17		0.567029	0.633161		14.546	18.0224
con_07m_m67_002	nwk_06m_m67_002	8	5		0.592013	0.286733		12.7571	12.5154
con_07m_m67_002	nwk_06m_m67_002	13	4		0.418098	0.25319		18.044	12.4395
con_07m_m67_002	nwk_06m_m67_002	4	4		0.26536	0.284659		12.541	11.4271
con_07m_m67_002	nwk_06m_m67_002	4	33		0.261775	1.03043		13.7407	16.299
con_07m_m67_002	nwk_06m_m67_002	49	21		0.7861	0.840299		18.7009	15.7769
con_07m_m67_002	nwk_06m_m67_002	4	17		0.233789	0.768981		14.5139	14.85
con_07m_m67_002	nwk_06m_m67_002	4	5		0.27358	0.34483		11.0673	14.0755
con_07m_m67_002	nwk_06m_m67_002	44	6		0.880017	0.565929		15.9876	13.8775
con_07m_m67_002	nwk_06m_m67_002	7	16		0.739062	0.92846		14.3548	16.0581
con_07m_m67_002	nwk_06m_m67_002	4	5		0.488862	0.491397		12.6274	11.6716
con_07m_m67_002	nwk_06m_m67_002	12	13		0.710075	0.676693		15.7817	15.0009
con_07m_m67_002	nwk_06m_m67_002	4	15		0.661271	0.744659		11.1037	14.9124
con_07m_m67_002	nwk_06m_m67_002	7	17		0.494048	1.05514		13.5315	17.9675
con_07m_m67_002	nwk_06m_m67_002	5	10		0.486576	0.600366		14.4608	13.2915
con_07m_m67_002	nwk_06m_m67_002	4	6		0.286619	0.492528		11.2945	15.0364
con_07m_m67_002	nwk_06m_m67_002	33	8		0.783587	0.483761		16.4176	14.2413
con_07m_m67_002	nwk_06m_m67_002	13	4		0.614952	0.533134		15.2522	13.3325
con_07m_m67_002	nwk_06m_m67_002	5	28		0.521859	0.624761		14.0641	15.4391
con_07m_m67_002	nwk_06m_m67_002	11	4		0.349266	0.562373		11.6299	14.0156
con_07m_m67_002	nwk_06m_m67_002	7	21		0.162153	0.691476		14.0736	18.2235
con_07m_m67_002	nwk_06m_m67_002	6	8		0.261714	0.673409		10.8764	14.8574
con_07m_m67_002	nwk_06m_m67_002	22	21		0.586693	1.1858		14.258	18.8858
con_07m_m67_002	nwk_06m_m67_002	4	6		0.541236	0.568864		11.0477	11.5363
con_07m_m67_002	nwk_06m_m67_002	16	4		0.774113	0.482859		14.3712	15.2492
con_07m_m67_002	nwk_06m_m67_002	14	4		0.542713	0.540131		14.0341	13.9957
con_07m_m67_002	nwk_06m_m67_002	15	6		0.93888	0.852991		14.7774	15.3817
con_07m_m67_002	nwk_06m_m67_002	15	4		0.547055	0.179688		11.9992	13.8213
con_07m_m67_002	nwk_06m_m67_002	7	4		0.497542	0.233407		13.017	11.8863
con_07m_m67_002	nwk_06m_m67_002	10	23		0.469314	1.03807		17.6417	14.4966
con_07m_m67_002	nwk_06m_m67_003	56	40		0.928505	0.79421		19.8986	15.1851
con_07m_m67_002	nwk_06m_m67_003	6	25		0.662543	0.661991		12.4976	17.6611
con_07m_m67_002	nwk_06m_m67_003	9	11		0.501515	0.727344		9.68859	15.3815
con_08m_m67_001	nwk_06m_m67_003	6	4		0.504134	0.428223		13.9335	11.8693
con_08m_m67_001	nwk_06m_m67_003	4	25		0.192281	0.642993		14.6001	17.7631
con_08m_m67_001	nwk_06m_m67_003	22	7		0.576387	0.363075		14.2756	14.8051
con_08m_m67_001	nwk_06m_m67_003	17	5		0.753696	0.37585		17.356	14.4859
con_08m_m67_001	nwk_06m_m67_003	27	5		0.727988	0.469943		18.3122	16.4146
con_08m_m67_001	nwk_06m_m67_003	9	89		0.776639	1.51363		13.695	20.5047
con_08m_m67_001	nwk_06m_m67_003	6	8		0.320035	0.541003		15.426	14.9733
con_08m_m67_001	nwk_06m_m67_003	51	31		0.910121	0.703648		19.8253	19.0075
con_08m_m67_001	nwk_06m_m67_003	13	26		0.743324	0.736369		16.0795	20.9446
con_08m_m67_001	nwk_06m_m67_003	5	4		0.455641	0.396546		13.6569	15.0187
con_08m_m67_001	nwk_06m_m67_003	4	27		0.167054	1.06851		14.4729	20.9993
con_08m_m67_001	nwk_06m_m67_003	30	6		1.09378	0.30997		17.4044	16.7914
con_08m_m67_001	nwk_06m_m67_003	44	5		1.00633	0.36476		26.3284	14.298
con_08m_m67_001	nwk_06m_m67_003	26	7		0.625478	0.37829		16.8031	16.7825
con_08m_m67_001	nwk_06m_m67_003	13	42		0.687377	1.32888		13.5806	23.7148
con_08m_m67_001	nwk_06m_m67_003	32	5		0.990255	0.365331		16.5646	13.4097
con_08m_m67_001	nwk_06m_m67_003	46	13		0.593027	0.593749		19.4023	17.325
con_08m_m67_001	nwk_06m_m67_003	7	18		0.63386	0.836441		15.465	24.1423
con_08m_m67_001	nwk_06m_m67_003	4	7		0.571639	0.401207		12.9101	15.9877
con_08m_m67_001	nwk_06m_m67_003	33	14		0.984051	0.631346		20.1851	17.6267
con_08m_m67_001	nwk_06m_m67_003	19	15		0.574479	0.52658		15.0839	14.8356
con_08m_m67_001	nwk_06m_m67_003	10	4		0.452565	0.59211		14.4391	14.7079
con_08m_m67_001	nwk_06m_m67_003	46	5		1.05351	0.287759		20.2501	15.3133
con_08m_m67_001	nwk_06m_m67_003	15	8		0.595977	0.59179		14.8109	16.934
con_08m_m67_001	nwk_06m_m67_003	38	7		1.22886	0.555043		18.517	17.6471
con_08m_m67_001	nwk_06m_m67_003	5	5		0.205602	0.318285		13.2576	11.0186
con_08m_m67_001	nwk_06m_m67_003	5	5		0.434236	0.675663		12.4009	15.7826
con_08m_m67_001	nwk_06m_m67_003	20	4		0.877352	0.530095		16.4898	11.7506
con_08m_m67_001	nwk_06m_m67_003	4	14		0.327527	0.538167		12.7354	18.5858
con_08m_m67_001	nwk_06m_m67_003	33	9		0.96058	0.633202		17.0259	13.3143
con_08m_m67_001	nwk_06m_m67_003	18	4		0.579345	0.0940917		14.7479	11.4577
con_08m_m67_001	nwk_06m_m67_003	4	41		0.467729	0.66892		12.803	18.6619
con_08m_m67_001	nwk_06m_m67_003	7	4		0.8262	0.312472		14.9894	14.8783
con_08m_m67_001	nwk_06m_m67_003	9	4		0.764006	0.26284		10.0322	15.0077
con_08m_m67_001	nwk_06m_m67_003	8	58		0.391923	1.54456		14.8979	27.0297
con_08m_m67_001	nwk_06m_m67_003	22	12		0.80269	0.437861		15.6442	15.9708
con_08m_m67_001	nwk_06m_m67_003	15	38		0.309198	0.824988		19.2323	21.2201
con_08m_m67_001	nwk_06m_m67_003	15	49		0.411876	1.20245		14.6506	22.7085
con_08m_m67_001	nwk_06m_m67_003	4	49		0.16547	0.814085		15.5327	15.5208
con_08m_m67_001	nwk_06m_m67_003	6	10		0.196087	0.920083		15.452	14.0182
con_08m_m67_001	nwk_06m_m67_003	4	27		0.132221	0.983101		14.1851	18.0323
con_08m_m67_001	nwk_06m_m67_003	20	25		0.545154	1.07186		20.3039	16.4853
con_08m_m67_001	nwk_06m_m67_003	8	7		0.456299	0.362657		14.9572	11.3096
con_08m_m67_001	nwk_06m_m67_003	4	5		0.182853	0.372211		15.4942	14.4003
con_08m_m67_001	nwk_06m_m67_003	6	4		0.247358	0.530821		13.4433	13.0985
con_08m_m67_001	nwk_06m_m67_003	9	29		0.300208	0.655478		16.1717	15.4664
con_08m_m67_001	nwk_06m_m67_003	4	15		0.672	0.812704		13.8294	13.5449
con_08m_m67_001	nwk_06m_m67_003	4	63		0.642409	0.84643		15.2396	18.3851
con_08m_m67_001	nwk_06m_m67_003	4	6		0.214691	0.491633		13.2944	14.5602
con_08m_m67_001	nwk_06m_m67_003	8	8		0.382862	0.853785		16.6532	12.128
con_08m_m67_001	nwk_06m_m67_003	6	88		0.408906	1.04931		15.5541	20.7177
con_08m_m67_001	nwk_06m_m67_003	8	14		0.450147	0.44539		19.115	13.7299
con_08m_m67_001	nwk_06m_m67_003	41	24		0.98087	1.02481		18.8807	22.5409
con_08m_m67_001	nwk_06m_m67_003	23	4		0.622829	0.448631		12.4942	11.7204
con_08m_m67_001	nwk_06m_m67_003	28	26		0.633423	0.651089		9.62553	13.2175
con_08m_m67_001	nwk_06m_m67_003	4	20		0.256749	0.909884		11.5728	26.207
con_08m_m67_001	nwk_06m_m67_003	57	92		0.833224	1.42413		16.7423	17.8742
con_08m_m67_001	nwk_06m_m67_003	40	86		1.06787	1.03566		43.9726	24.0686
con_08m_m67_001	nwk_06m_m67_003	65	4		1.20378	0.453884		25.1935	14.2507
con_08m_m67_001	nwk_06m_m67_003	38	12		1.11835	0.459569		29.1523	13.2664
con_08m_m67_001	nwk_06m_m67_003	40	42		0.720869	1.06594		15.163	18.1557
con_08m_m67_001	nwk_06m_m67_003	30	4		0.713997	0.564871		15.289	14.6732
con_08m_m67_001	nwk_06m_m67_003	12	4		0.907202	0.524156		16.2636	13.9382
con_08m_m67_001	nwk_06m_m67_003	20	42		0.870466	1.02386		14.4973	15.297
con_08m_m67_001	nwk_06m_m67_003	8	18		0.458187	0.979341		11.6071	16.5673
con_08m_m67_001	nwk_06m_m67_003	12	11		0.714496	0.976754		10.9049	16.5437
con_08m_m67_001	nwk_06m_m67_003	101	5		1.60562	0.783103		25.9498	13.2628
con_08m_m67_001	nwk_06m_m67_003	4	15		0.371748	0.644512		11.8557	15.6642
con_08m_m67_001	nwk_06m_m67_003	83	6		1.03594	0.534909		24.7972	16.1864
con_08m_m67_001	nwk_06m_m67_003	6	8		0.170306	0.779389		11.4864	13.4503
con_08m_m67_001	nwk_06m_m67_003	104	6		1.06622	0.459844		29.0791	11.8093
con_08m_m67_001	nwk_06m_m67_003	7	4		0.36848	0.488886		12.7266	12.8796
con_08m_m67_001	nwk_06m_m67_003	4	7		0.274376	0.608389		10.4194	15.0865
con_08m_m67_001	nwk_06m_m67_003	5	9		0.52717	0.818062		12.8509	14.0244
con_08m_m67_001	nwk_06m_m67_003	6	10		0.362519	0.426496		10.8418	14.0753
con_08m_m67_001	nwk_06m_m67_003	10	16		0.328577	0.637507		12.2074	14.7319
con_08m_m67_001	nwk_06m_m67_003	7	28		0.325932	1.07591		12.6751	18.0898
con_08m_m67_001	nwk_06m_m67_003	48	15		0.66278	0.817795		14.0366	13.8198
con_08m_m67_001	nwk_06m_m67_003	6	5		0.188716	0.72355		12.5841	12.3928
con_08m_m67_001	nwk_06m_m67_003	9	7		0.497661	1.06983		13.6269	14.3916
con_08m_m67_001	nwk_06m_m67_003	29	10		1.11543	0.447522		15.9731	13.8181
con_08m_m67_001	nwk_06m_m67_003	4	64		0.131211	0.856749		12.7359	17.6019
con_08m_m67_001	nwk_06m_m67_003	54	35		0.9996	0.81786		23.5693	19.0491
con_08m_m67_001	nwk_06m_m67_003	19	9		0.639325	0.463092		19.7845	15.0485
con_08m_m67_001	nwk_06m_m67_003	95	5		1.33572	0.390179		29.5503	16.3108
con_08m_m67_001	nwk_06m_m67_003	25	12		0.708681	0.446196		14.5357	14.8296
con_08m_m67_001	nwk_06m_m67_003	5	13		0.447307	1.07869		13.0069	16.0844
con_08m_m67_001	nwk_06m_m67_003	89	9		1.19084	0.841104		28.7209	13.4948
con_08m_m67_001	nwk_06m_m67_003	12	4		0.574158	0.171478		14.0487	13.9552
con_08m_m67_001	nwk_06m_m67_003	5	4		0.27769	0.250038		12.9212	16.0535
con_08m_m67_001	nwk_06m_m67_003	4	23		0.626441	0.872451		10.7197	14.3165
con_08m_m67_001	nwk_06m_m67_003	6	5		0.370507	0.563772		13.1442	11.982
con_08m_m67_001	nwk_06m_m67_003	12	4		0.672177	0.383259		40.7453	14.6172
con_08m_m67_001	nwk_06m_m67_003	54	13		0.95776	1.06112		23.9067	21.7477
con_08m_m67_001	nwk_06m_m67_003	33	32		0.91785	1.03849		17.8489	25.7708
con_08m_m67_001	nwk_06m_m67_003	8	4		0.621167	0.475002		13.4835	12.648
con_08m_m67_001	nwk_06m_m67_003	31	44		0.654641	1.17775		19.7178	19.1758
con_08m_m67_001	nwk_06m_m67_003	45	6		0.82599	0.338552		16.2695	13.0902
con_08m_m67_001	nwk_07m_m67_001	5	8		0.214286	0.721459		12.4347	14.5118
con_08m_m67_001	nwk_07m_m67_001	5	19		0.339486	0.831006		13.3082	26.2027
con_08m_m67_001	nwk_07m_m67_001	17	6		0.585985	0.598448		13.3762	11.5886
con_08m_m67_001	nwk_07m_m67_001	6	11		0.729187	0.658239		12.7467	11.4209
con_08m_m67_001	nwk_07m_m67_001	13	7		0.528694	0.583555		14.2345	10.8597
con_08m_m67_001	nwk_07m_m67_001	4	7		0.511636	0.285858		13.3987	15.4172
con_08m_m67_001	nwk_07m_m67_001	4	79		0.302102	1.54389		12.5473	20.1922
con_08m_m67_001	nwk_07m_m67_001	18	10		0.360852	0.964122		27.9863	15.5832
con_08m_m67_001	nwk_07m_m67_001	22	4		0.480046	0.198479		36.1242	11.8463
con_08m_m67_001	nwk_07m_m67_001	20	34		0.601565	0.987593		14.5903	19.2013
con_08m_m67_001	nwk_07m_m67_001	30	5		0.647699	0.616035		14.46	11.4008
con_08m_m67_001	nwk_07m_m67_001	5	14		0.382633	0.986429		13.1211	15.7443
con_08m_m67_001	nwk_07m_m67_001	49	48		0.794137	0.884248		18.5482	27.4731
con_08m_m67_001	nwk_07m_m67_001	34	4		0.794793	0.387148		15.5489	11.0702
con_08m_m67_001	nwk_07m_m67_001	7	4		0.421781	0.0765355		14.5761	11.1381
con_08m_m67_001	nwk_07m_m67_001	8	31		0.342206	0.811202		11.6601	28.0791
con_08m_m67_001	nwk_07m_m67_001	11	6		0.669638	0.542148		15.0254	12.8386
con_08m_m67_001	nwk_07m_m67_001	9	5		0.307271	0.208122		12.6603	12.5255
con_08m_m67_001	nwk_07m_m67_001	34	4		0.706503	0.351471		15.2338	14.1456
con_08m_m67_001	nwk_07m_m67_001	4	10		0.621121	0.550797		14.2088	13.0957
con_08m_m67_001	nwk_07m_m67_001	4	6		0.279117	0.288768		13.6174	10.885
con_08m_m67_001	nwk_07m_m67_001	6	11		0.331186	0.610028		14.5238	14.3426
con_08m_m67_001	nwk_07m_m67_001	7	12		0.607944	0.581509		14.2562	32.0109
con_08m_m67_001	nwk_07m_m67_001	8	4		0.692212	0.431111		15.4056	11.7864
con_08m_m67_001	nwk_07m_m67_001	54	34		0.706982	0.809648		16.5096	16.2628
con_08m_m67_001	nwk_07m_m67_001	5	4		0.769384	0.329671		10.698	13.5078
con_08m_m67_001	nwk_07m_m67_001	39	10		0.572693	0.686875		30.7746	17.8606
con_08m_m67_001	nwk_07m_m67_001	4	5		0.137228	1.03359		13.3037	12.3831
con_08m_m67_001	nwk_07m_m67_001	8	7		0.81952	0.427621		14.9524	11.9671
con_08m_m67_001	nwk_07m_m67_001	5	23		0.320888	0.877003		13.2269	16.8676
con_08m_m67_001	nwk_07m_m67_001	30	9		0.718148	1.12611		15.8789	15.3507
con_08m_m67_001	nwk_07m_m67_001	30	52		1.0257	0.913615		17.979	26.5896
con_08m_m67_001	nwk_07m_m67_001	4	8		0.247713	0.774808		12.0691	16.8851
con_08m_m67_001	nwk_07m_m67_001	6	7		0.182303	0.845016		14.4359	16.2996
con_08m_m67_001	nwk_07m_m67_001	18	10		0.491701	0.475581		15.7762	12.5842
con_08m_m67_002	nwk_07m_m67_001	110	6		1.25833	0.56666		31.7504	14.7951
con_08m_m67_002	nwk_07m_m67_001	41	4		0.578481	0.265398		16.6688	11.5594
con_08m_m67_002	nwk_07m_m67_001	136	6		0.850198	0.460172		25.3579	12.0187
con_08m_m67_002	nwk_07m_m67_001	36	6		0.610192	0.915366		15.9608	14.5741
con_08m_m67_002	nwk_07m_m67_001	63	7		0.682263	0.684344		23.3862	15.4083
con_08m_m67_002	nwk_07m_m67_001	13	4		0.384978	0.490453		15.5606	15.458
con_08m_m67_002	nwk_07m_m67_001	29	4		0.486923	0.4287		15.1855	12.7765
con_08m_m67_002	nwk_07m_m67_001	36	42		0.457458	0.932365		15.3193	18.4236
con_08m_m67_002	nwk_07m_m67_001	33	54		0.631596	0.925104		17.058	24.4851
con_08m_m67_002	nwk_07m_m67_001	39	11		0.745995	1.02231		15.8331	16.0754
con_08m_m67_002	nwk_07m_m67_001	99	5		1.03019	0.42165		22.0047	14.5732
con_08m_m67_002	nwk_07m_m67_001	14	10		0.896506	0.983312		21.8157	14.1119
con_08m_m67_002	nwk_07m_m67_001	6	14		0.266374	0.629486		11.9265	14.4633
con_08m_m67_002	nwk_07m_m67_001	10	36		0.275762	1.01422		12.5273	23.2311
con_08m_m67_002	nwk_07m_m67_001	6	7		0.479283	0.561142		16.7589	16.1681
con_08m_m67_002	nwk_07m_m67_001	5	11		0.205874	0.552094		13.2027	13.7016
con_08m_m67_002	nwk_07m_m67_001	15	30		0.593784	0.811939		17.8524	16.0408
con_08m_m67_002	nwk_07m_m67_001	7	5		0.18974	0.509767		11.7156	12.2687
con_08m_m67_002	nwk_07m_m67_001	6	4		0.253338	0.206796		11.807	12.9125
con_08m_m67_002	nwk_07m_m67_001	5	4		0.138049	0.759706		11.8053	15.3438
con_08m_m67_002	nwk_07m_m67_001	35	38		0.660449	1.10687		14.8004	31.823
con_08m_m67_002	nwk_07m_m67_001	5	14		0.376024	0.701634		12.953	16.581
con_08m_m67_002	nwk_07m_m67_001	78	5		0.53794	0.197631		27.0145	11.8331
con_08m_m67_002	nwk_07m_m67_001	35	5		0.466067	0.425083		18.3427	23.9982
con_08m_m67_002	nwk_07m_m67_001	16	6		0.694644	0.325041		20.0975	16.4204
con_08m_m67_002	nwk_07m_m67_001	8	6		0.3727	1.01849		14.0876	18.2585
con_08m_m67_002	nwk_07m_m67_001	5	4		0.270235	0.540472		13.0297	13.9732
con_08m_m67_002	nwk_07m_m67_001	7	4		0.228047	0.442837		13.904	13.7837
con_08m_m67_002	nwk_07m_m67_001	28	5		0.736143	0.450689		18.1234	14.5017
con_08m_m67_002	nwk_07m_m67_001	69	23		0.876381	0.757713		21.9244	15.5334
con_08m_m67_002	nwk_07m_m67_001	4	5		0.303955	0.26459		14.5573	12.374
con_08m_m67_002	nwk_07m_m67_001	46	54		0.751882	1.00055		18.4045	22.8005
con_08m_m67_002	nwk_07m_m67_001	7	37		0.282371	1.00333		14.6097	18.4553
con_08m_m67_002	nwk_07m_m67_001	20	4		0.505499	0.419753		16.9941	13.7301
con_08m_m67_002	nwk_07m_m67_001	65	4		0.721355	0.298499		17.6922	13.2603
con_08m_m67_002	nwk_07m_m67_001	70	5		0.843782	0.666434		21.0815	15.4246
con_08m_m67_002	nwk_07m_m67_001	5	5		0.265838	0.14064		13.1622	14.7604
con_08m_m67_002	nwk_07m_m67_001	19	4		0.614313	0.333585		15.3924	12.4269
con_08m_m67_002	nwk_07m_m67_001	36	14		0.601976	1.10568		16.7964	18.1326
con_08m_m67_002	nwk_07m_m67_001	11	4		0.234674	0.491298		13.6447	13.9715
con_08m_m67_002	nwk_07m_m67_001	5	4		0.253617	0.279825		15.3339	13.2099
con_08m_m67_002	nwk_07m_m67_001	75	14		0.736421	1.15401		15.5397	18.2383
con_08m_m67_002	nwk_07m_m67_001	16	4		0.428193	0.485074		15.619	10.9663
con_08m_m67_002	nwk_07m_m67_001	11	4		0.2289	0.534676		15.4017	13.5595
con_08m_m67_002	nwk_07m_m67_001	7	12		0.332802	0.944952		15.5259	15.0336
con_08m_m67_002	nwk_07m_m67_001	8	4		0.298718	0.447185		14.4488	11.7954
con_08m_m67_002	nwk_07m_m67_001	37	14		0.836225	0.762381		19.7617	16.7801
con_08m_m67_002	nwk_07m_m67_001	5	4		0.344795	0.222903		14.7816	13.5498
con_08m_m67_002	nwk_07m_m67_001	4	6		0.230159	0.353182		16.1577	13.559
con_08m_m67_002	nwk_07m_m67_001	46	7		0.942384	0.626499		17.7157	16.2216
con_08m_m67_002	nwk_07m_m67_001	4	7		0.315194	0.3648		18.1294	12.4002
con_08m_m67_002	nwk_07m_m67_001	23	5		0.366729	0.408575		20.2886	12.3652
con_08m_m67_002	nwk_07m_m67_001	7	36		0.195892	1.23769		15.1621	17.5263
con_08m_m67_002	nwk_07m_m67_001	15	6		0.399364	0.440666		21.6505	16.2943
con_08m_m67_002	nwk_07m_m67_001	20	7		0.54106	0.286085		18.6215	17.2117
con_08m_m67_002	nwk_07m_m67_001	19	4		0.631371	0.292871		16.7184	13.3726
con_08m_m67_002	nwk_07m_m67_001	11	4		0.453207	0.49571		16.6807	12.6338
con_08m_m67_002	nwk_07m_m67_001	18	16		0.54068	0.631587		17.917	21.3458
con_08m_m67_002	nwk_07m_m67_001	7	12		0.224577	0.56909		15.0798	18.7224
con_08m_m67_002	nwk_07m_m67_001	49	15		1.16848	0.657071		20.9067	16.8832
con_08m_m67_002	nwk_07m_m67_001	5	14		0.161691	0.773117		15.4324	18.8769
con_08m_m67_002	nwk_07m_m67_001	5	5		0.331391	0.688781		15.6054	14.6379
con_08m_m67_002	nwk_07m_m67_001	4	4		0.270625	0.424611		14.9202	14.9752
con_08m_m67_002	nwk_07m_m67_001	6	4		0.248828	0.242717		17.6176	12.6901
con_08m_m67_003	nwk_07m_m67_001	38	4		1.15937	0.241569		29.1302	13.561
con_08m_m67_003	nwk_07m_m67_001	111	5		1.05344	0.471747		28.7886	17.4671
con_08m_m67_003	nwk_07m_m67_001	46	11		0.780186	0.569108		20.2993	15.9294
con_08m_m67_003	nwk_07m_m67_001	24	9		0.831485	0.545107		16.4654	15.2884
con_08m_m67_003	nwk_07m_m67_001	4	7		0.70579	0.757524		14.5435	17.2822
con_08m_m67_003	nwk_07m_m67_001	47	6		1.1089	0.534812		23.571	15.8311
con_08m_m67_003	nwk_07m_m67_001	5	6		0.230694	0.53264		13.6747	15.8921
con_08m_m67_003	nwk_07m_m67_001	5	6		0.333016	0.506979		14.6152	12.8119
con_08m_m67_003	nwk_07m_m67_001	5	4		0.269914	0.208082		13.7465	16.3646
con_08m_m67_003	nwk_07m_m67_001	10	5		0.823925	0.327718		18.5573	11.5934
con_08m_m67_003	nwk_07m_m67_001	4	72		0.549915	1.14136		12.9626	31.1635
con_08m_m67_003	nwk_07m_m67_001	14	5		0.507702	0.610263		13.2933	9.66644
con_08m_m67_003	nwk_07m_m67_001	4	8		0.555492	0.412987		14.3939	14.413
con_08m_m67_003	nwk_07m_m67_001	17	6		0.745116	0.305225		15.2452	13.3265
con_08m_m67_003	nwk_07m_m67_001	10	146		0.634184	1.26782		16.4848	21.3434
con_08m_m67_003	nwk_07m_m67_001	14	51		0.729763	1.24191		15.4448	18.0453
con_08m_m67_003	nwk_07m_m67_001	4	15		0.37896	1.03878		14.9715	15.3564
con_08m_m67_003	nwk_07m_m67_001	5	6		0.550895	0.65324		16.348	12.22
con_08m_m67_003	nwk_07m_m67_001	6	5		0.179132	0.688236		15.0054	14.5805
con_08m_m67_003	nwk_07m_m67_001	4	19		0.514627	0.762292		16.2553	11.5694
con_08m_m67_003	nwk_07m_m67_001	4	51		0.159267	1.01684		14.8207	20.2827
con_08m_m67_003	nwk_07m_m67_001	15	26		0.472318	1.14732		17.5339	16.5201
con_08m_m67_003	nwk_07m_m67_001	51	4		0.851255	0.320903		21.5259	10.0175
con_08m_m67_003	nwk_07m_m67_001	4	6		0.334448	0.392944		16.0891	11.2882
con_08m_m67_003	nwk_07m_m67_001	4	7		0.298932	0.661175		13.2626	14.7168
con_08m_m67_003	nwk_07m_m67_001	6	4		0.246811	0.380401		13.3963	12.9423
con_08m_m67_003	nwk_07m_m67_001	5	32		0.34977	1.03617		14.4619	15.9974
con_08m_m67_003	nwk_07m_m67_001	4	10		0.37996	0.723562		14.8737	13.1153
con_08m_m67_003	nwk_07m_m67_001	4	24		0.359445	0.885213		17.4547	15.1035
con_08m_m67_003	nwk_07m_m67_001	25	4		0.678592	0.466813		24.7327	14.0403
con_08m_m67_003	nwk_07m_m67_001	8	12		0.4626	0.695773		15.1034	13.3505
con_08m_m67_003	nwk_07m_m67_001	22	5		1.05254	0.575646		20.7035	14.2069
con_08m_m67_003	nwk_07m_m67_001	21	18		0.966445	0.818577		27.0619	17.1612
con_08m_m67_003	nwk_07m_m67_001	131	10		0.814325	0.9113		30.0058	15.4345
con_08m_m67_003	nwk_07m_m67_001	19	4		0.691156	0.197701		20.1147	11.9982
con_08m_m67_003	nwk_07m_m67_001	7	4		0.544465	0.196517		16.7779	12.4614
con_08m_m67_003	nwk_07m_m67_001	6	5		0.488166	1.12964		16.6593	10.7043
con_08m_m67_003	nwk_07m_m67_001	16	70		0.683643	1.24716		15.3396	22.8535
con_08m_m67_003	nwk_07m_m67_001	11	8		0.483352	0.415409		17.621	15.0435
con_08m_m67_003	nwk_07m_m67_001	4	4		0.274957	0.196463		12.6397	12.833
con_08m_m67_003	nwk_07m_m67_001	9	8		0.47991	0.842579		16.8064	13.0091
con_08m_m67_003	nwk_07m_m67_001	7	31		0.477919	0.988606		15.9402	19.4584
con_08m_m67_003	nwk_07m_m67_001	5	89		0.507291	1.29448		15.1009	23.9655
con_08m_m67_003	nwk_07m_m67_001	11	6		0.730275	0.597258		17.9044	14.1654
con_08m_m67_003	nwk_07m_m67_001	70	4		1.05813	0.736023		25.0822	13.4241
con_08m_m67_003	nwk_07m_m67_001	14	8		0.740392	0.448647		20.7127	14.491
con_08m_m67_003	nwk_07m_m67_001	10	36		0.632326	0.986189		16.5013	14.3602
con_08m_m67_003	nwk_07m_m67_001	6	53		0.547836	1.07442		17.5585	24.38
con_08m_m67_003	nwk_07m_m67_001	13	4		0.664664	0.19021		18.8608	13.5082
con_08m_m67_003	nwk_07m_m67_001	12	105		0.62232	1.34806		13.5128	15.5163
con_08m_m67_003	nwk_07m_m67_001	4	6		0.472886	0.55236		14.5884	13.2791
con_08m_m67_003	nwk_07m_m67_001	9	5		0.444089	0.346334		14.3754	12.7964
con_08m_m67_003	nwk_07m_m67_001	8	11		0.338105	0.364758		17.1401	12.4393
con_08m_m67_003	nwk_07m_m67_001	10	4		0.463064	0.480779		18.039	12.4445
con_08m_m67_003	nwk_07m_m67_001	4	23		0.254757	0.584138		16.174	16.0157
con_08m_m67_003	nwk_07m_m67_001	6	40		0.51511	1.08073		12.8427	16.9208
con_08m_m67_003	nwk_07m_m67_001	9	47		0.481655	1.25169		17.5723	34.7838
con_08m_m67_003	nwk_07m_m67_001	7	6		0.619589	0.406827		17.7262	10.9102
con_08m_m67_003	nwk_07m_m67_001	4	4		0.371092	0.389004		16.6387	10.5157
con_08m_m67_003	nwk_07m_m67_001	4	4		0.418912	0.566223		13.3187	12.0783
con_08m_m67_003	nwk_07m_m67_001	30	33		1.15345	1.08878		18.0448	18.3834
con_08m_m67_003	nwk_07m_m67_001	113	21		1.47026	1.12192		27.9252	14.196
con_08m_m67_003	nwk_07m_m67_001	92	17		1.1596	0.668098		19.8395	13.5633
con_08m_m67_003	nwk_07m_m67_001	7	29		0.531409	1.01291		15.8325	16.6029
con_08m_m67_003	nwk_07m_m67_001	6	10		0.575848	0.607961		13.1475	12.9553
con_08m_m67_003	nwk_07m_m67_001	8	5		0.333727	0.816406		15.9061	13.4954
con_08m_m67_003	nwk_07m_m67_001	20	6		0.876637	0.217939		17.9003	12.7897
con_08m_m67_003	nwk_07m_m67_001	57	26		0.840874	0.674774		24.6663	17.7762
con_08m_m67_003	nwk_07m_m67_001	26	5		0.855903	0.316404		30.8231	12.1803
con_08m_m67_003	nwk_07m_m67_001	8	13		0.591981	0.732486		13.2866	12.1754
con_08m_m67_003	nwk_07m_m67_001	5	12		0.310872	0.670703		12.0208	15.641
con_08m_m67_003	nwk_07m_m67_001	5	7		0.69017	0.690778		11.6091	12.3225
con_08m_m67_003	nwk_07m_m67_001	7	26		0.129263	1.14637		14.1941	19.7492
con_08m_m67_003	nwk_07m_m67_001	12	5		0.444494	0.723744		13.1299	12.3143
con_08m_m67_003	nwk_07m_m67_001	11	18		0.787796	1.41428		12.6718	18.452
con_08m_m67_003	nwk_07m_m67_001	6	4		0.561912	0.709192		14.955	11.7987
con_08m_m67_003	nwk_07m_m67_001	4	42		0.376739	0.931948		14.2989	17.9615
con_08m_m67_003	nwk_07m_m67_001	6	33		0.522792	0.936407		10.8592	19.2257
con_08m_m67_003	nwk_07m_m67_001	15	45		0.457724	1.41058		14.3563	31.5667
con_08m_m67_003	nwk_07m_m67_001	4	18		0.316535	0.680215		12.0841	13.8324
con_08m_m67_003	nwk_07m_m67_001	4	12		0.330637	0.555806		11.2773	28.8287
con_08m_m67_003	nwk_07m_m67_001	74	26		1.30863	0.65525		19.7634	16.8847
con_08m_m67_003	nwk_07m_m67_001	6	14		0.608366	0.587347		10.85	10.3356
con_08m_m67_003	nwk_07m_m67_001	6	4		0.453625	0.221742		12.9389	11.6397
con_08m_m67_003	nwk_07m_m67_001	38	6		1.08665	0.595128		25.4852	13.3247
con_08m_m67_003	nwk_07m_m67_001	8	25		0.639512	1.06001		13.1273	14.2532
con_08m_m67_003	nwk_07m_m67_001	7	10		0.187504	0.715691		13.5338	15.0231
con_08m_m67_003	nwk_07m_m67_001	18	4		0.663613	0.617098		15.9357	12.2476
con_08m_m67_003	nwk_07m_m67_001	47	43		1.19923	1.36996		16.4882	21.9232
con_08m_m67_003	nwk_07m_m67_001	6	6		0.6191	0.263416		14.1267	12.6275
con_08m_m67_003	nwk_07m_m67_001	24	49		0.773915	1.32935		14.0613	23.9786
con_08m_m67_003	nwk_07m_m67_001	6	7		0.295477	0.64174		18.1543	14.1827
con_08m_m67_003	nwk_07m_m67_001	120	4		1.92769	0.144748		22.4696	13.9975
con_08m_m67_003	nwk_07m_m67_001	35	12		0.71969	0.702835		16.4057	13.0179
con_08m_m67_003	nwk_07m_m67_001	23	12		0.836215	0.788233		16.7697	15.8232
con_08m_m67_003	nwk_07m_m67_001	97	9		1.09186	0.528974		28.5325	12.9619
con_08m_m67_003	nwk_07m_m67_002	12	24		0.560859	0.973459		14.6286	16.4823
con_08m_m67_003	nwk_07m_m67_002	4	82		0.104894	0.912725		11.6311	24.8308
con_08m_m67_003	nwk_07m_m67_002	25	5		0.532662	0.251126		30.6878	10.3517
con_08m_m67_003	nwk_07m_m67_002	4	6		0.367335	0.46264		11.5242	11.7568
con_08m_m67_003	nwk_07m_m67_002	38	4		0.904782	0.256197		18.7121	8.13981
con_08m_m67_003	nwk_07m_m67_002	4	46		0.619814	0.824127		15.181	18.2686
con_08m_m67_003	nwk_07m_m67_002	4	68		0.137198	0.878668		13.4127	18.6418
con_08m_m67_003	nwk_07m_m67_002	9	4		0.745569	0.302587		15.8031	12.0633
con_08m_m67_003	nwk_07m_m67_002	7	79		0.439044	1.5938		14.1073	18.599
con_08m_m67_003	nwk_07m_m67_002	4	21		0.250254	0.89808		13.402	19.7368
con_08m_m67_003	nwk_07m_m67_002	37	27		0.739383	0.700409		17.1628	12.9581
con_08m_m67_003	nwk_07m_m67_002	11	23		0.567824	0.601129		14.5996	16.6124
con_08m_m67_003	nwk_07m_m67_002	6	4		0.333153	0.380581		14.2639	11.7874
con_08m_m67_003	nwk_07m_m67_002	4	4		0.590508	0.322359		12.9095	11.7482
con_08m_m67_003	nwk_07m_m67_002	65	6		0.820948	0.395375		20.2552	12.4417
con_08m_m67_003	nwk_07m_m67_002	4	4		0.632665	0.436476		13.2806	11.4397
con_08m_m67_003	nwk_07m_m67_002	4	7		0.541379	0.571762		14.0164	10.9762
con_08m_m67_003	nwk_07m_m67_002	28	9		0.971223	0.466062		17.408	12.0503
con_08m_m67_003	nwk_07m_m67_002	45	9		1.29651	0.325543		20.3793	13.4684
con_08m_m67_003	nwk_07m_m67_002	22	6		0.808059	0.592252		17.192	13.3751
con_08m_m67_003	nwk_07m_m67_002	6	18		0.244117	0.785728		15.2756	15.6493
con_08m_m67_003	nwk_07m_m67_002	17	4		0.703975	0.451717		14.3569	12.3973
con_08m_m67_003	nwk_07m_m67_002	80	6		1.2213	0.299791		32.142	13.6632
con_08m_m67_003	nwk_07m_m67_002	5	19		0.378573	0.499774		14.1206	32.4009
con_08m_m67_003	nwk_07m_m67_002	6	37		0.535004	0.994711		16.1984	17.963
con_08m_m67_003	nwk_07m_m67_002	27	53		0.937474	0.805526		24.9371	20.6024
con_08m_m67_003	nwk_07m_m67_002	6	4		0.5361	0.457327		15.2394	10.5134
con_08m_m67_003	nwk_07m_m67_002	5	42		0.468109	1.13235		16.1744	23.9351
con_08m_m67_003	nwk_07m_m67_002	9	22		0.442015	0.713174		14.6135	17.1508
con_08m_m67_003	nwk_07m_m67_002	7	4		0.647506	0.372562		19.1302	12.5929
con_08m_m67_003	nwk_07m_m67_002	9	34		0.635457	0.723571		16.1637	19.7661
con_08m_m67_003	nwk_07m_m67_002	5	4		0.63514	0.285114		13.7571	13.9549
con_08m_m67_003	nwk_07m_m67_002	28	24		0.912677	0.574968		16.0096	16.4705
con_08m_m67_003	nwk_07m_m67_002	5	36		0.296003	0.889749		12.8387	20.3955
con_08m_m67_003	nwk_07m_m67_002	42	58		1.1731	0.747736		21.6412	21.1332
con_08m_m67_003	nwk_07m_m67_002	9	5		0.332743	0.331329		14.2722	14.7304
con_08m_m67_003	nwk_07m_m67_002	22	6		0.595786	0.36835		14.7836	16.1683
con_08m_m67_003	nwk_07m_m67_002	5	4		0.332104	0.209266		11.6968	16.1676
con_08m_m67_003	nwk_07m_m67_002	5	25		0.496708	0.9233		13.3864	19.0163
con_08m_m67_003	nwk_07m_m67_002	4	32		0.912392	0.781451		14.4757	21.2468
con_08m_m67_003	nwk_07m_m67_002	4	5		0.524988	0.169253		13.8211	15.8404
con_08m_m67_003	nwk_07m_m67_002	4	8		0.38642	0.746943		14.4437	19.2456
con_08m_m67_003	nwk_07m_m67_002	4	22		0.525651	0.797021		15.4404	17.255
con_08m_m67_003	nwk_07m_m67_002	114	4		1.23797	0.138545		28.8778	12.3897
con_08m_m67_003	nwk_07m_m67_002	4	6		0.295037	0.469162		17.2659	17.8677
con_08m_m67_003	nwk_07m_m67_002	7	15		0.469235	0.475752		14.4368	16.5282
con_08m_m67_003	nwk_07m_m67_002	6	5		0.318381	0.375082		15.4633	14.6414
con_08m_m67_003	nwk_07m_m67_002	27	15		0.71211	0.965913		20.407	12.9317
con_08m_m67_003	nwk_07m_m67_002	14	116		0.791933	0.815852		15.3783	22.0052
con_08m_m67_003	nwk_07m_m67_002	42	58		0.806668	0.777282		23.1748	47.5804
con_08m_m67_003	nwk_07m_m67_002	35	4		0.898084	0.17866		25.7976	11.473
con_08m_m67_003	nwk_07m_m67_003	6	47		0.52611	1.31335		16.0692	31.8977
con_08m_m67_003	nwk_07m_m67_003	53	6		0.742864	0.508111		30.449	13.5851
con_08m_m67_003	nwk_07m_m67_003	13	40		0.585814	1.32446		15.6506	29.1679
	nwk_07m_m67_003		32			0.762018			15.7751
	nwk_07m_m67_003		4			0.0642877			11.2314
	nwk_07m_m67_003		31			0.811758			31.2246
	nwk_07m_m67_003		13			0.583153			15.4816
	nwk_07m_m67_003		47			0.938549			16.4407
	nwk_07m_m67_003		4			0.251227			11.4324
	nwk_07m_m67_003		9			0.363219			12.9636
	nwk_07m_m67_003		17			0.870432			13.7787
	nwk_07m_m67_003		8			0.427221			11.2397
	nwk_07m_m67_003		6			0.435834			11.8096
	nwk_07m_m67_003		4			0.179151			10.6055
	nwk_07m_m67_003		10			0.535721			12.8503
	nwk_07m_m67_003		8			0.418431			13.5012
	nwk_07m_m67_003		7			0.404765			13.5967
	nwk_07m_m67_003		6			0.388239			11.3453
	nwk_07m_m67_003		7			0.430033			16.0146
	nwk_07m_m67_003		7			0.62252			12.2996
	nwk_07m_m67_003		42			1.2055			30.2975
	nwk_07m_m67_003		44			1.09179			22.9264
	nwk_07m_m67_003		6			0.77456			12.7595
	nwk_07m_m67_003		7			0.45068			12.3583
	nwk_07m_m67_003		6			0.486921			12.4563
	nwk_07m_m67_003		10			0.529871			14.1824
	nwk_07m_m67_003		32			1.41133			22.1836
	nwk_07m_m67_003		17			0.688605			15.1572
	nwk_07m_m67_003		5			0.269506			14.4335
	nwk_07m_m67_003		4			0.189609			11.691
	nwk_07m_m67_003		9			0.469069			17.9798
	nwk_07m_m67_003		10			0.663183			15.5287
	nwk_07m_m67_003		33			0.718427			17.343
	nwk_07m_m67_003		4			0.415014			9.53413
	nwk_07m_m67_003		5			0.345643			12.461
	nwk_07m_m67_003		9			0.502149			13.3817
	nwk_07m_m67_003		4			0.358253			13.4676
	nwk_07m_m67_003		4			0.300321			11.2808
	nwk_07m_m67_003		5			0.553441			11.1429
	nwk_07m_m67_003		10			0.293247			12.2428
	nwk_07m_m67_003		13			0.525454			17.9572
	nwk_07m_m67_003		8			0.422764			12.7163
	nwk_07m_m67_003		4			0.223596			12.9291
	nwk_07m_m67_003		40			0.882656			25.1375
	nwk_07m_m67_003		24			0.627478			13.5013
	nwk_07m_m67_003		4			0.115983			11.6763
	nwk_07m_m67_003		4			0.295838			15.4776
	nwk_07m_m67_003		23			0.726603			15.2833
	nwk_07m_m67_003		19			0.714773			11.5998
	nwk_07m_m67_003		6			0.33553			11.4649
	nwk_07m_m67_003		17			0.671722			14.3305
	nwk_07m_m67_003		5			0.0293436			12.1112
	nwk_07m_m67_003		23			0.681995			14.15
	nwk_07m_m67_003		6			0.646589			13.7528
	nwk_07m_m67_003		29			1.23526			40.4828
	nwk_07m_m67_003		22			0.920413			19.1328
	nwk_07m_m67_003		6			0.49178			13.3129
	nwk_07m_m67_003		4			0.242399			13.3115
	nwk_07m_m67_003		9			0.454			13.7332
	nwk_07m_m67_003		6			0.312927			12.9012
	nwk_07m_m67_003		8			0.522344			14.506
	nwk_07m_m67_003		6			0.26325			13.8741
	nwk_07m_m67_003		14			1.13486			17.7365
	nwk_07m_m67_003		29			0.917706			23.3597
	nwk_07m_m67_003		4			0.365716			13.973
	nwk_07m_m67_003		149			1.3301			26.8746
	nwk_07m_m67_003		49			1.45004			18.2456
	nwk_07m_m67_003		4			0.374386			13.9934
	nwk_07m_m67_003		42			1.72705			27.6207
	nwk_07m_m67_003		4			0.251172			12.9892
	nwk_07m_m67_003		33			1.06505			21.7907
	nwk_07m_m67_003		4			0.12773			12.4446
	nwk_07m_m67_003		15			0.518846			16.233
	nwk_07m_m67_003		6			0.38899			12.6046
	nwk_07m_m67_003		13			0.654713			15.2941
	nwk_07m_m67_003		20			0.820494			16.24
	nwk_07m_m67_003		6			0.569749			9.14481
	nwk_07m_m67_003		5			0.342238			13.8477
	nwk_07m_m67_003		10			0.503947			16.3298
	nwk_07m_m67_003		16			0.654355			19.0535
	nwk_07m_m67_003		4			0.566648			18.095
	nwk_07m_m67_003		24			0.771947			16.6564
	nwk_07m_m67_003		6			0.155076			13.5865
	nwk_07m_m67_003		4			0.406752			12.2219
	nwk_07m_m67_003		4			0.254705			14.1928
	nwk_07m_m67_003		4			0.216373			12.9204
	nwk_07m_m67_003		6			0.267875			13.0418
	nwk_07m_m67_003		5			0.427333			15.9724
	nwk_08m_m67_001		38			0.878277			14.1015
	nwk_08m_m67_001		5			0.217122			12.0789
	nwk_08m_m67_001		35			0.822363			27.9518
	nwk_08m_m67_001		78			0.929032			19.9596
	nwk_08m_m67_001		10			0.784604			11.8472
	nwk_08m_m67_001		11			0.93155			13.5798
	nwk_08m_m67_001		24			0.775504			17.0336
	nwk_08m_m67_001		20			0.709303			15.2709
	nwk_08m_m67_001		5			0.158486			12.4029
	nwk_08m_m67_001		34			0.751816			14.8439
	nwk_08m_m67_001		4			0.466063			14.1706
	nwk_08m_m67_001		4			0.418675			10.5658
	nwk_08m_m67_001		8			0.346203			12.4354
	nwk_08m_m67_001		5			0.957181			27.1427
	nwk_08m_m67_001		4			0.396067			13.9409
	nwk_08m_m67_001		4			0.454498			14.6733
	nwk_08m_m67_001		6			0.207046			12.7836
	nwk_08m_m67_001		50			1.0905			23.6784
	nwk_08m_m67_001		19			0.560391			15.229
	nwk_08m_m67_001		82			1.20901			20.3851
	nwk_08m_m67_001		51			0.86597			28.0563
	nwk_08m_m67_001		6			0.33518			11.3906
	nwk_08m_m67_001		110			0.977335			21.5619
	nwk_08m_m67_001		4			0.307443			13.9451
	nwk_08m_m67_001		6			0.269212			12.6045
	nwk_08m_m67_001		6			0.344375			11.6157
	nwk_08m_m67_001		5			0.3512			12.0929
	nwk_08m_m67_001		6			0.318503			13.3288
	nwk_08m_m67_001		92			1.10186			21.5655
	nwk_08m_m67_001		36			1.0888			21.4566
	nwk_08m_m67_001		5			0.275145			12.7944
	nwk_08m_m67_001		5			0.213779			12.1149
	nwk_08m_m67_001		11			0.344174			12.0623
	nwk_08m_m67_001		5			0.216254			12.289
	nwk_08m_m67_001		6			0.837176			13.8558
	nwk_08m_m67_001		14			0.582629			12.8784
	nwk_08m_m67_001		6			0.254889			11.6842
	nwk_08m_m67_001		5			0.12929			12.6694
	nwk_08m_m67_001		28			0.791923			18.5446
	nwk_08m_m67_001		8			0.554661			13.8254
	nwk_08m_m67_001		9			0.54719			11.995
	nwk_08m_m67_001		4			0.341588			10.4779
	nwk_08m_m67_001		4			0.315105			13.3898
	nwk_08m_m67_001		6			0.255372			12.9262
	nwk_08m_m67_001		10			0.380141			12.8142
	nwk_08m_m67_001		6			0.457625			11.8307
	nwk_08m_m67_001		4			0.326587			12.2505
	nwk_08m_m67_001		53			1.14943			18.2513
	nwk_08m_m67_001		5			0.433329			12.458
	nwk_08m_m67_001		34			1.42788			31.5263
	nwk_08m_m67_001		4			0.366419			11.8812
	nwk_08m_m67_001		20			0.522398			14.2324
	nwk_08m_m67_001		7			0.369567			12.7098
	nwk_08m_m67_001		10			0.529877			14.0615
	nwk_08m_m67_001		6			0.548059			10.9854
	nwk_08m_m67_001		6			0.567713			14.5972
	nwk_08m_m67_001		4			0.168743			12.0154
	nwk_08m_m67_001		5			0.214799			12.6651
	nwk_08m_m67_001		5			0.156697			12.2933
	nwk_08m_m67_001		6			0.224274			12.262
	nwk_08m_m67_001		8			0.478089			14.1817
	nwk_08m_m67_001		7			0.267046			12.6411
	nwk_08m_m67_001		6			0.27644			10.5461
	nwk_08m_m67_001		69			0.923406			15.466
	nwk_08m_m67_002		4			0.64762			11.7987
	nwk_08m_m67_002		7			0.724503			15.0561
	nwk_08m_m67_002		35			0.950891			21.1947
	nwk_08m_m67_002		6			0.485507			14.8167
	nwk_08m_m67_002		12			0.348239			15.2758
	nwk_08m_m67_002		6			0.374679			13.7481
	nwk_08m_m67_002		6			0.445919			11.748
	nwk_08m_m67_002		46			0.814411			25.0641
	nwk_08m_m67_002		11			1.13112			11.7927
	nwk_08m_m67_002		20			0.978075			14.2778
	nwk_08m_m67_002		7			0.40388			11.9101
	nwk_08m_m67_002		4			0.476366			14.2055
	nwk_08m_m67_002		12			0.719157			13.9418
	nwk_08m_m67_002		17			0.631966			14.2893
	nwk_08m_m67_002		20			0.55774			14.0359
	nwk_08m_m67_002		4			0.320402			13.1544
	nwk_08m_m67_002		5			0.349417			13.1825
	nwk_08m_m67_002		5			0.366898			17.283
	nwk_08m_m67_002		4			0.505447			12.8303
	nwk_08m_m67_002		23			0.598313			12.8977
	nwk_08m_m67_002		30			0.84652			14.5813
	nwk_08m_m67_002		4			0.366305			11.8318
	nwk_08m_m67_002		27			0.638836			16.7784
	nwk_08m_m67_002		14			0.908213			14.244
	nwk_08m_m67_002		22			0.469295			14.8778
	nwk_08m_m67_002		5			0.530473			14.302
	nwk_08m_m67_002		5			0.269259			14.565
	nwk_08m_m67_002		12			0.254687			14.0894
	nwk_08m_m67_002		6			0.299365			15.3905
	nwk_08m_m67_002		12			0.390499			13.4783
	nwk_08m_m67_002		4			0.455683			14.4618
	nwk_08m_m67_002		10			0.457437			15.6858
	nwk_08m_m67_002		5			0.263375			12.5667
	nwk_08m_m67_002		4			0.488522			13.2238
	nwk_08m_m67_002		6			0.178262			12.6584
	nwk_08m_m67_002		46			0.855683			25.078
	nwk_08m_m67_002		16			0.76228			14.6683
	nwk_08m_m67_002		20			0.738932			25.2059
	nwk_08m_m67_002		9			0.575254			21.0578
	nwk_08m_m67_002		35			0.782993			22.5326
	nwk_08m_m67_002		27			0.920501			15.4155
	nwk_08m_m67_002		81			1.08981			24.0928
	nwk_08m_m67_002		4			0.351696			14.8989
	nwk_08m_m67_002		4			0.563941			10.9818
	nwk_08m_m67_002		8			0.513509			11.4329
	nwk_08m_m67_002		4			0.18343			11.8908
	nwk_08m_m67_002		6			0.313803			11.0475
	nwk_08m_m67_002		4			0.245864			10.5761
	nwk_08m_m67_002		30			0.831379			15.8094
	nwk_08m_m67_002		4			0.230296			11.5372
	nwk_08m_m67_002		8			0.551156			12.455
	nwk_08m_m67_002		11			0.34377			13.7812
	nwk_08m_m67_002		9			0.681795			13.0366
	nwk_08m_m67_002		6			0.580692			12.7821
	nwk_08m_m67_002		72			1.14692			21.1797
	nwk_08m_m67_002		4			0.453889			11.8793
	nwk_08m_m67_002		18			0.429906			16.5728
	nwk_08m_m67_002		4			0.551921			13.6652
	nwk_08m_m67_002		13			0.591793			13.8745
	nwk_08m_m67_002		6			0.263645			11.9004
	nwk_08m_m67_002		8			0.772109			12.7294
	nwk_08m_m67_002		6			0.293863			13.1989
	nwk_08m_m67_002		6			0.390053			12.9445
	nwk_08m_m67_002		7			0.606924			11.5107
	nwk_08m_m67_002		8			0.362489			11.2153
	nwk_08m_m67_002		119			1.32276			21.5463
	nwk_08m_m67_002		5			0.538364			12.9647
	nwk_08m_m67_002		4			0.42437			13.0063
	nwk_08m_m67_002		5			0.429291			12.9583
	nwk_08m_m67_002		71			0.91398			15.8293
	nwk_08m_m67_002		42			0.802967			16.1731
	nwk_08m_m67_002		4			0.153718			10.7851
	nwk_08m_m67_002		20			0.552698			17.8157
	nwk_08m_m67_002		45			0.782196			15.9953
	nwk_08m_m67_002		6			0.563252			16.2131
	nwk_08m_m67_002		7			0.48213			14.1378
	nwk_08m_m67_002		9			0.558257			12.8832
	nwk_08m_m67_002		5			0.57614			13.9351
	nwk_08m_m67_002		6			0.235721			12.6017
	nwk_08m_m67_002		6			0.342532			12.1599
	nwk_08m_m67_002		9			0.677325			12.5506
	nwk_08m_m67_002		4			0.256159			9.91595
	nwk_08m_m67_002		71			0.688702			14.6333
	nwk_08m_m67_002		6			0.27633			11.8167
	nwk_08m_m67_002		27			0.911515			15.0117
	nwk_08m_m67_002		21			0.762714			15.7798
	nwk_08m_m67_002		26			0.980864			15.1245
	nwk_08m_m67_002		11			0.839152			12.8316
	nwk_08m_m67_002		15			0.784505			13.4173
	nwk_08m_m67_002		22			0.665573			15.504
	nwk_08m_m67_002		38			1.09053			18.7147
	nwk_08m_m67_002		5			0.598674			11.5422
	nwk_08m_m67_002		11			0.545975			13.6233
	nwk_08m_m67_002		8			0.661635			11.6868
	nwk_08m_m67_002		4			0.377735			10.7273
	nwk_08m_m67_002		4			0.183192			10.8062
	nwk_08m_m67_002		5			0.371192			12.3238
	nwk_08m_m67_002		22			0.644421			13.0647
	nwk_08m_m67_002		29			0.888965			17.6345
	nwk_08m_m67_002		5			0.204823			11.0888
	nwk_08m_m67_002		12			0.514632			16.7108
	nwk_08m_m67_002		18			0.573044			13.5166
	nwk_08m_m67_002		6			0.528393			15.2953
	nwk_08m_m67_002		4			0.176679			13.2607
	nwk_08m_m67_002		25			0.672578			15.4187
	nwk_08m_m67_003		15			0.639993			16.3354
	nwk_08m_m67_003		26			0.797347			19.9846
	nwk_08m_m67_003		4			0.270969			11.0248
	nwk_08m_m67_003		10			0.676035			12.1689
	nwk_08m_m67_003		10			0.684267			12.1477
	nwk_08m_m67_003		7			0.680383			11.4515
	nwk_08m_m67_003		5			1.03071			13.0002
	nwk_08m_m67_003		8			0.496753			14.6866
	nwk_08m_m67_003		5			0.256766			11.9725
	nwk_08m_m67_003		9			0.537817			12.3751
	nwk_08m_m67_003		14			0.544696			20.0123
	nwk_08m_m67_003		10			0.552252			14.2901
	nwk_08m_m67_003		31			0.748929			17.4933
	nwk_08m_m67_003		12			0.462336			14.1945
	nwk_08m_m67_003		56			1.08675			21.5865
	nwk_08m_m67_003		35			1.35022			21.1193
	nwk_08m_m67_003		6			0.689763			13.0498
	nwk_08m_m67_003		4			0.677084			11.6389
	nwk_08m_m67_003		6			0.81018			12.4444
	nwk_08m_m67_003		25			0.810907			16.476
	nwk_08m_m67_003		5			0.387004			13.9785
	nwk_08m_m67_003		11			0.908582			14.0656
	nwk_08m_m67_003		62			1.05471			16.8186
	nwk_08m_m67_003		6			0.571791			16.494
	nwk_08m_m67_003		4			0.65011			13.4216
	nwk_08m_m67_003		18			0.885402			14.3837
	nwk_08m_m67_003		8			0.392556			14.6725
	nwk_08m_m67_003		5			0.371336			13.8792
	nwk_08m_m67_003		7			0.548056			16.2591
	nwk_08m_m67_003		18			0.949077			21.0707
	nwk_08m_m67_003		6			0.382522			15.888
	nwk_08m_m67_003		80			0.888448			20.6713
	nwk_08m_m67_003		5			0.43917			11.4393
	nwk_08m_m67_003		6			0.417526			14.8855
	nwk_08m_m67_003		10			0.73415			15.3309
	nwk_08m_m67_003		24			0.995004			14.7284
	nwk_08m_m67_003		13			0.572404			14.177
	nwk_08m_m67_003		7			0.76079			16.4733
	nwk_08m_m67_003		8			0.581992			16.3163
	nwk_08m_m67_003		47			0.8227			16.04
	nwk_08m_m67_003		75			0.97172			20.9833
	nwk_08m_m67_003		50			1.09615			18.0721
	nwk_08m_m67_003		4			0.629739			14.0109
	nwk_08m_m67_003		4			0.372571			12.2777
	nwk_08m_m67_003		6			0.441455			12.6915
	nwk_08m_m67_003		4			0.359958			15.2174
	nwk_08m_m67_003		28			1.08911			17.6202
	nwk_08m_m67_003		4			0.249726			15.1356
	nwk_08m_m67_003		4			0.0442336			13.5747
	nwk_08m_m67_003		7			0.501138			14.2827
	nwk_08m_m67_003		6			0.44626			12.8523
	nwk_08m_m67_003		11			0.7333			15.4819
	nwk_08m_m67_003		21			0.61989			18.1591
	nwk_08m_m67_003		9			0.677354			14.6474
	nwk_08m_m67_003		15			0.484588			18.5234
	nwk_08m_m67_003		6			0.410265			15.6732
	nwk_08m_m67_003		4			0.639089			16.7055
	nwk_08m_m67_003		33			0.919725			20.7917
	nwk_08m_m67_003		33			0.796484			18.9604
	nwk_08m_m67_003		4			0.605053			13.7637
	nwk_08m_m67_003		4			0.385939			17.9682
	nwk_08m_m67_003		15			0.79067			22.3088
	nwk_08m_m67_003		17			0.659434			17.4799
	nwk_08m_m67_003		15			0.644358			22.4052
	nwk_08m_m67_003		16			0.592694			19.4483
	nwk_08m_m67_003		7			0.413627			13.0419
	nwk_08m_m67_003		6			0.353402			13.781
	nwk_08m_m67_003		9			0.574331			11.4389
