# Supplementary material for: An autoinhibitory clamp of actin assembly constrains and directs synaptic endocytosis
Source: eLife. 2021 Jul 29;10:e69597. doi: 10.7554/eLife.69597 (PMC8321554; doi:10.7554/eLife.69597)
Supplement: Figure 6—source data 1. — Source data quantifying actin patch dynamics in control and nwk mutant neuromuscular junctions (NMJs). Source data quantifying actin patch dynamics in control and Dap160 transgene rescue NMJs. Source data showing raw patch frequency values in control NMJs and % difference between control and nwk mutant NMJs measured over the indicated parameter space. Samples are the same video dataset as in Figure 6A–C. Data showing the coefficient of variation over time of GMA signal intensity in control and nwk mutant NMJs. Samples are the same video dataset as in Figure 6A–C. Data showing the area fraction of highly variant (Std Dev over time) pixels in control and nwk mutant NMJs, thresholded by two methods. Samples are the same video dataset as in Figure 6A–C. [file elife-69597-fig6-data1.zip › Figure 6 - source data 1/Figure 6D-F_source data_dapdCD actin dynamics.xlsx]

## Sheet: WholeNMJData
	new Thresh						new Thresh
	0.57				Threshold/AFU:	0.395378	0.51
		File	CellArea	Ch1Mean	Ch1CoV
	SD527_con_01m_a3_m67_001	SD527_con_01m_a3_m67_001_ Reg.tif	239.61	684.45	0.77113	270.616	349.069
	SD527_con_02m_a3_m67_001	SD527_con_02m_a3_m67_001_ Reg.tif	127.396	815.849	0.63337	322.569	416.083				1
	SD527_con_02m_a3_m67_002	SD527_con_02m_a3_m67_002_ Reg.tif	92.6578	722.833	0.56399	285.792	368.645				2
	SD527_con_03f_a3_m67_002	SD527_con_03f_a3_m67_002_ Reg.tif	158.596	894.895	0.64465	353.822	456.397				3
	SD527_con_03f_a4_m67_003	SD527_con_03f_a4_m67_003_ Reg.tif	133.102	856.725	0.46748	338.73	436.93				4
	SD527_con_04f_a3_m67_001	SD527_con_04f_a3_m67_001_ Reg.tif	196.711	550.624	0.86764	217.704	280.818				5
	SD527_con_04f_a4_m67_002	SD527_con_04f_a4_m67_002_ Reg.tif	112.071	1065.45	0.60014	421.256	543.38				6
	SD527_con_04f_a4_m67_003	SD527_con_04f_a4_m67_003_ Reg.tif	74.9156	294.673	0.61372	116.507	150.283				7
	SD527_con_06f_a3_m67_002	SD527_con_06f_a3_m67_002_ Reg.tif	323.858	483.195	0.69773	191.044	246.429				8
	SD527_con_06f_a4_m67_001	SD527_con_06f_a4_m67_001_ Reg.tif	63.9644	827.187	0.56899	327.051	421.866				9
	SD527_con_06f_a4_m67_003	SD527_con_06f_a4_m67_003_ Reg.tif	263.947	468.104	0.78047	185.078	238.733				10
	SD527_con_07m_a3_m67_001	SD527_con_07m_a3_m67_001_ Reg.tif	116.711	701.543	0.60365	277.374	357.787				11
	SD527_con_07m_a4_m67_002	SD527_con_07m_a4_m67_002_ Reg.tif	72.6044	879.132	0.58013	347.589	448.357				12
	SD527_con_07m_a4_m67_003	SD527_con_07m_a4_m67_003_ Reg.tif	123.218	671.298	0.60061	265.416	342.362				13
	SD527_dCD_01m_a2_m67_001	SD527_dCD_01m_a2_m67_001_ Reg.tif	48.4267	1169.82	0.55912	462.521	596.609				14
	SD527_dCD_01m_a4_m67_002	SD527_dCD_01m_a4_m67_002_ Reg.tif	54.5067	1627.4	0.47368	643.437	829.974				15
	SD527_dCD_01m_a4_m67_003	SD527_dCD_01m_a4_m67_003_ Reg.tif	27.4489	1595.58	0.38594	630.858	813.748				16
	SD527_dcd_02m_a4_m67_002	SD527_dcd_02m_a4_m67_002_ Reg.tif	102.4	880.503	0.69981	348.131	449.057				17
	SD527_dcd_03f_a3_m67_001	SD527_dcd_03f_a3_m67_001_ Reg.tif	160.302	669.407	0.66481	264.668	341.397				18
	SD527_dcd_04m_a3_m67_001	SD527_dcd_04m_a3_m67_001_ Reg.tif	215.413	377.039	0.6894	149.073	192.29				19
	SD527_dcd_04m_a3_m67_002	SD527_dcd_04m_a3_m67_002_ Reg.tif	184.889	793.18	0.69077	313.606	404.522				20
	SD527_dcd_04m_a3_m67_003	SD527_dcd_04m_a3_m67_003_ Reg.tif	157.813	969.817	0.6947	383.444	494.607				21
	SD527_dcd_05m_a3_m67_001	SD527_dcd_05m_a3_m67_001_ Reg.tif	244.711	767.315	0.73785	303.379	391.331				22
	SD527_dcd_05m_a3_m67_002	SD527_dcd_05m_a3_m67_002_ Reg.tif	69.1556	939.921	0.60975	371.624	479.36				23
	SD527_dcd_05m_a4_m67_003	SD527_dcd_05m_a4_m67_003_ Reg.tif	242.524	848.25	0.64419	335.379	432.607				24
	SD527_dcd_06m_a3_m67_001	SD527_dcd_06m_a3_m67_001_ Reg.tif	161.138	894.776	0.63282	353.774	456.336				25
	SD527_dcd_06m_a3_m67_002	SD527_dcd_06m_a3_m67_002_ Reg.tif	23.04	939.63	0.51833	371.508	479.211				26
	SD527_dcd_06m_a3_m67_003	SD527_dcd_06m_a3_m67_003_ Reg.tif	83.5733	757.418	0.6455	299.466	386.283				27
	SD527_dcd_07m_a3_m67_001	SD527_dcd_07m_a3_m67_001_ Reg.tif	213.849	1454.04	0.48517	574.897	741.563				28
	SD527_dcd_07m_a3_m67_003	SD527_dcd_07m_a3_m67_003_ Reg.tif	180.871	620.57	0.58703	245.359	316.491				29
	SD527_dcd_07m_a4_m67_002	SD527_dcd_07m_a4_m67_002_ Reg.tif	97.0844	923.376	0.54892	365.082	470.922				30

## Sheet: RawPTData
			17.8311
			22.0457
		NMJ-ROI	Duration	MeanIntensity	NormIntensityRange	NMJMean	NormPatchInt	NMJArea
	SD527_con_01m_a3_m67_001	SD527_con_01m_a3_m67_001.xlsx_RoiSetAuto-1.zip Distance px	17	8664.74	0.631182	684.45	12.6594	239.61
	SD527_con_01m_a3_m67_001	SD527_con_01m_a3_m67_001.xlsx_RoiSetAuto-100.zip Distance px	8	7600.91	0.454164	684.45	11.1051	239.61
	SD527_con_01m_a3_m67_001	SD527_con_01m_a3_m67_001.xlsx_RoiSetAuto-101.zip Distance px	7	7586.53	0.374595	684.45	11.0841	239.61
	SD527_con_01m_a3_m67_001	SD527_con_01m_a3_m67_001.xlsx_RoiSetAuto-102.zip Distance px	6	7771.07	0.250634	684.45	11.3537	239.61
	SD527_con_01m_a3_m67_001	SD527_con_01m_a3_m67_001.xlsx_RoiSetAuto-103.zip Distance px	4	7513.48	0.324257	684.45	10.9774	239.61
	SD527_con_01m_a3_m67_001	SD527_con_01m_a3_m67_001.xlsx_RoiSetAuto-104.zip Distance px	56	16405	1.62534	684.45	23.9682	239.61
	SD527_con_01m_a3_m67_001	SD527_con_01m_a3_m67_001.xlsx_RoiSetAuto-109.zip Distance px	82	16176	1.10046	684.45	23.6335	239.61
	SD527_con_01m_a3_m67_001	SD527_con_01m_a3_m67_001.xlsx_RoiSetAuto-110.zip Distance px	17	8535.49	0.571767	684.45	12.4706	239.61
	SD527_con_01m_a3_m67_001	SD527_con_01m_a3_m67_001.xlsx_RoiSetAuto-114.zip Distance px	57	14637.5	0.805695	684.45	21.3858	239.61
	SD527_con_01m_a3_m67_001	SD527_con_01m_a3_m67_001.xlsx_RoiSetAuto-115.zip Distance px	31	10712.9	0.900384	684.45	15.6519	239.61
	SD527_con_01m_a3_m67_001	SD527_con_01m_a3_m67_001.xlsx_RoiSetAuto-117.zip Distance px	8	8370.18	0.234216	684.45	12.2291	239.61
	SD527_con_01m_a3_m67_001	SD527_con_01m_a3_m67_001.xlsx_RoiSetAuto-118.zip Distance px	8	7444.5	0.862986	684.45	10.8766	239.61
	SD527_con_01m_a3_m67_001	SD527_con_01m_a3_m67_001.xlsx_RoiSetAuto-120.zip Distance px	6	8215.49	0.489203	684.45	12.0031	239.61
	SD527_con_01m_a3_m67_001	SD527_con_01m_a3_m67_001.xlsx_RoiSetAuto-122.zip Distance px	5	7205.28	0.306671	684.45	10.5271	239.61
	SD527_con_01m_a3_m67_001	SD527_con_01m_a3_m67_001.xlsx_RoiSetAuto-123.zip Distance px	21	12639.7	0.734266	684.45	18.4669	239.61
	SD527_con_01m_a3_m67_001	SD527_con_01m_a3_m67_001.xlsx_RoiSetAuto-124.zip Distance px	5	8435.28	0.323831	684.45	12.3242	239.61
	SD527_con_01m_a3_m67_001	SD527_con_01m_a3_m67_001.xlsx_RoiSetAuto-126.zip Distance px	43	12231.4	0.6391	684.45	17.8704	239.61
	SD527_con_01m_a3_m67_001	SD527_con_01m_a3_m67_001.xlsx_RoiSetAuto-128.zip Distance px	17	7656.71	0.57506	684.45	11.1867	239.61
	SD527_con_01m_a3_m67_001	SD527_con_01m_a3_m67_001.xlsx_RoiSetAuto-129.zip Distance px	51	15633.5	1.03987	684.45	22.841	239.61
	SD527_con_01m_a3_m67_001	SD527_con_01m_a3_m67_001.xlsx_RoiSetAuto-13.zip Distance px	8	8417.99	0.732289	684.45	12.2989	239.61
	SD527_con_01m_a3_m67_001	SD527_con_01m_a3_m67_001.xlsx_RoiSetAuto-131.zip Distance px	14	11331.2	0.522215	684.45	16.5552	239.61
	SD527_con_01m_a3_m67_001	SD527_con_01m_a3_m67_001.xlsx_RoiSetAuto-133.zip Distance px	6	7465.3	0.413816	684.45	10.907	239.61
	SD527_con_01m_a3_m67_001	SD527_con_01m_a3_m67_001.xlsx_RoiSetAuto-140.zip Distance px	28	13987.8	1.10738	684.45	20.4365	239.61
	SD527_con_01m_a3_m67_001	SD527_con_01m_a3_m67_001.xlsx_RoiSetAuto-141.zip Distance px	62	12155.3	0.543078	684.45	17.7592	239.61
	SD527_con_01m_a3_m67_001	SD527_con_01m_a3_m67_001.xlsx_RoiSetAuto-143.zip Distance px	7	9550.6	0.434027	684.45	13.9537	239.61
	SD527_con_01m_a3_m67_001	SD527_con_01m_a3_m67_001.xlsx_RoiSetAuto-144.zip Distance px	54	9373.15	0.704898	684.45	13.6944	239.61
	SD527_con_01m_a3_m67_001	SD527_con_01m_a3_m67_001.xlsx_RoiSetAuto-146.zip Distance px	24	11234	0.76416	684.45	16.4132	239.61
	SD527_con_01m_a3_m67_001	SD527_con_01m_a3_m67_001.xlsx_RoiSetAuto-147.zip Distance px	16	10791.7	0.896484	684.45	15.7669	239.61
	SD527_con_01m_a3_m67_001	SD527_con_01m_a3_m67_001.xlsx_RoiSetAuto-148.zip Distance px	6	7998.44	0.484294	684.45	11.686	239.61
	SD527_con_01m_a3_m67_001	SD527_con_01m_a3_m67_001.xlsx_RoiSetAuto-150.zip Distance px	6	7890.05	0.40655	684.45	11.5276	239.61
	SD527_con_01m_a3_m67_001	SD527_con_01m_a3_m67_001.xlsx_RoiSetAuto-151.zip Distance px	6	8339.67	0.225492	684.45	12.1845	239.61
	SD527_con_01m_a3_m67_001	SD527_con_01m_a3_m67_001.xlsx_RoiSetAuto-152.zip Distance px	9	8680.08	0.535808	684.45	12.6818	239.61
	SD527_con_01m_a3_m67_001	SD527_con_01m_a3_m67_001.xlsx_RoiSetAuto-154.zip Distance px	16	8546.2	0.45571	684.45	12.4862	239.61
	SD527_con_01m_a3_m67_001	SD527_con_01m_a3_m67_001.xlsx_RoiSetAuto-155.zip Distance px	7	7072.23	0.142619	684.45	10.3327	239.61
	SD527_con_01m_a3_m67_001	SD527_con_01m_a3_m67_001.xlsx_RoiSetAuto-158.zip Distance px	8	9353.64	0.452673	684.45	13.6659	239.61
	SD527_con_01m_a3_m67_001	SD527_con_01m_a3_m67_001.xlsx_RoiSetAuto-16.zip Distance px	6	6992.26	0.4441	684.45	10.2159	239.61
	SD527_con_01m_a3_m67_001	SD527_con_01m_a3_m67_001.xlsx_RoiSetAuto-160.zip Distance px	41	16551.8	0.902145	684.45	24.1827	239.61
	SD527_con_01m_a3_m67_001	SD527_con_01m_a3_m67_001.xlsx_RoiSetAuto-161.zip Distance px	22	11722	0.778074	684.45	17.1262	239.61
	SD527_con_01m_a3_m67_001	SD527_con_01m_a3_m67_001.xlsx_RoiSetAuto-162.zip Distance px	7	11690.9	0.417832	684.45	17.0808	239.61
	SD527_con_01m_a3_m67_001	SD527_con_01m_a3_m67_001.xlsx_RoiSetAuto-164.zip Distance px	4	8118.86	0.298607	684.45	11.8619	239.61
	SD527_con_01m_a3_m67_001	SD527_con_01m_a3_m67_001.xlsx_RoiSetAuto-171.zip Distance px	33	15764.5	0.643617	684.45	23.0324	239.61
	SD527_con_01m_a3_m67_001	SD527_con_01m_a3_m67_001.xlsx_RoiSetAuto-175.zip Distance px	10	9582.48	0.366346	684.45	14.0003	239.61
	SD527_con_01m_a3_m67_001	SD527_con_01m_a3_m67_001.xlsx_RoiSetAuto-179.zip Distance px	15	7792.84	0.693549	684.45	11.3856	239.61
	SD527_con_01m_a3_m67_001	SD527_con_01m_a3_m67_001.xlsx_RoiSetAuto-18.zip Distance px	4	8597.83	0.247814	684.45	12.5617	239.61
	SD527_con_01m_a3_m67_001	SD527_con_01m_a3_m67_001.xlsx_RoiSetAuto-181.zip Distance px	13	10785.5	0.742224	684.45	15.7579	239.61
	SD527_con_01m_a3_m67_001	SD527_con_01m_a3_m67_001.xlsx_RoiSetAuto-182.zip Distance px	14	9613.91	0.488446	684.45	14.0462	239.61
	SD527_con_01m_a3_m67_001	SD527_con_01m_a3_m67_001.xlsx_RoiSetAuto-185.zip Distance px	11	9657.75	0.765155	684.45	14.1103	239.61
	SD527_con_01m_a3_m67_001	SD527_con_01m_a3_m67_001.xlsx_RoiSetAuto-19.zip Distance px	47	13413.9	1.04377	684.45	19.5981	239.61
	SD527_con_01m_a3_m67_001	SD527_con_01m_a3_m67_001.xlsx_RoiSetAuto-190.zip Distance px	5	7997.16	0.197942	684.45	11.6841	239.61
	SD527_con_01m_a3_m67_001	SD527_con_01m_a3_m67_001.xlsx_RoiSetAuto-2.zip Distance px	42	21339.5	1.06943	684.45	31.1776	239.61
	SD527_con_01m_a3_m67_001	SD527_con_01m_a3_m67_001.xlsx_RoiSetAuto-23.zip Distance px	43	20086.7	1.36494	684.45	29.3472	239.61
	SD527_con_01m_a3_m67_001	SD527_con_01m_a3_m67_001.xlsx_RoiSetAuto-29.zip Distance px	99	14858.2	1.59557	684.45	21.7082	239.61
	SD527_con_01m_a3_m67_001	SD527_con_01m_a3_m67_001.xlsx_RoiSetAuto-3.zip Distance px	36	9653.49	0.566208	684.45	14.104	239.61
	SD527_con_01m_a3_m67_001	SD527_con_01m_a3_m67_001.xlsx_RoiSetAuto-35.zip Distance px	6	8088.87	0.554792	684.45	11.8181	239.61
	SD527_con_01m_a3_m67_001	SD527_con_01m_a3_m67_001.xlsx_RoiSetAuto-36.zip Distance px	5	7913.9	0.461756	684.45	11.5624	239.61
	SD527_con_01m_a3_m67_001	SD527_con_01m_a3_m67_001.xlsx_RoiSetAuto-4.zip Distance px	66	18819.5	0.688955	684.45	27.4959	239.61
	SD527_con_01m_a3_m67_001	SD527_con_01m_a3_m67_001.xlsx_RoiSetAuto-41.zip Distance px	6	7453.41	0.131351	684.45	10.8896	239.61
	SD527_con_01m_a3_m67_001	SD527_con_01m_a3_m67_001.xlsx_RoiSetAuto-42.zip Distance px	59	10533	0.695936	684.45	15.3889	239.61
	SD527_con_01m_a3_m67_001	SD527_con_01m_a3_m67_001.xlsx_RoiSetAuto-44.zip Distance px	4	7190.47	0.431681	684.45	10.5055	239.61
	SD527_con_01m_a3_m67_001	SD527_con_01m_a3_m67_001.xlsx_RoiSetAuto-46.zip Distance px	18	10749.5	0.773971	684.45	15.7053	239.61
	SD527_con_01m_a3_m67_001	SD527_con_01m_a3_m67_001.xlsx_RoiSetAuto-48.zip Distance px	12	9811.15	0.9197	684.45	14.3344	239.61
	SD527_con_01m_a3_m67_001	SD527_con_01m_a3_m67_001.xlsx_RoiSetAuto-53.zip Distance px	34	11135.7	0.883314	684.45	16.2696	239.61
	SD527_con_01m_a3_m67_001	SD527_con_01m_a3_m67_001.xlsx_RoiSetAuto-55.zip Distance px	4	7070.03	0.275439	684.45	10.3295	239.61
	SD527_con_01m_a3_m67_001	SD527_con_01m_a3_m67_001.xlsx_RoiSetAuto-59.zip Distance px	40	10408.3	1.16007	684.45	15.2068	239.61
	SD527_con_01m_a3_m67_001	SD527_con_01m_a3_m67_001.xlsx_RoiSetAuto-61.zip Distance px	15	11471.3	0.820884	684.45	16.7599	239.61
	SD527_con_01m_a3_m67_001	SD527_con_01m_a3_m67_001.xlsx_RoiSetAuto-62.zip Distance px	45	10220.2	0.524711	684.45	14.932	239.61
	SD527_con_01m_a3_m67_001	SD527_con_01m_a3_m67_001.xlsx_RoiSetAuto-66.zip Distance px	5	10775.1	0.410742	684.45	15.7427	239.61
	SD527_con_01m_a3_m67_001	SD527_con_01m_a3_m67_001.xlsx_RoiSetAuto-69.zip Distance px	4	7471.72	0.205227	684.45	10.9164	239.61
	SD527_con_01m_a3_m67_001	SD527_con_01m_a3_m67_001.xlsx_RoiSetAuto-7.zip Distance px	5	10701.3	0.383623	684.45	15.635	239.61
	SD527_con_01m_a3_m67_001	SD527_con_01m_a3_m67_001.xlsx_RoiSetAuto-76.zip Distance px	32	13497.3	0.953638	684.45	19.72	239.61
	SD527_con_01m_a3_m67_001	SD527_con_01m_a3_m67_001.xlsx_RoiSetAuto-77.zip Distance px	19	8525.55	0.447505	684.45	12.4561	239.61
	SD527_con_01m_a3_m67_001	SD527_con_01m_a3_m67_001.xlsx_RoiSetAuto-78.zip Distance px	5	8256.83	0.581113	684.45	12.0635	239.61
	SD527_con_01m_a3_m67_001	SD527_con_01m_a3_m67_001.xlsx_RoiSetAuto-79.zip Distance px	33	15166.9	0.916632	684.45	22.1593	239.61
	SD527_con_01m_a3_m67_001	SD527_con_01m_a3_m67_001.xlsx_RoiSetAuto-8.zip Distance px	177	22070.4	1.58823	684.45	32.2455	239.61
	SD527_con_01m_a3_m67_001	SD527_con_01m_a3_m67_001.xlsx_RoiSetAuto-80.zip Distance px	7	7497.49	0.305123	684.45	10.954	239.61
	SD527_con_01m_a3_m67_001	SD527_con_01m_a3_m67_001.xlsx_RoiSetAuto-81.zip Distance px	116	20894.1	1.42041	684.45	30.5268	239.61
	SD527_con_01m_a3_m67_001	SD527_con_01m_a3_m67_001.xlsx_RoiSetAuto-83.zip Distance px	19	9441.43	0.452136	684.45	13.7942	239.61
	SD527_con_01m_a3_m67_001	SD527_con_01m_a3_m67_001.xlsx_RoiSetAuto-84.zip Distance px	7	7671.34	0.402037	684.45	11.208	239.61
	SD527_con_01m_a3_m67_001	SD527_con_01m_a3_m67_001.xlsx_RoiSetAuto-86.zip Distance px	29	10860.4	0.865795	684.45	15.8674	239.61
	SD527_con_01m_a3_m67_001	SD527_con_01m_a3_m67_001.xlsx_RoiSetAuto-87.zip Distance px	5	7853.97	0.190095	684.45	11.4749	239.61
	SD527_con_01m_a3_m67_001	SD527_con_01m_a3_m67_001.xlsx_RoiSetAuto-9.zip Distance px	5	8672.64	0.425913	684.45	12.671	239.61
	SD527_con_01m_a3_m67_001	SD527_con_01m_a3_m67_001.xlsx_RoiSetAuto-92.zip Distance px	9	8456.66	0.501387	684.45	12.3554	239.61
	SD527_con_01m_a3_m67_001	SD527_con_01m_a3_m67_001.xlsx_RoiSetAuto-94.zip Distance px	63	12461.1	1.0484	684.45	18.2061	239.61
	SD527_con_01m_a3_m67_001	SD527_con_01m_a3_m67_001.xlsx_RoiSetAuto-96.zip Distance px	15	13107.8	0.896649	684.45	19.1509	239.61
	SD527_con_01m_a3_m67_001	SD527_con_01m_a3_m67_001.xlsx_RoiSetAuto-99.zip Distance px	7	7691.13	0.50512	684.45	11.237	239.61
	SD527_con_02m_a3_m67_001	SD527_con_02m_a3_m67_001.xlsx_RoiSetAuto-1.zip Distance px	10	10466.4	0.587948	815.849	12.8288	127.396
	SD527_con_02m_a3_m67_001	SD527_con_02m_a3_m67_001.xlsx_RoiSetAuto-10.zip Distance px	9	10897.7	0.491119	815.849	13.3575	127.396
	SD527_con_02m_a3_m67_001	SD527_con_02m_a3_m67_001.xlsx_RoiSetAuto-101.zip Distance px	26	8767.64	0.601708	815.849	10.7466	127.396
	SD527_con_02m_a3_m67_001	SD527_con_02m_a3_m67_001.xlsx_RoiSetAuto-102.zip Distance px	6	7979.73	0.232564	815.849	9.78089	127.396
	SD527_con_02m_a3_m67_001	SD527_con_02m_a3_m67_001.xlsx_RoiSetAuto-103.zip Distance px	4	8351.58	0.335033	815.849	10.2367	127.396
	SD527_con_02m_a3_m67_001	SD527_con_02m_a3_m67_001.xlsx_RoiSetAuto-106.zip Distance px	5	8535.76	0.257361	815.849	10.4624	127.396
	SD527_con_02m_a3_m67_001	SD527_con_02m_a3_m67_001.xlsx_RoiSetAuto-107.zip Distance px	16	10693.5	0.664013	815.849	13.1072	127.396
	SD527_con_02m_a3_m67_001	SD527_con_02m_a3_m67_001.xlsx_RoiSetAuto-108.zip Distance px	4	8333.12	0.233532	815.849	10.214	127.396
	SD527_con_02m_a3_m67_001	SD527_con_02m_a3_m67_001.xlsx_RoiSetAuto-110.zip Distance px	5	9169.05	0.323993	815.849	11.2387	127.396
	SD527_con_02m_a3_m67_001	SD527_con_02m_a3_m67_001.xlsx_RoiSetAuto-12.zip Distance px	4	9921.16	0.420666	815.849	12.1605	127.396
	SD527_con_02m_a3_m67_001	SD527_con_02m_a3_m67_001.xlsx_RoiSetAuto-14.zip Distance px	4	9342.27	0.346708	815.849	11.451	127.396
	SD527_con_02m_a3_m67_001	SD527_con_02m_a3_m67_001.xlsx_RoiSetAuto-15.zip Distance px	7	10001.1	0.35344	815.849	12.2585	127.396
	SD527_con_02m_a3_m67_001	SD527_con_02m_a3_m67_001.xlsx_RoiSetAuto-16.zip Distance px	41	11703.8	0.607257	815.849	14.3456	127.396
	SD527_con_02m_a3_m67_001	SD527_con_02m_a3_m67_001.xlsx_RoiSetAuto-17.zip Distance px	4	9973.34	0.154461	815.849	12.2245	127.396
	SD527_con_02m_a3_m67_001	SD527_con_02m_a3_m67_001.xlsx_RoiSetAuto-19.zip Distance px	57	15258.5	1.14466	815.849	18.7025	127.396
	SD527_con_02m_a3_m67_001	SD527_con_02m_a3_m67_001.xlsx_RoiSetAuto-20.zip Distance px	6	8961.7	0.160542	815.849	10.9845	127.396
	SD527_con_02m_a3_m67_001	SD527_con_02m_a3_m67_001.xlsx_RoiSetAuto-22.zip Distance px	24	11157.1	0.552129	815.849	13.6754	127.396
	SD527_con_02m_a3_m67_001	SD527_con_02m_a3_m67_001.xlsx_RoiSetAuto-26.zip Distance px	5	9135.37	0.244847	815.849	11.1974	127.396
	SD527_con_02m_a3_m67_001	SD527_con_02m_a3_m67_001.xlsx_RoiSetAuto-27.zip Distance px	5	8882.78	0.399463	815.849	10.8878	127.396
	SD527_con_02m_a3_m67_001	SD527_con_02m_a3_m67_001.xlsx_RoiSetAuto-3.zip Distance px	11	10689.7	0.8959	815.849	13.1025	127.396
	SD527_con_02m_a3_m67_001	SD527_con_02m_a3_m67_001.xlsx_RoiSetAuto-31.zip Distance px	6	8931.17	0.473659	815.849	10.9471	127.396
	SD527_con_02m_a3_m67_001	SD527_con_02m_a3_m67_001.xlsx_RoiSetAuto-32.zip Distance px	49	21508.9	1.20488	815.849	26.3638	127.396
	SD527_con_02m_a3_m67_001	SD527_con_02m_a3_m67_001.xlsx_RoiSetAuto-34.zip Distance px	21	9949.32	0.462954	815.849	12.1951	127.396
	SD527_con_02m_a3_m67_001	SD527_con_02m_a3_m67_001.xlsx_RoiSetAuto-35.zip Distance px	36	11390.1	0.71432	815.849	13.9611	127.396
	SD527_con_02m_a3_m67_001	SD527_con_02m_a3_m67_001.xlsx_RoiSetAuto-36.zip Distance px	4	10033.7	0.247621	815.849	12.2985	127.396
	SD527_con_02m_a3_m67_001	SD527_con_02m_a3_m67_001.xlsx_RoiSetAuto-38.zip Distance px	16	9717.48	0.755407	815.849	11.9109	127.396
	SD527_con_02m_a3_m67_001	SD527_con_02m_a3_m67_001.xlsx_RoiSetAuto-4.zip Distance px	17	9526.73	0.664005	815.849	11.6771	127.396
	SD527_con_02m_a3_m67_001	SD527_con_02m_a3_m67_001.xlsx_RoiSetAuto-40.zip Distance px	6	7746.47	0.320566	815.849	9.49498	127.396
	SD527_con_02m_a3_m67_001	SD527_con_02m_a3_m67_001.xlsx_RoiSetAuto-42.zip Distance px	5	8971.83	0.387186	815.849	10.9969	127.396
	SD527_con_02m_a3_m67_001	SD527_con_02m_a3_m67_001.xlsx_RoiSetAuto-43.zip Distance px	38	9950.17	0.641104	815.849	12.1961	127.396
	SD527_con_02m_a3_m67_001	SD527_con_02m_a3_m67_001.xlsx_RoiSetAuto-44.zip Distance px	58	10102.5	0.582494	815.849	12.3828	127.396
	SD527_con_02m_a3_m67_001	SD527_con_02m_a3_m67_001.xlsx_RoiSetAuto-45.zip Distance px	5	8533.81	0.408772	815.849	10.46	127.396
	SD527_con_02m_a3_m67_001	SD527_con_02m_a3_m67_001.xlsx_RoiSetAuto-46.zip Distance px	4	7544.6	0.292701	815.849	9.24755	127.396
	SD527_con_02m_a3_m67_001	SD527_con_02m_a3_m67_001.xlsx_RoiSetAuto-47.zip Distance px	4	8277.03	0.302108	815.849	10.1453	127.396
	SD527_con_02m_a3_m67_001	SD527_con_02m_a3_m67_001.xlsx_RoiSetAuto-48.zip Distance px	4	7590.04	0.255912	815.849	9.30324	127.396
	SD527_con_02m_a3_m67_001	SD527_con_02m_a3_m67_001.xlsx_RoiSetAuto-5.zip Distance px	152	17745	1.39992	815.849	21.7504	127.396
	SD527_con_02m_a3_m67_001	SD527_con_02m_a3_m67_001.xlsx_RoiSetAuto-51.zip Distance px	35	9877.14	0.536292	815.849	12.1066	127.396
	SD527_con_02m_a3_m67_001	SD527_con_02m_a3_m67_001.xlsx_RoiSetAuto-52.zip Distance px	5	8245.35	0.379617	815.849	10.1065	127.396
	SD527_con_02m_a3_m67_001	SD527_con_02m_a3_m67_001.xlsx_RoiSetAuto-54.zip Distance px	8	9453.6	0.616058	815.849	11.5874	127.396
	SD527_con_02m_a3_m67_001	SD527_con_02m_a3_m67_001.xlsx_RoiSetAuto-56.zip Distance px	4	8898.19	0.281967	815.849	10.9067	127.396
	SD527_con_02m_a3_m67_001	SD527_con_02m_a3_m67_001.xlsx_RoiSetAuto-57.zip Distance px	5	10389.9	0.279775	815.849	12.7351	127.396
	SD527_con_02m_a3_m67_001	SD527_con_02m_a3_m67_001.xlsx_RoiSetAuto-59.zip Distance px	48	10929.4	0.670719	815.849	13.3963	127.396
	SD527_con_02m_a3_m67_001	SD527_con_02m_a3_m67_001.xlsx_RoiSetAuto-61.zip Distance px	4	8861.74	0.15225	815.849	10.862	127.396
	SD527_con_02m_a3_m67_001	SD527_con_02m_a3_m67_001.xlsx_RoiSetAuto-63.zip Distance px	56	17089.2	1.084	815.849	20.9465	127.396
	SD527_con_02m_a3_m67_001	SD527_con_02m_a3_m67_001.xlsx_RoiSetAuto-64.zip Distance px	22	11295.2	0.646578	815.849	13.8447	127.396
	SD527_con_02m_a3_m67_001	SD527_con_02m_a3_m67_001.xlsx_RoiSetAuto-65.zip Distance px	18	10558.2	0.530047	815.849	12.9413	127.396
	SD527_con_02m_a3_m67_001	SD527_con_02m_a3_m67_001.xlsx_RoiSetAuto-67.zip Distance px	26	10751.7	0.452447	815.849	13.1785	127.396
	SD527_con_02m_a3_m67_001	SD527_con_02m_a3_m67_001.xlsx_RoiSetAuto-68.zip Distance px	5	10114.6	0.372419	815.849	12.3976	127.396
	SD527_con_02m_a3_m67_001	SD527_con_02m_a3_m67_001.xlsx_RoiSetAuto-69.zip Distance px	43	10331.9	0.784783	815.849	12.6639	127.396
	SD527_con_02m_a3_m67_001	SD527_con_02m_a3_m67_001.xlsx_RoiSetAuto-71.zip Distance px	7	9255.55	0.42919	815.849	11.3447	127.396
	SD527_con_02m_a3_m67_001	SD527_con_02m_a3_m67_001.xlsx_RoiSetAuto-73.zip Distance px	4	8624.98	0.385756	815.849	10.5718	127.396
	SD527_con_02m_a3_m67_001	SD527_con_02m_a3_m67_001.xlsx_RoiSetAuto-75.zip Distance px	5	9369.71	0.391461	815.849	11.4846	127.396
	SD527_con_02m_a3_m67_001	SD527_con_02m_a3_m67_001.xlsx_RoiSetAuto-77.zip Distance px	5	9719.95	0.248505	815.849	11.9139	127.396
	SD527_con_02m_a3_m67_001	SD527_con_02m_a3_m67_001.xlsx_RoiSetAuto-78.zip Distance px	21	10216.4	0.809574	815.849	12.5224	127.396
	SD527_con_02m_a3_m67_001	SD527_con_02m_a3_m67_001.xlsx_RoiSetAuto-79.zip Distance px	5	8376.93	0.465954	815.849	10.2677	127.396
	SD527_con_02m_a3_m67_001	SD527_con_02m_a3_m67_001.xlsx_RoiSetAuto-80.zip Distance px	8	9202.84	0.456928	815.849	11.2801	127.396
	SD527_con_02m_a3_m67_001	SD527_con_02m_a3_m67_001.xlsx_RoiSetAuto-83.zip Distance px	26	10765.2	0.630242	815.849	13.1951	127.396
	SD527_con_02m_a3_m67_001	SD527_con_02m_a3_m67_001.xlsx_RoiSetAuto-84.zip Distance px	11	9897.01	0.66569	815.849	12.1309	127.396
	SD527_con_02m_a3_m67_001	SD527_con_02m_a3_m67_001.xlsx_RoiSetAuto-85.zip Distance px	4	10031	0.159186	815.849	12.2952	127.396
	SD527_con_02m_a3_m67_001	SD527_con_02m_a3_m67_001.xlsx_RoiSetAuto-86.zip Distance px	9	8167.57	0.48126	815.849	10.0111	127.396
	SD527_con_02m_a3_m67_001	SD527_con_02m_a3_m67_001.xlsx_RoiSetAuto-88.zip Distance px	4	10838.7	0.380394	815.849	13.2852	127.396
	SD527_con_02m_a3_m67_001	SD527_con_02m_a3_m67_001.xlsx_RoiSetAuto-89.zip Distance px	19	9321.74	0.569614	815.849	11.4258	127.396
	SD527_con_02m_a3_m67_001	SD527_con_02m_a3_m67_001.xlsx_RoiSetAuto-90.zip Distance px	50	10066.9	0.666369	815.849	12.3392	127.396
	SD527_con_02m_a3_m67_001	SD527_con_02m_a3_m67_001.xlsx_RoiSetAuto-91.zip Distance px	19	8946.85	0.45157	815.849	10.9663	127.396
	SD527_con_02m_a3_m67_001	SD527_con_02m_a3_m67_001.xlsx_RoiSetAuto-95.zip Distance px	7	10056.7	0.411913	815.849	12.3266	127.396
	SD527_con_02m_a3_m67_001	SD527_con_02m_a3_m67_001.xlsx_RoiSetAuto-99.zip Distance px	6	8057.67	0.25192	815.849	9.87642	127.396
	SD527_con_02m_a3_m67_002	SD527_con_02m_a3_m67_002.xlsx_RoiSetAuto-1.zip Distance px	7	8823.22	0.361503	722.833	12.2064	92.6578
	SD527_con_02m_a3_m67_002	SD527_con_02m_a3_m67_002.xlsx_RoiSetAuto-10.zip Distance px	32	11263.8	0.898716	722.833	15.5828	92.6578
	SD527_con_02m_a3_m67_002	SD527_con_02m_a3_m67_002.xlsx_RoiSetAuto-100.zip Distance px	15	7016.87	0.2673	722.833	9.70745	92.6578
	SD527_con_02m_a3_m67_002	SD527_con_02m_a3_m67_002.xlsx_RoiSetAuto-101.zip Distance px	7	6858.35	0.368406	722.833	9.48815	92.6578
	SD527_con_02m_a3_m67_002	SD527_con_02m_a3_m67_002.xlsx_RoiSetAuto-102.zip Distance px	6	8057.92	0.291226	722.833	11.1477	92.6578
	SD527_con_02m_a3_m67_002	SD527_con_02m_a3_m67_002.xlsx_RoiSetAuto-103.zip Distance px	4	6815.64	0.387749	722.833	9.42905	92.6578
	SD527_con_02m_a3_m67_002	SD527_con_02m_a3_m67_002.xlsx_RoiSetAuto-104.zip Distance px	6	8586.41	0.513171	722.833	11.8788	92.6578
	SD527_con_02m_a3_m67_002	SD527_con_02m_a3_m67_002.xlsx_RoiSetAuto-105.zip Distance px	8	10033.8	0.530013	722.833	13.8812	92.6578
	SD527_con_02m_a3_m67_002	SD527_con_02m_a3_m67_002.xlsx_RoiSetAuto-106.zip Distance px	5	9091.63	0.395144	722.833	12.5778	92.6578
	SD527_con_02m_a3_m67_002	SD527_con_02m_a3_m67_002.xlsx_RoiSetAuto-107.zip Distance px	5	6744.11	0.294853	722.833	9.3301	92.6578
	SD527_con_02m_a3_m67_002	SD527_con_02m_a3_m67_002.xlsx_RoiSetAuto-108.zip Distance px	10	11075.1	0.145711	722.833	15.3218	92.6578
	SD527_con_02m_a3_m67_002	SD527_con_02m_a3_m67_002.xlsx_RoiSetAuto-11.zip Distance px	17	9219.44	0.691186	722.833	12.7546	92.6578
	SD527_con_02m_a3_m67_002	SD527_con_02m_a3_m67_002.xlsx_RoiSetAuto-110.zip Distance px	15	7896.47	0.227058	722.833	10.9243	92.6578
	SD527_con_02m_a3_m67_002	SD527_con_02m_a3_m67_002.xlsx_RoiSetAuto-111.zip Distance px	4	7523.09	0.182559	722.833	10.4078	92.6578
	SD527_con_02m_a3_m67_002	SD527_con_02m_a3_m67_002.xlsx_RoiSetAuto-114.zip Distance px	9	6545.48	0.322609	722.833	9.05531	92.6578
	SD527_con_02m_a3_m67_002	SD527_con_02m_a3_m67_002.xlsx_RoiSetAuto-115.zip Distance px	4	7297.77	0.196436	722.833	10.0961	92.6578
	SD527_con_02m_a3_m67_002	SD527_con_02m_a3_m67_002.xlsx_RoiSetAuto-117.zip Distance px	4	7551.73	0.433545	722.833	10.4474	92.6578
	SD527_con_02m_a3_m67_002	SD527_con_02m_a3_m67_002.xlsx_RoiSetAuto-13.zip Distance px	4	7725.59	0.302142	722.833	10.6879	92.6578
	SD527_con_02m_a3_m67_002	SD527_con_02m_a3_m67_002.xlsx_RoiSetAuto-14.zip Distance px	17	10342.1	0.582239	722.833	14.3077	92.6578
	SD527_con_02m_a3_m67_002	SD527_con_02m_a3_m67_002.xlsx_RoiSetAuto-15.zip Distance px	64	11411.3	0.654237	722.833	15.7869	92.6578
	SD527_con_02m_a3_m67_002	SD527_con_02m_a3_m67_002.xlsx_RoiSetAuto-16.zip Distance px	8	11096.7	0.702197	722.833	15.3517	92.6578
	SD527_con_02m_a3_m67_002	SD527_con_02m_a3_m67_002.xlsx_RoiSetAuto-17.zip Distance px	24	12054.5	0.919076	722.833	16.6767	92.6578
	SD527_con_02m_a3_m67_002	SD527_con_02m_a3_m67_002.xlsx_RoiSetAuto-19.zip Distance px	21	9380.27	0.712456	722.833	12.9771	92.6578
	SD527_con_02m_a3_m67_002	SD527_con_02m_a3_m67_002.xlsx_RoiSetAuto-2.zip Distance px	39	20285.6	1.13586	722.833	28.064	92.6578
	SD527_con_02m_a3_m67_002	SD527_con_02m_a3_m67_002.xlsx_RoiSetAuto-20.zip Distance px	5	7305.48	0.30139	722.833	10.1067	92.6578
	SD527_con_02m_a3_m67_002	SD527_con_02m_a3_m67_002.xlsx_RoiSetAuto-22.zip Distance px	38	10057.1	0.799731	722.833	13.9134	92.6578
	SD527_con_02m_a3_m67_002	SD527_con_02m_a3_m67_002.xlsx_RoiSetAuto-24.zip Distance px	29	13157.7	0.887703	722.833	18.2029	92.6578
	SD527_con_02m_a3_m67_002	SD527_con_02m_a3_m67_002.xlsx_RoiSetAuto-25.zip Distance px	5	9675.95	0.28476	722.833	13.3861	92.6578
	SD527_con_02m_a3_m67_002	SD527_con_02m_a3_m67_002.xlsx_RoiSetAuto-26.zip Distance px	34	9511.37	0.880934	722.833	13.1585	92.6578
	SD527_con_02m_a3_m67_002	SD527_con_02m_a3_m67_002.xlsx_RoiSetAuto-27.zip Distance px	76	13723.5	0.888349	722.833	18.9857	92.6578
	SD527_con_02m_a3_m67_002	SD527_con_02m_a3_m67_002.xlsx_RoiSetAuto-28.zip Distance px	24	12207.7	0.541369	722.833	16.8887	92.6578
	SD527_con_02m_a3_m67_002	SD527_con_02m_a3_m67_002.xlsx_RoiSetAuto-29.zip Distance px	17	10788.3	0.383823	722.833	14.925	92.6578
	SD527_con_02m_a3_m67_002	SD527_con_02m_a3_m67_002.xlsx_RoiSetAuto-3.zip Distance px	5	8086.4	0.189868	722.833	11.1871	92.6578
	SD527_con_02m_a3_m67_002	SD527_con_02m_a3_m67_002.xlsx_RoiSetAuto-30.zip Distance px	22	8190.2	0.63378	722.833	11.3307	92.6578
	SD527_con_02m_a3_m67_002	SD527_con_02m_a3_m67_002.xlsx_RoiSetAuto-31.zip Distance px	5	8732.42	0.406989	722.833	12.0808	92.6578
	SD527_con_02m_a3_m67_002	SD527_con_02m_a3_m67_002.xlsx_RoiSetAuto-32.zip Distance px	116	13878	1.4449	722.833	19.1994	92.6578
	SD527_con_02m_a3_m67_002	SD527_con_02m_a3_m67_002.xlsx_RoiSetAuto-34.zip Distance px	56	9643.22	0.68299	722.833	13.3409	92.6578
	SD527_con_02m_a3_m67_002	SD527_con_02m_a3_m67_002.xlsx_RoiSetAuto-36.zip Distance px	49	11987.3	1.14109	722.833	16.5837	92.6578
	SD527_con_02m_a3_m67_002	SD527_con_02m_a3_m67_002.xlsx_RoiSetAuto-39.zip Distance px	25	10417	1.00721	722.833	14.4113	92.6578
	SD527_con_02m_a3_m67_002	SD527_con_02m_a3_m67_002.xlsx_RoiSetAuto-4.zip Distance px	54	21257.8	1.07197	722.833	29.409	92.6578
	SD527_con_02m_a3_m67_002	SD527_con_02m_a3_m67_002.xlsx_RoiSetAuto-41.zip Distance px	8	8406.57	0.176421	722.833	11.63	92.6578
	SD527_con_02m_a3_m67_002	SD527_con_02m_a3_m67_002.xlsx_RoiSetAuto-42.zip Distance px	13	7777.54	0.430442	722.833	10.7598	92.6578
	SD527_con_02m_a3_m67_002	SD527_con_02m_a3_m67_002.xlsx_RoiSetAuto-44.zip Distance px	11	7510.31	0.519306	722.833	10.3901	92.6578
	SD527_con_02m_a3_m67_002	SD527_con_02m_a3_m67_002.xlsx_RoiSetAuto-45.zip Distance px	47	12481	0.952591	722.833	17.2668	92.6578
	SD527_con_02m_a3_m67_002	SD527_con_02m_a3_m67_002.xlsx_RoiSetAuto-46.zip Distance px	5	7493.03	0.388798	722.833	10.3662	92.6578
	SD527_con_02m_a3_m67_002	SD527_con_02m_a3_m67_002.xlsx_RoiSetAuto-48.zip Distance px	40	10867.6	0.781629	722.833	15.0347	92.6578
	SD527_con_02m_a3_m67_002	SD527_con_02m_a3_m67_002.xlsx_RoiSetAuto-49.zip Distance px	41	12756.7	0.826489	722.833	17.6482	92.6578
	SD527_con_02m_a3_m67_002	SD527_con_02m_a3_m67_002.xlsx_RoiSetAuto-5.zip Distance px	5	9308.17	0.218921	722.833	12.8773	92.6578
	SD527_con_02m_a3_m67_002	SD527_con_02m_a3_m67_002.xlsx_RoiSetAuto-50.zip Distance px	5	7955.37	0.391787	722.833	11.0058	92.6578
	SD527_con_02m_a3_m67_002	SD527_con_02m_a3_m67_002.xlsx_RoiSetAuto-51.zip Distance px	28	11242.4	0.691255	722.833	15.5532	92.6578
	SD527_con_02m_a3_m67_002	SD527_con_02m_a3_m67_002.xlsx_RoiSetAuto-52.zip Distance px	4	7569.36	0.214614	722.833	10.4718	92.6578
	SD527_con_02m_a3_m67_002	SD527_con_02m_a3_m67_002.xlsx_RoiSetAuto-54.zip Distance px	4	7264.03	0.275294	722.833	10.0494	92.6578
	SD527_con_02m_a3_m67_002	SD527_con_02m_a3_m67_002.xlsx_RoiSetAuto-55.zip Distance px	12	7391.73	0.267014	722.833	10.226	92.6578
	SD527_con_02m_a3_m67_002	SD527_con_02m_a3_m67_002.xlsx_RoiSetAuto-56.zip Distance px	33	13420.6	1.0103	722.833	18.5666	92.6578
	SD527_con_02m_a3_m67_002	SD527_con_02m_a3_m67_002.xlsx_RoiSetAuto-57.zip Distance px	15	7856.32	0.586217	722.833	10.8688	92.6578
	SD527_con_02m_a3_m67_002	SD527_con_02m_a3_m67_002.xlsx_RoiSetAuto-59.zip Distance px	8	8054.15	0.372588	722.833	11.1425	92.6578
	SD527_con_02m_a3_m67_002	SD527_con_02m_a3_m67_002.xlsx_RoiSetAuto-6.zip Distance px	4	8653.18	0.436904	722.833	11.9712	92.6578
	SD527_con_02m_a3_m67_002	SD527_con_02m_a3_m67_002.xlsx_RoiSetAuto-61.zip Distance px	9	8062.26	0.24861	722.833	11.1537	92.6578
	SD527_con_02m_a3_m67_002	SD527_con_02m_a3_m67_002.xlsx_RoiSetAuto-62.zip Distance px	8	8428.17	0.295233	722.833	11.6599	92.6578
	SD527_con_02m_a3_m67_002	SD527_con_02m_a3_m67_002.xlsx_RoiSetAuto-63.zip Distance px	7	12411.9	0.809092	722.833	17.1712	92.6578
	SD527_con_02m_a3_m67_002	SD527_con_02m_a3_m67_002.xlsx_RoiSetAuto-64.zip Distance px	5	7418.95	0.236715	722.833	10.2637	92.6578
	SD527_con_02m_a3_m67_002	SD527_con_02m_a3_m67_002.xlsx_RoiSetAuto-65.zip Distance px	26	11029.3	0.727745	722.833	15.2584	92.6578
	SD527_con_02m_a3_m67_002	SD527_con_02m_a3_m67_002.xlsx_RoiSetAuto-66.zip Distance px	4	6993.61	0.143406	722.833	9.67527	92.6578
	SD527_con_02m_a3_m67_002	SD527_con_02m_a3_m67_002.xlsx_RoiSetAuto-7.zip Distance px	27	12968.2	0.669349	722.833	17.9407	92.6578
	SD527_con_02m_a3_m67_002	SD527_con_02m_a3_m67_002.xlsx_RoiSetAuto-71.zip Distance px	7	8982.73	0.309622	722.833	12.4271	92.6578
	SD527_con_02m_a3_m67_002	SD527_con_02m_a3_m67_002.xlsx_RoiSetAuto-72.zip Distance px	7	13896.8	0.347072	722.833	19.2255	92.6578
	SD527_con_02m_a3_m67_002	SD527_con_02m_a3_m67_002.xlsx_RoiSetAuto-74.zip Distance px	4	9095.09	0.22112	722.833	12.5826	92.6578
	SD527_con_02m_a3_m67_002	SD527_con_02m_a3_m67_002.xlsx_RoiSetAuto-75.zip Distance px	10	7932.03	0.572259	722.833	10.9735	92.6578
	SD527_con_02m_a3_m67_002	SD527_con_02m_a3_m67_002.xlsx_RoiSetAuto-76.zip Distance px	16	9208.01	0.418653	722.833	12.7388	92.6578
	SD527_con_02m_a3_m67_002	SD527_con_02m_a3_m67_002.xlsx_RoiSetAuto-77.zip Distance px	15	9454.57	0.569291	722.833	13.0799	92.6578
	SD527_con_02m_a3_m67_002	SD527_con_02m_a3_m67_002.xlsx_RoiSetAuto-78.zip Distance px	6	7240.73	0.3277	722.833	10.0171	92.6578
	SD527_con_02m_a3_m67_002	SD527_con_02m_a3_m67_002.xlsx_RoiSetAuto-79.zip Distance px	14	7245.27	0.38333	722.833	10.0234	92.6578
	SD527_con_02m_a3_m67_002	SD527_con_02m_a3_m67_002.xlsx_RoiSetAuto-80.zip Distance px	5	7647.09	0.190652	722.833	10.5793	92.6578
	SD527_con_02m_a3_m67_002	SD527_con_02m_a3_m67_002.xlsx_RoiSetAuto-83.zip Distance px	44	10136.8	0.864527	722.833	14.0237	92.6578
	SD527_con_02m_a3_m67_002	SD527_con_02m_a3_m67_002.xlsx_RoiSetAuto-84.zip Distance px	7	7418.71	0.361802	722.833	10.2634	92.6578
	SD527_con_02m_a3_m67_002	SD527_con_02m_a3_m67_002.xlsx_RoiSetAuto-86.zip Distance px	4	8535.69	0.774852	722.833	11.8087	92.6578
	SD527_con_02m_a3_m67_002	SD527_con_02m_a3_m67_002.xlsx_RoiSetAuto-88.zip Distance px	15	8059.75	0.494051	722.833	11.1502	92.6578
	SD527_con_02m_a3_m67_002	SD527_con_02m_a3_m67_002.xlsx_RoiSetAuto-89.zip Distance px	17	9238.35	0.712654	722.833	12.7807	92.6578
	SD527_con_02m_a3_m67_002	SD527_con_02m_a3_m67_002.xlsx_RoiSetAuto-9.zip Distance px	10	9111.5	0.289663	722.833	12.6053	92.6578
	SD527_con_02m_a3_m67_002	SD527_con_02m_a3_m67_002.xlsx_RoiSetAuto-93.zip Distance px	8	7863.65	0.349585	722.833	10.8789	92.6578
	SD527_con_02m_a3_m67_002	SD527_con_02m_a3_m67_002.xlsx_RoiSetAuto-95.zip Distance px	37	9998.34	1.04571	722.833	13.8322	92.6578
	SD527_con_02m_a3_m67_002	SD527_con_02m_a3_m67_002.xlsx_RoiSetAuto-96.zip Distance px	17	11315.2	0.515548	722.833	15.6539	92.6578
	SD527_con_02m_a3_m67_002	SD527_con_02m_a3_m67_002.xlsx_RoiSetAuto-97.zip Distance px	4	7349.34	0.0769284	722.833	10.1674	92.6578
	SD527_con_02m_a3_m67_002	SD527_con_02m_a3_m67_002.xlsx_RoiSetAuto-98.zip Distance px	36	9644.05	0.849604	722.833	13.342	92.6578
	SD527_con_02m_a3_m67_002	SD527_con_02m_a3_m67_002.xlsx_RoiSetAuto-99.zip Distance px	15	7630.57	0.516805	722.833	10.5565	92.6578
	SD527_con_03f_a3_m67_002	SD527_con_03f_a3_m67_002.xlsx_RoiSetAuto-10.zip Distance px	41	13893.7	0.638736	894.895	15.5255	158.596
	SD527_con_03f_a3_m67_002	SD527_con_03f_a3_m67_002.xlsx_RoiSetAuto-100.zip Distance px	4	10041.6	0.187056	894.895	11.221	158.596
	SD527_con_03f_a3_m67_002	SD527_con_03f_a3_m67_002.xlsx_RoiSetAuto-101.zip Distance px	17	20261.5	0.805213	894.895	22.6411	158.596
	SD527_con_03f_a3_m67_002	SD527_con_03f_a3_m67_002.xlsx_RoiSetAuto-102.zip Distance px	13	10385.8	0.552486	894.895	11.6056	158.596
	SD527_con_03f_a3_m67_002	SD527_con_03f_a3_m67_002.xlsx_RoiSetAuto-104.zip Distance px	5	9547.3	0.105364	894.895	10.6686	158.596
	SD527_con_03f_a3_m67_002	SD527_con_03f_a3_m67_002.xlsx_RoiSetAuto-105.zip Distance px	6	12069.4	0.268428	894.895	13.487	158.596
	SD527_con_03f_a3_m67_002	SD527_con_03f_a3_m67_002.xlsx_RoiSetAuto-106.zip Distance px	4	9710.87	0.262632	894.895	10.8514	158.596
	SD527_con_03f_a3_m67_002	SD527_con_03f_a3_m67_002.xlsx_RoiSetAuto-11.zip Distance px	16	11659.1	0.41244	894.895	13.0284	158.596
	SD527_con_03f_a3_m67_002	SD527_con_03f_a3_m67_002.xlsx_RoiSetAuto-13.zip Distance px	36	15235.4	1.32372	894.895	17.0248	158.596
	SD527_con_03f_a3_m67_002	SD527_con_03f_a3_m67_002.xlsx_RoiSetAuto-14.zip Distance px	5	10134.3	0.152249	894.895	11.3245	158.596
	SD527_con_03f_a3_m67_002	SD527_con_03f_a3_m67_002.xlsx_RoiSetAuto-15.zip Distance px	6	10045.4	0.111867	894.895	11.2253	158.596
	SD527_con_03f_a3_m67_002	SD527_con_03f_a3_m67_002.xlsx_RoiSetAuto-16.zip Distance px	4	11305.4	0.283991	894.895	12.6332	158.596
	SD527_con_03f_a3_m67_002	SD527_con_03f_a3_m67_002.xlsx_RoiSetAuto-18.zip Distance px	4	11156.9	0.315994	894.895	12.4673	158.596
	SD527_con_03f_a3_m67_002	SD527_con_03f_a3_m67_002.xlsx_RoiSetAuto-19.zip Distance px	36	16428.3	0.897021	894.895	18.3578	158.596
	SD527_con_03f_a3_m67_002	SD527_con_03f_a3_m67_002.xlsx_RoiSetAuto-2.zip Distance px	8	11264.8	0.262249	894.895	12.5878	158.596
	SD527_con_03f_a3_m67_002	SD527_con_03f_a3_m67_002.xlsx_RoiSetAuto-20.zip Distance px	24	11708.1	0.588007	894.895	13.0833	158.596
	SD527_con_03f_a3_m67_002	SD527_con_03f_a3_m67_002.xlsx_RoiSetAuto-21.zip Distance px	51	13827.1	0.730977	894.895	15.4511	158.596
	SD527_con_03f_a3_m67_002	SD527_con_03f_a3_m67_002.xlsx_RoiSetAuto-22.zip Distance px	35	13852.4	0.899877	894.895	15.4794	158.596
	SD527_con_03f_a3_m67_002	SD527_con_03f_a3_m67_002.xlsx_RoiSetAuto-23.zip Distance px	12	9789.73	0.36506	894.895	10.9395	158.596
	SD527_con_03f_a3_m67_002	SD527_con_03f_a3_m67_002.xlsx_RoiSetAuto-24.zip Distance px	13	14567.6	0.468495	894.895	16.2786	158.596
	SD527_con_03f_a3_m67_002	SD527_con_03f_a3_m67_002.xlsx_RoiSetAuto-25.zip Distance px	19	13434.7	0.818551	894.895	15.0126	158.596
	SD527_con_03f_a3_m67_002	SD527_con_03f_a3_m67_002.xlsx_RoiSetAuto-26.zip Distance px	32	12764	0.884603	894.895	14.2631	158.596
	SD527_con_03f_a3_m67_002	SD527_con_03f_a3_m67_002.xlsx_RoiSetAuto-27.zip Distance px	13	12337.1	0.565309	894.895	13.786	158.596
	SD527_con_03f_a3_m67_002	SD527_con_03f_a3_m67_002.xlsx_RoiSetAuto-28.zip Distance px	9	16087.3	0.708174	894.895	17.9768	158.596
	SD527_con_03f_a3_m67_002	SD527_con_03f_a3_m67_002.xlsx_RoiSetAuto-29.zip Distance px	15	11666.6	0.469102	894.895	13.0369	158.596
	SD527_con_03f_a3_m67_002	SD527_con_03f_a3_m67_002.xlsx_RoiSetAuto-3.zip Distance px	5	14226.1	0.462449	894.895	15.8969	158.596
	SD527_con_03f_a3_m67_002	SD527_con_03f_a3_m67_002.xlsx_RoiSetAuto-30.zip Distance px	16	12843.5	0.506609	894.895	14.352	158.596
	SD527_con_03f_a3_m67_002	SD527_con_03f_a3_m67_002.xlsx_RoiSetAuto-31.zip Distance px	7	11422.5	0.292537	894.895	12.764	158.596
	SD527_con_03f_a3_m67_002	SD527_con_03f_a3_m67_002.xlsx_RoiSetAuto-32.zip Distance px	7	8355.11	0.4667	894.895	9.33641	158.596
	SD527_con_03f_a3_m67_002	SD527_con_03f_a3_m67_002.xlsx_RoiSetAuto-33.zip Distance px	5	10253.4	0.126953	894.895	11.4577	158.596
	SD527_con_03f_a3_m67_002	SD527_con_03f_a3_m67_002.xlsx_RoiSetAuto-34.zip Distance px	11	9987.25	0.460172	894.895	11.1602	158.596
	SD527_con_03f_a3_m67_002	SD527_con_03f_a3_m67_002.xlsx_RoiSetAuto-35.zip Distance px	24	10862.4	0.548474	894.895	12.1382	158.596
	SD527_con_03f_a3_m67_002	SD527_con_03f_a3_m67_002.xlsx_RoiSetAuto-36.zip Distance px	6	9709.22	0.209176	894.895	10.8496	158.596
	SD527_con_03f_a3_m67_002	SD527_con_03f_a3_m67_002.xlsx_RoiSetAuto-37.zip Distance px	7	10888.4	0.18883	894.895	12.1673	158.596
	SD527_con_03f_a3_m67_002	SD527_con_03f_a3_m67_002.xlsx_RoiSetAuto-38.zip Distance px	21	13060.8	1.02302	894.895	14.5948	158.596
	SD527_con_03f_a3_m67_002	SD527_con_03f_a3_m67_002.xlsx_RoiSetAuto-39.zip Distance px	7	10261.3	0.324571	894.895	11.4665	158.596
	SD527_con_03f_a3_m67_002	SD527_con_03f_a3_m67_002.xlsx_RoiSetAuto-4.zip Distance px	38	14301.9	0.779936	894.895	15.9816	158.596
	SD527_con_03f_a3_m67_002	SD527_con_03f_a3_m67_002.xlsx_RoiSetAuto-40.zip Distance px	19	12127.4	0.718174	894.895	13.5517	158.596
	SD527_con_03f_a3_m67_002	SD527_con_03f_a3_m67_002.xlsx_RoiSetAuto-41.zip Distance px	18	11653.9	0.759528	894.895	13.0227	158.596
	SD527_con_03f_a3_m67_002	SD527_con_03f_a3_m67_002.xlsx_RoiSetAuto-42.zip Distance px	5	10866.3	0.329641	894.895	12.1425	158.596
	SD527_con_03f_a3_m67_002	SD527_con_03f_a3_m67_002.xlsx_RoiSetAuto-43.zip Distance px	5	11244.5	0.488382	894.895	12.5652	158.596
	SD527_con_03f_a3_m67_002	SD527_con_03f_a3_m67_002.xlsx_RoiSetAuto-44.zip Distance px	8	11566	0.50933	894.895	12.9244	158.596
	SD527_con_03f_a3_m67_002	SD527_con_03f_a3_m67_002.xlsx_RoiSetAuto-45.zip Distance px	40	22452.8	1.96544	894.895	25.0899	158.596
	SD527_con_03f_a3_m67_002	SD527_con_03f_a3_m67_002.xlsx_RoiSetAuto-46.zip Distance px	10	12154.7	0.582667	894.895	13.5822	158.596
	SD527_con_03f_a3_m67_002	SD527_con_03f_a3_m67_002.xlsx_RoiSetAuto-47.zip Distance px	9	9830.54	0.429576	894.895	10.9851	158.596
	SD527_con_03f_a3_m67_002	SD527_con_03f_a3_m67_002.xlsx_RoiSetAuto-48.zip Distance px	5	10867	0.180828	894.895	12.1433	158.596
	SD527_con_03f_a3_m67_002	SD527_con_03f_a3_m67_002.xlsx_RoiSetAuto-49.zip Distance px	120	14377.6	0.651162	894.895	16.0662	158.596
	SD527_con_03f_a3_m67_002	SD527_con_03f_a3_m67_002.xlsx_RoiSetAuto-5.zip Distance px	8	11418.2	0.475823	894.895	12.7592	158.596
	SD527_con_03f_a3_m67_002	SD527_con_03f_a3_m67_002.xlsx_RoiSetAuto-50.zip Distance px	25	14858.2	0.691419	894.895	16.6033	158.596
	SD527_con_03f_a3_m67_002	SD527_con_03f_a3_m67_002.xlsx_RoiSetAuto-51.zip Distance px	8	13318	0.410667	894.895	14.8822	158.596
	SD527_con_03f_a3_m67_002	SD527_con_03f_a3_m67_002.xlsx_RoiSetAuto-52.zip Distance px	7	14848.9	0.450165	894.895	16.5929	158.596
	SD527_con_03f_a3_m67_002	SD527_con_03f_a3_m67_002.xlsx_RoiSetAuto-53.zip Distance px	5	9817.86	0.304681	894.895	10.971	158.596
	SD527_con_03f_a3_m67_002	SD527_con_03f_a3_m67_002.xlsx_RoiSetAuto-54.zip Distance px	4	11317.9	0.302414	894.895	12.6472	158.596
	SD527_con_03f_a3_m67_002	SD527_con_03f_a3_m67_002.xlsx_RoiSetAuto-55.zip Distance px	8	13031.3	0.736838	894.895	14.5618	158.596
	SD527_con_03f_a3_m67_002	SD527_con_03f_a3_m67_002.xlsx_RoiSetAuto-56.zip Distance px	5	10965.7	0.372501	894.895	12.2536	158.596
	SD527_con_03f_a3_m67_002	SD527_con_03f_a3_m67_002.xlsx_RoiSetAuto-57.zip Distance px	24	13228.7	0.633037	894.895	14.7824	158.596
	SD527_con_03f_a3_m67_002	SD527_con_03f_a3_m67_002.xlsx_RoiSetAuto-59.zip Distance px	10	10754.4	0.494442	894.895	12.0175	158.596
	SD527_con_03f_a3_m67_002	SD527_con_03f_a3_m67_002.xlsx_RoiSetAuto-6.zip Distance px	4	10708.2	0.16966	894.895	11.9658	158.596
	SD527_con_03f_a3_m67_002	SD527_con_03f_a3_m67_002.xlsx_RoiSetAuto-60.zip Distance px	6	9538.02	0.393912	894.895	10.6583	158.596
	SD527_con_03f_a3_m67_002	SD527_con_03f_a3_m67_002.xlsx_RoiSetAuto-61.zip Distance px	25	12909.7	0.885769	894.895	14.4259	158.596
	SD527_con_03f_a3_m67_002	SD527_con_03f_a3_m67_002.xlsx_RoiSetAuto-62.zip Distance px	55	11638.2	0.654706	894.895	13.0051	158.596
	SD527_con_03f_a3_m67_002	SD527_con_03f_a3_m67_002.xlsx_RoiSetAuto-63.zip Distance px	4	10291.4	0.245502	894.895	11.5001	158.596
	SD527_con_03f_a3_m67_002	SD527_con_03f_a3_m67_002.xlsx_RoiSetAuto-64.zip Distance px	29	15934.1	0.869028	894.895	17.8056	158.596
	SD527_con_03f_a3_m67_002	SD527_con_03f_a3_m67_002.xlsx_RoiSetAuto-65.zip Distance px	29	12121	0.744727	894.895	13.5446	158.596
	SD527_con_03f_a3_m67_002	SD527_con_03f_a3_m67_002.xlsx_RoiSetAuto-66.zip Distance px	33	12198.5	0.576608	894.895	13.6312	158.596
	SD527_con_03f_a3_m67_002	SD527_con_03f_a3_m67_002.xlsx_RoiSetAuto-67.zip Distance px	12	10762.5	0.419424	894.895	12.0265	158.596
	SD527_con_03f_a3_m67_002	SD527_con_03f_a3_m67_002.xlsx_RoiSetAuto-68.zip Distance px	11	11167.4	0.462219	894.895	12.479	158.596
	SD527_con_03f_a3_m67_002	SD527_con_03f_a3_m67_002.xlsx_RoiSetAuto-69.zip Distance px	15	10993.4	0.788722	894.895	12.2846	158.596
	SD527_con_03f_a3_m67_002	SD527_con_03f_a3_m67_002.xlsx_RoiSetAuto-7.zip Distance px	90	12510.1	0.598911	894.895	13.9794	158.596
	SD527_con_03f_a3_m67_002	SD527_con_03f_a3_m67_002.xlsx_RoiSetAuto-70.zip Distance px	20	12064.7	0.582452	894.895	13.4817	158.596
	SD527_con_03f_a3_m67_002	SD527_con_03f_a3_m67_002.xlsx_RoiSetAuto-71.zip Distance px	27	16850.7	0.884501	894.895	18.8298	158.596
	SD527_con_03f_a3_m67_002	SD527_con_03f_a3_m67_002.xlsx_RoiSetAuto-73.zip Distance px	6	11097.5	0.424651	894.895	12.4009	158.596
	SD527_con_03f_a3_m67_002	SD527_con_03f_a3_m67_002.xlsx_RoiSetAuto-74.zip Distance px	20	12194.2	0.610834	894.895	13.6264	158.596
	SD527_con_03f_a3_m67_002	SD527_con_03f_a3_m67_002.xlsx_RoiSetAuto-75.zip Distance px	14	11506.5	0.672813	894.895	12.8579	158.596
	SD527_con_03f_a3_m67_002	SD527_con_03f_a3_m67_002.xlsx_RoiSetAuto-76.zip Distance px	16	14209.8	0.733667	894.895	15.8787	158.596
	SD527_con_03f_a3_m67_002	SD527_con_03f_a3_m67_002.xlsx_RoiSetAuto-77.zip Distance px	7	10902.3	0.170711	894.895	12.1827	158.596
	SD527_con_03f_a3_m67_002	SD527_con_03f_a3_m67_002.xlsx_RoiSetAuto-78.zip Distance px	30	12270.3	0.620313	894.895	13.7114	158.596
	SD527_con_03f_a3_m67_002	SD527_con_03f_a3_m67_002.xlsx_RoiSetAuto-79.zip Distance px	4	14406.2	0.817857	894.895	16.0982	158.596
	SD527_con_03f_a3_m67_002	SD527_con_03f_a3_m67_002.xlsx_RoiSetAuto-8.zip Distance px	6	19104.7	0.616321	894.895	21.3485	158.596
	SD527_con_03f_a3_m67_002	SD527_con_03f_a3_m67_002.xlsx_RoiSetAuto-82.zip Distance px	9	12161.7	0.386088	894.895	13.5901	158.596
	SD527_con_03f_a3_m67_002	SD527_con_03f_a3_m67_002.xlsx_RoiSetAuto-83.zip Distance px	7	11934.7	0.439572	894.895	13.3364	158.596
	SD527_con_03f_a3_m67_002	SD527_con_03f_a3_m67_002.xlsx_RoiSetAuto-84.zip Distance px	44	19072.8	0.880883	894.895	21.3129	158.596
	SD527_con_03f_a3_m67_002	SD527_con_03f_a3_m67_002.xlsx_RoiSetAuto-85.zip Distance px	4	10859.8	0.202771	894.895	12.1352	158.596
	SD527_con_03f_a3_m67_002	SD527_con_03f_a3_m67_002.xlsx_RoiSetAuto-86.zip Distance px	8	12802.4	0.51923	894.895	14.306	158.596
	SD527_con_03f_a3_m67_002	SD527_con_03f_a3_m67_002.xlsx_RoiSetAuto-87.zip Distance px	6	10312.1	0.245279	894.895	11.5232	158.596
	SD527_con_03f_a3_m67_002	SD527_con_03f_a3_m67_002.xlsx_RoiSetAuto-89.zip Distance px	5	12830.6	0.281136	894.895	14.3375	158.596
	SD527_con_03f_a3_m67_002	SD527_con_03f_a3_m67_002.xlsx_RoiSetAuto-9.zip Distance px	6	12636.7	0.347291	894.895	14.1209	158.596
	SD527_con_03f_a3_m67_002	SD527_con_03f_a3_m67_002.xlsx_RoiSetAuto-90.zip Distance px	4	10627.3	0.245908	894.895	11.8755	158.596
	SD527_con_03f_a3_m67_002	SD527_con_03f_a3_m67_002.xlsx_RoiSetAuto-91.zip Distance px	6	10314	0.475951	894.895	11.5254	158.596
	SD527_con_03f_a3_m67_002	SD527_con_03f_a3_m67_002.xlsx_RoiSetAuto-92.zip Distance px	17	11907.2	0.637222	894.895	13.3057	158.596
	SD527_con_03f_a3_m67_002	SD527_con_03f_a3_m67_002.xlsx_RoiSetAuto-93.zip Distance px	5	9972.2	0.440487	894.895	11.1434	158.596
	SD527_con_03f_a3_m67_002	SD527_con_03f_a3_m67_002.xlsx_RoiSetAuto-94.zip Distance px	11	10819.2	0.29906	894.895	12.0899	158.596
	SD527_con_03f_a3_m67_002	SD527_con_03f_a3_m67_002.xlsx_RoiSetAuto-95.zip Distance px	7	10356.6	0.168311	894.895	11.573	158.596
	SD527_con_03f_a3_m67_002	SD527_con_03f_a3_m67_002.xlsx_RoiSetAuto-96.zip Distance px	25	13592	0.629257	894.895	15.1883	158.596
	SD527_con_03f_a3_m67_002	SD527_con_03f_a3_m67_002.xlsx_RoiSetAuto-97.zip Distance px	23	12487	0.56454	894.895	13.9536	158.596
	SD527_con_03f_a3_m67_002	SD527_con_03f_a3_m67_002.xlsx_RoiSetAuto-98.zip Distance px	20	12956.3	0.560291	894.895	14.478	158.596
	SD527_con_03f_a3_m67_002	SD527_con_03f_a3_m67_002.xlsx_RoiSetAuto-99.zip Distance px	18	11800.5	0.820804	894.895	13.1865	158.596
	SD527_con_03f_a4_m67_003	SD527_con_03f_a4_m67_003.xlsx_RoiSetAuto-1.zip Distance px	17	10910.6	0.35341	856.725	12.7352	133.102
	SD527_con_03f_a4_m67_003	SD527_con_03f_a4_m67_003.xlsx_RoiSetAuto-10.zip Distance px	4	9564.14	0.468824	856.725	11.1636	133.102
	SD527_con_03f_a4_m67_003	SD527_con_03f_a4_m67_003.xlsx_RoiSetAuto-11.zip Distance px	18	10515.4	0.580843	856.725	12.274	133.102
	SD527_con_03f_a4_m67_003	SD527_con_03f_a4_m67_003.xlsx_RoiSetAuto-12.zip Distance px	4	10136.8	0.156089	856.725	11.8321	133.102
	SD527_con_03f_a4_m67_003	SD527_con_03f_a4_m67_003.xlsx_RoiSetAuto-13.zip Distance px	4	9458.39	0.0693166	856.725	11.0402	133.102
	SD527_con_03f_a4_m67_003	SD527_con_03f_a4_m67_003.xlsx_RoiSetAuto-14.zip Distance px	24	10349.1	0.525917	856.725	12.0798	133.102
	SD527_con_03f_a4_m67_003	SD527_con_03f_a4_m67_003.xlsx_RoiSetAuto-15.zip Distance px	10	9983.51	0.354683	856.725	11.6531	133.102
	SD527_con_03f_a4_m67_003	SD527_con_03f_a4_m67_003.xlsx_RoiSetAuto-17.zip Distance px	4	9855.2	0.196005	856.725	11.5033	133.102
	SD527_con_03f_a4_m67_003	SD527_con_03f_a4_m67_003.xlsx_RoiSetAuto-18.zip Distance px	5	9902.04	0.172924	856.725	11.558	133.102
	SD527_con_03f_a4_m67_003	SD527_con_03f_a4_m67_003.xlsx_RoiSetAuto-19.zip Distance px	8	9348.95	0.53707	856.725	10.9124	133.102
	SD527_con_03f_a4_m67_003	SD527_con_03f_a4_m67_003.xlsx_RoiSetAuto-2.zip Distance px	7	10485.4	0.336815	856.725	12.239	133.102
	SD527_con_03f_a4_m67_003	SD527_con_03f_a4_m67_003.xlsx_RoiSetAuto-21.zip Distance px	34	14264.5	0.813298	856.725	16.65	133.102
	SD527_con_03f_a4_m67_003	SD527_con_03f_a4_m67_003.xlsx_RoiSetAuto-22.zip Distance px	7	10129.4	0.260207	856.725	11.8234	133.102
	SD527_con_03f_a4_m67_003	SD527_con_03f_a4_m67_003.xlsx_RoiSetAuto-24.zip Distance px	16	12022.3	0.380985	856.725	14.0329	133.102
	SD527_con_03f_a4_m67_003	SD527_con_03f_a4_m67_003.xlsx_RoiSetAuto-25.zip Distance px	5	10155	0.145442	856.725	11.8533	133.102
	SD527_con_03f_a4_m67_003	SD527_con_03f_a4_m67_003.xlsx_RoiSetAuto-26.zip Distance px	5	9621.48	0.251909	856.725	11.2305	133.102
	SD527_con_03f_a4_m67_003	SD527_con_03f_a4_m67_003.xlsx_RoiSetAuto-27.zip Distance px	5	9681.79	0.203087	856.725	11.3009	133.102
	SD527_con_03f_a4_m67_003	SD527_con_03f_a4_m67_003.xlsx_RoiSetAuto-28.zip Distance px	4	10039.2	0.317692	856.725	11.7181	133.102
	SD527_con_03f_a4_m67_003	SD527_con_03f_a4_m67_003.xlsx_RoiSetAuto-29.zip Distance px	7	10884.6	0.384528	856.725	12.7049	133.102
	SD527_con_03f_a4_m67_003	SD527_con_03f_a4_m67_003.xlsx_RoiSetAuto-3.zip Distance px	7	10007.5	0.23367	856.725	11.6811	133.102
	SD527_con_03f_a4_m67_003	SD527_con_03f_a4_m67_003.xlsx_RoiSetAuto-30.zip Distance px	22	10794.3	0.519239	856.725	12.5995	133.102
	SD527_con_03f_a4_m67_003	SD527_con_03f_a4_m67_003.xlsx_RoiSetAuto-32.zip Distance px	26	12507.2	0.7142	856.725	14.5989	133.102
	SD527_con_03f_a4_m67_003	SD527_con_03f_a4_m67_003.xlsx_RoiSetAuto-34.zip Distance px	7	10552.6	0.339288	856.725	12.3174	133.102
	SD527_con_03f_a4_m67_003	SD527_con_03f_a4_m67_003.xlsx_RoiSetAuto-35.zip Distance px	4	12451.5	0.233471	856.725	14.5338	133.102
	SD527_con_03f_a4_m67_003	SD527_con_03f_a4_m67_003.xlsx_RoiSetAuto-36.zip Distance px	20	12464.3	0.744865	856.725	14.5488	133.102
	SD527_con_03f_a4_m67_003	SD527_con_03f_a4_m67_003.xlsx_RoiSetAuto-37.zip Distance px	8	11945.5	0.243833	856.725	13.9432	133.102
	SD527_con_03f_a4_m67_003	SD527_con_03f_a4_m67_003.xlsx_RoiSetAuto-38.zip Distance px	9	11114.6	0.320455	856.725	12.9733	133.102
	SD527_con_03f_a4_m67_003	SD527_con_03f_a4_m67_003.xlsx_RoiSetAuto-40.zip Distance px	4	10050.8	0.270028	856.725	11.7317	133.102
	SD527_con_03f_a4_m67_003	SD527_con_03f_a4_m67_003.xlsx_RoiSetAuto-41.zip Distance px	10	13140.4	0.485298	856.725	15.3379	133.102
	SD527_con_03f_a4_m67_003	SD527_con_03f_a4_m67_003.xlsx_RoiSetAuto-42.zip Distance px	9	11243.3	0.430541	856.725	13.1236	133.102
	SD527_con_03f_a4_m67_003	SD527_con_03f_a4_m67_003.xlsx_RoiSetAuto-43.zip Distance px	7	10690.9	0.398036	856.725	12.4788	133.102
	SD527_con_03f_a4_m67_003	SD527_con_03f_a4_m67_003.xlsx_RoiSetAuto-45.zip Distance px	47	19483.4	0.838033	856.725	22.7417	133.102
	SD527_con_03f_a4_m67_003	SD527_con_03f_a4_m67_003.xlsx_RoiSetAuto-47.zip Distance px	13	13835.8	0.552956	856.725	16.1496	133.102
	SD527_con_03f_a4_m67_003	SD527_con_03f_a4_m67_003.xlsx_RoiSetAuto-48.zip Distance px	7	12594.5	0.246513	856.725	14.7007	133.102
	SD527_con_03f_a4_m67_003	SD527_con_03f_a4_m67_003.xlsx_RoiSetAuto-5.zip Distance px	8	12909.4	0.377383	856.725	15.0683	133.102
	SD527_con_03f_a4_m67_003	SD527_con_03f_a4_m67_003.xlsx_RoiSetAuto-52.zip Distance px	29	12844.1	0.678953	856.725	14.9921	133.102
	SD527_con_03f_a4_m67_003	SD527_con_03f_a4_m67_003.xlsx_RoiSetAuto-53.zip Distance px	22	13072.1	0.718146	856.725	15.2582	133.102
	SD527_con_03f_a4_m67_003	SD527_con_03f_a4_m67_003.xlsx_RoiSetAuto-54.zip Distance px	10	13066.3	0.391111	856.725	15.2514	133.102
	SD527_con_03f_a4_m67_003	SD527_con_03f_a4_m67_003.xlsx_RoiSetAuto-55.zip Distance px	9	12909	0.441091	856.725	15.0678	133.102
	SD527_con_03f_a4_m67_003	SD527_con_03f_a4_m67_003.xlsx_RoiSetAuto-56.zip Distance px	4	11930.8	0.20912	856.725	13.9261	133.102
	SD527_con_03f_a4_m67_003	SD527_con_03f_a4_m67_003.xlsx_RoiSetAuto-57.zip Distance px	58	14367.1	0.908128	856.725	16.7698	133.102
	SD527_con_03f_a4_m67_003	SD527_con_03f_a4_m67_003.xlsx_RoiSetAuto-59.zip Distance px	4	12280.5	0.0935762	856.725	14.3343	133.102
	SD527_con_03f_a4_m67_003	SD527_con_03f_a4_m67_003.xlsx_RoiSetAuto-6.zip Distance px	4	11804.2	0.344402	856.725	13.7783	133.102
	SD527_con_03f_a4_m67_003	SD527_con_03f_a4_m67_003.xlsx_RoiSetAuto-60.zip Distance px	6	12807.8	0.350383	856.725	14.9497	133.102
	SD527_con_03f_a4_m67_003	SD527_con_03f_a4_m67_003.xlsx_RoiSetAuto-62.zip Distance px	14	12880.7	0.329895	856.725	15.0348	133.102
	SD527_con_03f_a4_m67_003	SD527_con_03f_a4_m67_003.xlsx_RoiSetAuto-63.zip Distance px	9	12103.7	0.407793	856.725	14.1278	133.102
	SD527_con_03f_a4_m67_003	SD527_con_03f_a4_m67_003.xlsx_RoiSetAuto-64.zip Distance px	7	16259.2	0.349847	856.725	18.9783	133.102
	SD527_con_03f_a4_m67_003	SD527_con_03f_a4_m67_003.xlsx_RoiSetAuto-65.zip Distance px	6	13399.7	0.426266	856.725	15.6406	133.102
	SD527_con_03f_a4_m67_003	SD527_con_03f_a4_m67_003.xlsx_RoiSetAuto-66.zip Distance px	7	14200.4	0.285535	856.725	16.5752	133.102
	SD527_con_03f_a4_m67_003	SD527_con_03f_a4_m67_003.xlsx_RoiSetAuto-67.zip Distance px	11	15356.5	0.372853	856.725	17.9247	133.102
	SD527_con_03f_a4_m67_003	SD527_con_03f_a4_m67_003.xlsx_RoiSetAuto-7.zip Distance px	5	9090.99	0.396189	856.725	10.6113	133.102
	SD527_con_03f_a4_m67_003	SD527_con_03f_a4_m67_003.xlsx_RoiSetAuto-8.zip Distance px	11	13332.8	0.516787	856.725	15.5625	133.102
	SD527_con_03f_a4_m67_003	SD527_con_03f_a4_m67_003.xlsx_RoiSetAuto-9.zip Distance px	11	10187.4	0.430576	856.725	11.8911	133.102
	SD527_con_04f_a3_m67_001	SD527_con_04f_a3_m67_001.xlsx_RoiSetAuto-1.zip Distance px	7	7096.68	0.478035	550.624	12.8884	196.711
	SD527_con_04f_a3_m67_001	SD527_con_04f_a3_m67_001.xlsx_RoiSetAuto-10.zip Distance px	11	6877.68	0.459036	550.624	12.4907	196.711
	SD527_con_04f_a3_m67_001	SD527_con_04f_a3_m67_001.xlsx_RoiSetAuto-100.zip Distance px	10	6522.44	0.665442	550.624	11.8455	196.711
	SD527_con_04f_a3_m67_001	SD527_con_04f_a3_m67_001.xlsx_RoiSetAuto-101.zip Distance px	15	6349.98	0.598014	550.624	11.5323	196.711
	SD527_con_04f_a3_m67_001	SD527_con_04f_a3_m67_001.xlsx_RoiSetAuto-102.zip Distance px	10	6440.85	0.419476	550.624	11.6974	196.711
	SD527_con_04f_a3_m67_001	SD527_con_04f_a3_m67_001.xlsx_RoiSetAuto-103.zip Distance px	63	12156.5	0.984179	550.624	22.0777	196.711
	SD527_con_04f_a3_m67_001	SD527_con_04f_a3_m67_001.xlsx_RoiSetAuto-106.zip Distance px	7	5971.61	0.184959	550.624	10.8452	196.711
	SD527_con_04f_a3_m67_001	SD527_con_04f_a3_m67_001.xlsx_RoiSetAuto-107.zip Distance px	10	6430.46	0.398036	550.624	11.6785	196.711
	SD527_con_04f_a3_m67_001	SD527_con_04f_a3_m67_001.xlsx_RoiSetAuto-108.zip Distance px	7	7636.19	0.691247	550.624	13.8683	196.711
	SD527_con_04f_a3_m67_001	SD527_con_04f_a3_m67_001.xlsx_RoiSetAuto-109.zip Distance px	8	6502.08	0.472747	550.624	11.8086	196.711
	SD527_con_04f_a3_m67_001	SD527_con_04f_a3_m67_001.xlsx_RoiSetAuto-11.zip Distance px	5	7076.08	0.287119	550.624	12.851	196.711
	SD527_con_04f_a3_m67_001	SD527_con_04f_a3_m67_001.xlsx_RoiSetAuto-110.zip Distance px	11	6934.3	0.398078	550.624	12.5935	196.711
	SD527_con_04f_a3_m67_001	SD527_con_04f_a3_m67_001.xlsx_RoiSetAuto-111.zip Distance px	5	7661.98	0.573136	550.624	13.9151	196.711
	SD527_con_04f_a3_m67_001	SD527_con_04f_a3_m67_001.xlsx_RoiSetAuto-112.zip Distance px	6	6604.23	0.25669	550.624	11.9941	196.711
	SD527_con_04f_a3_m67_001	SD527_con_04f_a3_m67_001.xlsx_RoiSetAuto-113.zip Distance px	25	6202.89	0.81123	550.624	11.2652	196.711
	SD527_con_04f_a3_m67_001	SD527_con_04f_a3_m67_001.xlsx_RoiSetAuto-114.zip Distance px	9	8098.21	0.68059	550.624	14.7073	196.711
	SD527_con_04f_a3_m67_001	SD527_con_04f_a3_m67_001.xlsx_RoiSetAuto-115.zip Distance px	8	6853.68	0.559841	550.624	12.4471	196.711
	SD527_con_04f_a3_m67_001	SD527_con_04f_a3_m67_001.xlsx_RoiSetAuto-116.zip Distance px	6	8431.58	0.666252	550.624	15.3128	196.711
	SD527_con_04f_a3_m67_001	SD527_con_04f_a3_m67_001.xlsx_RoiSetAuto-117.zip Distance px	25	6955.77	0.482042	550.624	12.6325	196.711
	SD527_con_04f_a3_m67_001	SD527_con_04f_a3_m67_001.xlsx_RoiSetAuto-118.zip Distance px	5	6152.69	0.714778	550.624	11.174	196.711
	SD527_con_04f_a3_m67_001	SD527_con_04f_a3_m67_001.xlsx_RoiSetAuto-119.zip Distance px	4	7388.09	0.592612	550.624	13.4177	196.711
	SD527_con_04f_a3_m67_001	SD527_con_04f_a3_m67_001.xlsx_RoiSetAuto-12.zip Distance px	10	8400.26	0.43077	550.624	15.2559	196.711
	SD527_con_04f_a3_m67_001	SD527_con_04f_a3_m67_001.xlsx_RoiSetAuto-122.zip Distance px	5	5645.26	0.176449	550.624	10.2525	196.711
	SD527_con_04f_a3_m67_001	SD527_con_04f_a3_m67_001.xlsx_RoiSetAuto-123.zip Distance px	21	8272.87	0.863603	550.624	15.0245	196.711
	SD527_con_04f_a3_m67_001	SD527_con_04f_a3_m67_001.xlsx_RoiSetAuto-124.zip Distance px	10	6139.3	0.481195	550.624	11.1497	196.711
	SD527_con_04f_a3_m67_001	SD527_con_04f_a3_m67_001.xlsx_RoiSetAuto-125.zip Distance px	4	6220.62	0.381872	550.624	11.2974	196.711
	SD527_con_04f_a3_m67_001	SD527_con_04f_a3_m67_001.xlsx_RoiSetAuto-126.zip Distance px	13	5931.26	0.620551	550.624	10.7719	196.711
	SD527_con_04f_a3_m67_001	SD527_con_04f_a3_m67_001.xlsx_RoiSetAuto-127.zip Distance px	39	9676.99	0.880359	550.624	17.5746	196.711
	SD527_con_04f_a3_m67_001	SD527_con_04f_a3_m67_001.xlsx_RoiSetAuto-128.zip Distance px	4	6410.77	0.176223	550.624	11.6427	196.711
	SD527_con_04f_a3_m67_001	SD527_con_04f_a3_m67_001.xlsx_RoiSetAuto-13.zip Distance px	11	7459.5	0.447339	550.624	13.5474	196.711
	SD527_con_04f_a3_m67_001	SD527_con_04f_a3_m67_001.xlsx_RoiSetAuto-130.zip Distance px	22	6699.86	0.640585	550.624	12.1678	196.711
	SD527_con_04f_a3_m67_001	SD527_con_04f_a3_m67_001.xlsx_RoiSetAuto-131.zip Distance px	5	6211.14	0.480494	550.624	11.2802	196.711
	SD527_con_04f_a3_m67_001	SD527_con_04f_a3_m67_001.xlsx_RoiSetAuto-132.zip Distance px	9	6815.91	0.407656	550.624	12.3785	196.711
	SD527_con_04f_a3_m67_001	SD527_con_04f_a3_m67_001.xlsx_RoiSetAuto-133.zip Distance px	9	6822.23	0.32569	550.624	12.39	196.711
	SD527_con_04f_a3_m67_001	SD527_con_04f_a3_m67_001.xlsx_RoiSetAuto-134.zip Distance px	7	6171.63	0.697526	550.624	11.2084	196.711
	SD527_con_04f_a3_m67_001	SD527_con_04f_a3_m67_001.xlsx_RoiSetAuto-135.zip Distance px	5	6031.32	0.324919	550.624	10.9536	196.711
	SD527_con_04f_a3_m67_001	SD527_con_04f_a3_m67_001.xlsx_RoiSetAuto-136.zip Distance px	10	6734.94	0.426136	550.624	12.2315	196.711
	SD527_con_04f_a3_m67_001	SD527_con_04f_a3_m67_001.xlsx_RoiSetAuto-137.zip Distance px	7	5868.94	0.499229	550.624	10.6587	196.711
	SD527_con_04f_a3_m67_001	SD527_con_04f_a3_m67_001.xlsx_RoiSetAuto-138.zip Distance px	12	6608.79	0.518474	550.624	12.0024	196.711
	SD527_con_04f_a3_m67_001	SD527_con_04f_a3_m67_001.xlsx_RoiSetAuto-14.zip Distance px	24	7348.34	0.709356	550.624	13.3455	196.711
	SD527_con_04f_a3_m67_001	SD527_con_04f_a3_m67_001.xlsx_RoiSetAuto-140.zip Distance px	9	6487.83	0.486019	550.624	11.7827	196.711
	SD527_con_04f_a3_m67_001	SD527_con_04f_a3_m67_001.xlsx_RoiSetAuto-141.zip Distance px	19	7186.87	0.55155	550.624	13.0522	196.711
	SD527_con_04f_a3_m67_001	SD527_con_04f_a3_m67_001.xlsx_RoiSetAuto-142.zip Distance px	9	6367.9	0.733005	550.624	11.5649	196.711
	SD527_con_04f_a3_m67_001	SD527_con_04f_a3_m67_001.xlsx_RoiSetAuto-144.zip Distance px	56	8662.66	0.980313	550.624	15.7324	196.711
	SD527_con_04f_a3_m67_001	SD527_con_04f_a3_m67_001.xlsx_RoiSetAuto-146.zip Distance px	22	7144.02	0.511519	550.624	12.9744	196.711
	SD527_con_04f_a3_m67_001	SD527_con_04f_a3_m67_001.xlsx_RoiSetAuto-147.zip Distance px	7	6280.84	0.482148	550.624	11.4068	196.711
	SD527_con_04f_a3_m67_001	SD527_con_04f_a3_m67_001.xlsx_RoiSetAuto-148.zip Distance px	8	6910.53	0.210406	550.624	12.5504	196.711
	SD527_con_04f_a3_m67_001	SD527_con_04f_a3_m67_001.xlsx_RoiSetAuto-149.zip Distance px	11	7464.82	0.462956	550.624	13.557	196.711
	SD527_con_04f_a3_m67_001	SD527_con_04f_a3_m67_001.xlsx_RoiSetAuto-15.zip Distance px	10	6745.94	0.538648	550.624	12.2514	196.711
	SD527_con_04f_a3_m67_001	SD527_con_04f_a3_m67_001.xlsx_RoiSetAuto-150.zip Distance px	5	6815.32	0.522777	550.624	12.3774	196.711
	SD527_con_04f_a3_m67_001	SD527_con_04f_a3_m67_001.xlsx_RoiSetAuto-151.zip Distance px	17	6441.41	0.499326	550.624	11.6984	196.711
	SD527_con_04f_a3_m67_001	SD527_con_04f_a3_m67_001.xlsx_RoiSetAuto-152.zip Distance px	4	5462.65	0.481668	550.624	9.92083	196.711
	SD527_con_04f_a3_m67_001	SD527_con_04f_a3_m67_001.xlsx_RoiSetAuto-153.zip Distance px	31	7335.55	0.635457	550.624	13.3222	196.711
	SD527_con_04f_a3_m67_001	SD527_con_04f_a3_m67_001.xlsx_RoiSetAuto-154.zip Distance px	17	6642.65	0.658765	550.624	12.0639	196.711
	SD527_con_04f_a3_m67_001	SD527_con_04f_a3_m67_001.xlsx_RoiSetAuto-156.zip Distance px	20	7784.18	0.685567	550.624	14.137	196.711
	SD527_con_04f_a3_m67_001	SD527_con_04f_a3_m67_001.xlsx_RoiSetAuto-157.zip Distance px	14	6968.64	0.569789	550.624	12.6559	196.711
	SD527_con_04f_a3_m67_001	SD527_con_04f_a3_m67_001.xlsx_RoiSetAuto-158.zip Distance px	18	6420.84	0.727749	550.624	11.661	196.711
	SD527_con_04f_a3_m67_001	SD527_con_04f_a3_m67_001.xlsx_RoiSetAuto-159.zip Distance px	11	6457.51	0.613099	550.624	11.7276	196.711
	SD527_con_04f_a3_m67_001	SD527_con_04f_a3_m67_001.xlsx_RoiSetAuto-160.zip Distance px	5	6929.58	0.199128	550.624	12.585	196.711
	SD527_con_04f_a3_m67_001	SD527_con_04f_a3_m67_001.xlsx_RoiSetAuto-162.zip Distance px	5	5884.94	0.278461	550.624	10.6878	196.711
	SD527_con_04f_a3_m67_001	SD527_con_04f_a3_m67_001.xlsx_RoiSetAuto-163.zip Distance px	25	9885.22	0.668916	550.624	17.9528	196.711
	SD527_con_04f_a3_m67_001	SD527_con_04f_a3_m67_001.xlsx_RoiSetAuto-164.zip Distance px	16	6907.66	0.64103	550.624	12.5451	196.711
	SD527_con_04f_a3_m67_001	SD527_con_04f_a3_m67_001.xlsx_RoiSetAuto-165.zip Distance px	4	6794.84	0.271507	550.624	12.3403	196.711
	SD527_con_04f_a3_m67_001	SD527_con_04f_a3_m67_001.xlsx_RoiSetAuto-166.zip Distance px	7	6132.49	0.142938	550.624	11.1373	196.711
	SD527_con_04f_a3_m67_001	SD527_con_04f_a3_m67_001.xlsx_RoiSetAuto-167.zip Distance px	10	6562.73	0.539539	550.624	11.9187	196.711
	SD527_con_04f_a3_m67_001	SD527_con_04f_a3_m67_001.xlsx_RoiSetAuto-168.zip Distance px	19	6549.7	0.566963	550.624	11.8951	196.711
	SD527_con_04f_a3_m67_001	SD527_con_04f_a3_m67_001.xlsx_RoiSetAuto-169.zip Distance px	5	6870.69	0.108476	550.624	12.478	196.711
	SD527_con_04f_a3_m67_001	SD527_con_04f_a3_m67_001.xlsx_RoiSetAuto-17.zip Distance px	60	7826.03	0.839385	550.624	14.213	196.711
	SD527_con_04f_a3_m67_001	SD527_con_04f_a3_m67_001.xlsx_RoiSetAuto-170.zip Distance px	7	7573.86	0.588684	550.624	13.7551	196.711
	SD527_con_04f_a3_m67_001	SD527_con_04f_a3_m67_001.xlsx_RoiSetAuto-171.zip Distance px	25	7695.92	0.663151	550.624	13.9767	196.711
	SD527_con_04f_a3_m67_001	SD527_con_04f_a3_m67_001.xlsx_RoiSetAuto-172.zip Distance px	6	6554.68	0.617246	550.624	11.9041	196.711
	SD527_con_04f_a3_m67_001	SD527_con_04f_a3_m67_001.xlsx_RoiSetAuto-173.zip Distance px	13	7591.43	0.391675	550.624	13.787	196.711
	SD527_con_04f_a3_m67_001	SD527_con_04f_a3_m67_001.xlsx_RoiSetAuto-174.zip Distance px	12	6574.42	0.638938	550.624	11.9399	196.711
	SD527_con_04f_a3_m67_001	SD527_con_04f_a3_m67_001.xlsx_RoiSetAuto-175.zip Distance px	21	7870.12	0.471524	550.624	14.2931	196.711
	SD527_con_04f_a3_m67_001	SD527_con_04f_a3_m67_001.xlsx_RoiSetAuto-176.zip Distance px	21	6988.79	0.666588	550.624	12.6925	196.711
	SD527_con_04f_a3_m67_001	SD527_con_04f_a3_m67_001.xlsx_RoiSetAuto-178.zip Distance px	19	8860.74	0.365158	550.624	16.0922	196.711
	SD527_con_04f_a3_m67_001	SD527_con_04f_a3_m67_001.xlsx_RoiSetAuto-18.zip Distance px	10	6744.13	0.530312	550.624	12.2482	196.711
	SD527_con_04f_a3_m67_001	SD527_con_04f_a3_m67_001.xlsx_RoiSetAuto-180.zip Distance px	11	5858.7	0.318299	550.624	10.6401	196.711
	SD527_con_04f_a3_m67_001	SD527_con_04f_a3_m67_001.xlsx_RoiSetAuto-181.zip Distance px	16	8180.91	0.384106	550.624	14.8575	196.711
	SD527_con_04f_a3_m67_001	SD527_con_04f_a3_m67_001.xlsx_RoiSetAuto-182.zip Distance px	8	6908.98	0.696153	550.624	12.5476	196.711
	SD527_con_04f_a3_m67_001	SD527_con_04f_a3_m67_001.xlsx_RoiSetAuto-184.zip Distance px	10	7502.77	0.655747	550.624	13.6259	196.711
	SD527_con_04f_a3_m67_001	SD527_con_04f_a3_m67_001.xlsx_RoiSetAuto-185.zip Distance px	8	6102.81	0.421045	550.624	11.0834	196.711
	SD527_con_04f_a3_m67_001	SD527_con_04f_a3_m67_001.xlsx_RoiSetAuto-187.zip Distance px	7	6818.11	0.749942	550.624	12.3825	196.711
	SD527_con_04f_a3_m67_001	SD527_con_04f_a3_m67_001.xlsx_RoiSetAuto-19.zip Distance px	14	9206.91	0.540812	550.624	16.7209	196.711
	SD527_con_04f_a3_m67_001	SD527_con_04f_a3_m67_001.xlsx_RoiSetAuto-20.zip Distance px	77	14507.1	0.847079	550.624	26.3467	196.711
	SD527_con_04f_a3_m67_001	SD527_con_04f_a3_m67_001.xlsx_RoiSetAuto-21.zip Distance px	7	6629.89	0.373354	550.624	12.0407	196.711
	SD527_con_04f_a3_m67_001	SD527_con_04f_a3_m67_001.xlsx_RoiSetAuto-22.zip Distance px	8	6503.16	0.300606	550.624	11.8105	196.711
	SD527_con_04f_a3_m67_001	SD527_con_04f_a3_m67_001.xlsx_RoiSetAuto-23.zip Distance px	7	6193.58	0.361002	550.624	11.2483	196.711
	SD527_con_04f_a3_m67_001	SD527_con_04f_a3_m67_001.xlsx_RoiSetAuto-24.zip Distance px	7	6744.7	0.586412	550.624	12.2492	196.711
	SD527_con_04f_a3_m67_001	SD527_con_04f_a3_m67_001.xlsx_RoiSetAuto-25.zip Distance px	6	5666.68	0.23403	550.624	10.2914	196.711
	SD527_con_04f_a3_m67_001	SD527_con_04f_a3_m67_001.xlsx_RoiSetAuto-26.zip Distance px	13	6851.41	0.731905	550.624	12.443	196.711
	SD527_con_04f_a3_m67_001	SD527_con_04f_a3_m67_001.xlsx_RoiSetAuto-27.zip Distance px	17	7914.53	0.536173	550.624	14.3737	196.711
	SD527_con_04f_a3_m67_001	SD527_con_04f_a3_m67_001.xlsx_RoiSetAuto-28.zip Distance px	5	7067.48	0.445149	550.624	12.8354	196.711
	SD527_con_04f_a3_m67_001	SD527_con_04f_a3_m67_001.xlsx_RoiSetAuto-29.zip Distance px	7	6057.46	0.484669	550.624	11.0011	196.711
	SD527_con_04f_a3_m67_001	SD527_con_04f_a3_m67_001.xlsx_RoiSetAuto-3.zip Distance px	57	18163.2	1.0865	550.624	32.9865	196.711
	SD527_con_04f_a3_m67_001	SD527_con_04f_a3_m67_001.xlsx_RoiSetAuto-30.zip Distance px	7	6585.55	0.303941	550.624	11.9602	196.711
	SD527_con_04f_a3_m67_001	SD527_con_04f_a3_m67_001.xlsx_RoiSetAuto-31.zip Distance px	54	13714.5	0.980278	550.624	24.9071	196.711
	SD527_con_04f_a3_m67_001	SD527_con_04f_a3_m67_001.xlsx_RoiSetAuto-32.zip Distance px	5	6057.35	0.550192	550.624	11.0009	196.711
	SD527_con_04f_a3_m67_001	SD527_con_04f_a3_m67_001.xlsx_RoiSetAuto-33.zip Distance px	25	7487.22	0.644229	550.624	13.5977	196.711
	SD527_con_04f_a3_m67_001	SD527_con_04f_a3_m67_001.xlsx_RoiSetAuto-36.zip Distance px	18	8444.44	0.47319	550.624	15.3361	196.711
	SD527_con_04f_a3_m67_001	SD527_con_04f_a3_m67_001.xlsx_RoiSetAuto-37.zip Distance px	94	8857.57	0.931046	550.624	16.0864	196.711
	SD527_con_04f_a3_m67_001	SD527_con_04f_a3_m67_001.xlsx_RoiSetAuto-38.zip Distance px	41	8272.53	0.682709	550.624	15.0239	196.711
	SD527_con_04f_a3_m67_001	SD527_con_04f_a3_m67_001.xlsx_RoiSetAuto-39.zip Distance px	8	7072.24	0.491412	550.624	12.844	196.711
	SD527_con_04f_a3_m67_001	SD527_con_04f_a3_m67_001.xlsx_RoiSetAuto-4.zip Distance px	5	6695.01	0.238475	550.624	12.1589	196.711
	SD527_con_04f_a3_m67_001	SD527_con_04f_a3_m67_001.xlsx_RoiSetAuto-41.zip Distance px	5	6338.59	0.271423	550.624	11.5116	196.711
	SD527_con_04f_a3_m67_001	SD527_con_04f_a3_m67_001.xlsx_RoiSetAuto-43.zip Distance px	10	7416.28	0.375543	550.624	13.4689	196.711
	SD527_con_04f_a3_m67_001	SD527_con_04f_a3_m67_001.xlsx_RoiSetAuto-44.zip Distance px	7	6447.87	0.207249	550.624	11.7101	196.711
	SD527_con_04f_a3_m67_001	SD527_con_04f_a3_m67_001.xlsx_RoiSetAuto-45.zip Distance px	105	15085.3	1.13684	550.624	27.3967	196.711
	SD527_con_04f_a3_m67_001	SD527_con_04f_a3_m67_001.xlsx_RoiSetAuto-46.zip Distance px	12	6689.85	0.396173	550.624	12.1496	196.711
	SD527_con_04f_a3_m67_001	SD527_con_04f_a3_m67_001.xlsx_RoiSetAuto-5.zip Distance px	11	7770.34	0.532539	550.624	14.1119	196.711
	SD527_con_04f_a3_m67_001	SD527_con_04f_a3_m67_001.xlsx_RoiSetAuto-51.zip Distance px	6	6374.72	0.497016	550.624	11.5773	196.711
	SD527_con_04f_a3_m67_001	SD527_con_04f_a3_m67_001.xlsx_RoiSetAuto-52.zip Distance px	9	5494.68	0.320667	550.624	9.979	196.711
	SD527_con_04f_a3_m67_001	SD527_con_04f_a3_m67_001.xlsx_RoiSetAuto-53.zip Distance px	142	13640.4	1.12924	550.624	24.7727	196.711
	SD527_con_04f_a3_m67_001	SD527_con_04f_a3_m67_001.xlsx_RoiSetAuto-54.zip Distance px	14	6163.7	0.422944	550.624	11.194	196.711
	SD527_con_04f_a3_m67_001	SD527_con_04f_a3_m67_001.xlsx_RoiSetAuto-56.zip Distance px	4	6026.2	0.201718	550.624	10.9443	196.711
	SD527_con_04f_a3_m67_001	SD527_con_04f_a3_m67_001.xlsx_RoiSetAuto-58.zip Distance px	17	8222.55	0.569563	550.624	14.9331	196.711
	SD527_con_04f_a3_m67_001	SD527_con_04f_a3_m67_001.xlsx_RoiSetAuto-59.zip Distance px	4	6092.41	0.0998667	550.624	11.0646	196.711
	SD527_con_04f_a3_m67_001	SD527_con_04f_a3_m67_001.xlsx_RoiSetAuto-6.zip Distance px	126	20468.3	1.1611	550.624	37.1729	196.711
	SD527_con_04f_a3_m67_001	SD527_con_04f_a3_m67_001.xlsx_RoiSetAuto-60.zip Distance px	25	7517.54	1.07133	550.624	13.6528	196.711
	SD527_con_04f_a3_m67_001	SD527_con_04f_a3_m67_001.xlsx_RoiSetAuto-61.zip Distance px	4	6228.28	0.208026	550.624	11.3113	196.711
	SD527_con_04f_a3_m67_001	SD527_con_04f_a3_m67_001.xlsx_RoiSetAuto-62.zip Distance px	70	8498.41	1.218	550.624	15.4341	196.711
	SD527_con_04f_a3_m67_001	SD527_con_04f_a3_m67_001.xlsx_RoiSetAuto-64.zip Distance px	6	6329.52	0.391557	550.624	11.4952	196.711
	SD527_con_04f_a3_m67_001	SD527_con_04f_a3_m67_001.xlsx_RoiSetAuto-65.zip Distance px	8	6945.77	0.407322	550.624	12.6144	196.711
	SD527_con_04f_a3_m67_001	SD527_con_04f_a3_m67_001.xlsx_RoiSetAuto-66.zip Distance px	19	7262.29	0.59979	550.624	13.1892	196.711
	SD527_con_04f_a3_m67_001	SD527_con_04f_a3_m67_001.xlsx_RoiSetAuto-67.zip Distance px	4	7557.44	0.171375	550.624	13.7252	196.711
	SD527_con_04f_a3_m67_001	SD527_con_04f_a3_m67_001.xlsx_RoiSetAuto-69.zip Distance px	4	6431.55	0.546973	550.624	11.6805	196.711
	SD527_con_04f_a3_m67_001	SD527_con_04f_a3_m67_001.xlsx_RoiSetAuto-7.zip Distance px	9	11129.8	0.55152	550.624	20.213	196.711
	SD527_con_04f_a3_m67_001	SD527_con_04f_a3_m67_001.xlsx_RoiSetAuto-70.zip Distance px	9	7913.44	0.424029	550.624	14.3718	196.711
	SD527_con_04f_a3_m67_001	SD527_con_04f_a3_m67_001.xlsx_RoiSetAuto-73.zip Distance px	4	6587.1	0.317923	550.624	11.963	196.711
	SD527_con_04f_a3_m67_001	SD527_con_04f_a3_m67_001.xlsx_RoiSetAuto-74.zip Distance px	14	6875.49	0.614651	550.624	12.4867	196.711
	SD527_con_04f_a3_m67_001	SD527_con_04f_a3_m67_001.xlsx_RoiSetAuto-75.zip Distance px	44	11299.2	0.831527	550.624	20.5208	196.711
	SD527_con_04f_a3_m67_001	SD527_con_04f_a3_m67_001.xlsx_RoiSetAuto-76.zip Distance px	18	7051.82	0.576256	550.624	12.807	196.711
	SD527_con_04f_a3_m67_001	SD527_con_04f_a3_m67_001.xlsx_RoiSetAuto-77.zip Distance px	6	5896.42	0.389936	550.624	10.7086	196.711
	SD527_con_04f_a3_m67_001	SD527_con_04f_a3_m67_001.xlsx_RoiSetAuto-78.zip Distance px	4	6224.7	0.39572	550.624	11.3048	196.711
	SD527_con_04f_a3_m67_001	SD527_con_04f_a3_m67_001.xlsx_RoiSetAuto-79.zip Distance px	4	5813.86	0.390409	550.624	10.5587	196.711
	SD527_con_04f_a3_m67_001	SD527_con_04f_a3_m67_001.xlsx_RoiSetAuto-8.zip Distance px	11	8371.23	0.597597	550.624	15.2032	196.711
	SD527_con_04f_a3_m67_001	SD527_con_04f_a3_m67_001.xlsx_RoiSetAuto-80.zip Distance px	23	9610.73	0.635643	550.624	17.4543	196.711
	SD527_con_04f_a3_m67_001	SD527_con_04f_a3_m67_001.xlsx_RoiSetAuto-81.zip Distance px	8	5770.38	0.262189	550.624	10.4797	196.711
	SD527_con_04f_a3_m67_001	SD527_con_04f_a3_m67_001.xlsx_RoiSetAuto-82.zip Distance px	12	6189.6	0.627662	550.624	11.2411	196.711
	SD527_con_04f_a3_m67_001	SD527_con_04f_a3_m67_001.xlsx_RoiSetAuto-83.zip Distance px	4	5703.16	0.377212	550.624	10.3576	196.711
	SD527_con_04f_a3_m67_001	SD527_con_04f_a3_m67_001.xlsx_RoiSetAuto-87.zip Distance px	9	7466.85	0.501213	550.624	13.5607	196.711
	SD527_con_04f_a3_m67_001	SD527_con_04f_a3_m67_001.xlsx_RoiSetAuto-89.zip Distance px	28	7776.36	1.03451	550.624	14.1228	196.711
	SD527_con_04f_a3_m67_001	SD527_con_04f_a3_m67_001.xlsx_RoiSetAuto-9.zip Distance px	11	16259.2	0.502742	550.624	29.5287	196.711
	SD527_con_04f_a3_m67_001	SD527_con_04f_a3_m67_001.xlsx_RoiSetAuto-90.zip Distance px	5	6128.61	0.453584	550.624	11.1303	196.711
	SD527_con_04f_a3_m67_001	SD527_con_04f_a3_m67_001.xlsx_RoiSetAuto-91.zip Distance px	17	6082.97	0.412119	550.624	11.0474	196.711
	SD527_con_04f_a3_m67_001	SD527_con_04f_a3_m67_001.xlsx_RoiSetAuto-92.zip Distance px	4	6375.04	0.29607	550.624	11.5779	196.711
	SD527_con_04f_a3_m67_001	SD527_con_04f_a3_m67_001.xlsx_RoiSetAuto-93.zip Distance px	13	7726.01	0.59066	550.624	14.0314	196.711
	SD527_con_04f_a3_m67_001	SD527_con_04f_a3_m67_001.xlsx_RoiSetAuto-94.zip Distance px	9	6930.88	0.462092	550.624	12.5873	196.711
	SD527_con_04f_a3_m67_001	SD527_con_04f_a3_m67_001.xlsx_RoiSetAuto-95.zip Distance px	7	6916.07	0.410095	550.624	12.5604	196.711
	SD527_con_04f_a3_m67_001	SD527_con_04f_a3_m67_001.xlsx_RoiSetAuto-96.zip Distance px	12	6942.57	0.44933	550.624	12.6086	196.711
	SD527_con_04f_a3_m67_001	SD527_con_04f_a3_m67_001.xlsx_RoiSetAuto-97.zip Distance px	7	6718.32	0.279523	550.624	12.2013	196.711
	SD527_con_04f_a3_m67_001	SD527_con_04f_a3_m67_001.xlsx_RoiSetAuto-98.zip Distance px	24	7820.71	0.580111	550.624	14.2034	196.711
	SD527_con_04f_a3_m67_001	SD527_con_04f_a3_m67_001.xlsx_RoiSetAuto-99.zip Distance px	5	5571.88	0.286763	550.624	10.1192	196.711
	SD527_con_04f_a4_m67_002	SD527_con_04f_a4_m67_002.xlsx_RoiSetAuto-100.zip Distance px	12	15103.4	0.415086	1065.45	14.1756	112.071
	SD527_con_04f_a4_m67_002	SD527_con_04f_a4_m67_002.xlsx_RoiSetAuto-101.zip Distance px	26	14603.2	0.563236	1065.45	13.7061	112.071
	SD527_con_04f_a4_m67_002	SD527_con_04f_a4_m67_002.xlsx_RoiSetAuto-103.zip Distance px	4	13455.1	0.256752	1065.45	12.6286	112.071
	SD527_con_04f_a4_m67_002	SD527_con_04f_a4_m67_002.xlsx_RoiSetAuto-104.zip Distance px	52	20133.7	0.892674	1065.45	18.8969	112.071
	SD527_con_04f_a4_m67_002	SD527_con_04f_a4_m67_002.xlsx_RoiSetAuto-108.zip Distance px	23	15945.1	0.59941	1065.45	14.9656	112.071
	SD527_con_04f_a4_m67_002	SD527_con_04f_a4_m67_002.xlsx_RoiSetAuto-112.zip Distance px	12	13253	0.379344	1065.45	12.4388	112.071
	SD527_con_04f_a4_m67_002	SD527_con_04f_a4_m67_002.xlsx_RoiSetAuto-114.zip Distance px	27	19381.8	0.573947	1065.45	18.1912	112.071
	SD527_con_04f_a4_m67_002	SD527_con_04f_a4_m67_002.xlsx_RoiSetAuto-116.zip Distance px	23	16258.3	0.664056	1065.45	15.2595	112.071
	SD527_con_04f_a4_m67_002	SD527_con_04f_a4_m67_002.xlsx_RoiSetAuto-118.zip Distance px	4	13602.5	0.171995	1065.45	12.7669	112.071
	SD527_con_04f_a4_m67_002	SD527_con_04f_a4_m67_002.xlsx_RoiSetAuto-119.zip Distance px	12	13033.6	0.48781	1065.45	12.2329	112.071
	SD527_con_04f_a4_m67_002	SD527_con_04f_a4_m67_002.xlsx_RoiSetAuto-12.zip Distance px	32	26312.6	0.857561	1065.45	24.6961	112.071
	SD527_con_04f_a4_m67_002	SD527_con_04f_a4_m67_002.xlsx_RoiSetAuto-122.zip Distance px	4	13200.8	0.334457	1065.45	12.3898	112.071
	SD527_con_04f_a4_m67_002	SD527_con_04f_a4_m67_002.xlsx_RoiSetAuto-131.zip Distance px	4	14108.8	0.131068	1065.45	13.242	112.071
	SD527_con_04f_a4_m67_002	SD527_con_04f_a4_m67_002.xlsx_RoiSetAuto-134.zip Distance px	13	17469.9	0.735961	1065.45	16.3967	112.071
	SD527_con_04f_a4_m67_002	SD527_con_04f_a4_m67_002.xlsx_RoiSetAuto-136.zip Distance px	18	14459.9	0.608643	1065.45	13.5716	112.071
	SD527_con_04f_a4_m67_002	SD527_con_04f_a4_m67_002.xlsx_RoiSetAuto-139.zip Distance px	4	14648.4	0.38381	1065.45	13.7486	112.071
	SD527_con_04f_a4_m67_002	SD527_con_04f_a4_m67_002.xlsx_RoiSetAuto-141.zip Distance px	10	14644	0.411784	1065.45	13.7444	112.071
	SD527_con_04f_a4_m67_002	SD527_con_04f_a4_m67_002.xlsx_RoiSetAuto-146.zip Distance px	7	20611.9	0.422918	1065.45	19.3457	112.071
	SD527_con_04f_a4_m67_002	SD527_con_04f_a4_m67_002.xlsx_RoiSetAuto-147.zip Distance px	4	12418.3	0.178294	1065.45	11.6554	112.071
	SD527_con_04f_a4_m67_002	SD527_con_04f_a4_m67_002.xlsx_RoiSetAuto-16.zip Distance px	18	16746.8	0.889294	1065.45	15.718	112.071
	SD527_con_04f_a4_m67_002	SD527_con_04f_a4_m67_002.xlsx_RoiSetAuto-26.zip Distance px	41	17720	0.941048	1065.45	16.6315	112.071
	SD527_con_04f_a4_m67_002	SD527_con_04f_a4_m67_002.xlsx_RoiSetAuto-3.zip Distance px	40	17430.5	0.782305	1065.45	16.3597	112.071
	SD527_con_04f_a4_m67_002	SD527_con_04f_a4_m67_002.xlsx_RoiSetAuto-34.zip Distance px	48	24675	1.07633	1065.45	23.1592	112.071
	SD527_con_04f_a4_m67_002	SD527_con_04f_a4_m67_002.xlsx_RoiSetAuto-35.zip Distance px	23	19929.8	0.984678	1065.45	18.7055	112.071
	SD527_con_04f_a4_m67_002	SD527_con_04f_a4_m67_002.xlsx_RoiSetAuto-39.zip Distance px	24	15147	0.614239	1065.45	14.2165	112.071
	SD527_con_04f_a4_m67_002	SD527_con_04f_a4_m67_002.xlsx_RoiSetAuto-4.zip Distance px	14	16742.8	0.503829	1065.45	15.7143	112.071
	SD527_con_04f_a4_m67_002	SD527_con_04f_a4_m67_002.xlsx_RoiSetAuto-42.zip Distance px	90	18529.4	0.872857	1065.45	17.3911	112.071
	SD527_con_04f_a4_m67_002	SD527_con_04f_a4_m67_002.xlsx_RoiSetAuto-45.zip Distance px	29	14617	0.424571	1065.45	13.7191	112.071
	SD527_con_04f_a4_m67_002	SD527_con_04f_a4_m67_002.xlsx_RoiSetAuto-48.zip Distance px	14	15139.1	0.317328	1065.45	14.2091	112.071
	SD527_con_04f_a4_m67_002	SD527_con_04f_a4_m67_002.xlsx_RoiSetAuto-53.zip Distance px	4	14072.6	0.271211	1065.45	13.2081	112.071
	SD527_con_04f_a4_m67_002	SD527_con_04f_a4_m67_002.xlsx_RoiSetAuto-57.zip Distance px	4	13281.9	0.297004	1065.45	12.466	112.071
	SD527_con_04f_a4_m67_002	SD527_con_04f_a4_m67_002.xlsx_RoiSetAuto-58.zip Distance px	25	15349.6	0.550569	1065.45	14.4067	112.071
	SD527_con_04f_a4_m67_002	SD527_con_04f_a4_m67_002.xlsx_RoiSetAuto-60.zip Distance px	13	15173.3	0.645432	1065.45	14.2412	112.071
	SD527_con_04f_a4_m67_002	SD527_con_04f_a4_m67_002.xlsx_RoiSetAuto-69.zip Distance px	9	17988.9	0.536723	1065.45	16.8838	112.071
	SD527_con_04f_a4_m67_002	SD527_con_04f_a4_m67_002.xlsx_RoiSetAuto-70.zip Distance px	4	12049.3	0.360614	1065.45	11.3091	112.071
	SD527_con_04f_a4_m67_002	SD527_con_04f_a4_m67_002.xlsx_RoiSetAuto-73.zip Distance px	4	13068.3	0.185409	1065.45	12.2655	112.071
	SD527_con_04f_a4_m67_002	SD527_con_04f_a4_m67_002.xlsx_RoiSetAuto-76.zip Distance px	112	30211.6	1.0515	1065.45	28.3557	112.071
	SD527_con_04f_a4_m67_002	SD527_con_04f_a4_m67_002.xlsx_RoiSetAuto-8.zip Distance px	5	15965	0.25952	1065.45	14.9843	112.071
	SD527_con_04f_a4_m67_002	SD527_con_04f_a4_m67_002.xlsx_RoiSetAuto-82.zip Distance px	47	21211.3	0.841551	1065.45	19.9082	112.071
	SD527_con_04f_a4_m67_002	SD527_con_04f_a4_m67_002.xlsx_RoiSetAuto-9.zip Distance px	33	16797	0.879432	1065.45	15.7652	112.071
	SD527_con_04f_a4_m67_002	SD527_con_04f_a4_m67_002.xlsx_RoiSetAuto-95.zip Distance px	40	15911.3	0.583068	1065.45	14.9339	112.071
	SD527_con_04f_a4_m67_003	SD527_con_04f_a4_m67_003.xlsx_RoiSetAuto-1.zip Distance px	48	4354.94	0.711865	294.673	14.7789	74.9156
	SD527_con_04f_a4_m67_003	SD527_con_04f_a4_m67_003.xlsx_RoiSetAuto-10.zip Distance px	5	3868.85	0.347015	294.673	13.1293	74.9156
	SD527_con_04f_a4_m67_003	SD527_con_04f_a4_m67_003.xlsx_RoiSetAuto-11.zip Distance px	4	3786.72	0.263129	294.673	12.8506	74.9156
	SD527_con_04f_a4_m67_003	SD527_con_04f_a4_m67_003.xlsx_RoiSetAuto-12.zip Distance px	83	6169.08	1.05022	294.673	20.9353	74.9156
	SD527_con_04f_a4_m67_003	SD527_con_04f_a4_m67_003.xlsx_RoiSetAuto-13.zip Distance px	22	3643.05	0.64435	294.673	12.363	74.9156
	SD527_con_04f_a4_m67_003	SD527_con_04f_a4_m67_003.xlsx_RoiSetAuto-14.zip Distance px	4	4115.36	0.177446	294.673	13.9658	74.9156
	SD527_con_04f_a4_m67_003	SD527_con_04f_a4_m67_003.xlsx_RoiSetAuto-16.zip Distance px	38	4318.19	0.741436	294.673	14.6542	74.9156
	SD527_con_04f_a4_m67_003	SD527_con_04f_a4_m67_003.xlsx_RoiSetAuto-17.zip Distance px	9	3957.93	0.500364	294.673	13.4316	74.9156
	SD527_con_04f_a4_m67_003	SD527_con_04f_a4_m67_003.xlsx_RoiSetAuto-18.zip Distance px	8	3746.55	0.289752	294.673	12.7143	74.9156
	SD527_con_04f_a4_m67_003	SD527_con_04f_a4_m67_003.xlsx_RoiSetAuto-2.zip Distance px	89	5794.04	1.49533	294.673	19.6626	74.9156
	SD527_con_04f_a4_m67_003	SD527_con_04f_a4_m67_003.xlsx_RoiSetAuto-22.zip Distance px	108	6576.05	1.18264	294.673	22.3164	74.9156
	SD527_con_04f_a4_m67_003	SD527_con_04f_a4_m67_003.xlsx_RoiSetAuto-24.zip Distance px	16	3813.3	0.640499	294.673	12.9408	74.9156
	SD527_con_04f_a4_m67_003	SD527_con_04f_a4_m67_003.xlsx_RoiSetAuto-25.zip Distance px	5	2864.66	0.297276	294.673	9.72148	74.9156
	SD527_con_04f_a4_m67_003	SD527_con_04f_a4_m67_003.xlsx_RoiSetAuto-27.zip Distance px	76	5613.79	1.22394	294.673	19.0509	74.9156
	SD527_con_04f_a4_m67_003	SD527_con_04f_a4_m67_003.xlsx_RoiSetAuto-28.zip Distance px	12	3429.12	0.669545	294.673	11.637	74.9156
	SD527_con_04f_a4_m67_003	SD527_con_04f_a4_m67_003.xlsx_RoiSetAuto-29.zip Distance px	6	3871.47	0.38398	294.673	13.1382	74.9156
	SD527_con_04f_a4_m67_003	SD527_con_04f_a4_m67_003.xlsx_RoiSetAuto-31.zip Distance px	5	3724.54	0.27327	294.673	12.6396	74.9156
	SD527_con_04f_a4_m67_003	SD527_con_04f_a4_m67_003.xlsx_RoiSetAuto-32.zip Distance px	7	4255.97	0.459015	294.673	14.443	74.9156
	SD527_con_04f_a4_m67_003	SD527_con_04f_a4_m67_003.xlsx_RoiSetAuto-33.zip Distance px	13	3019.89	0.324327	294.673	10.2483	74.9156
	SD527_con_04f_a4_m67_003	SD527_con_04f_a4_m67_003.xlsx_RoiSetAuto-34.zip Distance px	9	3411.29	1.00029	294.673	11.5765	74.9156
	SD527_con_04f_a4_m67_003	SD527_con_04f_a4_m67_003.xlsx_RoiSetAuto-35.zip Distance px	5	3593.94	0.49492	294.673	12.1964	74.9156
	SD527_con_04f_a4_m67_003	SD527_con_04f_a4_m67_003.xlsx_RoiSetAuto-36.zip Distance px	12	3615.93	0.37861	294.673	12.271	74.9156
	SD527_con_04f_a4_m67_003	SD527_con_04f_a4_m67_003.xlsx_RoiSetAuto-37.zip Distance px	4	3817.06	0.307546	294.673	12.9536	74.9156
	SD527_con_04f_a4_m67_003	SD527_con_04f_a4_m67_003.xlsx_RoiSetAuto-38.zip Distance px	20	5769.34	0.828563	294.673	19.5788	74.9156
	SD527_con_04f_a4_m67_003	SD527_con_04f_a4_m67_003.xlsx_RoiSetAuto-39.zip Distance px	6	3506.39	0.344879	294.673	11.8993	74.9156
	SD527_con_04f_a4_m67_003	SD527_con_04f_a4_m67_003.xlsx_RoiSetAuto-4.zip Distance px	8	3674.37	0.442759	294.673	12.4693	74.9156
	SD527_con_04f_a4_m67_003	SD527_con_04f_a4_m67_003.xlsx_RoiSetAuto-40.zip Distance px	18	3897.71	0.65879	294.673	13.2272	74.9156
	SD527_con_04f_a4_m67_003	SD527_con_04f_a4_m67_003.xlsx_RoiSetAuto-41.zip Distance px	30	4845.46	0.87387	294.673	16.4435	74.9156
	SD527_con_04f_a4_m67_003	SD527_con_04f_a4_m67_003.xlsx_RoiSetAuto-42.zip Distance px	12	3992.47	0.588595	294.673	13.5488	74.9156
	SD527_con_04f_a4_m67_003	SD527_con_04f_a4_m67_003.xlsx_RoiSetAuto-43.zip Distance px	12	4404.78	0.772889	294.673	14.948	74.9156
	SD527_con_04f_a4_m67_003	SD527_con_04f_a4_m67_003.xlsx_RoiSetAuto-44.zip Distance px	12	4732.83	0.456255	294.673	16.0613	74.9156
	SD527_con_04f_a4_m67_003	SD527_con_04f_a4_m67_003.xlsx_RoiSetAuto-45.zip Distance px	7	3920.29	0.183436	294.673	13.3039	74.9156
	SD527_con_04f_a4_m67_003	SD527_con_04f_a4_m67_003.xlsx_RoiSetAuto-6.zip Distance px	18	3996.4	0.864879	294.673	13.5621	74.9156
	SD527_con_04f_a4_m67_003	SD527_con_04f_a4_m67_003.xlsx_RoiSetAuto-7.zip Distance px	5	2969.09	0.52159	294.673	10.0759	74.9156
	SD527_con_04f_a4_m67_003	SD527_con_04f_a4_m67_003.xlsx_RoiSetAuto-8.zip Distance px	8	3227.75	0.359237	294.673	10.9537	74.9156
	SD527_con_04f_a4_m67_003	SD527_con_04f_a4_m67_003.xlsx_RoiSetAuto-9.zip Distance px	4	2995.95	0.480901	294.673	10.167	74.9156
	SD527_con_06f_a3_m67_002	SD527_con_06f_a3_m67_002.xlsx_RoiSetAuto-1.zip Distance px	10	15425	0.279824	483.195	31.9229	323.858
	SD527_con_06f_a3_m67_002	SD527_con_06f_a3_m67_002.xlsx_RoiSetAuto-10.zip Distance px	11	7793.43	0.631036	483.195	16.129	323.858
	SD527_con_06f_a3_m67_002	SD527_con_06f_a3_m67_002.xlsx_RoiSetAuto-100.zip Distance px	7	6650.12	0.540619	483.195	13.7628	323.858
	SD527_con_06f_a3_m67_002	SD527_con_06f_a3_m67_002.xlsx_RoiSetAuto-101.zip Distance px	25	6456.79	0.698416	483.195	13.3627	323.858
	SD527_con_06f_a3_m67_002	SD527_con_06f_a3_m67_002.xlsx_RoiSetAuto-102.zip Distance px	10	6588.61	0.523556	483.195	13.6355	323.858
	SD527_con_06f_a3_m67_002	SD527_con_06f_a3_m67_002.xlsx_RoiSetAuto-103.zip Distance px	5	6362.69	0.26769	483.195	13.168	323.858
	SD527_con_06f_a3_m67_002	SD527_con_06f_a3_m67_002.xlsx_RoiSetAuto-104.zip Distance px	6	5838.05	0.367804	483.195	12.0822	323.858
	SD527_con_06f_a3_m67_002	SD527_con_06f_a3_m67_002.xlsx_RoiSetAuto-105.zip Distance px	71	7555.41	0.818275	483.195	15.6364	323.858
	SD527_con_06f_a3_m67_002	SD527_con_06f_a3_m67_002.xlsx_RoiSetAuto-106.zip Distance px	24	9459.51	1.08624	483.195	19.577	323.858
	SD527_con_06f_a3_m67_002	SD527_con_06f_a3_m67_002.xlsx_RoiSetAuto-107.zip Distance px	14	7483.02	0.733095	483.195	15.4866	323.858
	SD527_con_06f_a3_m67_002	SD527_con_06f_a3_m67_002.xlsx_RoiSetAuto-108.zip Distance px	10	6135.05	0.334143	483.195	12.6968	323.858
	SD527_con_06f_a3_m67_002	SD527_con_06f_a3_m67_002.xlsx_RoiSetAuto-109.zip Distance px	11	6978.25	0.442671	483.195	14.4419	323.858
	SD527_con_06f_a3_m67_002	SD527_con_06f_a3_m67_002.xlsx_RoiSetAuto-11.zip Distance px	21	6940.32	0.608832	483.195	14.3634	323.858
	SD527_con_06f_a3_m67_002	SD527_con_06f_a3_m67_002.xlsx_RoiSetAuto-110.zip Distance px	9	7102.82	0.462376	483.195	14.6997	323.858
	SD527_con_06f_a3_m67_002	SD527_con_06f_a3_m67_002.xlsx_RoiSetAuto-111.zip Distance px	4	5013	0.386136	483.195	10.3747	323.858
	SD527_con_06f_a3_m67_002	SD527_con_06f_a3_m67_002.xlsx_RoiSetAuto-112.zip Distance px	52	8992.22	0.965715	483.195	18.6099	323.858
	SD527_con_06f_a3_m67_002	SD527_con_06f_a3_m67_002.xlsx_RoiSetAuto-113.zip Distance px	4	5491.56	0.340133	483.195	11.3651	323.858
	SD527_con_06f_a3_m67_002	SD527_con_06f_a3_m67_002.xlsx_RoiSetAuto-114.zip Distance px	30	6990.12	0.774627	483.195	14.4665	323.858
	SD527_con_06f_a3_m67_002	SD527_con_06f_a3_m67_002.xlsx_RoiSetAuto-115.zip Distance px	5	7315.91	0.571643	483.195	15.1407	323.858
	SD527_con_06f_a3_m67_002	SD527_con_06f_a3_m67_002.xlsx_RoiSetAuto-116.zip Distance px	33	7542.37	0.729749	483.195	15.6094	323.858
	SD527_con_06f_a3_m67_002	SD527_con_06f_a3_m67_002.xlsx_RoiSetAuto-117.zip Distance px	13	11218	0.881232	483.195	23.2163	323.858
	SD527_con_06f_a3_m67_002	SD527_con_06f_a3_m67_002.xlsx_RoiSetAuto-118.zip Distance px	13	7792.42	0.501759	483.195	16.1269	323.858
	SD527_con_06f_a3_m67_002	SD527_con_06f_a3_m67_002.xlsx_RoiSetAuto-119.zip Distance px	4	5718.35	0.444228	483.195	11.8345	323.858
	SD527_con_06f_a3_m67_002	SD527_con_06f_a3_m67_002.xlsx_RoiSetAuto-12.zip Distance px	4	6516.23	0.246023	483.195	13.4857	323.858
	SD527_con_06f_a3_m67_002	SD527_con_06f_a3_m67_002.xlsx_RoiSetAuto-120.zip Distance px	4	5622.72	0.378167	483.195	11.6365	323.858
	SD527_con_06f_a3_m67_002	SD527_con_06f_a3_m67_002.xlsx_RoiSetAuto-121.zip Distance px	8	8495.01	0.68842	483.195	17.5809	323.858
	SD527_con_06f_a3_m67_002	SD527_con_06f_a3_m67_002.xlsx_RoiSetAuto-122.zip Distance px	8	6760.42	0.305231	483.195	13.9911	323.858
	SD527_con_06f_a3_m67_002	SD527_con_06f_a3_m67_002.xlsx_RoiSetAuto-123.zip Distance px	76	10738.7	0.768778	483.195	22.2244	323.858
	SD527_con_06f_a3_m67_002	SD527_con_06f_a3_m67_002.xlsx_RoiSetAuto-124.zip Distance px	15	6421.87	0.341721	483.195	13.2904	323.858
	SD527_con_06f_a3_m67_002	SD527_con_06f_a3_m67_002.xlsx_RoiSetAuto-125.zip Distance px	4	6055.26	0.504577	483.195	12.5317	323.858
	SD527_con_06f_a3_m67_002	SD527_con_06f_a3_m67_002.xlsx_RoiSetAuto-127.zip Distance px	10	6118.66	0.365123	483.195	12.6629	323.858
	SD527_con_06f_a3_m67_002	SD527_con_06f_a3_m67_002.xlsx_RoiSetAuto-128.zip Distance px	10	6271.72	0.633293	483.195	12.9797	323.858
	SD527_con_06f_a3_m67_002	SD527_con_06f_a3_m67_002.xlsx_RoiSetAuto-129.zip Distance px	4	5773.4	0.440078	483.195	11.9484	323.858
	SD527_con_06f_a3_m67_002	SD527_con_06f_a3_m67_002.xlsx_RoiSetAuto-13.zip Distance px	43	7587.66	0.630727	483.195	15.7031	323.858
	SD527_con_06f_a3_m67_002	SD527_con_06f_a3_m67_002.xlsx_RoiSetAuto-130.zip Distance px	9	6044.55	0.486743	483.195	12.5096	323.858
	SD527_con_06f_a3_m67_002	SD527_con_06f_a3_m67_002.xlsx_RoiSetAuto-131.zip Distance px	38	11236.3	1.17346	483.195	23.2542	323.858
	SD527_con_06f_a3_m67_002	SD527_con_06f_a3_m67_002.xlsx_RoiSetAuto-132.zip Distance px	24	6704.5	0.500566	483.195	13.8754	323.858
	SD527_con_06f_a3_m67_002	SD527_con_06f_a3_m67_002.xlsx_RoiSetAuto-133.zip Distance px	4	6230.22	0.305632	483.195	12.8938	323.858
	SD527_con_06f_a3_m67_002	SD527_con_06f_a3_m67_002.xlsx_RoiSetAuto-134.zip Distance px	16	6332.4	0.616611	483.195	13.1053	323.858
	SD527_con_06f_a3_m67_002	SD527_con_06f_a3_m67_002.xlsx_RoiSetAuto-135.zip Distance px	9	8129.9	0.418112	483.195	16.8253	323.858
	SD527_con_06f_a3_m67_002	SD527_con_06f_a3_m67_002.xlsx_RoiSetAuto-136.zip Distance px	9	6678.84	0.392873	483.195	13.8222	323.858
	SD527_con_06f_a3_m67_002	SD527_con_06f_a3_m67_002.xlsx_RoiSetAuto-137.zip Distance px	5	6083.9	0.165934	483.195	12.591	323.858
	SD527_con_06f_a3_m67_002	SD527_con_06f_a3_m67_002.xlsx_RoiSetAuto-138.zip Distance px	4	6025.46	0.438798	483.195	12.47	323.858
	SD527_con_06f_a3_m67_002	SD527_con_06f_a3_m67_002.xlsx_RoiSetAuto-139.zip Distance px	12	5632.15	0.432038	483.195	11.6561	323.858
	SD527_con_06f_a3_m67_002	SD527_con_06f_a3_m67_002.xlsx_RoiSetAuto-14.zip Distance px	16	6602.87	0.675035	483.195	13.665	323.858
	SD527_con_06f_a3_m67_002	SD527_con_06f_a3_m67_002.xlsx_RoiSetAuto-140.zip Distance px	22	8595	0.716123	483.195	17.7879	323.858
	SD527_con_06f_a3_m67_002	SD527_con_06f_a3_m67_002.xlsx_RoiSetAuto-141.zip Distance px	5	6859.47	0.423828	483.195	14.1961	323.858
	SD527_con_06f_a3_m67_002	SD527_con_06f_a3_m67_002.xlsx_RoiSetAuto-142.zip Distance px	6	6433.96	0.215776	483.195	13.3154	323.858
	SD527_con_06f_a3_m67_002	SD527_con_06f_a3_m67_002.xlsx_RoiSetAuto-143.zip Distance px	5	5765.71	0.272368	483.195	11.9325	323.858
	SD527_con_06f_a3_m67_002	SD527_con_06f_a3_m67_002.xlsx_RoiSetAuto-144.zip Distance px	33	6987.41	0.690428	483.195	14.4609	323.858
	SD527_con_06f_a3_m67_002	SD527_con_06f_a3_m67_002.xlsx_RoiSetAuto-145.zip Distance px	5	6225	0.182654	483.195	12.883	323.858
	SD527_con_06f_a3_m67_002	SD527_con_06f_a3_m67_002.xlsx_RoiSetAuto-146.zip Distance px	9	5656.32	0.298439	483.195	11.7061	323.858
	SD527_con_06f_a3_m67_002	SD527_con_06f_a3_m67_002.xlsx_RoiSetAuto-147.zip Distance px	21	7311.3	0.540696	483.195	15.1312	323.858
	SD527_con_06f_a3_m67_002	SD527_con_06f_a3_m67_002.xlsx_RoiSetAuto-148.zip Distance px	13	6148.03	0.339484	483.195	12.7237	323.858
	SD527_con_06f_a3_m67_002	SD527_con_06f_a3_m67_002.xlsx_RoiSetAuto-149.zip Distance px	10	6034.9	0.517474	483.195	12.4896	323.858
	SD527_con_06f_a3_m67_002	SD527_con_06f_a3_m67_002.xlsx_RoiSetAuto-15.zip Distance px	211	13811.1	1.11985	483.195	28.583	323.858
	SD527_con_06f_a3_m67_002	SD527_con_06f_a3_m67_002.xlsx_RoiSetAuto-150.zip Distance px	58	7856.9	0.942389	483.195	16.2603	323.858
	SD527_con_06f_a3_m67_002	SD527_con_06f_a3_m67_002.xlsx_RoiSetAuto-151.zip Distance px	47	7798.87	0.877028	483.195	16.1402	323.858
	SD527_con_06f_a3_m67_002	SD527_con_06f_a3_m67_002.xlsx_RoiSetAuto-152.zip Distance px	5	9744.86	0.338081	483.195	20.1676	323.858
	SD527_con_06f_a3_m67_002	SD527_con_06f_a3_m67_002.xlsx_RoiSetAuto-153.zip Distance px	9	8027.45	0.628616	483.195	16.6133	323.858
	SD527_con_06f_a3_m67_002	SD527_con_06f_a3_m67_002.xlsx_RoiSetAuto-154.zip Distance px	4	5756.44	0.0544418	483.195	11.9133	323.858
	SD527_con_06f_a3_m67_002	SD527_con_06f_a3_m67_002.xlsx_RoiSetAuto-155.zip Distance px	53	14652.8	0.590836	483.195	30.3247	323.858
	SD527_con_06f_a3_m67_002	SD527_con_06f_a3_m67_002.xlsx_RoiSetAuto-156.zip Distance px	5	5414.16	0.303865	483.195	11.2049	323.858
	SD527_con_06f_a3_m67_002	SD527_con_06f_a3_m67_002.xlsx_RoiSetAuto-157.zip Distance px	12	7125.19	0.806256	483.195	14.746	323.858
	SD527_con_06f_a3_m67_002	SD527_con_06f_a3_m67_002.xlsx_RoiSetAuto-158.zip Distance px	23	7206.57	0.850035	483.195	14.9144	323.858
	SD527_con_06f_a3_m67_002	SD527_con_06f_a3_m67_002.xlsx_RoiSetAuto-159.zip Distance px	4	5346.29	0.355235	483.195	11.0645	323.858
	SD527_con_06f_a3_m67_002	SD527_con_06f_a3_m67_002.xlsx_RoiSetAuto-160.zip Distance px	8	9334.49	0.372935	483.195	19.3183	323.858
	SD527_con_06f_a3_m67_002	SD527_con_06f_a3_m67_002.xlsx_RoiSetAuto-161.zip Distance px	8	6189.16	0.577111	483.195	12.8088	323.858
	SD527_con_06f_a3_m67_002	SD527_con_06f_a3_m67_002.xlsx_RoiSetAuto-162.zip Distance px	5	6318.68	0.463546	483.195	13.0769	323.858
	SD527_con_06f_a3_m67_002	SD527_con_06f_a3_m67_002.xlsx_RoiSetAuto-163.zip Distance px	8	6731.53	0.49195	483.195	13.9313	323.858
	SD527_con_06f_a3_m67_002	SD527_con_06f_a3_m67_002.xlsx_RoiSetAuto-164.zip Distance px	8	7533.74	0.475983	483.195	15.5915	323.858
	SD527_con_06f_a3_m67_002	SD527_con_06f_a3_m67_002.xlsx_RoiSetAuto-165.zip Distance px	51	11160.8	0.689549	483.195	23.098	323.858
	SD527_con_06f_a3_m67_002	SD527_con_06f_a3_m67_002.xlsx_RoiSetAuto-166.zip Distance px	38	9824.9	0.721353	483.195	20.3332	323.858
	SD527_con_06f_a3_m67_002	SD527_con_06f_a3_m67_002.xlsx_RoiSetAuto-167.zip Distance px	5	6148.6	0.157498	483.195	12.7249	323.858
	SD527_con_06f_a3_m67_002	SD527_con_06f_a3_m67_002.xlsx_RoiSetAuto-168.zip Distance px	4	5985.98	0.226747	483.195	12.3883	323.858
	SD527_con_06f_a3_m67_002	SD527_con_06f_a3_m67_002.xlsx_RoiSetAuto-169.zip Distance px	26	7404.61	0.662192	483.195	15.3243	323.858
	SD527_con_06f_a3_m67_002	SD527_con_06f_a3_m67_002.xlsx_RoiSetAuto-17.zip Distance px	136	10027.8	1.54091	483.195	20.7531	323.858
	SD527_con_06f_a3_m67_002	SD527_con_06f_a3_m67_002.xlsx_RoiSetAuto-170.zip Distance px	5	5915.87	0.513959	483.195	12.2432	323.858
	SD527_con_06f_a3_m67_002	SD527_con_06f_a3_m67_002.xlsx_RoiSetAuto-171.zip Distance px	10	6816.31	0.452622	483.195	14.1068	323.858
	SD527_con_06f_a3_m67_002	SD527_con_06f_a3_m67_002.xlsx_RoiSetAuto-172.zip Distance px	6	7112.26	0.563047	483.195	14.7192	323.858
	SD527_con_06f_a3_m67_002	SD527_con_06f_a3_m67_002.xlsx_RoiSetAuto-173.zip Distance px	9	6318.44	0.655363	483.195	13.0764	323.858
	SD527_con_06f_a3_m67_002	SD527_con_06f_a3_m67_002.xlsx_RoiSetAuto-174.zip Distance px	16	8209.83	0.516236	483.195	16.9907	323.858
	SD527_con_06f_a3_m67_002	SD527_con_06f_a3_m67_002.xlsx_RoiSetAuto-175.zip Distance px	11	6790.98	0.324789	483.195	14.0543	323.858
	SD527_con_06f_a3_m67_002	SD527_con_06f_a3_m67_002.xlsx_RoiSetAuto-176.zip Distance px	17	7611.96	0.829893	483.195	15.7534	323.858
	SD527_con_06f_a3_m67_002	SD527_con_06f_a3_m67_002.xlsx_RoiSetAuto-177.zip Distance px	13	6888.56	0.953228	483.195	14.2563	323.858
	SD527_con_06f_a3_m67_002	SD527_con_06f_a3_m67_002.xlsx_RoiSetAuto-178.zip Distance px	5	6500.7	0.62458	483.195	13.4536	323.858
	SD527_con_06f_a3_m67_002	SD527_con_06f_a3_m67_002.xlsx_RoiSetAuto-179.zip Distance px	13	8025.03	0.744007	483.195	16.6083	323.858
	SD527_con_06f_a3_m67_002	SD527_con_06f_a3_m67_002.xlsx_RoiSetAuto-18.zip Distance px	10	5973.26	0.542559	483.195	12.362	323.858
	SD527_con_06f_a3_m67_002	SD527_con_06f_a3_m67_002.xlsx_RoiSetAuto-180.zip Distance px	40	11339.4	0.864386	483.195	23.4675	323.858
	SD527_con_06f_a3_m67_002	SD527_con_06f_a3_m67_002.xlsx_RoiSetAuto-181.zip Distance px	6	7605.5	0.487077	483.195	15.74	323.858
	SD527_con_06f_a3_m67_002	SD527_con_06f_a3_m67_002.xlsx_RoiSetAuto-182.zip Distance px	35	9571.08	1.03773	483.195	19.8079	323.858
	SD527_con_06f_a3_m67_002	SD527_con_06f_a3_m67_002.xlsx_RoiSetAuto-183.zip Distance px	38	9009.92	0.74787	483.195	18.6466	323.858
	SD527_con_06f_a3_m67_002	SD527_con_06f_a3_m67_002.xlsx_RoiSetAuto-184.zip Distance px	38	14579.7	0.652746	483.195	30.1735	323.858
	SD527_con_06f_a3_m67_002	SD527_con_06f_a3_m67_002.xlsx_RoiSetAuto-185.zip Distance px	4	5672.25	0.353166	483.195	11.7391	323.858
	SD527_con_06f_a3_m67_002	SD527_con_06f_a3_m67_002.xlsx_RoiSetAuto-186.zip Distance px	10	7782.07	0.542625	483.195	16.1055	323.858
	SD527_con_06f_a3_m67_002	SD527_con_06f_a3_m67_002.xlsx_RoiSetAuto-187.zip Distance px	11	6682.9	0.413504	483.195	13.8307	323.858
	SD527_con_06f_a3_m67_002	SD527_con_06f_a3_m67_002.xlsx_RoiSetAuto-188.zip Distance px	9	6684.39	0.479802	483.195	13.8337	323.858
	SD527_con_06f_a3_m67_002	SD527_con_06f_a3_m67_002.xlsx_RoiSetAuto-189.zip Distance px	38	7371.54	0.614697	483.195	15.2558	323.858
	SD527_con_06f_a3_m67_002	SD527_con_06f_a3_m67_002.xlsx_RoiSetAuto-19.zip Distance px	8	5230.7	0.668582	483.195	10.8252	323.858
	SD527_con_06f_a3_m67_002	SD527_con_06f_a3_m67_002.xlsx_RoiSetAuto-190.zip Distance px	4	6638.28	0.388352	483.195	13.7383	323.858
	SD527_con_06f_a3_m67_002	SD527_con_06f_a3_m67_002.xlsx_RoiSetAuto-191.zip Distance px	26	8740.65	1.04844	483.195	18.0893	323.858
	SD527_con_06f_a3_m67_002	SD527_con_06f_a3_m67_002.xlsx_RoiSetAuto-192.zip Distance px	9	8132.05	0.536653	483.195	16.8297	323.858
	SD527_con_06f_a3_m67_002	SD527_con_06f_a3_m67_002.xlsx_RoiSetAuto-193.zip Distance px	5	7289.43	0.297694	483.195	15.0859	323.858
	SD527_con_06f_a3_m67_002	SD527_con_06f_a3_m67_002.xlsx_RoiSetAuto-194.zip Distance px	7	6526.13	0.357595	483.195	13.5062	323.858
	SD527_con_06f_a3_m67_002	SD527_con_06f_a3_m67_002.xlsx_RoiSetAuto-195.zip Distance px	6	6293.58	0.440165	483.195	13.0249	323.858
	SD527_con_06f_a3_m67_002	SD527_con_06f_a3_m67_002.xlsx_RoiSetAuto-196.zip Distance px	14	8445.01	0.385201	483.195	17.4774	323.858
	SD527_con_06f_a3_m67_002	SD527_con_06f_a3_m67_002.xlsx_RoiSetAuto-197.zip Distance px	4	6102.19	0.376764	483.195	12.6288	323.858
	SD527_con_06f_a3_m67_002	SD527_con_06f_a3_m67_002.xlsx_RoiSetAuto-198.zip Distance px	12	7406.52	0.423645	483.195	15.3282	323.858
	SD527_con_06f_a3_m67_002	SD527_con_06f_a3_m67_002.xlsx_RoiSetAuto-199.zip Distance px	8	7481.9	0.28509	483.195	15.4842	323.858
	SD527_con_06f_a3_m67_002	SD527_con_06f_a3_m67_002.xlsx_RoiSetAuto-2.zip Distance px	73	9769.77	1.0157	483.195	20.2191	323.858
	SD527_con_06f_a3_m67_002	SD527_con_06f_a3_m67_002.xlsx_RoiSetAuto-20.zip Distance px	5	5585.52	0.35	483.195	11.5596	323.858
	SD527_con_06f_a3_m67_002	SD527_con_06f_a3_m67_002.xlsx_RoiSetAuto-200.zip Distance px	10	7099.43	0.514405	483.195	14.6927	323.858
	SD527_con_06f_a3_m67_002	SD527_con_06f_a3_m67_002.xlsx_RoiSetAuto-201.zip Distance px	12	6725.54	0.591257	483.195	13.9189	323.858
	SD527_con_06f_a3_m67_002	SD527_con_06f_a3_m67_002.xlsx_RoiSetAuto-202.zip Distance px	7	6078.42	0.442658	483.195	12.5796	323.858
	SD527_con_06f_a3_m67_002	SD527_con_06f_a3_m67_002.xlsx_RoiSetAuto-203.zip Distance px	23	8272.36	0.708172	483.195	17.1201	323.858
	SD527_con_06f_a3_m67_002	SD527_con_06f_a3_m67_002.xlsx_RoiSetAuto-204.zip Distance px	4	6442.88	0.416927	483.195	13.3339	323.858
	SD527_con_06f_a3_m67_002	SD527_con_06f_a3_m67_002.xlsx_RoiSetAuto-205.zip Distance px	4	5784.53	0.174981	483.195	11.9714	323.858
	SD527_con_06f_a3_m67_002	SD527_con_06f_a3_m67_002.xlsx_RoiSetAuto-206.zip Distance px	6	7001.19	0.211784	483.195	14.4894	323.858
	SD527_con_06f_a3_m67_002	SD527_con_06f_a3_m67_002.xlsx_RoiSetAuto-207.zip Distance px	19	10629.3	0.736217	483.195	21.9979	323.858
	SD527_con_06f_a3_m67_002	SD527_con_06f_a3_m67_002.xlsx_RoiSetAuto-208.zip Distance px	6	6077.8	0.163729	483.195	12.5784	323.858
	SD527_con_06f_a3_m67_002	SD527_con_06f_a3_m67_002.xlsx_RoiSetAuto-209.zip Distance px	6	7785.55	0.249362	483.195	16.1126	323.858
	SD527_con_06f_a3_m67_002	SD527_con_06f_a3_m67_002.xlsx_RoiSetAuto-21.zip Distance px	31	7838.39	0.857833	483.195	16.222	323.858
	SD527_con_06f_a3_m67_002	SD527_con_06f_a3_m67_002.xlsx_RoiSetAuto-210.zip Distance px	5	6603.18	0.806291	483.195	13.6657	323.858
	SD527_con_06f_a3_m67_002	SD527_con_06f_a3_m67_002.xlsx_RoiSetAuto-211.zip Distance px	5	6484.16	0.313168	483.195	13.4193	323.858
	SD527_con_06f_a3_m67_002	SD527_con_06f_a3_m67_002.xlsx_RoiSetAuto-212.zip Distance px	12	7643.37	0.538475	483.195	15.8184	323.858
	SD527_con_06f_a3_m67_002	SD527_con_06f_a3_m67_002.xlsx_RoiSetAuto-213.zip Distance px	7	6236.52	0.622869	483.195	12.9068	323.858
	SD527_con_06f_a3_m67_002	SD527_con_06f_a3_m67_002.xlsx_RoiSetAuto-214.zip Distance px	4	7022.1	0.227165	483.195	14.5326	323.858
	SD527_con_06f_a3_m67_002	SD527_con_06f_a3_m67_002.xlsx_RoiSetAuto-215.zip Distance px	5	6594.23	0.339012	483.195	13.6471	323.858
	SD527_con_06f_a3_m67_002	SD527_con_06f_a3_m67_002.xlsx_RoiSetAuto-216.zip Distance px	5	6795.35	0.718171	483.195	14.0634	323.858
	SD527_con_06f_a3_m67_002	SD527_con_06f_a3_m67_002.xlsx_RoiSetAuto-217.zip Distance px	5	6379.62	0.36169	483.195	13.203	323.858
	SD527_con_06f_a3_m67_002	SD527_con_06f_a3_m67_002.xlsx_RoiSetAuto-218.zip Distance px	5	6427.96	0.357735	483.195	13.303	323.858
	SD527_con_06f_a3_m67_002	SD527_con_06f_a3_m67_002.xlsx_RoiSetAuto-219.zip Distance px	4	5786.74	0.426104	483.195	11.976	323.858
	SD527_con_06f_a3_m67_002	SD527_con_06f_a3_m67_002.xlsx_RoiSetAuto-22.zip Distance px	9	4877.63	1.00789	483.195	10.0945	323.858
	SD527_con_06f_a3_m67_002	SD527_con_06f_a3_m67_002.xlsx_RoiSetAuto-220.zip Distance px	9	8167.93	0.606004	483.195	16.904	323.858
	SD527_con_06f_a3_m67_002	SD527_con_06f_a3_m67_002.xlsx_RoiSetAuto-221.zip Distance px	10	7389.83	0.516787	483.195	15.2937	323.858
	SD527_con_06f_a3_m67_002	SD527_con_06f_a3_m67_002.xlsx_RoiSetAuto-222.zip Distance px	4	7253.25	0.429709	483.195	15.011	323.858
	SD527_con_06f_a3_m67_002	SD527_con_06f_a3_m67_002.xlsx_RoiSetAuto-223.zip Distance px	8	6295.12	0.629849	483.195	13.0281	323.858
	SD527_con_06f_a3_m67_002	SD527_con_06f_a3_m67_002.xlsx_RoiSetAuto-224.zip Distance px	4	6879.35	0.194172	483.195	14.2372	323.858
	SD527_con_06f_a3_m67_002	SD527_con_06f_a3_m67_002.xlsx_RoiSetAuto-225.zip Distance px	5	6200.65	0.232024	483.195	12.8326	323.858
	SD527_con_06f_a3_m67_002	SD527_con_06f_a3_m67_002.xlsx_RoiSetAuto-226.zip Distance px	5	6528.71	0.359816	483.195	13.5115	323.858
	SD527_con_06f_a3_m67_002	SD527_con_06f_a3_m67_002.xlsx_RoiSetAuto-227.zip Distance px	4	7339.55	0.499367	483.195	15.1896	323.858
	SD527_con_06f_a3_m67_002	SD527_con_06f_a3_m67_002.xlsx_RoiSetAuto-23.zip Distance px	13	6787.16	0.45784	483.195	14.0464	323.858
	SD527_con_06f_a3_m67_002	SD527_con_06f_a3_m67_002.xlsx_RoiSetAuto-24.zip Distance px	17	14449.7	0.396985	483.195	29.9044	323.858
	SD527_con_06f_a3_m67_002	SD527_con_06f_a3_m67_002.xlsx_RoiSetAuto-25.zip Distance px	17	6285.19	0.457678	483.195	13.0076	323.858
	SD527_con_06f_a3_m67_002	SD527_con_06f_a3_m67_002.xlsx_RoiSetAuto-26.zip Distance px	4	5950.03	0.43005	483.195	12.3139	323.858
	SD527_con_06f_a3_m67_002	SD527_con_06f_a3_m67_002.xlsx_RoiSetAuto-27.zip Distance px	33	7392.6	1.01577	483.195	15.2994	323.858
	SD527_con_06f_a3_m67_002	SD527_con_06f_a3_m67_002.xlsx_RoiSetAuto-28.zip Distance px	37	8524.87	0.9323	483.195	17.6427	323.858
	SD527_con_06f_a3_m67_002	SD527_con_06f_a3_m67_002.xlsx_RoiSetAuto-29.zip Distance px	5	5550.17	0.356847	483.195	11.4864	323.858
	SD527_con_06f_a3_m67_002	SD527_con_06f_a3_m67_002.xlsx_RoiSetAuto-3.zip Distance px	59	11041.7	1.26394	483.195	22.8514	323.858
	SD527_con_06f_a3_m67_002	SD527_con_06f_a3_m67_002.xlsx_RoiSetAuto-30.zip Distance px	47	7620.06	0.746263	483.195	15.7702	323.858
	SD527_con_06f_a3_m67_002	SD527_con_06f_a3_m67_002.xlsx_RoiSetAuto-31.zip Distance px	5	5746.21	0.254959	483.195	11.8921	323.858
	SD527_con_06f_a3_m67_002	SD527_con_06f_a3_m67_002.xlsx_RoiSetAuto-32.zip Distance px	6	5987.84	0.459554	483.195	12.3922	323.858
	SD527_con_06f_a3_m67_002	SD527_con_06f_a3_m67_002.xlsx_RoiSetAuto-33.zip Distance px	52	7181.96	0.98182	483.195	14.8635	323.858
	SD527_con_06f_a3_m67_002	SD527_con_06f_a3_m67_002.xlsx_RoiSetAuto-34.zip Distance px	8	6268.83	0.522489	483.195	12.9737	323.858
	SD527_con_06f_a3_m67_002	SD527_con_06f_a3_m67_002.xlsx_RoiSetAuto-35.zip Distance px	4	5832.16	0.507149	483.195	12.07	323.858
	SD527_con_06f_a3_m67_002	SD527_con_06f_a3_m67_002.xlsx_RoiSetAuto-36.zip Distance px	4	6202.71	0.622889	483.195	12.8369	323.858
	SD527_con_06f_a3_m67_002	SD527_con_06f_a3_m67_002.xlsx_RoiSetAuto-37.zip Distance px	9	5832.46	0.504998	483.195	12.0706	323.858
	SD527_con_06f_a3_m67_002	SD527_con_06f_a3_m67_002.xlsx_RoiSetAuto-38.zip Distance px	34	8857.51	0.597052	483.195	18.3311	323.858
	SD527_con_06f_a3_m67_002	SD527_con_06f_a3_m67_002.xlsx_RoiSetAuto-39.zip Distance px	39	11329.2	1.16276	483.195	23.4464	323.858
	SD527_con_06f_a3_m67_002	SD527_con_06f_a3_m67_002.xlsx_RoiSetAuto-4.zip Distance px	58	14299.3	0.94669	483.195	29.5933	323.858
	SD527_con_06f_a3_m67_002	SD527_con_06f_a3_m67_002.xlsx_RoiSetAuto-40.zip Distance px	96	9339.22	0.929528	483.195	19.3281	323.858
	SD527_con_06f_a3_m67_002	SD527_con_06f_a3_m67_002.xlsx_RoiSetAuto-41.zip Distance px	4	4692.69	0.319526	483.195	9.71179	323.858
	SD527_con_06f_a3_m67_002	SD527_con_06f_a3_m67_002.xlsx_RoiSetAuto-43.zip Distance px	5	5175.7	0.407756	483.195	10.7114	323.858
	SD527_con_06f_a3_m67_002	SD527_con_06f_a3_m67_002.xlsx_RoiSetAuto-44.zip Distance px	4	5770.99	0.272676	483.195	11.9434	323.858
	SD527_con_06f_a3_m67_002	SD527_con_06f_a3_m67_002.xlsx_RoiSetAuto-45.zip Distance px	6	6010.41	0.464228	483.195	12.4389	323.858
	SD527_con_06f_a3_m67_002	SD527_con_06f_a3_m67_002.xlsx_RoiSetAuto-46.zip Distance px	8	5142.11	0.737142	483.195	10.6419	323.858
	SD527_con_06f_a3_m67_002	SD527_con_06f_a3_m67_002.xlsx_RoiSetAuto-47.zip Distance px	26	7463.3	0.822277	483.195	15.4457	323.858
	SD527_con_06f_a3_m67_002	SD527_con_06f_a3_m67_002.xlsx_RoiSetAuto-48.zip Distance px	18	15031	0.457289	483.195	31.1076	323.858
	SD527_con_06f_a3_m67_002	SD527_con_06f_a3_m67_002.xlsx_RoiSetAuto-49.zip Distance px	8	5851.54	0.325215	483.195	12.1101	323.858
	SD527_con_06f_a3_m67_002	SD527_con_06f_a3_m67_002.xlsx_RoiSetAuto-5.zip Distance px	49	9735.27	0.787084	483.195	20.1477	323.858
	SD527_con_06f_a3_m67_002	SD527_con_06f_a3_m67_002.xlsx_RoiSetAuto-50.zip Distance px	6	5076.78	0.522206	483.195	10.5067	323.858
	SD527_con_06f_a3_m67_002	SD527_con_06f_a3_m67_002.xlsx_RoiSetAuto-51.zip Distance px	12	5710.99	0.377143	483.195	11.8192	323.858
	SD527_con_06f_a3_m67_002	SD527_con_06f_a3_m67_002.xlsx_RoiSetAuto-52.zip Distance px	5	5552.44	0.2358	483.195	11.4911	323.858
	SD527_con_06f_a3_m67_002	SD527_con_06f_a3_m67_002.xlsx_RoiSetAuto-53.zip Distance px	6	5992.08	0.306264	483.195	12.401	323.858
	SD527_con_06f_a3_m67_002	SD527_con_06f_a3_m67_002.xlsx_RoiSetAuto-54.zip Distance px	4	5793.26	0.0552017	483.195	11.9895	323.858
	SD527_con_06f_a3_m67_002	SD527_con_06f_a3_m67_002.xlsx_RoiSetAuto-55.zip Distance px	28	7506.51	0.80506	483.195	15.5352	323.858
	SD527_con_06f_a3_m67_002	SD527_con_06f_a3_m67_002.xlsx_RoiSetAuto-56.zip Distance px	5	5284.81	0.448298	483.195	10.9372	323.858
	SD527_con_06f_a3_m67_002	SD527_con_06f_a3_m67_002.xlsx_RoiSetAuto-57.zip Distance px	7	6008.68	0.250838	483.195	12.4353	323.858
	SD527_con_06f_a3_m67_002	SD527_con_06f_a3_m67_002.xlsx_RoiSetAuto-58.zip Distance px	7	5617.33	0.369074	483.195	11.6254	323.858
	SD527_con_06f_a3_m67_002	SD527_con_06f_a3_m67_002.xlsx_RoiSetAuto-59.zip Distance px	10	5846.82	0.402395	483.195	12.1003	323.858
	SD527_con_06f_a3_m67_002	SD527_con_06f_a3_m67_002.xlsx_RoiSetAuto-6.zip Distance px	5	5573.49	1.00771	483.195	11.5347	323.858
	SD527_con_06f_a3_m67_002	SD527_con_06f_a3_m67_002.xlsx_RoiSetAuto-60.zip Distance px	19	6108.33	0.389568	483.195	12.6415	323.858
	SD527_con_06f_a3_m67_002	SD527_con_06f_a3_m67_002.xlsx_RoiSetAuto-61.zip Distance px	5	5759.19	0.17001	483.195	11.919	323.858
	SD527_con_06f_a3_m67_002	SD527_con_06f_a3_m67_002.xlsx_RoiSetAuto-62.zip Distance px	14	6614.4	0.544353	483.195	13.6889	323.858
	SD527_con_06f_a3_m67_002	SD527_con_06f_a3_m67_002.xlsx_RoiSetAuto-63.zip Distance px	16	6682.43	0.815604	483.195	13.8297	323.858
	SD527_con_06f_a3_m67_002	SD527_con_06f_a3_m67_002.xlsx_RoiSetAuto-64.zip Distance px	9	5504.69	0.380857	483.195	11.3923	323.858
	SD527_con_06f_a3_m67_002	SD527_con_06f_a3_m67_002.xlsx_RoiSetAuto-65.zip Distance px	4	5569.7	0.272377	483.195	11.5268	323.858
	SD527_con_06f_a3_m67_002	SD527_con_06f_a3_m67_002.xlsx_RoiSetAuto-66.zip Distance px	39	9227.66	1.1165	483.195	19.0972	323.858
	SD527_con_06f_a3_m67_002	SD527_con_06f_a3_m67_002.xlsx_RoiSetAuto-67.zip Distance px	5	5268.12	0.397252	483.195	10.9027	323.858
	SD527_con_06f_a3_m67_002	SD527_con_06f_a3_m67_002.xlsx_RoiSetAuto-68.zip Distance px	5	5641.83	0.375831	483.195	11.6761	323.858
	SD527_con_06f_a3_m67_002	SD527_con_06f_a3_m67_002.xlsx_RoiSetAuto-69.zip Distance px	4	5920.45	0.458193	483.195	12.2527	323.858
	SD527_con_06f_a3_m67_002	SD527_con_06f_a3_m67_002.xlsx_RoiSetAuto-70.zip Distance px	45	10000.6	1.13425	483.195	20.6969	323.858
	SD527_con_06f_a3_m67_002	SD527_con_06f_a3_m67_002.xlsx_RoiSetAuto-71.zip Distance px	4	5965.33	0.198401	483.195	12.3456	323.858
	SD527_con_06f_a3_m67_002	SD527_con_06f_a3_m67_002.xlsx_RoiSetAuto-72.zip Distance px	5	6914.18	0.180799	483.195	14.3093	323.858
	SD527_con_06f_a3_m67_002	SD527_con_06f_a3_m67_002.xlsx_RoiSetAuto-73.zip Distance px	4	6309.6	0.189659	483.195	13.0581	323.858
	SD527_con_06f_a3_m67_002	SD527_con_06f_a3_m67_002.xlsx_RoiSetAuto-74.zip Distance px	18	6098.4	0.461594	483.195	12.621	323.858
	SD527_con_06f_a3_m67_002	SD527_con_06f_a3_m67_002.xlsx_RoiSetAuto-75.zip Distance px	15	6614.88	0.687236	483.195	13.6899	323.858
	SD527_con_06f_a3_m67_002	SD527_con_06f_a3_m67_002.xlsx_RoiSetAuto-76.zip Distance px	4	5372.7	0.335288	483.195	11.1191	323.858
	SD527_con_06f_a3_m67_002	SD527_con_06f_a3_m67_002.xlsx_RoiSetAuto-77.zip Distance px	43	8390.01	0.84901	483.195	17.3636	323.858
	SD527_con_06f_a3_m67_002	SD527_con_06f_a3_m67_002.xlsx_RoiSetAuto-78.zip Distance px	66	8049.29	1.22222	483.195	16.6585	323.858
	SD527_con_06f_a3_m67_002	SD527_con_06f_a3_m67_002.xlsx_RoiSetAuto-79.zip Distance px	46	13827.4	1.00871	483.195	28.6166	323.858
	SD527_con_06f_a3_m67_002	SD527_con_06f_a3_m67_002.xlsx_RoiSetAuto-8.zip Distance px	35	8343.57	0.839358	483.195	17.2675	323.858
	SD527_con_06f_a3_m67_002	SD527_con_06f_a3_m67_002.xlsx_RoiSetAuto-80.zip Distance px	7	5710.79	0.267911	483.195	11.8188	323.858
	SD527_con_06f_a3_m67_002	SD527_con_06f_a3_m67_002.xlsx_RoiSetAuto-81.zip Distance px	4	5678.56	0.331567	483.195	11.7521	323.858
	SD527_con_06f_a3_m67_002	SD527_con_06f_a3_m67_002.xlsx_RoiSetAuto-82.zip Distance px	13	6885.25	0.57177	483.195	14.2494	323.858
	SD527_con_06f_a3_m67_002	SD527_con_06f_a3_m67_002.xlsx_RoiSetAuto-83.zip Distance px	8	6015.92	0.41434	483.195	12.4503	323.858
	SD527_con_06f_a3_m67_002	SD527_con_06f_a3_m67_002.xlsx_RoiSetAuto-84.zip Distance px	6	6650.73	0.170858	483.195	13.7641	323.858
	SD527_con_06f_a3_m67_002	SD527_con_06f_a3_m67_002.xlsx_RoiSetAuto-85.zip Distance px	23	6574	0.634045	483.195	13.6053	323.858
	SD527_con_06f_a3_m67_002	SD527_con_06f_a3_m67_002.xlsx_RoiSetAuto-86.zip Distance px	29	7410.81	0.969892	483.195	15.3371	323.858
	SD527_con_06f_a3_m67_002	SD527_con_06f_a3_m67_002.xlsx_RoiSetAuto-87.zip Distance px	15	7366.27	0.554216	483.195	15.2449	323.858
	SD527_con_06f_a3_m67_002	SD527_con_06f_a3_m67_002.xlsx_RoiSetAuto-88.zip Distance px	28	13929.7	0.952541	483.195	28.8283	323.858
	SD527_con_06f_a3_m67_002	SD527_con_06f_a3_m67_002.xlsx_RoiSetAuto-89.zip Distance px	23	5954.71	0.483268	483.195	12.3236	323.858
	SD527_con_06f_a3_m67_002	SD527_con_06f_a3_m67_002.xlsx_RoiSetAuto-9.zip Distance px	51	10806.1	1.17904	483.195	22.3638	323.858
	SD527_con_06f_a3_m67_002	SD527_con_06f_a3_m67_002.xlsx_RoiSetAuto-90.zip Distance px	10	6797.55	0.535892	483.195	14.0679	323.858
	SD527_con_06f_a3_m67_002	SD527_con_06f_a3_m67_002.xlsx_RoiSetAuto-91.zip Distance px	58	8059.73	1.13126	483.195	16.6801	323.858
	SD527_con_06f_a3_m67_002	SD527_con_06f_a3_m67_002.xlsx_RoiSetAuto-92.zip Distance px	5	6229.56	0.241641	483.195	12.8924	323.858
	SD527_con_06f_a3_m67_002	SD527_con_06f_a3_m67_002.xlsx_RoiSetAuto-93.zip Distance px	24	10165.9	1.10632	483.195	21.0389	323.858
	SD527_con_06f_a3_m67_002	SD527_con_06f_a3_m67_002.xlsx_RoiSetAuto-94.zip Distance px	7	5507.21	0.610226	483.195	11.3975	323.858
	SD527_con_06f_a3_m67_002	SD527_con_06f_a3_m67_002.xlsx_RoiSetAuto-95.zip Distance px	57	10148.7	0.940484	483.195	21.0033	323.858
	SD527_con_06f_a3_m67_002	SD527_con_06f_a3_m67_002.xlsx_RoiSetAuto-96.zip Distance px	18	6122.16	0.70781	483.195	12.6702	323.858
	SD527_con_06f_a3_m67_002	SD527_con_06f_a3_m67_002.xlsx_RoiSetAuto-97.zip Distance px	8	5608.17	0.683113	483.195	11.6064	323.858
	SD527_con_06f_a3_m67_002	SD527_con_06f_a3_m67_002.xlsx_RoiSetAuto-98.zip Distance px	4	5077.26	0.53442	483.195	10.5077	323.858
	SD527_con_06f_a3_m67_002	SD527_con_06f_a3_m67_002.xlsx_RoiSetAuto-99.zip Distance px	6	6553.13	0.627934	483.195	13.5621	323.858
	SD527_con_06f_a4_m67_001	SD527_con_06f_a4_m67_001.xlsx_RoiSetAuto-1.zip Distance px	23	16999.9	0.557809	827.187	20.5515	63.9644
	SD527_con_06f_a4_m67_001	SD527_con_06f_a4_m67_001.xlsx_RoiSetAuto-11.zip Distance px	37	15043	0.837663	827.187	18.1857	63.9644
	SD527_con_06f_a4_m67_001	SD527_con_06f_a4_m67_001.xlsx_RoiSetAuto-13.zip Distance px	7	11203.6	0.44044	827.187	13.5442	63.9644
	SD527_con_06f_a4_m67_001	SD527_con_06f_a4_m67_001.xlsx_RoiSetAuto-14.zip Distance px	5	9410.81	0.17529	827.187	11.3769	63.9644
	SD527_con_06f_a4_m67_001	SD527_con_06f_a4_m67_001.xlsx_RoiSetAuto-19.zip Distance px	4	10792.6	0.280709	827.187	13.0473	63.9644
	SD527_con_06f_a4_m67_001	SD527_con_06f_a4_m67_001.xlsx_RoiSetAuto-21.zip Distance px	9	10110.7	0.25987	827.187	12.223	63.9644
	SD527_con_06f_a4_m67_001	SD527_con_06f_a4_m67_001.xlsx_RoiSetAuto-22.zip Distance px	15	12909.3	0.75816	827.187	15.6062	63.9644
	SD527_con_06f_a4_m67_001	SD527_con_06f_a4_m67_001.xlsx_RoiSetAuto-24.zip Distance px	48	13534.2	0.861027	827.187	16.3617	63.9644
	SD527_con_06f_a4_m67_001	SD527_con_06f_a4_m67_001.xlsx_RoiSetAuto-25.zip Distance px	4	10477.5	0.459679	827.187	12.6664	63.9644
	SD527_con_06f_a4_m67_001	SD527_con_06f_a4_m67_001.xlsx_RoiSetAuto-28.zip Distance px	4	11442.1	0.239481	827.187	13.8326	63.9644
	SD527_con_06f_a4_m67_001	SD527_con_06f_a4_m67_001.xlsx_RoiSetAuto-3.zip Distance px	49	13540.1	0.701103	827.187	16.3689	63.9644
	SD527_con_06f_a4_m67_001	SD527_con_06f_a4_m67_001.xlsx_RoiSetAuto-31.zip Distance px	102	19426.3	0.929823	827.187	23.4848	63.9644
	SD527_con_06f_a4_m67_001	SD527_con_06f_a4_m67_001.xlsx_RoiSetAuto-32.zip Distance px	30	13477.4	0.57298	827.187	16.2931	63.9644
	SD527_con_06f_a4_m67_001	SD527_con_06f_a4_m67_001.xlsx_RoiSetAuto-33.zip Distance px	50	17076.4	1.30665	827.187	20.6439	63.9644
	SD527_con_06f_a4_m67_001	SD527_con_06f_a4_m67_001.xlsx_RoiSetAuto-34.zip Distance px	38	12718.8	0.735027	827.187	15.376	63.9644
	SD527_con_06f_a4_m67_001	SD527_con_06f_a4_m67_001.xlsx_RoiSetAuto-35.zip Distance px	19	11837.3	0.509939	827.187	14.3103	63.9644
	SD527_con_06f_a4_m67_001	SD527_con_06f_a4_m67_001.xlsx_RoiSetAuto-36.zip Distance px	27	16167.1	0.722274	827.187	19.5447	63.9644
	SD527_con_06f_a4_m67_001	SD527_con_06f_a4_m67_001.xlsx_RoiSetAuto-37.zip Distance px	10	13114.1	0.328388	827.187	15.8538	63.9644
	SD527_con_06f_a4_m67_001	SD527_con_06f_a4_m67_001.xlsx_RoiSetAuto-38.zip Distance px	22	15409.5	0.580859	827.187	18.6288	63.9644
	SD527_con_06f_a4_m67_001	SD527_con_06f_a4_m67_001.xlsx_RoiSetAuto-39.zip Distance px	24	20727.9	0.9963	827.187	25.0583	63.9644
	SD527_con_06f_a4_m67_001	SD527_con_06f_a4_m67_001.xlsx_RoiSetAuto-40.zip Distance px	5	11439.9	0.478922	827.187	13.8299	63.9644
	SD527_con_06f_a4_m67_001	SD527_con_06f_a4_m67_001.xlsx_RoiSetAuto-41.zip Distance px	16	15113.7	0.704019	827.187	18.2712	63.9644
	SD527_con_06f_a4_m67_001	SD527_con_06f_a4_m67_001.xlsx_RoiSetAuto-43.zip Distance px	16	23324.6	0.68906	827.187	28.1975	63.9644
	SD527_con_06f_a4_m67_001	SD527_con_06f_a4_m67_001.xlsx_RoiSetAuto-45.zip Distance px	27	13650.2	0.852067	827.187	16.5019	63.9644
	SD527_con_06f_a4_m67_001	SD527_con_06f_a4_m67_001.xlsx_RoiSetAuto-46.zip Distance px	6	11186.9	0.47784	827.187	13.524	63.9644
	SD527_con_06f_a4_m67_001	SD527_con_06f_a4_m67_001.xlsx_RoiSetAuto-47.zip Distance px	15	13662.8	0.540021	827.187	16.5172	63.9644
	SD527_con_06f_a4_m67_001	SD527_con_06f_a4_m67_001.xlsx_RoiSetAuto-48.zip Distance px	4	12263.3	0.267053	827.187	14.8253	63.9644
	SD527_con_06f_a4_m67_001	SD527_con_06f_a4_m67_001.xlsx_RoiSetAuto-49.zip Distance px	19	14342.7	0.710097	827.187	17.3392	63.9644
	SD527_con_06f_a4_m67_001	SD527_con_06f_a4_m67_001.xlsx_RoiSetAuto-5.zip Distance px	10	9537.06	0.642602	827.187	11.5295	63.9644
	SD527_con_06f_a4_m67_001	SD527_con_06f_a4_m67_001.xlsx_RoiSetAuto-51.zip Distance px	16	17231.5	0.609837	827.187	20.8315	63.9644
	SD527_con_06f_a4_m67_001	SD527_con_06f_a4_m67_001.xlsx_RoiSetAuto-52.zip Distance px	9	13309.2	0.477823	827.187	16.0897	63.9644
	SD527_con_06f_a4_m67_001	SD527_con_06f_a4_m67_001.xlsx_RoiSetAuto-53.zip Distance px	11	18451	0.736645	827.187	22.3057	63.9644
	SD527_con_06f_a4_m67_001	SD527_con_06f_a4_m67_001.xlsx_RoiSetAuto-7.zip Distance px	34	16616.1	0.894863	827.187	20.0875	63.9644
	SD527_con_06f_a4_m67_003	SD527_con_06f_a4_m67_003.xlsx_RoiSetAuto-1.zip Distance px	66	11831.4	0.847249	468.104	25.275	263.947
	SD527_con_06f_a4_m67_003	SD527_con_06f_a4_m67_003.xlsx_RoiSetAuto-10.zip Distance px	181	16860.4	1.84738	468.104	36.0184	263.947
	SD527_con_06f_a4_m67_003	SD527_con_06f_a4_m67_003.xlsx_RoiSetAuto-100.zip Distance px	6	6851.97	0.144273	468.104	14.6377	263.947
	SD527_con_06f_a4_m67_003	SD527_con_06f_a4_m67_003.xlsx_RoiSetAuto-101.zip Distance px	6	4756.22	0.48896	468.104	10.1606	263.947
	SD527_con_06f_a4_m67_003	SD527_con_06f_a4_m67_003.xlsx_RoiSetAuto-102.zip Distance px	13	6586.3	0.79778	468.104	14.0701	263.947
	SD527_con_06f_a4_m67_003	SD527_con_06f_a4_m67_003.xlsx_RoiSetAuto-103.zip Distance px	4	5470.46	0.607973	468.104	11.6864	263.947
	SD527_con_06f_a4_m67_003	SD527_con_06f_a4_m67_003.xlsx_RoiSetAuto-104.zip Distance px	6	6050.81	0.409351	468.104	12.9262	263.947
	SD527_con_06f_a4_m67_003	SD527_con_06f_a4_m67_003.xlsx_RoiSetAuto-105.zip Distance px	5	5974.89	0.224121	468.104	12.764	263.947
	SD527_con_06f_a4_m67_003	SD527_con_06f_a4_m67_003.xlsx_RoiSetAuto-106.zip Distance px	52	9063.07	1.03964	468.104	19.3612	263.947
	SD527_con_06f_a4_m67_003	SD527_con_06f_a4_m67_003.xlsx_RoiSetAuto-107.zip Distance px	9	6004.43	0.776454	468.104	12.8271	263.947
	SD527_con_06f_a4_m67_003	SD527_con_06f_a4_m67_003.xlsx_RoiSetAuto-108.zip Distance px	7	7390.81	0.505146	468.104	15.7888	263.947
	SD527_con_06f_a4_m67_003	SD527_con_06f_a4_m67_003.xlsx_RoiSetAuto-109.zip Distance px	8	5936.57	0.538369	468.104	12.6821	263.947
	SD527_con_06f_a4_m67_003	SD527_con_06f_a4_m67_003.xlsx_RoiSetAuto-11.zip Distance px	4	5633.9	0.414401	468.104	12.0356	263.947
	SD527_con_06f_a4_m67_003	SD527_con_06f_a4_m67_003.xlsx_RoiSetAuto-110.zip Distance px	12	6301.7	0.552289	468.104	13.4622	263.947
	SD527_con_06f_a4_m67_003	SD527_con_06f_a4_m67_003.xlsx_RoiSetAuto-111.zip Distance px	25	7594.09	0.80188	468.104	16.2231	263.947
	SD527_con_06f_a4_m67_003	SD527_con_06f_a4_m67_003.xlsx_RoiSetAuto-113.zip Distance px	7	6560.65	0.34422	468.104	14.0153	263.947
	SD527_con_06f_a4_m67_003	SD527_con_06f_a4_m67_003.xlsx_RoiSetAuto-114.zip Distance px	10	4245.28	0.64456	468.104	9.06909	263.947
	SD527_con_06f_a4_m67_003	SD527_con_06f_a4_m67_003.xlsx_RoiSetAuto-116.zip Distance px	46	7462.39	0.666204	468.104	15.9417	263.947
	SD527_con_06f_a4_m67_003	SD527_con_06f_a4_m67_003.xlsx_RoiSetAuto-117.zip Distance px	4	5833.06	0.399171	468.104	12.461	263.947
	SD527_con_06f_a4_m67_003	SD527_con_06f_a4_m67_003.xlsx_RoiSetAuto-118.zip Distance px	11	6942.89	0.504623	468.104	14.8319	263.947
	SD527_con_06f_a4_m67_003	SD527_con_06f_a4_m67_003.xlsx_RoiSetAuto-119.zip Distance px	25	8243.79	0.678356	468.104	17.611	263.947
	SD527_con_06f_a4_m67_003	SD527_con_06f_a4_m67_003.xlsx_RoiSetAuto-12.zip Distance px	29	7855.52	0.709368	468.104	16.7816	263.947
	SD527_con_06f_a4_m67_003	SD527_con_06f_a4_m67_003.xlsx_RoiSetAuto-120.zip Distance px	5	5231.75	0.18542	468.104	11.1765	263.947
	SD527_con_06f_a4_m67_003	SD527_con_06f_a4_m67_003.xlsx_RoiSetAuto-121.zip Distance px	7	5509.85	0.400534	468.104	11.7706	263.947
	SD527_con_06f_a4_m67_003	SD527_con_06f_a4_m67_003.xlsx_RoiSetAuto-122.zip Distance px	4	5997.93	0.191284	468.104	12.8132	263.947
	SD527_con_06f_a4_m67_003	SD527_con_06f_a4_m67_003.xlsx_RoiSetAuto-123.zip Distance px	6	6819.62	0.444269	468.104	14.5686	263.947
	SD527_con_06f_a4_m67_003	SD527_con_06f_a4_m67_003.xlsx_RoiSetAuto-124.zip Distance px	71	7396.7	0.979381	468.104	15.8014	263.947
	SD527_con_06f_a4_m67_003	SD527_con_06f_a4_m67_003.xlsx_RoiSetAuto-125.zip Distance px	20	6260	0.498722	468.104	13.3731	263.947
	SD527_con_06f_a4_m67_003	SD527_con_06f_a4_m67_003.xlsx_RoiSetAuto-126.zip Distance px	4	5964.09	0.3398	468.104	12.7409	263.947
	SD527_con_06f_a4_m67_003	SD527_con_06f_a4_m67_003.xlsx_RoiSetAuto-127.zip Distance px	4	6289.29	0.338851	468.104	13.4357	263.947
	SD527_con_06f_a4_m67_003	SD527_con_06f_a4_m67_003.xlsx_RoiSetAuto-128.zip Distance px	4	6465.3	0.59232	468.104	13.8117	263.947
	SD527_con_06f_a4_m67_003	SD527_con_06f_a4_m67_003.xlsx_RoiSetAuto-129.zip Distance px	5	6082.51	0.296427	468.104	12.9939	263.947
	SD527_con_06f_a4_m67_003	SD527_con_06f_a4_m67_003.xlsx_RoiSetAuto-130.zip Distance px	4	6479.18	0.280538	468.104	13.8413	263.947
	SD527_con_06f_a4_m67_003	SD527_con_06f_a4_m67_003.xlsx_RoiSetAuto-131.zip Distance px	4	6174.46	0.219722	468.104	13.1903	263.947
	SD527_con_06f_a4_m67_003	SD527_con_06f_a4_m67_003.xlsx_RoiSetAuto-132.zip Distance px	29	6548.51	0.5637	468.104	13.9894	263.947
	SD527_con_06f_a4_m67_003	SD527_con_06f_a4_m67_003.xlsx_RoiSetAuto-133.zip Distance px	6	6203.66	0.381028	468.104	13.2527	263.947
	SD527_con_06f_a4_m67_003	SD527_con_06f_a4_m67_003.xlsx_RoiSetAuto-134.zip Distance px	4	6447.92	0.364792	468.104	13.7745	263.947
	SD527_con_06f_a4_m67_003	SD527_con_06f_a4_m67_003.xlsx_RoiSetAuto-135.zip Distance px	6	3696.74	0.275536	468.104	7.89726	263.947
	SD527_con_06f_a4_m67_003	SD527_con_06f_a4_m67_003.xlsx_RoiSetAuto-136.zip Distance px	4	5101.95	0.242549	468.104	10.8992	263.947
	SD527_con_06f_a4_m67_003	SD527_con_06f_a4_m67_003.xlsx_RoiSetAuto-137.zip Distance px	10	5561.82	0.495983	468.104	11.8816	263.947
	SD527_con_06f_a4_m67_003	SD527_con_06f_a4_m67_003.xlsx_RoiSetAuto-138.zip Distance px	44	6929.67	0.689598	468.104	14.8037	263.947
	SD527_con_06f_a4_m67_003	SD527_con_06f_a4_m67_003.xlsx_RoiSetAuto-139.zip Distance px	5	6355.6	0.137267	468.104	13.5773	263.947
	SD527_con_06f_a4_m67_003	SD527_con_06f_a4_m67_003.xlsx_RoiSetAuto-14.zip Distance px	7	6950.69	0.318082	468.104	14.8486	263.947
	SD527_con_06f_a4_m67_003	SD527_con_06f_a4_m67_003.xlsx_RoiSetAuto-140.zip Distance px	4	5860.55	0.388011	468.104	12.5198	263.947
	SD527_con_06f_a4_m67_003	SD527_con_06f_a4_m67_003.xlsx_RoiSetAuto-141.zip Distance px	5	6718.22	0.31649	468.104	14.352	263.947
	SD527_con_06f_a4_m67_003	SD527_con_06f_a4_m67_003.xlsx_RoiSetAuto-142.zip Distance px	38	8153.06	0.808672	468.104	17.4172	263.947
	SD527_con_06f_a4_m67_003	SD527_con_06f_a4_m67_003.xlsx_RoiSetAuto-143.zip Distance px	5	5524.62	0.262289	468.104	11.8021	263.947
	SD527_con_06f_a4_m67_003	SD527_con_06f_a4_m67_003.xlsx_RoiSetAuto-144.zip Distance px	17	5959.85	0.80041	468.104	12.7319	263.947
	SD527_con_06f_a4_m67_003	SD527_con_06f_a4_m67_003.xlsx_RoiSetAuto-145.zip Distance px	8	6321.64	0.486023	468.104	13.5048	263.947
	SD527_con_06f_a4_m67_003	SD527_con_06f_a4_m67_003.xlsx_RoiSetAuto-146.zip Distance px	37	8381.19	0.799831	468.104	17.9045	263.947
	SD527_con_06f_a4_m67_003	SD527_con_06f_a4_m67_003.xlsx_RoiSetAuto-147.zip Distance px	4	5554.21	0.0950255	468.104	11.8653	263.947
	SD527_con_06f_a4_m67_003	SD527_con_06f_a4_m67_003.xlsx_RoiSetAuto-148.zip Distance px	6	5301.41	0.340663	468.104	11.3253	263.947
	SD527_con_06f_a4_m67_003	SD527_con_06f_a4_m67_003.xlsx_RoiSetAuto-149.zip Distance px	6	6214.72	0.596219	468.104	13.2763	263.947
	SD527_con_06f_a4_m67_003	SD527_con_06f_a4_m67_003.xlsx_RoiSetAuto-15.zip Distance px	59	9738.27	1.28038	468.104	20.8036	263.947
	SD527_con_06f_a4_m67_003	SD527_con_06f_a4_m67_003.xlsx_RoiSetAuto-150.zip Distance px	11	6390.61	0.455478	468.104	13.6521	263.947
	SD527_con_06f_a4_m67_003	SD527_con_06f_a4_m67_003.xlsx_RoiSetAuto-151.zip Distance px	8	5535	0.416392	468.104	11.8243	263.947
	SD527_con_06f_a4_m67_003	SD527_con_06f_a4_m67_003.xlsx_RoiSetAuto-152.zip Distance px	9	6730.6	0.432809	468.104	14.3784	263.947
	SD527_con_06f_a4_m67_003	SD527_con_06f_a4_m67_003.xlsx_RoiSetAuto-153.zip Distance px	4	7149.73	0.452193	468.104	15.2738	263.947
	SD527_con_06f_a4_m67_003	SD527_con_06f_a4_m67_003.xlsx_RoiSetAuto-154.zip Distance px	6	7195.88	0.325084	468.104	15.3724	263.947
	SD527_con_06f_a4_m67_003	SD527_con_06f_a4_m67_003.xlsx_RoiSetAuto-155.zip Distance px	13	6158.15	0.513345	468.104	13.1555	263.947
	SD527_con_06f_a4_m67_003	SD527_con_06f_a4_m67_003.xlsx_RoiSetAuto-156.zip Distance px	17	6550.23	0.479789	468.104	13.9931	263.947
	SD527_con_06f_a4_m67_003	SD527_con_06f_a4_m67_003.xlsx_RoiSetAuto-157.zip Distance px	4	5706.11	0.240021	468.104	12.1898	263.947
	SD527_con_06f_a4_m67_003	SD527_con_06f_a4_m67_003.xlsx_RoiSetAuto-158.zip Distance px	4	6650.35	0.383055	468.104	14.207	263.947
	SD527_con_06f_a4_m67_003	SD527_con_06f_a4_m67_003.xlsx_RoiSetAuto-159.zip Distance px	6	5245.02	0.368778	468.104	11.2048	263.947
	SD527_con_06f_a4_m67_003	SD527_con_06f_a4_m67_003.xlsx_RoiSetAuto-16.zip Distance px	54	11786.8	0.878011	468.104	25.1799	263.947
	SD527_con_06f_a4_m67_003	SD527_con_06f_a4_m67_003.xlsx_RoiSetAuto-160.zip Distance px	5	6486.78	0.272531	468.104	13.8576	263.947
	SD527_con_06f_a4_m67_003	SD527_con_06f_a4_m67_003.xlsx_RoiSetAuto-161.zip Distance px	6	6532.59	0.272414	468.104	13.9554	263.947
	SD527_con_06f_a4_m67_003	SD527_con_06f_a4_m67_003.xlsx_RoiSetAuto-162.zip Distance px	11	5872.15	0.666418	468.104	12.5445	263.947
	SD527_con_06f_a4_m67_003	SD527_con_06f_a4_m67_003.xlsx_RoiSetAuto-163.zip Distance px	4	5996.3	0.481497	468.104	12.8098	263.947
	SD527_con_06f_a4_m67_003	SD527_con_06f_a4_m67_003.xlsx_RoiSetAuto-164.zip Distance px	5	7038.94	0.245499	468.104	15.0371	263.947
	SD527_con_06f_a4_m67_003	SD527_con_06f_a4_m67_003.xlsx_RoiSetAuto-165.zip Distance px	4	6965.07	0.13273	468.104	14.8793	263.947
	SD527_con_06f_a4_m67_003	SD527_con_06f_a4_m67_003.xlsx_RoiSetAuto-166.zip Distance px	4	6366.57	0.409753	468.104	13.6007	263.947
	SD527_con_06f_a4_m67_003	SD527_con_06f_a4_m67_003.xlsx_RoiSetAuto-167.zip Distance px	17	6901.66	0.427998	468.104	14.7439	263.947
	SD527_con_06f_a4_m67_003	SD527_con_06f_a4_m67_003.xlsx_RoiSetAuto-168.zip Distance px	4	6039.95	0.241381	468.104	12.903	263.947
	SD527_con_06f_a4_m67_003	SD527_con_06f_a4_m67_003.xlsx_RoiSetAuto-169.zip Distance px	7	6725.55	0.502747	468.104	14.3676	263.947
	SD527_con_06f_a4_m67_003	SD527_con_06f_a4_m67_003.xlsx_RoiSetAuto-17.zip Distance px	23	10241.1	1.32145	468.104	21.8778	263.947
	SD527_con_06f_a4_m67_003	SD527_con_06f_a4_m67_003.xlsx_RoiSetAuto-170.zip Distance px	67	14105.4	1.26114	468.104	30.133	263.947
	SD527_con_06f_a4_m67_003	SD527_con_06f_a4_m67_003.xlsx_RoiSetAuto-171.zip Distance px	5	7557.88	0.208071	468.104	16.1457	263.947
	SD527_con_06f_a4_m67_003	SD527_con_06f_a4_m67_003.xlsx_RoiSetAuto-172.zip Distance px	15	6942.29	0.450325	468.104	14.8306	263.947
	SD527_con_06f_a4_m67_003	SD527_con_06f_a4_m67_003.xlsx_RoiSetAuto-173.zip Distance px	4	5628.44	0.709969	468.104	12.0239	263.947
	SD527_con_06f_a4_m67_003	SD527_con_06f_a4_m67_003.xlsx_RoiSetAuto-174.zip Distance px	4	5671.29	0.324544	468.104	12.1154	263.947
	SD527_con_06f_a4_m67_003	SD527_con_06f_a4_m67_003.xlsx_RoiSetAuto-175.zip Distance px	5	5473.17	0.190909	468.104	11.6922	263.947
	SD527_con_06f_a4_m67_003	SD527_con_06f_a4_m67_003.xlsx_RoiSetAuto-176.zip Distance px	7	7046.66	0.452107	468.104	15.0536	263.947
	SD527_con_06f_a4_m67_003	SD527_con_06f_a4_m67_003.xlsx_RoiSetAuto-177.zip Distance px	7	6183.47	0.355779	468.104	13.2096	263.947
	SD527_con_06f_a4_m67_003	SD527_con_06f_a4_m67_003.xlsx_RoiSetAuto-178.zip Distance px	12	6170.88	0.617379	468.104	13.1827	263.947
	SD527_con_06f_a4_m67_003	SD527_con_06f_a4_m67_003.xlsx_RoiSetAuto-179.zip Distance px	5	5737.19	0.486534	468.104	12.2562	263.947
	SD527_con_06f_a4_m67_003	SD527_con_06f_a4_m67_003.xlsx_RoiSetAuto-18.zip Distance px	18	8886.41	0.852315	468.104	18.9838	263.947
	SD527_con_06f_a4_m67_003	SD527_con_06f_a4_m67_003.xlsx_RoiSetAuto-180.zip Distance px	79	12450.7	1.1777	468.104	26.5981	263.947
	SD527_con_06f_a4_m67_003	SD527_con_06f_a4_m67_003.xlsx_RoiSetAuto-181.zip Distance px	76	10359.8	1.00441	468.104	22.1314	263.947
	SD527_con_06f_a4_m67_003	SD527_con_06f_a4_m67_003.xlsx_RoiSetAuto-182.zip Distance px	64	12557.2	0.727808	468.104	26.8257	263.947
	SD527_con_06f_a4_m67_003	SD527_con_06f_a4_m67_003.xlsx_RoiSetAuto-183.zip Distance px	26	7322	0.762551	468.104	15.6418	263.947
	SD527_con_06f_a4_m67_003	SD527_con_06f_a4_m67_003.xlsx_RoiSetAuto-184.zip Distance px	5	5395.83	0.22971	468.104	11.527	263.947
	SD527_con_06f_a4_m67_003	SD527_con_06f_a4_m67_003.xlsx_RoiSetAuto-185.zip Distance px	73	13321	0.78006	468.104	28.4573	263.947
	SD527_con_06f_a4_m67_003	SD527_con_06f_a4_m67_003.xlsx_RoiSetAuto-186.zip Distance px	4	6643.73	0.328747	468.104	14.1928	263.947
	SD527_con_06f_a4_m67_003	SD527_con_06f_a4_m67_003.xlsx_RoiSetAuto-187.zip Distance px	4	6422.35	0.521846	468.104	13.7199	263.947
	SD527_con_06f_a4_m67_003	SD527_con_06f_a4_m67_003.xlsx_RoiSetAuto-188.zip Distance px	8	6273.22	0.614308	468.104	13.4013	263.947
	SD527_con_06f_a4_m67_003	SD527_con_06f_a4_m67_003.xlsx_RoiSetAuto-189.zip Distance px	4	5873.7	0.389458	468.104	12.5478	263.947
	SD527_con_06f_a4_m67_003	SD527_con_06f_a4_m67_003.xlsx_RoiSetAuto-190.zip Distance px	6	6308.27	0.331326	468.104	13.4762	263.947
	SD527_con_06f_a4_m67_003	SD527_con_06f_a4_m67_003.xlsx_RoiSetAuto-191.zip Distance px	10	6539.81	0.738862	468.104	13.9708	263.947
	SD527_con_06f_a4_m67_003	SD527_con_06f_a4_m67_003.xlsx_RoiSetAuto-192.zip Distance px	6	5723.16	0.550149	468.104	12.2262	263.947
	SD527_con_06f_a4_m67_003	SD527_con_06f_a4_m67_003.xlsx_RoiSetAuto-193.zip Distance px	5	7204.61	0.264822	468.104	15.391	263.947
	SD527_con_06f_a4_m67_003	SD527_con_06f_a4_m67_003.xlsx_RoiSetAuto-194.zip Distance px	19	6942.7	0.48434	468.104	14.8315	263.947
	SD527_con_06f_a4_m67_003	SD527_con_06f_a4_m67_003.xlsx_RoiSetAuto-195.zip Distance px	4	5662.46	0.202787	468.104	12.0966	263.947
	SD527_con_06f_a4_m67_003	SD527_con_06f_a4_m67_003.xlsx_RoiSetAuto-196.zip Distance px	5	5829.29	0.410651	468.104	12.453	263.947
	SD527_con_06f_a4_m67_003	SD527_con_06f_a4_m67_003.xlsx_RoiSetAuto-197.zip Distance px	5	6262.95	0.590526	468.104	13.3794	263.947
	SD527_con_06f_a4_m67_003	SD527_con_06f_a4_m67_003.xlsx_RoiSetAuto-198.zip Distance px	10	6575.05	0.38146	468.104	14.0461	263.947
	SD527_con_06f_a4_m67_003	SD527_con_06f_a4_m67_003.xlsx_RoiSetAuto-199.zip Distance px	5	6050.97	0.10803	468.104	12.9265	263.947
	SD527_con_06f_a4_m67_003	SD527_con_06f_a4_m67_003.xlsx_RoiSetAuto-2.zip Distance px	45	7857.14	0.787456	468.104	16.785	263.947
	SD527_con_06f_a4_m67_003	SD527_con_06f_a4_m67_003.xlsx_RoiSetAuto-20.zip Distance px	71	8467.73	0.78945	468.104	18.0894	263.947
	SD527_con_06f_a4_m67_003	SD527_con_06f_a4_m67_003.xlsx_RoiSetAuto-200.zip Distance px	8	7665.7	0.481814	468.104	16.3761	263.947
	SD527_con_06f_a4_m67_003	SD527_con_06f_a4_m67_003.xlsx_RoiSetAuto-201.zip Distance px	6	7220.3	0.283463	468.104	15.4246	263.947
	SD527_con_06f_a4_m67_003	SD527_con_06f_a4_m67_003.xlsx_RoiSetAuto-202.zip Distance px	5	6926.26	0.207018	468.104	14.7964	263.947
	SD527_con_06f_a4_m67_003	SD527_con_06f_a4_m67_003.xlsx_RoiSetAuto-203.zip Distance px	4	5555.6	0.319044	468.104	11.8683	263.947
	SD527_con_06f_a4_m67_003	SD527_con_06f_a4_m67_003.xlsx_RoiSetAuto-204.zip Distance px	40	11984.3	0.87248	468.104	25.6017	263.947
	SD527_con_06f_a4_m67_003	SD527_con_06f_a4_m67_003.xlsx_RoiSetAuto-205.zip Distance px	5	6251.96	0.593646	468.104	13.3559	263.947
	SD527_con_06f_a4_m67_003	SD527_con_06f_a4_m67_003.xlsx_RoiSetAuto-206.zip Distance px	6	5865.8	0.420649	468.104	12.531	263.947
	SD527_con_06f_a4_m67_003	SD527_con_06f_a4_m67_003.xlsx_RoiSetAuto-207.zip Distance px	5	7012.99	0.494694	468.104	14.9817	263.947
	SD527_con_06f_a4_m67_003	SD527_con_06f_a4_m67_003.xlsx_RoiSetAuto-208.zip Distance px	25	7277.02	0.778207	468.104	15.5457	263.947
	SD527_con_06f_a4_m67_003	SD527_con_06f_a4_m67_003.xlsx_RoiSetAuto-209.zip Distance px	7	7448.58	0.580403	468.104	15.9122	263.947
	SD527_con_06f_a4_m67_003	SD527_con_06f_a4_m67_003.xlsx_RoiSetAuto-21.zip Distance px	6	6027.16	0.481099	468.104	12.8757	263.947
	SD527_con_06f_a4_m67_003	SD527_con_06f_a4_m67_003.xlsx_RoiSetAuto-210.zip Distance px	4	6780.15	0.178793	468.104	14.4843	263.947
	SD527_con_06f_a4_m67_003	SD527_con_06f_a4_m67_003.xlsx_RoiSetAuto-211.zip Distance px	4	7433.21	0.42245	468.104	15.8794	263.947
	SD527_con_06f_a4_m67_003	SD527_con_06f_a4_m67_003.xlsx_RoiSetAuto-212.zip Distance px	4	5280.68	0.160202	468.104	11.281	263.947
	SD527_con_06f_a4_m67_003	SD527_con_06f_a4_m67_003.xlsx_RoiSetAuto-213.zip Distance px	4	6814.87	0.207176	468.104	14.5584	263.947
	SD527_con_06f_a4_m67_003	SD527_con_06f_a4_m67_003.xlsx_RoiSetAuto-214.zip Distance px	42	7322.42	0.837819	468.104	15.6427	263.947
	SD527_con_06f_a4_m67_003	SD527_con_06f_a4_m67_003.xlsx_RoiSetAuto-215.zip Distance px	7	5934.83	0.596827	468.104	12.6784	263.947
	SD527_con_06f_a4_m67_003	SD527_con_06f_a4_m67_003.xlsx_RoiSetAuto-216.zip Distance px	8	6500.07	0.415824	468.104	13.8859	263.947
	SD527_con_06f_a4_m67_003	SD527_con_06f_a4_m67_003.xlsx_RoiSetAuto-217.zip Distance px	17	7000.46	0.479621	468.104	14.9549	263.947
	SD527_con_06f_a4_m67_003	SD527_con_06f_a4_m67_003.xlsx_RoiSetAuto-218.zip Distance px	4	7025.71	0.493254	468.104	15.0089	263.947
	SD527_con_06f_a4_m67_003	SD527_con_06f_a4_m67_003.xlsx_RoiSetAuto-219.zip Distance px	51	8928.45	1.0438	468.104	19.0736	263.947
	SD527_con_06f_a4_m67_003	SD527_con_06f_a4_m67_003.xlsx_RoiSetAuto-22.zip Distance px	53	11553.8	1.21866	468.104	24.6821	263.947
	SD527_con_06f_a4_m67_003	SD527_con_06f_a4_m67_003.xlsx_RoiSetAuto-220.zip Distance px	5	6571.22	0.633711	468.104	14.0379	263.947
	SD527_con_06f_a4_m67_003	SD527_con_06f_a4_m67_003.xlsx_RoiSetAuto-221.zip Distance px	5	5841.4	0.293848	468.104	12.4788	263.947
	SD527_con_06f_a4_m67_003	SD527_con_06f_a4_m67_003.xlsx_RoiSetAuto-222.zip Distance px	48	10991.4	1.00165	468.104	23.4806	263.947
	SD527_con_06f_a4_m67_003	SD527_con_06f_a4_m67_003.xlsx_RoiSetAuto-223.zip Distance px	36	9186.08	0.956999	468.104	19.624	263.947
	SD527_con_06f_a4_m67_003	SD527_con_06f_a4_m67_003.xlsx_RoiSetAuto-224.zip Distance px	25	7722.99	0.929905	468.104	16.4984	263.947
	SD527_con_06f_a4_m67_003	SD527_con_06f_a4_m67_003.xlsx_RoiSetAuto-225.zip Distance px	7	6947.19	0.264145	468.104	14.8411	263.947
	SD527_con_06f_a4_m67_003	SD527_con_06f_a4_m67_003.xlsx_RoiSetAuto-226.zip Distance px	17	6551.78	0.445346	468.104	13.9964	263.947
	SD527_con_06f_a4_m67_003	SD527_con_06f_a4_m67_003.xlsx_RoiSetAuto-227.zip Distance px	6	6459.28	0.516274	468.104	13.7988	263.947
	SD527_con_06f_a4_m67_003	SD527_con_06f_a4_m67_003.xlsx_RoiSetAuto-228.zip Distance px	38	10767	0.798771	468.104	23.0012	263.947
	SD527_con_06f_a4_m67_003	SD527_con_06f_a4_m67_003.xlsx_RoiSetAuto-229.zip Distance px	36	8390.13	0.633441	468.104	17.9236	263.947
	SD527_con_06f_a4_m67_003	SD527_con_06f_a4_m67_003.xlsx_RoiSetAuto-23.zip Distance px	14	9789.38	0.916929	468.104	20.9128	263.947
	SD527_con_06f_a4_m67_003	SD527_con_06f_a4_m67_003.xlsx_RoiSetAuto-230.zip Distance px	4	6665.57	0.392396	468.104	14.2395	263.947
	SD527_con_06f_a4_m67_003	SD527_con_06f_a4_m67_003.xlsx_RoiSetAuto-231.zip Distance px	35	8397.05	0.637913	468.104	17.9384	263.947
	SD527_con_06f_a4_m67_003	SD527_con_06f_a4_m67_003.xlsx_RoiSetAuto-232.zip Distance px	29	7294.99	0.64463	468.104	15.5841	263.947
	SD527_con_06f_a4_m67_003	SD527_con_06f_a4_m67_003.xlsx_RoiSetAuto-233.zip Distance px	11	6467.99	0.397833	468.104	13.8174	263.947
	SD527_con_06f_a4_m67_003	SD527_con_06f_a4_m67_003.xlsx_RoiSetAuto-234.zip Distance px	9	6789.29	0.502119	468.104	14.5038	263.947
	SD527_con_06f_a4_m67_003	SD527_con_06f_a4_m67_003.xlsx_RoiSetAuto-235.zip Distance px	8	7089.75	0.445597	468.104	15.1457	263.947
	SD527_con_06f_a4_m67_003	SD527_con_06f_a4_m67_003.xlsx_RoiSetAuto-236.zip Distance px	6	6947.29	0.470547	468.104	14.8413	263.947
	SD527_con_06f_a4_m67_003	SD527_con_06f_a4_m67_003.xlsx_RoiSetAuto-237.zip Distance px	7	7284.19	0.473315	468.104	15.561	263.947
	SD527_con_06f_a4_m67_003	SD527_con_06f_a4_m67_003.xlsx_RoiSetAuto-238.zip Distance px	9	7672.79	0.48939	468.104	16.3912	263.947
	SD527_con_06f_a4_m67_003	SD527_con_06f_a4_m67_003.xlsx_RoiSetAuto-239.zip Distance px	19	7942.84	0.557402	468.104	16.9681	263.947
	SD527_con_06f_a4_m67_003	SD527_con_06f_a4_m67_003.xlsx_RoiSetAuto-24.zip Distance px	65	8578.17	0.875185	468.104	18.3253	263.947
	SD527_con_06f_a4_m67_003	SD527_con_06f_a4_m67_003.xlsx_RoiSetAuto-240.zip Distance px	5	6198.92	0.41423	468.104	13.2426	263.947
	SD527_con_06f_a4_m67_003	SD527_con_06f_a4_m67_003.xlsx_RoiSetAuto-241.zip Distance px	5	6451.5	0.414199	468.104	13.7822	263.947
	SD527_con_06f_a4_m67_003	SD527_con_06f_a4_m67_003.xlsx_RoiSetAuto-242.zip Distance px	5	6803.89	0.312524	468.104	14.535	263.947
	SD527_con_06f_a4_m67_003	SD527_con_06f_a4_m67_003.xlsx_RoiSetAuto-243.zip Distance px	4	5098.06	0.341752	468.104	10.8909	263.947
	SD527_con_06f_a4_m67_003	SD527_con_06f_a4_m67_003.xlsx_RoiSetAuto-244.zip Distance px	4	6311.13	0.356507	468.104	13.4823	263.947
	SD527_con_06f_a4_m67_003	SD527_con_06f_a4_m67_003.xlsx_RoiSetAuto-245.zip Distance px	6	6538.62	0.375101	468.104	13.9683	263.947
	SD527_con_06f_a4_m67_003	SD527_con_06f_a4_m67_003.xlsx_RoiSetAuto-246.zip Distance px	21	8338.47	0.926313	468.104	17.8133	263.947
	SD527_con_06f_a4_m67_003	SD527_con_06f_a4_m67_003.xlsx_RoiSetAuto-247.zip Distance px	17	10798.9	0.770304	468.104	23.0694	263.947
	SD527_con_06f_a4_m67_003	SD527_con_06f_a4_m67_003.xlsx_RoiSetAuto-248.zip Distance px	11	7070.5	0.919053	468.104	15.1045	263.947
	SD527_con_06f_a4_m67_003	SD527_con_06f_a4_m67_003.xlsx_RoiSetAuto-249.zip Distance px	6	6912.9	0.267877	468.104	14.7679	263.947
	SD527_con_06f_a4_m67_003	SD527_con_06f_a4_m67_003.xlsx_RoiSetAuto-25.zip Distance px	199	9829.17	1.08445	468.104	20.9978	263.947
	SD527_con_06f_a4_m67_003	SD527_con_06f_a4_m67_003.xlsx_RoiSetAuto-250.zip Distance px	7	6628.44	0.298812	468.104	14.1602	263.947
	SD527_con_06f_a4_m67_003	SD527_con_06f_a4_m67_003.xlsx_RoiSetAuto-251.zip Distance px	8	6048.37	0.28121	468.104	12.921	263.947
	SD527_con_06f_a4_m67_003	SD527_con_06f_a4_m67_003.xlsx_RoiSetAuto-252.zip Distance px	14	9142.11	0.362586	468.104	19.5301	263.947
	SD527_con_06f_a4_m67_003	SD527_con_06f_a4_m67_003.xlsx_RoiSetAuto-253.zip Distance px	11	8130.23	0.439546	468.104	17.3684	263.947
	SD527_con_06f_a4_m67_003	SD527_con_06f_a4_m67_003.xlsx_RoiSetAuto-254.zip Distance px	7	8702.15	0.563892	468.104	18.5902	263.947
	SD527_con_06f_a4_m67_003	SD527_con_06f_a4_m67_003.xlsx_RoiSetAuto-255.zip Distance px	4	7268.77	0.53095	468.104	15.5281	263.947
	SD527_con_06f_a4_m67_003	SD527_con_06f_a4_m67_003.xlsx_RoiSetAuto-256.zip Distance px	5	6161.18	0.297519	468.104	13.162	263.947
	SD527_con_06f_a4_m67_003	SD527_con_06f_a4_m67_003.xlsx_RoiSetAuto-257.zip Distance px	4	6303.7	0.294277	468.104	13.4664	263.947
	SD527_con_06f_a4_m67_003	SD527_con_06f_a4_m67_003.xlsx_RoiSetAuto-26.zip Distance px	70	7901.84	1.06528	468.104	16.8805	263.947
	SD527_con_06f_a4_m67_003	SD527_con_06f_a4_m67_003.xlsx_RoiSetAuto-27.zip Distance px	54	11629.4	1.12363	468.104	24.8436	263.947
	SD527_con_06f_a4_m67_003	SD527_con_06f_a4_m67_003.xlsx_RoiSetAuto-28.zip Distance px	15	7068.36	0.566451	468.104	15.1	263.947
	SD527_con_06f_a4_m67_003	SD527_con_06f_a4_m67_003.xlsx_RoiSetAuto-29.zip Distance px	31	9411.92	0.86246	468.104	20.1065	263.947
	SD527_con_06f_a4_m67_003	SD527_con_06f_a4_m67_003.xlsx_RoiSetAuto-3.zip Distance px	39	6424.58	0.684799	468.104	13.7247	263.947
	SD527_con_06f_a4_m67_003	SD527_con_06f_a4_m67_003.xlsx_RoiSetAuto-30.zip Distance px	56	7931.73	0.748662	468.104	16.9444	263.947
	SD527_con_06f_a4_m67_003	SD527_con_06f_a4_m67_003.xlsx_RoiSetAuto-31.zip Distance px	4	4894.69	0.767024	468.104	10.4564	263.947
	SD527_con_06f_a4_m67_003	SD527_con_06f_a4_m67_003.xlsx_RoiSetAuto-32.zip Distance px	6	5357.69	0.281297	468.104	11.4455	263.947
	SD527_con_06f_a4_m67_003	SD527_con_06f_a4_m67_003.xlsx_RoiSetAuto-33.zip Distance px	12	5311.11	0.554657	468.104	11.346	263.947
	SD527_con_06f_a4_m67_003	SD527_con_06f_a4_m67_003.xlsx_RoiSetAuto-34.zip Distance px	51	8912.73	0.96937	468.104	19.0401	263.947
	SD527_con_06f_a4_m67_003	SD527_con_06f_a4_m67_003.xlsx_RoiSetAuto-35.zip Distance px	10	6157.31	0.602886	468.104	13.1537	263.947
	SD527_con_06f_a4_m67_003	SD527_con_06f_a4_m67_003.xlsx_RoiSetAuto-36.zip Distance px	14	6869.21	0.542863	468.104	14.6745	263.947
	SD527_con_06f_a4_m67_003	SD527_con_06f_a4_m67_003.xlsx_RoiSetAuto-37.zip Distance px	5	5638.51	0.595393	468.104	12.0454	263.947
	SD527_con_06f_a4_m67_003	SD527_con_06f_a4_m67_003.xlsx_RoiSetAuto-38.zip Distance px	31	6923.17	0.75372	468.104	14.7898	263.947
	SD527_con_06f_a4_m67_003	SD527_con_06f_a4_m67_003.xlsx_RoiSetAuto-39.zip Distance px	21	5800.59	0.580627	468.104	12.3917	263.947
	SD527_con_06f_a4_m67_003	SD527_con_06f_a4_m67_003.xlsx_RoiSetAuto-4.zip Distance px	5	5115.2	0.323973	468.104	10.9275	263.947
	SD527_con_06f_a4_m67_003	SD527_con_06f_a4_m67_003.xlsx_RoiSetAuto-40.zip Distance px	15	9183.4	0.848475	468.104	19.6183	263.947
	SD527_con_06f_a4_m67_003	SD527_con_06f_a4_m67_003.xlsx_RoiSetAuto-41.zip Distance px	9	5465.73	0.415022	468.104	11.6763	263.947
	SD527_con_06f_a4_m67_003	SD527_con_06f_a4_m67_003.xlsx_RoiSetAuto-42.zip Distance px	6	5282.76	0.4779	468.104	11.2854	263.947
	SD527_con_06f_a4_m67_003	SD527_con_06f_a4_m67_003.xlsx_RoiSetAuto-43.zip Distance px	4	4901.44	0.310056	468.104	10.4708	263.947
	SD527_con_06f_a4_m67_003	SD527_con_06f_a4_m67_003.xlsx_RoiSetAuto-44.zip Distance px	5	5929.32	0.100338	468.104	12.6667	263.947
	SD527_con_06f_a4_m67_003	SD527_con_06f_a4_m67_003.xlsx_RoiSetAuto-45.zip Distance px	10	6319.32	0.626954	468.104	13.4998	263.947
	SD527_con_06f_a4_m67_003	SD527_con_06f_a4_m67_003.xlsx_RoiSetAuto-46.zip Distance px	5	5268.17	0.29331	468.104	11.2543	263.947
	SD527_con_06f_a4_m67_003	SD527_con_06f_a4_m67_003.xlsx_RoiSetAuto-47.zip Distance px	56	6818.06	0.657593	468.104	14.5652	263.947
	SD527_con_06f_a4_m67_003	SD527_con_06f_a4_m67_003.xlsx_RoiSetAuto-48.zip Distance px	37	7077.17	0.818827	468.104	15.1188	263.947
	SD527_con_06f_a4_m67_003	SD527_con_06f_a4_m67_003.xlsx_RoiSetAuto-49.zip Distance px	55	7051.96	0.97967	468.104	15.0649	263.947
	SD527_con_06f_a4_m67_003	SD527_con_06f_a4_m67_003.xlsx_RoiSetAuto-5.zip Distance px	60	25904.4	0.973336	468.104	55.3389	263.947
	SD527_con_06f_a4_m67_003	SD527_con_06f_a4_m67_003.xlsx_RoiSetAuto-50.zip Distance px	6	5885.9	0.287084	468.104	12.5739	263.947
	SD527_con_06f_a4_m67_003	SD527_con_06f_a4_m67_003.xlsx_RoiSetAuto-51.zip Distance px	8	5587.82	0.726805	468.104	11.9371	263.947
	SD527_con_06f_a4_m67_003	SD527_con_06f_a4_m67_003.xlsx_RoiSetAuto-52.zip Distance px	42	6883.28	0.740057	468.104	14.7046	263.947
	SD527_con_06f_a4_m67_003	SD527_con_06f_a4_m67_003.xlsx_RoiSetAuto-53.zip Distance px	105	17295.9	1.10034	468.104	36.9488	263.947
	SD527_con_06f_a4_m67_003	SD527_con_06f_a4_m67_003.xlsx_RoiSetAuto-54.zip Distance px	7	5696.24	0.754741	468.104	12.1687	263.947
	SD527_con_06f_a4_m67_003	SD527_con_06f_a4_m67_003.xlsx_RoiSetAuto-55.zip Distance px	7	4768.6	0.472274	468.104	10.1871	263.947
	SD527_con_06f_a4_m67_003	SD527_con_06f_a4_m67_003.xlsx_RoiSetAuto-56.zip Distance px	5	5752.77	0.437177	468.104	12.2895	263.947
	SD527_con_06f_a4_m67_003	SD527_con_06f_a4_m67_003.xlsx_RoiSetAuto-57.zip Distance px	9	6231.52	0.352192	468.104	13.3122	263.947
	SD527_con_06f_a4_m67_003	SD527_con_06f_a4_m67_003.xlsx_RoiSetAuto-58.zip Distance px	178	12284.9	1.26154	468.104	26.244	263.947
	SD527_con_06f_a4_m67_003	SD527_con_06f_a4_m67_003.xlsx_RoiSetAuto-59.zip Distance px	71	7743.9	0.724093	468.104	16.5431	263.947
	SD527_con_06f_a4_m67_003	SD527_con_06f_a4_m67_003.xlsx_RoiSetAuto-60.zip Distance px	151	9681.34	1.18329	468.104	20.682	263.947
	SD527_con_06f_a4_m67_003	SD527_con_06f_a4_m67_003.xlsx_RoiSetAuto-61.zip Distance px	4	4158.22	0.544743	468.104	8.88311	263.947
	SD527_con_06f_a4_m67_003	SD527_con_06f_a4_m67_003.xlsx_RoiSetAuto-62.zip Distance px	6	5653.5	0.260036	468.104	12.0774	263.947
	SD527_con_06f_a4_m67_003	SD527_con_06f_a4_m67_003.xlsx_RoiSetAuto-63.zip Distance px	4	5567.1	0.58446	468.104	11.8929	263.947
	SD527_con_06f_a4_m67_003	SD527_con_06f_a4_m67_003.xlsx_RoiSetAuto-64.zip Distance px	4	6127.14	0.448014	468.104	13.0892	263.947
	SD527_con_06f_a4_m67_003	SD527_con_06f_a4_m67_003.xlsx_RoiSetAuto-65.zip Distance px	12	5160.51	0.409654	468.104	11.0243	263.947
	SD527_con_06f_a4_m67_003	SD527_con_06f_a4_m67_003.xlsx_RoiSetAuto-66.zip Distance px	4	6000.91	0.310673	468.104	12.8196	263.947
	SD527_con_06f_a4_m67_003	SD527_con_06f_a4_m67_003.xlsx_RoiSetAuto-67.zip Distance px	5	5822.4	0.228909	468.104	12.4382	263.947
	SD527_con_06f_a4_m67_003	SD527_con_06f_a4_m67_003.xlsx_RoiSetAuto-68.zip Distance px	11	5760.98	0.446463	468.104	12.307	263.947
	SD527_con_06f_a4_m67_003	SD527_con_06f_a4_m67_003.xlsx_RoiSetAuto-69.zip Distance px	4	5597.15	0.0740978	468.104	11.9571	263.947
	SD527_con_06f_a4_m67_003	SD527_con_06f_a4_m67_003.xlsx_RoiSetAuto-7.zip Distance px	5	7376.86	0.48214	468.104	15.759	263.947
	SD527_con_06f_a4_m67_003	SD527_con_06f_a4_m67_003.xlsx_RoiSetAuto-70.zip Distance px	13	6387.48	0.671526	468.104	13.6454	263.947
	SD527_con_06f_a4_m67_003	SD527_con_06f_a4_m67_003.xlsx_RoiSetAuto-71.zip Distance px	81	10417.7	1.2881	468.104	22.2551	263.947
	SD527_con_06f_a4_m67_003	SD527_con_06f_a4_m67_003.xlsx_RoiSetAuto-72.zip Distance px	6	4657.11	0.530674	468.104	9.94886	263.947
	SD527_con_06f_a4_m67_003	SD527_con_06f_a4_m67_003.xlsx_RoiSetAuto-73.zip Distance px	4	5487.79	0.400077	468.104	11.7234	263.947
	SD527_con_06f_a4_m67_003	SD527_con_06f_a4_m67_003.xlsx_RoiSetAuto-74.zip Distance px	6	5852.62	0.466472	468.104	12.5028	263.947
	SD527_con_06f_a4_m67_003	SD527_con_06f_a4_m67_003.xlsx_RoiSetAuto-75.zip Distance px	5	5617.69	0.405624	468.104	12.0009	263.947
	SD527_con_06f_a4_m67_003	SD527_con_06f_a4_m67_003.xlsx_RoiSetAuto-76.zip Distance px	8	5666.09	0.257859	468.104	12.1043	263.947
	SD527_con_06f_a4_m67_003	SD527_con_06f_a4_m67_003.xlsx_RoiSetAuto-77.zip Distance px	81	9550.54	1.05431	468.104	20.4026	263.947
	SD527_con_06f_a4_m67_003	SD527_con_06f_a4_m67_003.xlsx_RoiSetAuto-78.zip Distance px	4	5772.99	0.352432	468.104	12.3327	263.947
	SD527_con_06f_a4_m67_003	SD527_con_06f_a4_m67_003.xlsx_RoiSetAuto-79.zip Distance px	51	9993.5	1.10643	468.104	21.3489	263.947
	SD527_con_06f_a4_m67_003	SD527_con_06f_a4_m67_003.xlsx_RoiSetAuto-8.zip Distance px	43	10535.8	1.09844	468.104	22.5074	263.947
	SD527_con_06f_a4_m67_003	SD527_con_06f_a4_m67_003.xlsx_RoiSetAuto-80.zip Distance px	48	6676.98	0.667584	468.104	14.2639	263.947
	SD527_con_06f_a4_m67_003	SD527_con_06f_a4_m67_003.xlsx_RoiSetAuto-81.zip Distance px	8	6101.93	0.423712	468.104	13.0354	263.947
	SD527_con_06f_a4_m67_003	SD527_con_06f_a4_m67_003.xlsx_RoiSetAuto-82.zip Distance px	21	6201.07	0.632386	468.104	13.2472	263.947
	SD527_con_06f_a4_m67_003	SD527_con_06f_a4_m67_003.xlsx_RoiSetAuto-83.zip Distance px	9	7597.47	0.651804	468.104	16.2303	263.947
	SD527_con_06f_a4_m67_003	SD527_con_06f_a4_m67_003.xlsx_RoiSetAuto-84.zip Distance px	7	5776.26	0.232456	468.104	12.3397	263.947
	SD527_con_06f_a4_m67_003	SD527_con_06f_a4_m67_003.xlsx_RoiSetAuto-85.zip Distance px	8	5932.49	0.658443	468.104	12.6734	263.947
	SD527_con_06f_a4_m67_003	SD527_con_06f_a4_m67_003.xlsx_RoiSetAuto-86.zip Distance px	101	7536.16	0.804155	468.104	16.0993	263.947
	SD527_con_06f_a4_m67_003	SD527_con_06f_a4_m67_003.xlsx_RoiSetAuto-87.zip Distance px	4	5134.61	0.302058	468.104	10.9689	263.947
	SD527_con_06f_a4_m67_003	SD527_con_06f_a4_m67_003.xlsx_RoiSetAuto-88.zip Distance px	4	5778.9	0.348354	468.104	12.3453	263.947
	SD527_con_06f_a4_m67_003	SD527_con_06f_a4_m67_003.xlsx_RoiSetAuto-89.zip Distance px	6	5719.63	0.225809	468.104	12.2187	263.947
	SD527_con_06f_a4_m67_003	SD527_con_06f_a4_m67_003.xlsx_RoiSetAuto-9.zip Distance px	11	5982.82	0.549983	468.104	12.7809	263.947
	SD527_con_06f_a4_m67_003	SD527_con_06f_a4_m67_003.xlsx_RoiSetAuto-90.zip Distance px	12	7204.57	0.505316	468.104	15.3909	263.947
	SD527_con_06f_a4_m67_003	SD527_con_06f_a4_m67_003.xlsx_RoiSetAuto-91.zip Distance px	80	10481.7	1.17434	468.104	22.3918	263.947
	SD527_con_06f_a4_m67_003	SD527_con_06f_a4_m67_003.xlsx_RoiSetAuto-92.zip Distance px	23	7937.26	0.71318	468.104	16.9562	263.947
	SD527_con_06f_a4_m67_003	SD527_con_06f_a4_m67_003.xlsx_RoiSetAuto-93.zip Distance px	5	7035.36	0.471617	468.104	15.0295	263.947
	SD527_con_06f_a4_m67_003	SD527_con_06f_a4_m67_003.xlsx_RoiSetAuto-94.zip Distance px	133	16169.2	1.08896	468.104	34.5419	263.947
	SD527_con_06f_a4_m67_003	SD527_con_06f_a4_m67_003.xlsx_RoiSetAuto-95.zip Distance px	15	5665.62	0.594517	468.104	12.1033	263.947
	SD527_con_06f_a4_m67_003	SD527_con_06f_a4_m67_003.xlsx_RoiSetAuto-96.zip Distance px	4	3711.57	0.308729	468.104	7.92893	263.947
	SD527_con_06f_a4_m67_003	SD527_con_06f_a4_m67_003.xlsx_RoiSetAuto-97.zip Distance px	4	6420.49	0.166926	468.104	13.7159	263.947
	SD527_con_06f_a4_m67_003	SD527_con_06f_a4_m67_003.xlsx_RoiSetAuto-98.zip Distance px	6	6623.52	0.353326	468.104	14.1497	263.947
	SD527_con_06f_a4_m67_003	SD527_con_06f_a4_m67_003.xlsx_RoiSetAuto-99.zip Distance px	6	5473.06	0.256974	468.104	11.692	263.947
	SD527_con_07m_a3_m67_001	SD527_con_07m_a3_m67_001.xlsx_RoiSetAuto-1.zip Distance px	5	4073.38	0.396648	701.543	5.80631	116.711
	SD527_con_07m_a3_m67_001	SD527_con_07m_a3_m67_001.xlsx_RoiSetAuto-10.zip Distance px	11	2501.75	0.695763	701.543	3.56606	116.711
	SD527_con_07m_a3_m67_001	SD527_con_07m_a3_m67_001.xlsx_RoiSetAuto-11.zip Distance px	42	8557.12	0.880964	701.543	12.1976	116.711
	SD527_con_07m_a3_m67_001	SD527_con_07m_a3_m67_001.xlsx_RoiSetAuto-12.zip Distance px	4	2080.5	0.556907	701.543	2.9656	116.711
	SD527_con_07m_a3_m67_001	SD527_con_07m_a3_m67_001.xlsx_RoiSetAuto-13.zip Distance px	8	2359.43	0.925935	701.543	3.3632	116.711
	SD527_con_07m_a3_m67_001	SD527_con_07m_a3_m67_001.xlsx_RoiSetAuto-14.zip Distance px	15	11282.2	0.601265	701.543	16.082	116.711
	SD527_con_07m_a3_m67_001	SD527_con_07m_a3_m67_001.xlsx_RoiSetAuto-16.zip Distance px	4	2504.96	0.249942	701.543	3.57064	116.711
	SD527_con_07m_a3_m67_001	SD527_con_07m_a3_m67_001.xlsx_RoiSetAuto-17.zip Distance px	6	2570.9	0.74396	701.543	3.66463	116.711
	SD527_con_07m_a3_m67_001	SD527_con_07m_a3_m67_001.xlsx_RoiSetAuto-18.zip Distance px	5	2824.3	0.248635	701.543	4.02584	116.711
	SD527_con_07m_a3_m67_001	SD527_con_07m_a3_m67_001.xlsx_RoiSetAuto-19.zip Distance px	4	2188.56	0.571985	701.543	3.11963	116.711
	SD527_con_07m_a3_m67_001	SD527_con_07m_a3_m67_001.xlsx_RoiSetAuto-2.zip Distance px	13	5252.59	1.2965	701.543	7.4872	116.711
	SD527_con_07m_a3_m67_001	SD527_con_07m_a3_m67_001.xlsx_RoiSetAuto-20.zip Distance px	49	8588.15	1.52924	701.543	12.2418	116.711
	SD527_con_07m_a3_m67_001	SD527_con_07m_a3_m67_001.xlsx_RoiSetAuto-21.zip Distance px	4	2780.55	0.695081	701.543	3.96348	116.711
	SD527_con_07m_a3_m67_001	SD527_con_07m_a3_m67_001.xlsx_RoiSetAuto-22.zip Distance px	6	1896.15	0.411271	701.543	2.70282	116.711
	SD527_con_07m_a3_m67_001	SD527_con_07m_a3_m67_001.xlsx_RoiSetAuto-23.zip Distance px	4	2172.8	0.312258	701.543	3.09717	116.711
	SD527_con_07m_a3_m67_001	SD527_con_07m_a3_m67_001.xlsx_RoiSetAuto-24.zip Distance px	11	3404.04	0.70463	701.543	4.85222	116.711
	SD527_con_07m_a3_m67_001	SD527_con_07m_a3_m67_001.xlsx_RoiSetAuto-25.zip Distance px	5	2728.15	0.312845	701.543	3.88878	116.711
	SD527_con_07m_a3_m67_001	SD527_con_07m_a3_m67_001.xlsx_RoiSetAuto-26.zip Distance px	4	1754.93	0.640396	701.543	2.50152	116.711
	SD527_con_07m_a3_m67_001	SD527_con_07m_a3_m67_001.xlsx_RoiSetAuto-27.zip Distance px	6	2509.25	0.722655	701.543	3.57675	116.711
	SD527_con_07m_a3_m67_001	SD527_con_07m_a3_m67_001.xlsx_RoiSetAuto-28.zip Distance px	4	2339.77	0.378867	701.543	3.33518	116.711
	SD527_con_07m_a3_m67_001	SD527_con_07m_a3_m67_001.xlsx_RoiSetAuto-29.zip Distance px	13	3008.6	0.685538	701.543	4.28855	116.711
	SD527_con_07m_a3_m67_001	SD527_con_07m_a3_m67_001.xlsx_RoiSetAuto-3.zip Distance px	105	19782.3	1.79214	701.543	28.1983	116.711
	SD527_con_07m_a3_m67_001	SD527_con_07m_a3_m67_001.xlsx_RoiSetAuto-31.zip Distance px	7	2736.44	0.506837	701.543	3.90059	116.711
	SD527_con_07m_a3_m67_001	SD527_con_07m_a3_m67_001.xlsx_RoiSetAuto-32.zip Distance px	5	1979.77	0.790911	701.543	2.82202	116.711
	SD527_con_07m_a3_m67_001	SD527_con_07m_a3_m67_001.xlsx_RoiSetAuto-33.zip Distance px	7	2266.6	0.680062	701.543	3.23087	116.711
	SD527_con_07m_a3_m67_001	SD527_con_07m_a3_m67_001.xlsx_RoiSetAuto-34.zip Distance px	7	2137.21	0.912916	701.543	3.04645	116.711
	SD527_con_07m_a3_m67_001	SD527_con_07m_a3_m67_001.xlsx_RoiSetAuto-36.zip Distance px	9	2605.12	0.822745	701.543	3.71342	116.711
	SD527_con_07m_a3_m67_001	SD527_con_07m_a3_m67_001.xlsx_RoiSetAuto-37.zip Distance px	13	3389.66	0.600264	701.543	4.83173	116.711
	SD527_con_07m_a3_m67_001	SD527_con_07m_a3_m67_001.xlsx_RoiSetAuto-4.zip Distance px	14	3636.9	0.874601	701.543	5.18415	116.711
	SD527_con_07m_a3_m67_001	SD527_con_07m_a3_m67_001.xlsx_RoiSetAuto-40.zip Distance px	12	2452.92	0.963277	701.543	3.49647	116.711
	SD527_con_07m_a3_m67_001	SD527_con_07m_a3_m67_001.xlsx_RoiSetAuto-41.zip Distance px	21	3417.73	0.856421	701.543	4.87173	116.711
	SD527_con_07m_a3_m67_001	SD527_con_07m_a3_m67_001.xlsx_RoiSetAuto-42.zip Distance px	5	2216.33	0.617723	701.543	3.15921	116.711
	SD527_con_07m_a3_m67_001	SD527_con_07m_a3_m67_001.xlsx_RoiSetAuto-43.zip Distance px	6	2470.28	0.904643	701.543	3.52121	116.711
	SD527_con_07m_a3_m67_001	SD527_con_07m_a3_m67_001.xlsx_RoiSetAuto-44.zip Distance px	10	2314.24	0.444985	701.543	3.29878	116.711
	SD527_con_07m_a3_m67_001	SD527_con_07m_a3_m67_001.xlsx_RoiSetAuto-45.zip Distance px	14	2372.46	0.744513	701.543	3.38177	116.711
	SD527_con_07m_a3_m67_001	SD527_con_07m_a3_m67_001.xlsx_RoiSetAuto-47.zip Distance px	4	4181.6	0.491667	701.543	5.96057	116.711
	SD527_con_07m_a3_m67_001	SD527_con_07m_a3_m67_001.xlsx_RoiSetAuto-48.zip Distance px	39	3274.36	1.12864	701.543	4.66737	116.711
	SD527_con_07m_a3_m67_001	SD527_con_07m_a3_m67_001.xlsx_RoiSetAuto-49.zip Distance px	4	2249.41	0.369371	701.543	3.20637	116.711
	SD527_con_07m_a3_m67_001	SD527_con_07m_a3_m67_001.xlsx_RoiSetAuto-5.zip Distance px	24	15889.1	0.740283	701.543	22.6488	116.711
	SD527_con_07m_a3_m67_001	SD527_con_07m_a3_m67_001.xlsx_RoiSetAuto-50.zip Distance px	14	3785.64	1.05284	701.543	5.39616	116.711
	SD527_con_07m_a3_m67_001	SD527_con_07m_a3_m67_001.xlsx_RoiSetAuto-52.zip Distance px	5	2503.64	0.718217	701.543	3.56877	116.711
	SD527_con_07m_a3_m67_001	SD527_con_07m_a3_m67_001.xlsx_RoiSetAuto-53.zip Distance px	6	1843.74	0.932325	701.543	2.62812	116.711
	SD527_con_07m_a3_m67_001	SD527_con_07m_a3_m67_001.xlsx_RoiSetAuto-55.zip Distance px	6	2214.29	0.630938	701.543	3.15632	116.711
	SD527_con_07m_a3_m67_001	SD527_con_07m_a3_m67_001.xlsx_RoiSetAuto-56.zip Distance px	26	4177.83	1.29708	701.543	5.9552	116.711
	SD527_con_07m_a3_m67_001	SD527_con_07m_a3_m67_001.xlsx_RoiSetAuto-57.zip Distance px	4	2709.35	0.466315	701.543	3.86198	116.711
	SD527_con_07m_a3_m67_001	SD527_con_07m_a3_m67_001.xlsx_RoiSetAuto-58.zip Distance px	4	2416.84	0.496043	701.543	3.44503	116.711
	SD527_con_07m_a3_m67_001	SD527_con_07m_a3_m67_001.xlsx_RoiSetAuto-59.zip Distance px	14	3890.54	1.20403	701.543	5.54568	116.711
	SD527_con_07m_a3_m67_001	SD527_con_07m_a3_m67_001.xlsx_RoiSetAuto-6.zip Distance px	35	9148.65	1.19089	701.543	13.0407	116.711
	SD527_con_07m_a3_m67_001	SD527_con_07m_a3_m67_001.xlsx_RoiSetAuto-60.zip Distance px	6	2069.4	0.670231	701.543	2.94979	116.711
	SD527_con_07m_a3_m67_001	SD527_con_07m_a3_m67_001.xlsx_RoiSetAuto-61.zip Distance px	4	2072.55	1.03707	701.543	2.95428	116.711
	SD527_con_07m_a3_m67_001	SD527_con_07m_a3_m67_001.xlsx_RoiSetAuto-62.zip Distance px	12	3231.81	0.651058	701.543	4.60672	116.711
	SD527_con_07m_a3_m67_001	SD527_con_07m_a3_m67_001.xlsx_RoiSetAuto-63.zip Distance px	10	3399.96	0.403614	701.543	4.8464	116.711
	SD527_con_07m_a3_m67_001	SD527_con_07m_a3_m67_001.xlsx_RoiSetAuto-64.zip Distance px	13	2812.03	0.807004	701.543	4.00834	116.711
	SD527_con_07m_a3_m67_001	SD527_con_07m_a3_m67_001.xlsx_RoiSetAuto-65.zip Distance px	4	2936.19	0.345889	701.543	4.18533	116.711
	SD527_con_07m_a3_m67_001	SD527_con_07m_a3_m67_001.xlsx_RoiSetAuto-66.zip Distance px	5	2280.81	0.956065	701.543	3.25113	116.711
	SD527_con_07m_a3_m67_001	SD527_con_07m_a3_m67_001.xlsx_RoiSetAuto-7.zip Distance px	6	2360.33	0.51022	701.543	3.36448	116.711
	SD527_con_07m_a3_m67_001	SD527_con_07m_a3_m67_001.xlsx_RoiSetAuto-9.zip Distance px	14	3562.7	0.968033	701.543	5.07837	116.711
	SD527_con_07m_a4_m67_002	SD527_con_07m_a4_m67_002.xlsx_RoiSetAuto-1.zip Distance px	153	16339.9	0.937673	879.132	18.5864	72.6044
	SD527_con_07m_a4_m67_002	SD527_con_07m_a4_m67_002.xlsx_RoiSetAuto-12.zip Distance px	6	13958.8	0.693935	879.132	15.878	72.6044
	SD527_con_07m_a4_m67_002	SD527_con_07m_a4_m67_002.xlsx_RoiSetAuto-13.zip Distance px	28	14000.5	0.67389	879.132	15.9254	72.6044
	SD527_con_07m_a4_m67_002	SD527_con_07m_a4_m67_002.xlsx_RoiSetAuto-14.zip Distance px	9	9397.05	0.470933	879.132	10.689	72.6044
	SD527_con_07m_a4_m67_002	SD527_con_07m_a4_m67_002.xlsx_RoiSetAuto-15.zip Distance px	5	9951.2	0.119111	879.132	11.3193	72.6044
	SD527_con_07m_a4_m67_002	SD527_con_07m_a4_m67_002.xlsx_RoiSetAuto-16.zip Distance px	35	15647.4	0.776038	879.132	17.7987	72.6044
	SD527_con_07m_a4_m67_002	SD527_con_07m_a4_m67_002.xlsx_RoiSetAuto-17.zip Distance px	77	11373.2	0.594269	879.132	12.9368	72.6044
	SD527_con_07m_a4_m67_002	SD527_con_07m_a4_m67_002.xlsx_RoiSetAuto-18.zip Distance px	20	11271.9	0.565455	879.132	12.8216	72.6044
	SD527_con_07m_a4_m67_002	SD527_con_07m_a4_m67_002.xlsx_RoiSetAuto-19.zip Distance px	12	10058.1	0.382496	879.132	11.4409	72.6044
	SD527_con_07m_a4_m67_002	SD527_con_07m_a4_m67_002.xlsx_RoiSetAuto-2.zip Distance px	102	13662.8	1.11131	879.132	15.5413	72.6044
	SD527_con_07m_a4_m67_002	SD527_con_07m_a4_m67_002.xlsx_RoiSetAuto-20.zip Distance px	35	14216.7	0.681295	879.132	16.1713	72.6044
	SD527_con_07m_a4_m67_002	SD527_con_07m_a4_m67_002.xlsx_RoiSetAuto-21.zip Distance px	44	13371	0.770232	879.132	15.2093	72.6044
	SD527_con_07m_a4_m67_002	SD527_con_07m_a4_m67_002.xlsx_RoiSetAuto-22.zip Distance px	9	10175.9	0.312772	879.132	11.5749	72.6044
	SD527_con_07m_a4_m67_002	SD527_con_07m_a4_m67_002.xlsx_RoiSetAuto-23.zip Distance px	6	9316.4	0.182161	879.132	10.5973	72.6044
	SD527_con_07m_a4_m67_002	SD527_con_07m_a4_m67_002.xlsx_RoiSetAuto-24.zip Distance px	12	10516.7	0.627151	879.132	11.9626	72.6044
	SD527_con_07m_a4_m67_002	SD527_con_07m_a4_m67_002.xlsx_RoiSetAuto-27.zip Distance px	34	10865.7	0.504716	879.132	12.3596	72.6044
	SD527_con_07m_a4_m67_002	SD527_con_07m_a4_m67_002.xlsx_RoiSetAuto-28.zip Distance px	45	12198.4	0.811988	879.132	13.8755	72.6044
	SD527_con_07m_a4_m67_002	SD527_con_07m_a4_m67_002.xlsx_RoiSetAuto-29.zip Distance px	7	10025.4	0.360378	879.132	11.4037	72.6044
	SD527_con_07m_a4_m67_002	SD527_con_07m_a4_m67_002.xlsx_RoiSetAuto-3.zip Distance px	70	20015.1	1.16405	879.132	22.7669	72.6044
	SD527_con_07m_a4_m67_002	SD527_con_07m_a4_m67_002.xlsx_RoiSetAuto-30.zip Distance px	23	14796.8	0.778675	879.132	16.8312	72.6044
	SD527_con_07m_a4_m67_002	SD527_con_07m_a4_m67_002.xlsx_RoiSetAuto-31.zip Distance px	29	13903.1	0.747615	879.132	15.8146	72.6044
	SD527_con_07m_a4_m67_002	SD527_con_07m_a4_m67_002.xlsx_RoiSetAuto-32.zip Distance px	15	10912.4	0.359809	879.132	12.4127	72.6044
	SD527_con_07m_a4_m67_002	SD527_con_07m_a4_m67_002.xlsx_RoiSetAuto-34.zip Distance px	40	17038.6	0.87775	879.132	19.3812	72.6044
	SD527_con_07m_a4_m67_002	SD527_con_07m_a4_m67_002.xlsx_RoiSetAuto-35.zip Distance px	25	12663	0.645595	879.132	14.404	72.6044
	SD527_con_07m_a4_m67_002	SD527_con_07m_a4_m67_002.xlsx_RoiSetAuto-37.zip Distance px	22	15428.3	0.626901	879.132	17.5495	72.6044
	SD527_con_07m_a4_m67_002	SD527_con_07m_a4_m67_002.xlsx_RoiSetAuto-38.zip Distance px	26	13842.8	1.01487	879.132	15.746	72.6044
	SD527_con_07m_a4_m67_002	SD527_con_07m_a4_m67_002.xlsx_RoiSetAuto-4.zip Distance px	12	10998.1	0.551971	879.132	12.5102	72.6044
	SD527_con_07m_a4_m67_002	SD527_con_07m_a4_m67_002.xlsx_RoiSetAuto-40.zip Distance px	26	11036.3	0.354625	879.132	12.5536	72.6044
	SD527_con_07m_a4_m67_002	SD527_con_07m_a4_m67_002.xlsx_RoiSetAuto-42.zip Distance px	45	16853.3	0.850983	879.132	19.1703	72.6044
	SD527_con_07m_a4_m67_002	SD527_con_07m_a4_m67_002.xlsx_RoiSetAuto-44.zip Distance px	5	13668.9	0.322206	879.132	15.5482	72.6044
	SD527_con_07m_a4_m67_002	SD527_con_07m_a4_m67_002.xlsx_RoiSetAuto-46.zip Distance px	5	13397.3	0.255422	879.132	15.2392	72.6044
	SD527_con_07m_a4_m67_002	SD527_con_07m_a4_m67_002.xlsx_RoiSetAuto-47.zip Distance px	17	10344.5	0.377711	879.132	11.7668	72.6044
	SD527_con_07m_a4_m67_002	SD527_con_07m_a4_m67_002.xlsx_RoiSetAuto-48.zip Distance px	6	10394.1	0.315373	879.132	11.8231	72.6044
	SD527_con_07m_a4_m67_002	SD527_con_07m_a4_m67_002.xlsx_RoiSetAuto-49.zip Distance px	45	12915.4	0.675793	879.132	14.6911	72.6044
	SD527_con_07m_a4_m67_002	SD527_con_07m_a4_m67_002.xlsx_RoiSetAuto-51.zip Distance px	41	13876.1	0.963469	879.132	15.7839	72.6044
	SD527_con_07m_a4_m67_002	SD527_con_07m_a4_m67_002.xlsx_RoiSetAuto-52.zip Distance px	24	12502.9	0.553106	879.132	14.2219	72.6044
	SD527_con_07m_a4_m67_002	SD527_con_07m_a4_m67_002.xlsx_RoiSetAuto-53.zip Distance px	31	11867.8	0.485435	879.132	13.4994	72.6044
	SD527_con_07m_a4_m67_002	SD527_con_07m_a4_m67_002.xlsx_RoiSetAuto-54.zip Distance px	6	10423.1	0.190017	879.132	11.8561	72.6044
	SD527_con_07m_a4_m67_002	SD527_con_07m_a4_m67_002.xlsx_RoiSetAuto-55.zip Distance px	27	12693.5	0.755628	879.132	14.4387	72.6044
	SD527_con_07m_a4_m67_002	SD527_con_07m_a4_m67_002.xlsx_RoiSetAuto-56.zip Distance px	7	10861.9	0.557116	879.132	12.3553	72.6044
	SD527_con_07m_a4_m67_002	SD527_con_07m_a4_m67_002.xlsx_RoiSetAuto-57.zip Distance px	4	11524.5	0.21363	879.132	13.1089	72.6044
	SD527_con_07m_a4_m67_002	SD527_con_07m_a4_m67_002.xlsx_RoiSetAuto-58.zip Distance px	12	17863.4	0.667719	879.132	20.3194	72.6044
	SD527_con_07m_a4_m67_002	SD527_con_07m_a4_m67_002.xlsx_RoiSetAuto-59.zip Distance px	8	11581.1	0.501177	879.132	13.1733	72.6044
	SD527_con_07m_a4_m67_002	SD527_con_07m_a4_m67_002.xlsx_RoiSetAuto-6.zip Distance px	4	10413.2	0.37151	879.132	11.8449	72.6044
	SD527_con_07m_a4_m67_002	SD527_con_07m_a4_m67_002.xlsx_RoiSetAuto-60.zip Distance px	7	14145.4	0.468534	879.132	16.0902	72.6044
	SD527_con_07m_a4_m67_002	SD527_con_07m_a4_m67_002.xlsx_RoiSetAuto-7.zip Distance px	4	9911.49	0.1877	879.132	11.2742	72.6044
	SD527_con_07m_a4_m67_002	SD527_con_07m_a4_m67_002.xlsx_RoiSetAuto-8.zip Distance px	98	13386.4	0.942745	879.132	15.2268	72.6044
	SD527_con_07m_a4_m67_003	SD527_con_07m_a4_m67_003.xlsx_RoiSetAuto-1.zip Distance px	63	18361.8	0.733046	671.298	27.3527	123.218
	SD527_con_07m_a4_m67_003	SD527_con_07m_a4_m67_003.xlsx_RoiSetAuto-100.zip Distance px	9	8770.49	0.362246	671.298	13.065	123.218
	SD527_con_07m_a4_m67_003	SD527_con_07m_a4_m67_003.xlsx_RoiSetAuto-102.zip Distance px	37	17023.3	1.29649	671.298	25.3588	123.218
	SD527_con_07m_a4_m67_003	SD527_con_07m_a4_m67_003.xlsx_RoiSetAuto-107.zip Distance px	14	9160.46	0.549812	671.298	13.6459	123.218
	SD527_con_07m_a4_m67_003	SD527_con_07m_a4_m67_003.xlsx_RoiSetAuto-108.zip Distance px	5	8808.05	0.175342	671.298	13.1209	123.218
	SD527_con_07m_a4_m67_003	SD527_con_07m_a4_m67_003.xlsx_RoiSetAuto-109.zip Distance px	17	9715.74	0.378873	671.298	14.4731	123.218
	SD527_con_07m_a4_m67_003	SD527_con_07m_a4_m67_003.xlsx_RoiSetAuto-111.zip Distance px	4	9362.4	0.172925	671.298	13.9467	123.218
	SD527_con_07m_a4_m67_003	SD527_con_07m_a4_m67_003.xlsx_RoiSetAuto-113.zip Distance px	8	8484.65	0.506355	671.298	12.6392	123.218
	SD527_con_07m_a4_m67_003	SD527_con_07m_a4_m67_003.xlsx_RoiSetAuto-115.zip Distance px	9	11621.5	0.374694	671.298	17.312	123.218
	SD527_con_07m_a4_m67_003	SD527_con_07m_a4_m67_003.xlsx_RoiSetAuto-12.zip Distance px	18	7590.79	0.615346	671.298	11.3076	123.218
	SD527_con_07m_a4_m67_003	SD527_con_07m_a4_m67_003.xlsx_RoiSetAuto-14.zip Distance px	19	19065.3	0.81854	671.298	28.4007	123.218
	SD527_con_07m_a4_m67_003	SD527_con_07m_a4_m67_003.xlsx_RoiSetAuto-20.zip Distance px	12	7860.51	0.32402	671.298	11.7094	123.218
	SD527_con_07m_a4_m67_003	SD527_con_07m_a4_m67_003.xlsx_RoiSetAuto-25.zip Distance px	14	9621.47	0.381834	671.298	14.3326	123.218
	SD527_con_07m_a4_m67_003	SD527_con_07m_a4_m67_003.xlsx_RoiSetAuto-28.zip Distance px	17	10301.1	0.786794	671.298	15.345	123.218
	SD527_con_07m_a4_m67_003	SD527_con_07m_a4_m67_003.xlsx_RoiSetAuto-29.zip Distance px	119	13590.9	1.17948	671.298	20.2457	123.218
	SD527_con_07m_a4_m67_003	SD527_con_07m_a4_m67_003.xlsx_RoiSetAuto-30.zip Distance px	62	10389.8	1.11657	671.298	15.4772	123.218
	SD527_con_07m_a4_m67_003	SD527_con_07m_a4_m67_003.xlsx_RoiSetAuto-32.zip Distance px	119	25627.8	1.00254	671.298	38.1764	123.218
	SD527_con_07m_a4_m67_003	SD527_con_07m_a4_m67_003.xlsx_RoiSetAuto-36.zip Distance px	4	7696.69	0.267246	671.298	11.4654	123.218
	SD527_con_07m_a4_m67_003	SD527_con_07m_a4_m67_003.xlsx_RoiSetAuto-37.zip Distance px	5	7978.64	0.371045	671.298	11.8854	123.218
	SD527_con_07m_a4_m67_003	SD527_con_07m_a4_m67_003.xlsx_RoiSetAuto-41.zip Distance px	12	11410.2	0.523122	671.298	16.9972	123.218
	SD527_con_07m_a4_m67_003	SD527_con_07m_a4_m67_003.xlsx_RoiSetAuto-42.zip Distance px	16	10315.6	0.4721	671.298	15.3666	123.218
	SD527_con_07m_a4_m67_003	SD527_con_07m_a4_m67_003.xlsx_RoiSetAuto-46.zip Distance px	5	8186.54	0.177251	671.298	12.1951	123.218
	SD527_con_07m_a4_m67_003	SD527_con_07m_a4_m67_003.xlsx_RoiSetAuto-48.zip Distance px	14	8309.1	0.357145	671.298	12.3777	123.218
	SD527_con_07m_a4_m67_003	SD527_con_07m_a4_m67_003.xlsx_RoiSetAuto-49.zip Distance px	10	9377.33	0.550815	671.298	13.9689	123.218
	SD527_con_07m_a4_m67_003	SD527_con_07m_a4_m67_003.xlsx_RoiSetAuto-5.zip Distance px	125	11546.5	1.11521	671.298	17.2003	123.218
	SD527_con_07m_a4_m67_003	SD527_con_07m_a4_m67_003.xlsx_RoiSetAuto-52.zip Distance px	127	10218.4	0.829731	671.298	15.2218	123.218
	SD527_con_07m_a4_m67_003	SD527_con_07m_a4_m67_003.xlsx_RoiSetAuto-55.zip Distance px	7	7674.54	0.278978	671.298	11.4324	123.218
	SD527_con_07m_a4_m67_003	SD527_con_07m_a4_m67_003.xlsx_RoiSetAuto-56.zip Distance px	4	8387.84	0.353682	671.298	12.495	123.218
	SD527_con_07m_a4_m67_003	SD527_con_07m_a4_m67_003.xlsx_RoiSetAuto-57.zip Distance px	39	8461.26	0.841174	671.298	12.6043	123.218
	SD527_con_07m_a4_m67_003	SD527_con_07m_a4_m67_003.xlsx_RoiSetAuto-6.zip Distance px	7	9879.87	0.456903	671.298	14.7176	123.218
	SD527_con_07m_a4_m67_003	SD527_con_07m_a4_m67_003.xlsx_RoiSetAuto-61.zip Distance px	4	8342.16	0.403643	671.298	12.4269	123.218
	SD527_con_07m_a4_m67_003	SD527_con_07m_a4_m67_003.xlsx_RoiSetAuto-63.zip Distance px	5	8605.44	0.253937	671.298	12.8191	123.218
	SD527_con_07m_a4_m67_003	SD527_con_07m_a4_m67_003.xlsx_RoiSetAuto-65.zip Distance px	15	10142.5	0.689682	671.298	15.1088	123.218
	SD527_con_07m_a4_m67_003	SD527_con_07m_a4_m67_003.xlsx_RoiSetAuto-67.zip Distance px	5	7963.64	0.427655	671.298	11.863	123.218
	SD527_con_07m_a4_m67_003	SD527_con_07m_a4_m67_003.xlsx_RoiSetAuto-69.zip Distance px	5	7660.69	0.33601	671.298	11.4118	123.218
	SD527_con_07m_a4_m67_003	SD527_con_07m_a4_m67_003.xlsx_RoiSetAuto-7.zip Distance px	36	10502.1	0.71808	671.298	15.6445	123.218
	SD527_con_07m_a4_m67_003	SD527_con_07m_a4_m67_003.xlsx_RoiSetAuto-70.zip Distance px	13	9104.66	0.356756	671.298	13.5628	123.218
	SD527_con_07m_a4_m67_003	SD527_con_07m_a4_m67_003.xlsx_RoiSetAuto-71.zip Distance px	5	9163.55	0.289041	671.298	13.6505	123.218
	SD527_con_07m_a4_m67_003	SD527_con_07m_a4_m67_003.xlsx_RoiSetAuto-72.zip Distance px	54	10619.2	0.702309	671.298	15.819	123.218
	SD527_con_07m_a4_m67_003	SD527_con_07m_a4_m67_003.xlsx_RoiSetAuto-74.zip Distance px	18	10206.9	0.477393	671.298	15.2048	123.218
	SD527_con_07m_a4_m67_003	SD527_con_07m_a4_m67_003.xlsx_RoiSetAuto-79.zip Distance px	6	8937.46	0.481673	671.298	13.3137	123.218
	SD527_con_07m_a4_m67_003	SD527_con_07m_a4_m67_003.xlsx_RoiSetAuto-8.zip Distance px	7	12047.1	0.727906	671.298	17.946	123.218
	SD527_con_07m_a4_m67_003	SD527_con_07m_a4_m67_003.xlsx_RoiSetAuto-80.zip Distance px	11	8276.87	0.383167	671.298	12.3296	123.218
	SD527_con_07m_a4_m67_003	SD527_con_07m_a4_m67_003.xlsx_RoiSetAuto-82.zip Distance px	6	9124.04	0.352194	671.298	13.5916	123.218
	SD527_con_07m_a4_m67_003	SD527_con_07m_a4_m67_003.xlsx_RoiSetAuto-83.zip Distance px	5	7296.48	0.236182	671.298	10.8692	123.218
	SD527_con_07m_a4_m67_003	SD527_con_07m_a4_m67_003.xlsx_RoiSetAuto-84.zip Distance px	23	12810.3	0.632381	671.298	19.0828	123.218
	SD527_con_07m_a4_m67_003	SD527_con_07m_a4_m67_003.xlsx_RoiSetAuto-86.zip Distance px	8	8451.29	0.547514	671.298	12.5895	123.218
	SD527_con_07m_a4_m67_003	SD527_con_07m_a4_m67_003.xlsx_RoiSetAuto-88.zip Distance px	5	7989.51	0.421124	671.298	11.9016	123.218
	SD527_con_07m_a4_m67_003	SD527_con_07m_a4_m67_003.xlsx_RoiSetAuto-9.zip Distance px	7	10168.9	0.674361	671.298	15.1481	123.218
	SD527_con_07m_a4_m67_003	SD527_con_07m_a4_m67_003.xlsx_RoiSetAuto-90.zip Distance px	5	8259.37	0.232125	671.298	12.3036	123.218
	SD527_con_07m_a4_m67_003	SD527_con_07m_a4_m67_003.xlsx_RoiSetAuto-93.zip Distance px	7	9358.89	0.618376	671.298	13.9415	123.218
	SD527_dCD_01m_a2_m67_001	SD527_dCD_01m_a2_m67_001.xlsx_RoiSetAuto-1.zip Distance px	153	32528.4	1.37197	1169.82	27.8063	48.4267
	SD527_dCD_01m_a2_m67_001	SD527_dCD_01m_a2_m67_001.xlsx_RoiSetAuto-10.zip Distance px	8	12833.9	0.26649	1169.82	10.9709	48.4267
	SD527_dCD_01m_a2_m67_001	SD527_dCD_01m_a2_m67_001.xlsx_RoiSetAuto-11.zip Distance px	20	16909.7	0.666617	1169.82	14.4549	48.4267
	SD527_dCD_01m_a2_m67_001	SD527_dCD_01m_a2_m67_001.xlsx_RoiSetAuto-12.zip Distance px	18	14979.9	0.523963	1169.82	12.8053	48.4267
	SD527_dCD_01m_a2_m67_001	SD527_dCD_01m_a2_m67_001.xlsx_RoiSetAuto-13.zip Distance px	4	14647.2	0.116009	1169.82	12.5208	48.4267
	SD527_dCD_01m_a2_m67_001	SD527_dCD_01m_a2_m67_001.xlsx_RoiSetAuto-14.zip Distance px	4	11788.9	0.388001	1169.82	10.0775	48.4267
	SD527_dCD_01m_a2_m67_001	SD527_dCD_01m_a2_m67_001.xlsx_RoiSetAuto-15.zip Distance px	5	12717.5	0.415131	1169.82	10.8713	48.4267
	SD527_dCD_01m_a2_m67_001	SD527_dCD_01m_a2_m67_001.xlsx_RoiSetAuto-16.zip Distance px	7	12984.1	0.417766	1169.82	11.0992	48.4267
	SD527_dCD_01m_a2_m67_001	SD527_dCD_01m_a2_m67_001.xlsx_RoiSetAuto-17.zip Distance px	10	18815	0.404964	1169.82	16.0836	48.4267
	SD527_dCD_01m_a2_m67_001	SD527_dCD_01m_a2_m67_001.xlsx_RoiSetAuto-18.zip Distance px	22	14992.4	0.526431	1169.82	12.8159	48.4267
	SD527_dCD_01m_a2_m67_001	SD527_dCD_01m_a2_m67_001.xlsx_RoiSetAuto-19.zip Distance px	20	15131.8	0.481467	1169.82	12.9351	48.4267
	SD527_dCD_01m_a2_m67_001	SD527_dCD_01m_a2_m67_001.xlsx_RoiSetAuto-2.zip Distance px	4	11043.9	0.106827	1169.82	9.44066	48.4267
	SD527_dCD_01m_a2_m67_001	SD527_dCD_01m_a2_m67_001.xlsx_RoiSetAuto-20.zip Distance px	4	13548.7	0.13406	1169.82	11.5818	48.4267
	SD527_dCD_01m_a2_m67_001	SD527_dCD_01m_a2_m67_001.xlsx_RoiSetAuto-21.zip Distance px	6	13758.7	0.171511	1169.82	11.7614	48.4267
	SD527_dCD_01m_a2_m67_001	SD527_dCD_01m_a2_m67_001.xlsx_RoiSetAuto-22.zip Distance px	10	16592.3	0.491426	1169.82	14.1836	48.4267
	SD527_dCD_01m_a2_m67_001	SD527_dCD_01m_a2_m67_001.xlsx_RoiSetAuto-23.zip Distance px	5	17328.4	0.330991	1169.82	14.8129	48.4267
	SD527_dCD_01m_a2_m67_001	SD527_dCD_01m_a2_m67_001.xlsx_RoiSetAuto-24.zip Distance px	8	15957.7	0.233851	1169.82	13.6412	48.4267
	SD527_dCD_01m_a2_m67_001	SD527_dCD_01m_a2_m67_001.xlsx_RoiSetAuto-25.zip Distance px	10	17540.8	0.371849	1169.82	14.9945	48.4267
	SD527_dCD_01m_a2_m67_001	SD527_dCD_01m_a2_m67_001.xlsx_RoiSetAuto-26.zip Distance px	12	18802.7	0.405929	1169.82	16.0732	48.4267
	SD527_dCD_01m_a2_m67_001	SD527_dCD_01m_a2_m67_001.xlsx_RoiSetAuto-27.zip Distance px	7	15402	0.468843	1169.82	13.1661	48.4267
	SD527_dCD_01m_a2_m67_001	SD527_dCD_01m_a2_m67_001.xlsx_RoiSetAuto-28.zip Distance px	6	18606.1	0.474625	1169.82	15.9051	48.4267
	SD527_dCD_01m_a2_m67_001	SD527_dCD_01m_a2_m67_001.xlsx_RoiSetAuto-29.zip Distance px	17	20002	0.413124	1169.82	17.0983	48.4267
	SD527_dCD_01m_a2_m67_001	SD527_dCD_01m_a2_m67_001.xlsx_RoiSetAuto-3.zip Distance px	5	12714.6	0.594127	1169.82	10.8688	48.4267
	SD527_dCD_01m_a2_m67_001	SD527_dCD_01m_a2_m67_001.xlsx_RoiSetAuto-30.zip Distance px	16	21568.4	0.511205	1169.82	18.4373	48.4267
	SD527_dCD_01m_a2_m67_001	SD527_dCD_01m_a2_m67_001.xlsx_RoiSetAuto-31.zip Distance px	19	21180.9	0.283561	1169.82	18.1061	48.4267
	SD527_dCD_01m_a2_m67_001	SD527_dCD_01m_a2_m67_001.xlsx_RoiSetAuto-32.zip Distance px	5	21695.3	0.158563	1169.82	18.5458	48.4267
	SD527_dCD_01m_a2_m67_001	SD527_dCD_01m_a2_m67_001.xlsx_RoiSetAuto-33.zip Distance px	4	21447.6	0.168491	1169.82	18.334	48.4267
	SD527_dCD_01m_a2_m67_001	SD527_dCD_01m_a2_m67_001.xlsx_RoiSetAuto-34.zip Distance px	5	19198.3	0.0805044	1169.82	16.4113	48.4267
	SD527_dCD_01m_a2_m67_001	SD527_dCD_01m_a2_m67_001.xlsx_RoiSetAuto-35.zip Distance px	9	19145.4	0.373839	1169.82	16.3661	48.4267
	SD527_dCD_01m_a2_m67_001	SD527_dCD_01m_a2_m67_001.xlsx_RoiSetAuto-36.zip Distance px	16	23193.4	0.391747	1169.82	19.8265	48.4267
	SD527_dCD_01m_a2_m67_001	SD527_dCD_01m_a2_m67_001.xlsx_RoiSetAuto-37.zip Distance px	10	21834.7	0.456439	1169.82	18.665	48.4267
	SD527_dCD_01m_a2_m67_001	SD527_dCD_01m_a2_m67_001.xlsx_RoiSetAuto-38.zip Distance px	4	19220.2	0.494444	1169.82	16.4301	48.4267
	SD527_dCD_01m_a2_m67_001	SD527_dCD_01m_a2_m67_001.xlsx_RoiSetAuto-4.zip Distance px	10	13880.8	0.532596	1169.82	11.8657	48.4267
	SD527_dCD_01m_a2_m67_001	SD527_dCD_01m_a2_m67_001.xlsx_RoiSetAuto-5.zip Distance px	57	16656.8	0.639	1169.82	14.2388	48.4267
	SD527_dCD_01m_a2_m67_001	SD527_dCD_01m_a2_m67_001.xlsx_RoiSetAuto-6.zip Distance px	211	29711.3	0.958194	1169.82	25.3982	48.4267
	SD527_dCD_01m_a2_m67_001	SD527_dCD_01m_a2_m67_001.xlsx_RoiSetAuto-7.zip Distance px	42	17657.5	0.678386	1169.82	15.0942	48.4267
	SD527_dCD_01m_a2_m67_001	SD527_dCD_01m_a2_m67_001.xlsx_RoiSetAuto-8.zip Distance px	66	23489.4	1.04313	1169.82	20.0795	48.4267
	SD527_dCD_01m_a2_m67_001	SD527_dCD_01m_a2_m67_001.xlsx_RoiSetAuto-9.zip Distance px	4	11952.4	0.130043	1169.82	10.2173	48.4267
	SD527_dCD_01m_a4_m67_002	SD527_dCD_01m_a4_m67_002.xlsx_RoiSetAuto-18.zip Distance px	19	24828.4	0.502228	1627.4	15.2565	54.5067
	SD527_dCD_01m_a4_m67_002	SD527_dCD_01m_a4_m67_002.xlsx_RoiSetAuto-20.zip Distance px	5	21520.8	0.156253	1627.4	13.224	54.5067
	SD527_dCD_01m_a4_m67_002	SD527_dCD_01m_a4_m67_002.xlsx_RoiSetAuto-24.zip Distance px	39	28114.2	0.879774	1627.4	17.2756	54.5067
	SD527_dCD_01m_a4_m67_002	SD527_dCD_01m_a4_m67_002.xlsx_RoiSetAuto-25.zip Distance px	16	25266.9	0.531492	1627.4	15.5259	54.5067
	SD527_dCD_01m_a4_m67_002	SD527_dCD_01m_a4_m67_002.xlsx_RoiSetAuto-26.zip Distance px	10	23310	0.470327	1627.4	14.3234	54.5067
	SD527_dCD_01m_a4_m67_002	SD527_dCD_01m_a4_m67_002.xlsx_RoiSetAuto-27.zip Distance px	28	24477	0.519162	1627.4	15.0406	54.5067
	SD527_dCD_01m_a4_m67_002	SD527_dCD_01m_a4_m67_002.xlsx_RoiSetAuto-37.zip Distance px	9	22521	0.296831	1627.4	13.8386	54.5067
	SD527_dCD_01m_a4_m67_002	SD527_dCD_01m_a4_m67_002.xlsx_RoiSetAuto-39.zip Distance px	5	27132.1	0.313414	1627.4	16.6721	54.5067
	SD527_dCD_01m_a4_m67_002	SD527_dCD_01m_a4_m67_002.xlsx_RoiSetAuto-4.zip Distance px	6	19710.3	0.305931	1627.4	12.1115	54.5067
	SD527_dCD_01m_a4_m67_002	SD527_dCD_01m_a4_m67_002.xlsx_RoiSetAuto-41.zip Distance px	5	24991.9	0.240267	1627.4	15.3569	54.5067
	SD527_dCD_01m_a4_m67_002	SD527_dCD_01m_a4_m67_002.xlsx_RoiSetAuto-42.zip Distance px	27	27649.4	0.38958	1627.4	16.9899	54.5067
	SD527_dCD_01m_a4_m67_002	SD527_dCD_01m_a4_m67_002.xlsx_RoiSetAuto-43.zip Distance px	33	46600.8	1.03476	1627.4	28.6351	54.5067
	SD527_dCD_01m_a4_m67_002	SD527_dCD_01m_a4_m67_002.xlsx_RoiSetAuto-44.zip Distance px	49	35506.8	0.640428	1627.4	21.8181	54.5067
	SD527_dCD_01m_a4_m67_002	SD527_dCD_01m_a4_m67_002.xlsx_RoiSetAuto-46.zip Distance px	7	29922.5	0.424902	1627.4	18.3867	54.5067
	SD527_dCD_01m_a4_m67_002	SD527_dCD_01m_a4_m67_002.xlsx_RoiSetAuto-47.zip Distance px	4	28256.4	0.266299	1627.4	17.3629	54.5067
	SD527_dCD_01m_a4_m67_003	SD527_dCD_01m_a4_m67_003.xlsx_RoiSetAuto-10.zip Distance px	7	18427.7	0.534694	1595.58	11.5492	27.4489
	SD527_dCD_01m_a4_m67_003	SD527_dCD_01m_a4_m67_003.xlsx_RoiSetAuto-11.zip Distance px	8	19434.2	0.434335	1595.58	12.18	27.4489
	SD527_dCD_01m_a4_m67_003	SD527_dCD_01m_a4_m67_003.xlsx_RoiSetAuto-12.zip Distance px	10	22116	0.418077	1595.58	13.8608	27.4489
	SD527_dCD_01m_a4_m67_003	SD527_dCD_01m_a4_m67_003.xlsx_RoiSetAuto-13.zip Distance px	5	19538.7	0.209434	1595.58	12.2455	27.4489
	SD527_dCD_01m_a4_m67_003	SD527_dCD_01m_a4_m67_003.xlsx_RoiSetAuto-15.zip Distance px	15	22859.5	0.368035	1595.58	14.3267	27.4489
	SD527_dCD_01m_a4_m67_003	SD527_dCD_01m_a4_m67_003.xlsx_RoiSetAuto-16.zip Distance px	48	27326.1	0.831073	1595.58	17.1261	27.4489
	SD527_dCD_01m_a4_m67_003	SD527_dCD_01m_a4_m67_003.xlsx_RoiSetAuto-17.zip Distance px	5	17171.4	0.223293	1595.58	10.7618	27.4489
	SD527_dCD_01m_a4_m67_003	SD527_dCD_01m_a4_m67_003.xlsx_RoiSetAuto-18.zip Distance px	14	24732	0.469568	1595.58	15.5003	27.4489
	SD527_dCD_01m_a4_m67_003	SD527_dCD_01m_a4_m67_003.xlsx_RoiSetAuto-2.zip Distance px	19	25327.2	0.473265	1595.58	15.8733	27.4489
	SD527_dCD_01m_a4_m67_003	SD527_dCD_01m_a4_m67_003.xlsx_RoiSetAuto-21.zip Distance px	32	25930.2	0.697856	1595.58	16.2512	27.4489
	SD527_dCD_01m_a4_m67_003	SD527_dCD_01m_a4_m67_003.xlsx_RoiSetAuto-22.zip Distance px	6	20953.7	0.456918	1595.58	13.1323	27.4489
	SD527_dCD_01m_a4_m67_003	SD527_dCD_01m_a4_m67_003.xlsx_RoiSetAuto-23.zip Distance px	6	18084.4	0.488498	1595.58	11.334	27.4489
	SD527_dCD_01m_a4_m67_003	SD527_dCD_01m_a4_m67_003.xlsx_RoiSetAuto-24.zip Distance px	12	19163.2	0.666159	1595.58	12.0101	27.4489
	SD527_dCD_01m_a4_m67_003	SD527_dCD_01m_a4_m67_003.xlsx_RoiSetAuto-25.zip Distance px	34	27783.2	0.875364	1595.58	17.4126	27.4489
	SD527_dCD_01m_a4_m67_003	SD527_dCD_01m_a4_m67_003.xlsx_RoiSetAuto-28.zip Distance px	6	21319.4	0.296969	1595.58	13.3615	27.4489
	SD527_dCD_01m_a4_m67_003	SD527_dCD_01m_a4_m67_003.xlsx_RoiSetAuto-29.zip Distance px	14	18191.7	0.460898	1595.58	11.4013	27.4489
	SD527_dCD_01m_a4_m67_003	SD527_dCD_01m_a4_m67_003.xlsx_RoiSetAuto-3.zip Distance px	5	17829.5	0.693743	1595.58	11.1743	27.4489
	SD527_dCD_01m_a4_m67_003	SD527_dCD_01m_a4_m67_003.xlsx_RoiSetAuto-30.zip Distance px	6	23160.5	0.285667	1595.58	14.5154	27.4489
	SD527_dCD_01m_a4_m67_003	SD527_dCD_01m_a4_m67_003.xlsx_RoiSetAuto-4.zip Distance px	5	16730.9	0.235065	1595.58	10.4857	27.4489
	SD527_dCD_01m_a4_m67_003	SD527_dCD_01m_a4_m67_003.xlsx_RoiSetAuto-5.zip Distance px	7	18568.6	0.318592	1595.58	11.6375	27.4489
	SD527_dCD_01m_a4_m67_003	SD527_dCD_01m_a4_m67_003.xlsx_RoiSetAuto-6.zip Distance px	20	26304.5	0.363904	1595.58	16.4858	27.4489
	SD527_dCD_01m_a4_m67_003	SD527_dCD_01m_a4_m67_003.xlsx_RoiSetAuto-7.zip Distance px	7	18083.5	0.458124	1595.58	11.3335	27.4489
	SD527_dcd_02m_a4_m67_002	SD527_dcd_02m_a4_m67_002.xlsx_RoiSetAuto-1.zip Distance px	30	14041.1	0.710109	880.503	15.9467	102.4
	SD527_dcd_02m_a4_m67_002	SD527_dcd_02m_a4_m67_002.xlsx_RoiSetAuto-10.zip Distance px	14	10293.3	0.491814	880.503	11.6903	102.4
	SD527_dcd_02m_a4_m67_002	SD527_dcd_02m_a4_m67_002.xlsx_RoiSetAuto-100.zip Distance px	5	12614.3	0.364156	880.503	14.3262	102.4
	SD527_dcd_02m_a4_m67_002	SD527_dcd_02m_a4_m67_002.xlsx_RoiSetAuto-101.zip Distance px	5	14050.5	0.302039	880.503	15.9573	102.4
	SD527_dcd_02m_a4_m67_002	SD527_dcd_02m_a4_m67_002.xlsx_RoiSetAuto-102.zip Distance px	4	11821.6	0.313666	880.503	13.4259	102.4
	SD527_dcd_02m_a4_m67_002	SD527_dcd_02m_a4_m67_002.xlsx_RoiSetAuto-103.zip Distance px	34	18190.7	1.11372	880.503	20.6594	102.4
	SD527_dcd_02m_a4_m67_002	SD527_dcd_02m_a4_m67_002.xlsx_RoiSetAuto-106.zip Distance px	12	12311.7	0.661787	880.503	13.9825	102.4
	SD527_dcd_02m_a4_m67_002	SD527_dcd_02m_a4_m67_002.xlsx_RoiSetAuto-107.zip Distance px	4	12143.5	0.397773	880.503	13.7916	102.4
	SD527_dcd_02m_a4_m67_002	SD527_dcd_02m_a4_m67_002.xlsx_RoiSetAuto-108.zip Distance px	8	11711.2	0.190615	880.503	13.3006	102.4
	SD527_dcd_02m_a4_m67_002	SD527_dcd_02m_a4_m67_002.xlsx_RoiSetAuto-109.zip Distance px	12	13850.2	0.447773	880.503	15.7298	102.4
	SD527_dcd_02m_a4_m67_002	SD527_dcd_02m_a4_m67_002.xlsx_RoiSetAuto-11.zip Distance px	14	11676.9	0.669308	880.503	13.2617	102.4
	SD527_dcd_02m_a4_m67_002	SD527_dcd_02m_a4_m67_002.xlsx_RoiSetAuto-110.zip Distance px	12	16420.7	0.423548	880.503	18.6492	102.4
	SD527_dcd_02m_a4_m67_002	SD527_dcd_02m_a4_m67_002.xlsx_RoiSetAuto-111.zip Distance px	4	12677.6	0.223503	880.503	14.3982	102.4
	SD527_dcd_02m_a4_m67_002	SD527_dcd_02m_a4_m67_002.xlsx_RoiSetAuto-112.zip Distance px	33	13944.9	0.494872	880.503	15.8375	102.4
	SD527_dcd_02m_a4_m67_002	SD527_dcd_02m_a4_m67_002.xlsx_RoiSetAuto-113.zip Distance px	4	11526.8	0.21646	880.503	13.0912	102.4
	SD527_dcd_02m_a4_m67_002	SD527_dcd_02m_a4_m67_002.xlsx_RoiSetAuto-115.zip Distance px	5	11600.8	0.377882	880.503	13.1752	102.4
	SD527_dcd_02m_a4_m67_002	SD527_dcd_02m_a4_m67_002.xlsx_RoiSetAuto-117.zip Distance px	21	21335	0.638211	880.503	24.2305	102.4
	SD527_dcd_02m_a4_m67_002	SD527_dcd_02m_a4_m67_002.xlsx_RoiSetAuto-119.zip Distance px	4	13185.8	0.332318	880.503	14.9753	102.4
	SD527_dcd_02m_a4_m67_002	SD527_dcd_02m_a4_m67_002.xlsx_RoiSetAuto-12.zip Distance px	4	9123.19	0.250741	880.503	10.3613	102.4
	SD527_dcd_02m_a4_m67_002	SD527_dcd_02m_a4_m67_002.xlsx_RoiSetAuto-121.zip Distance px	12	17944.6	0.346755	880.503	20.3799	102.4
	SD527_dcd_02m_a4_m67_002	SD527_dcd_02m_a4_m67_002.xlsx_RoiSetAuto-122.zip Distance px	7	13453.1	0.261713	880.503	15.2789	102.4
	SD527_dcd_02m_a4_m67_002	SD527_dcd_02m_a4_m67_002.xlsx_RoiSetAuto-123.zip Distance px	6	15836	0.594582	880.503	17.9852	102.4
	SD527_dcd_02m_a4_m67_002	SD527_dcd_02m_a4_m67_002.xlsx_RoiSetAuto-124.zip Distance px	5	13479.8	0.124904	880.503	15.3092	102.4
	SD527_dcd_02m_a4_m67_002	SD527_dcd_02m_a4_m67_002.xlsx_RoiSetAuto-13.zip Distance px	6	12260.5	0.82277	880.503	13.9245	102.4
	SD527_dcd_02m_a4_m67_002	SD527_dcd_02m_a4_m67_002.xlsx_RoiSetAuto-14.zip Distance px	7	10165.8	0.476651	880.503	11.5454	102.4
	SD527_dcd_02m_a4_m67_002	SD527_dcd_02m_a4_m67_002.xlsx_RoiSetAuto-16.zip Distance px	4	11007.1	0.147214	880.503	12.5009	102.4
	SD527_dcd_02m_a4_m67_002	SD527_dcd_02m_a4_m67_002.xlsx_RoiSetAuto-17.zip Distance px	6	9949.11	0.115798	880.503	11.2993	102.4
	SD527_dcd_02m_a4_m67_002	SD527_dcd_02m_a4_m67_002.xlsx_RoiSetAuto-19.zip Distance px	43	14072.7	0.820022	880.503	15.9826	102.4
	SD527_dcd_02m_a4_m67_002	SD527_dcd_02m_a4_m67_002.xlsx_RoiSetAuto-2.zip Distance px	20	14503.3	0.549158	880.503	16.4716	102.4
	SD527_dcd_02m_a4_m67_002	SD527_dcd_02m_a4_m67_002.xlsx_RoiSetAuto-20.zip Distance px	37	11548.6	0.685015	880.503	13.1159	102.4
	SD527_dcd_02m_a4_m67_002	SD527_dcd_02m_a4_m67_002.xlsx_RoiSetAuto-21.zip Distance px	10	12042.9	0.286586	880.503	13.6773	102.4
	SD527_dcd_02m_a4_m67_002	SD527_dcd_02m_a4_m67_002.xlsx_RoiSetAuto-24.zip Distance px	9	11417.2	0.240251	880.503	12.9667	102.4
	SD527_dcd_02m_a4_m67_002	SD527_dcd_02m_a4_m67_002.xlsx_RoiSetAuto-25.zip Distance px	34	14209.8	0.752997	880.503	16.1383	102.4
	SD527_dcd_02m_a4_m67_002	SD527_dcd_02m_a4_m67_002.xlsx_RoiSetAuto-28.zip Distance px	4	13062	0.264215	880.503	14.8347	102.4
	SD527_dcd_02m_a4_m67_002	SD527_dcd_02m_a4_m67_002.xlsx_RoiSetAuto-3.zip Distance px	13	16579.3	0.828195	880.503	18.8294	102.4
	SD527_dcd_02m_a4_m67_002	SD527_dcd_02m_a4_m67_002.xlsx_RoiSetAuto-30.zip Distance px	23	15183.9	0.622081	880.503	17.2446	102.4
	SD527_dcd_02m_a4_m67_002	SD527_dcd_02m_a4_m67_002.xlsx_RoiSetAuto-31.zip Distance px	5	10070.8	0.183997	880.503	11.4375	102.4
	SD527_dcd_02m_a4_m67_002	SD527_dcd_02m_a4_m67_002.xlsx_RoiSetAuto-32.zip Distance px	6	11204.2	0.517268	880.503	12.7248	102.4
	SD527_dcd_02m_a4_m67_002	SD527_dcd_02m_a4_m67_002.xlsx_RoiSetAuto-33.zip Distance px	17	11450.5	0.401227	880.503	13.0045	102.4
	SD527_dcd_02m_a4_m67_002	SD527_dcd_02m_a4_m67_002.xlsx_RoiSetAuto-35.zip Distance px	9	12244.2	0.404036	880.503	13.9059	102.4
	SD527_dcd_02m_a4_m67_002	SD527_dcd_02m_a4_m67_002.xlsx_RoiSetAuto-38.zip Distance px	8	11341.1	0.292055	880.503	12.8802	102.4
	SD527_dcd_02m_a4_m67_002	SD527_dcd_02m_a4_m67_002.xlsx_RoiSetAuto-39.zip Distance px	4	14050.8	0.607464	880.503	15.9577	102.4
	SD527_dcd_02m_a4_m67_002	SD527_dcd_02m_a4_m67_002.xlsx_RoiSetAuto-4.zip Distance px	41	16555.1	0.889206	880.503	18.8019	102.4
	SD527_dcd_02m_a4_m67_002	SD527_dcd_02m_a4_m67_002.xlsx_RoiSetAuto-40.zip Distance px	4	11110.2	0.234324	880.503	12.6181	102.4
	SD527_dcd_02m_a4_m67_002	SD527_dcd_02m_a4_m67_002.xlsx_RoiSetAuto-41.zip Distance px	21	18119.7	0.570374	880.503	20.5788	102.4
	SD527_dcd_02m_a4_m67_002	SD527_dcd_02m_a4_m67_002.xlsx_RoiSetAuto-46.zip Distance px	12	13702.4	0.51875	880.503	15.5621	102.4
	SD527_dcd_02m_a4_m67_002	SD527_dcd_02m_a4_m67_002.xlsx_RoiSetAuto-47.zip Distance px	42	18610.6	1.20828	880.503	21.1363	102.4
	SD527_dcd_02m_a4_m67_002	SD527_dcd_02m_a4_m67_002.xlsx_RoiSetAuto-48.zip Distance px	27	14302.3	0.56475	880.503	16.2433	102.4
	SD527_dcd_02m_a4_m67_002	SD527_dcd_02m_a4_m67_002.xlsx_RoiSetAuto-49.zip Distance px	31	13751.3	0.730044	880.503	15.6175	102.4
	SD527_dcd_02m_a4_m67_002	SD527_dcd_02m_a4_m67_002.xlsx_RoiSetAuto-5.zip Distance px	29	18800.7	0.948842	880.503	21.3522	102.4
	SD527_dcd_02m_a4_m67_002	SD527_dcd_02m_a4_m67_002.xlsx_RoiSetAuto-50.zip Distance px	53	13398.8	0.820677	880.503	15.2172	102.4
	SD527_dcd_02m_a4_m67_002	SD527_dcd_02m_a4_m67_002.xlsx_RoiSetAuto-52.zip Distance px	13	11604.3	0.423935	880.503	13.1792	102.4
	SD527_dcd_02m_a4_m67_002	SD527_dcd_02m_a4_m67_002.xlsx_RoiSetAuto-53.zip Distance px	39	13487.2	0.919391	880.503	15.3177	102.4
	SD527_dcd_02m_a4_m67_002	SD527_dcd_02m_a4_m67_002.xlsx_RoiSetAuto-55.zip Distance px	29	14495.2	0.593782	880.503	16.4624	102.4
	SD527_dcd_02m_a4_m67_002	SD527_dcd_02m_a4_m67_002.xlsx_RoiSetAuto-56.zip Distance px	8	19529	0.508966	880.503	22.1793	102.4
	SD527_dcd_02m_a4_m67_002	SD527_dcd_02m_a4_m67_002.xlsx_RoiSetAuto-58.zip Distance px	17	21781.9	0.886084	880.503	24.738	102.4
	SD527_dcd_02m_a4_m67_002	SD527_dcd_02m_a4_m67_002.xlsx_RoiSetAuto-6.zip Distance px	111	21617.5	1.60041	880.503	24.5513	102.4
	SD527_dcd_02m_a4_m67_002	SD527_dcd_02m_a4_m67_002.xlsx_RoiSetAuto-60.zip Distance px	13	13944.5	0.42567	880.503	15.837	102.4
	SD527_dcd_02m_a4_m67_002	SD527_dcd_02m_a4_m67_002.xlsx_RoiSetAuto-61.zip Distance px	9	16924.3	0.245389	880.503	19.2212	102.4
	SD527_dcd_02m_a4_m67_002	SD527_dcd_02m_a4_m67_002.xlsx_RoiSetAuto-63.zip Distance px	8	12205.6	0.43967	880.503	13.8621	102.4
	SD527_dcd_02m_a4_m67_002	SD527_dcd_02m_a4_m67_002.xlsx_RoiSetAuto-65.zip Distance px	18	13121.2	0.784528	880.503	14.902	102.4
	SD527_dcd_02m_a4_m67_002	SD527_dcd_02m_a4_m67_002.xlsx_RoiSetAuto-67.zip Distance px	8	15866.2	0.581393	880.503	18.0195	102.4
	SD527_dcd_02m_a4_m67_002	SD527_dcd_02m_a4_m67_002.xlsx_RoiSetAuto-68.zip Distance px	31	15118.5	0.492092	880.503	17.1703	102.4
	SD527_dcd_02m_a4_m67_002	SD527_dcd_02m_a4_m67_002.xlsx_RoiSetAuto-69.zip Distance px	5	14651.7	0.403448	880.503	16.6401	102.4
	SD527_dcd_02m_a4_m67_002	SD527_dcd_02m_a4_m67_002.xlsx_RoiSetAuto-70.zip Distance px	5	13178.8	0.320492	880.503	14.9673	102.4
	SD527_dcd_02m_a4_m67_002	SD527_dcd_02m_a4_m67_002.xlsx_RoiSetAuto-71.zip Distance px	16	12492.8	0.466078	880.503	14.1883	102.4
	SD527_dcd_02m_a4_m67_002	SD527_dcd_02m_a4_m67_002.xlsx_RoiSetAuto-72.zip Distance px	32	23671.6	0.621956	880.503	26.8842	102.4
	SD527_dcd_02m_a4_m67_002	SD527_dcd_02m_a4_m67_002.xlsx_RoiSetAuto-73.zip Distance px	4	11304.9	0.205208	880.503	12.8392	102.4
	SD527_dcd_02m_a4_m67_002	SD527_dcd_02m_a4_m67_002.xlsx_RoiSetAuto-74.zip Distance px	29	16247.6	0.437491	880.503	18.4527	102.4
	SD527_dcd_02m_a4_m67_002	SD527_dcd_02m_a4_m67_002.xlsx_RoiSetAuto-76.zip Distance px	14	12662.3	0.536396	880.503	14.3808	102.4
	SD527_dcd_02m_a4_m67_002	SD527_dcd_02m_a4_m67_002.xlsx_RoiSetAuto-77.zip Distance px	4	11337	0.60659	880.503	12.8756	102.4
	SD527_dcd_02m_a4_m67_002	SD527_dcd_02m_a4_m67_002.xlsx_RoiSetAuto-78.zip Distance px	24	16153	0.839696	880.503	18.3452	102.4
	SD527_dcd_02m_a4_m67_002	SD527_dcd_02m_a4_m67_002.xlsx_RoiSetAuto-79.zip Distance px	4	11471.5	0.261035	880.503	13.0284	102.4
	SD527_dcd_02m_a4_m67_002	SD527_dcd_02m_a4_m67_002.xlsx_RoiSetAuto-80.zip Distance px	4	11394.7	0.213307	880.503	12.9412	102.4
	SD527_dcd_02m_a4_m67_002	SD527_dcd_02m_a4_m67_002.xlsx_RoiSetAuto-82.zip Distance px	5	12320.1	0.450563	880.503	13.9921	102.4
	SD527_dcd_02m_a4_m67_002	SD527_dcd_02m_a4_m67_002.xlsx_RoiSetAuto-83.zip Distance px	4	14654.1	0.232671	880.503	16.6428	102.4
	SD527_dcd_02m_a4_m67_002	SD527_dcd_02m_a4_m67_002.xlsx_RoiSetAuto-84.zip Distance px	5	11215.1	0.175243	880.503	12.7371	102.4
	SD527_dcd_02m_a4_m67_002	SD527_dcd_02m_a4_m67_002.xlsx_RoiSetAuto-85.zip Distance px	16	15388.3	0.456929	880.503	17.4767	102.4
	SD527_dcd_02m_a4_m67_002	SD527_dcd_02m_a4_m67_002.xlsx_RoiSetAuto-86.zip Distance px	10	12883.9	0.365448	880.503	14.6325	102.4
	SD527_dcd_02m_a4_m67_002	SD527_dcd_02m_a4_m67_002.xlsx_RoiSetAuto-87.zip Distance px	12	17363.8	0.644172	880.503	19.7203	102.4
	SD527_dcd_02m_a4_m67_002	SD527_dcd_02m_a4_m67_002.xlsx_RoiSetAuto-89.zip Distance px	24	17609.2	0.550438	880.503	19.999	102.4
	SD527_dcd_02m_a4_m67_002	SD527_dcd_02m_a4_m67_002.xlsx_RoiSetAuto-90.zip Distance px	7	12292	0.207022	880.503	13.9602	102.4
	SD527_dcd_02m_a4_m67_002	SD527_dcd_02m_a4_m67_002.xlsx_RoiSetAuto-93.zip Distance px	7	18440.8	0.596296	880.503	20.9434	102.4
	SD527_dcd_02m_a4_m67_002	SD527_dcd_02m_a4_m67_002.xlsx_RoiSetAuto-94.zip Distance px	5	19295	0.496919	880.503	21.9136	102.4
	SD527_dcd_02m_a4_m67_002	SD527_dcd_02m_a4_m67_002.xlsx_RoiSetAuto-95.zip Distance px	5	26536.2	0.252145	880.503	30.1375	102.4
	SD527_dcd_02m_a4_m67_002	SD527_dcd_02m_a4_m67_002.xlsx_RoiSetAuto-96.zip Distance px	5	11612.9	0.466721	880.503	13.189	102.4
	SD527_dcd_02m_a4_m67_002	SD527_dcd_02m_a4_m67_002.xlsx_RoiSetAuto-97.zip Distance px	4	14140.7	0.327032	880.503	16.0598	102.4
	SD527_dcd_02m_a4_m67_002	SD527_dcd_02m_a4_m67_002.xlsx_RoiSetAuto-98.zip Distance px	5	16472.9	0.417704	880.503	18.7086	102.4
	SD527_dcd_03f_a3_m67_001	SD527_dcd_03f_a3_m67_001.xlsx_RoiSetAuto-1.zip Distance px	8	8517.63	0.430438	669.407	12.7242	160.302
	SD527_dcd_03f_a3_m67_001	SD527_dcd_03f_a3_m67_001.xlsx_RoiSetAuto-10.zip Distance px	53	14513.6	1.31924	669.407	21.6813	160.302
	SD527_dcd_03f_a3_m67_001	SD527_dcd_03f_a3_m67_001.xlsx_RoiSetAuto-100.zip Distance px	10	7886.64	0.43771	669.407	11.7815	160.302
	SD527_dcd_03f_a3_m67_001	SD527_dcd_03f_a3_m67_001.xlsx_RoiSetAuto-101.zip Distance px	9	8289.97	0.291361	669.407	12.3841	160.302
	SD527_dcd_03f_a3_m67_001	SD527_dcd_03f_a3_m67_001.xlsx_RoiSetAuto-102.zip Distance px	82	16479.9	1.09565	669.407	24.6186	160.302
	SD527_dcd_03f_a3_m67_001	SD527_dcd_03f_a3_m67_001.xlsx_RoiSetAuto-103.zip Distance px	45	11833.8	1.03206	669.407	17.6781	160.302
	SD527_dcd_03f_a3_m67_001	SD527_dcd_03f_a3_m67_001.xlsx_RoiSetAuto-105.zip Distance px	19	9281.92	0.926429	669.407	13.8659	160.302
	SD527_dcd_03f_a3_m67_001	SD527_dcd_03f_a3_m67_001.xlsx_RoiSetAuto-106.zip Distance px	39	11405.4	0.71573	669.407	17.038	160.302
	SD527_dcd_03f_a3_m67_001	SD527_dcd_03f_a3_m67_001.xlsx_RoiSetAuto-108.zip Distance px	29	9519.94	0.627645	669.407	14.2215	160.302
	SD527_dcd_03f_a3_m67_001	SD527_dcd_03f_a3_m67_001.xlsx_RoiSetAuto-109.zip Distance px	7	7907.72	0.181849	669.407	11.813	160.302
	SD527_dcd_03f_a3_m67_001	SD527_dcd_03f_a3_m67_001.xlsx_RoiSetAuto-11.zip Distance px	7	8182.26	0.508593	669.407	12.2232	160.302
	SD527_dcd_03f_a3_m67_001	SD527_dcd_03f_a3_m67_001.xlsx_RoiSetAuto-110.zip Distance px	11	8324.84	0.518561	669.407	12.4362	160.302
	SD527_dcd_03f_a3_m67_001	SD527_dcd_03f_a3_m67_001.xlsx_RoiSetAuto-112.zip Distance px	5	8686.51	0.234387	669.407	12.9764	160.302
	SD527_dcd_03f_a3_m67_001	SD527_dcd_03f_a3_m67_001.xlsx_RoiSetAuto-113.zip Distance px	4	7786.81	0.371625	669.407	11.6324	160.302
	SD527_dcd_03f_a3_m67_001	SD527_dcd_03f_a3_m67_001.xlsx_RoiSetAuto-114.zip Distance px	49	13645.1	1.03566	669.407	20.3839	160.302
	SD527_dcd_03f_a3_m67_001	SD527_dcd_03f_a3_m67_001.xlsx_RoiSetAuto-115.zip Distance px	21	11281.5	0.387943	669.407	16.853	160.302
	SD527_dcd_03f_a3_m67_001	SD527_dcd_03f_a3_m67_001.xlsx_RoiSetAuto-116.zip Distance px	31	11415.3	1.12927	669.407	17.0528	160.302
	SD527_dcd_03f_a3_m67_001	SD527_dcd_03f_a3_m67_001.xlsx_RoiSetAuto-117.zip Distance px	4	8114.88	0.160169	669.407	12.1225	160.302
	SD527_dcd_03f_a3_m67_001	SD527_dcd_03f_a3_m67_001.xlsx_RoiSetAuto-119.zip Distance px	4	7987.18	0.188726	669.407	11.9317	160.302
	SD527_dcd_03f_a3_m67_001	SD527_dcd_03f_a3_m67_001.xlsx_RoiSetAuto-12.zip Distance px	23	9625.1	0.965958	669.407	14.3786	160.302
	SD527_dcd_03f_a3_m67_001	SD527_dcd_03f_a3_m67_001.xlsx_RoiSetAuto-120.zip Distance px	53	12200.2	0.845721	669.407	18.2254	160.302
	SD527_dcd_03f_a3_m67_001	SD527_dcd_03f_a3_m67_001.xlsx_RoiSetAuto-121.zip Distance px	21	9028.43	0.978971	669.407	13.4872	160.302
	SD527_dcd_03f_a3_m67_001	SD527_dcd_03f_a3_m67_001.xlsx_RoiSetAuto-122.zip Distance px	8	7570.78	0.373084	669.407	11.3097	160.302
	SD527_dcd_03f_a3_m67_001	SD527_dcd_03f_a3_m67_001.xlsx_RoiSetAuto-123.zip Distance px	37	13069.3	1.30044	669.407	19.5237	160.302
	SD527_dcd_03f_a3_m67_001	SD527_dcd_03f_a3_m67_001.xlsx_RoiSetAuto-125.zip Distance px	8	8444.28	0.389513	669.407	12.6146	160.302
	SD527_dcd_03f_a3_m67_001	SD527_dcd_03f_a3_m67_001.xlsx_RoiSetAuto-126.zip Distance px	6	8840.81	0.313428	669.407	13.2069	160.302
	SD527_dcd_03f_a3_m67_001	SD527_dcd_03f_a3_m67_001.xlsx_RoiSetAuto-127.zip Distance px	15	9753.38	0.545709	669.407	14.5702	160.302
	SD527_dcd_03f_a3_m67_001	SD527_dcd_03f_a3_m67_001.xlsx_RoiSetAuto-128.zip Distance px	8	8093.98	0.301256	669.407	12.0913	160.302
	SD527_dcd_03f_a3_m67_001	SD527_dcd_03f_a3_m67_001.xlsx_RoiSetAuto-129.zip Distance px	7	8139.18	0.378184	669.407	12.1588	160.302
	SD527_dcd_03f_a3_m67_001	SD527_dcd_03f_a3_m67_001.xlsx_RoiSetAuto-13.zip Distance px	46	12616.1	0.832594	669.407	18.8468	160.302
	SD527_dcd_03f_a3_m67_001	SD527_dcd_03f_a3_m67_001.xlsx_RoiSetAuto-130.zip Distance px	10	8375.72	0.285518	669.407	12.5122	160.302
	SD527_dcd_03f_a3_m67_001	SD527_dcd_03f_a3_m67_001.xlsx_RoiSetAuto-131.zip Distance px	12	8095.3	0.327104	669.407	12.0932	160.302
	SD527_dcd_03f_a3_m67_001	SD527_dcd_03f_a3_m67_001.xlsx_RoiSetAuto-132.zip Distance px	4	7902.09	0.160375	669.407	11.8046	160.302
	SD527_dcd_03f_a3_m67_001	SD527_dcd_03f_a3_m67_001.xlsx_RoiSetAuto-133.zip Distance px	5	7088.79	0.341748	669.407	10.5897	160.302
	SD527_dcd_03f_a3_m67_001	SD527_dcd_03f_a3_m67_001.xlsx_RoiSetAuto-134.zip Distance px	28	8143.14	0.692965	669.407	12.1647	160.302
	SD527_dcd_03f_a3_m67_001	SD527_dcd_03f_a3_m67_001.xlsx_RoiSetAuto-135.zip Distance px	7	7695.3	0.179585	669.407	11.4957	160.302
	SD527_dcd_03f_a3_m67_001	SD527_dcd_03f_a3_m67_001.xlsx_RoiSetAuto-136.zip Distance px	17	8167.56	0.65633	669.407	12.2012	160.302
	SD527_dcd_03f_a3_m67_001	SD527_dcd_03f_a3_m67_001.xlsx_RoiSetAuto-137.zip Distance px	9	7905.81	0.362071	669.407	11.8102	160.302
	SD527_dcd_03f_a3_m67_001	SD527_dcd_03f_a3_m67_001.xlsx_RoiSetAuto-138.zip Distance px	11	7675.48	0.342303	669.407	11.4661	160.302
	SD527_dcd_03f_a3_m67_001	SD527_dcd_03f_a3_m67_001.xlsx_RoiSetAuto-140.zip Distance px	29	11908.2	0.917	669.407	17.7892	160.302
	SD527_dcd_03f_a3_m67_001	SD527_dcd_03f_a3_m67_001.xlsx_RoiSetAuto-141.zip Distance px	18	8982.48	0.404504	669.407	13.4186	160.302
	SD527_dcd_03f_a3_m67_001	SD527_dcd_03f_a3_m67_001.xlsx_RoiSetAuto-142.zip Distance px	26	12505	0.743117	669.407	18.6808	160.302
	SD527_dcd_03f_a3_m67_001	SD527_dcd_03f_a3_m67_001.xlsx_RoiSetAuto-144.zip Distance px	5	7712.2	0.424019	669.407	11.521	160.302
	SD527_dcd_03f_a3_m67_001	SD527_dcd_03f_a3_m67_001.xlsx_RoiSetAuto-146.zip Distance px	7	7691.69	0.221855	669.407	11.4903	160.302
	SD527_dcd_03f_a3_m67_001	SD527_dcd_03f_a3_m67_001.xlsx_RoiSetAuto-147.zip Distance px	18	15876.1	0.921506	669.407	23.7167	160.302
	SD527_dcd_03f_a3_m67_001	SD527_dcd_03f_a3_m67_001.xlsx_RoiSetAuto-148.zip Distance px	14	8971.69	0.494902	669.407	13.4025	160.302
	SD527_dcd_03f_a3_m67_001	SD527_dcd_03f_a3_m67_001.xlsx_RoiSetAuto-149.zip Distance px	11	8488.94	0.371568	669.407	12.6813	160.302
	SD527_dcd_03f_a3_m67_001	SD527_dcd_03f_a3_m67_001.xlsx_RoiSetAuto-15.zip Distance px	9	8957.57	0.781916	669.407	13.3814	160.302
	SD527_dcd_03f_a3_m67_001	SD527_dcd_03f_a3_m67_001.xlsx_RoiSetAuto-150.zip Distance px	6	7395.74	0.365072	669.407	11.0482	160.302
	SD527_dcd_03f_a3_m67_001	SD527_dcd_03f_a3_m67_001.xlsx_RoiSetAuto-151.zip Distance px	14	10445.6	0.487776	669.407	15.6043	160.302
	SD527_dcd_03f_a3_m67_001	SD527_dcd_03f_a3_m67_001.xlsx_RoiSetAuto-152.zip Distance px	15	9443	0.363609	669.407	14.1065	160.302
	SD527_dcd_03f_a3_m67_001	SD527_dcd_03f_a3_m67_001.xlsx_RoiSetAuto-153.zip Distance px	11	10004.3	0.578548	669.407	14.945	160.302
	SD527_dcd_03f_a3_m67_001	SD527_dcd_03f_a3_m67_001.xlsx_RoiSetAuto-154.zip Distance px	8	8572.63	0.676714	669.407	12.8063	160.302
	SD527_dcd_03f_a3_m67_001	SD527_dcd_03f_a3_m67_001.xlsx_RoiSetAuto-156.zip Distance px	4	8496.59	0.427911	669.407	12.6927	160.302
	SD527_dcd_03f_a3_m67_001	SD527_dcd_03f_a3_m67_001.xlsx_RoiSetAuto-157.zip Distance px	5	8395.71	0.336402	669.407	12.542	160.302
	SD527_dcd_03f_a3_m67_001	SD527_dcd_03f_a3_m67_001.xlsx_RoiSetAuto-158.zip Distance px	4	7274	0.161563	669.407	10.8663	160.302
	SD527_dcd_03f_a3_m67_001	SD527_dcd_03f_a3_m67_001.xlsx_RoiSetAuto-16.zip Distance px	33	12921.3	0.783551	669.407	19.3026	160.302
	SD527_dcd_03f_a3_m67_001	SD527_dcd_03f_a3_m67_001.xlsx_RoiSetAuto-18.zip Distance px	17	8518.93	0.538371	669.407	12.7261	160.302
	SD527_dcd_03f_a3_m67_001	SD527_dcd_03f_a3_m67_001.xlsx_RoiSetAuto-19.zip Distance px	40	8942.5	0.748144	669.407	13.3588	160.302
	SD527_dcd_03f_a3_m67_001	SD527_dcd_03f_a3_m67_001.xlsx_RoiSetAuto-2.zip Distance px	43	13318.6	0.960579	669.407	19.8961	160.302
	SD527_dcd_03f_a3_m67_001	SD527_dcd_03f_a3_m67_001.xlsx_RoiSetAuto-21.zip Distance px	4	7124.87	0.247146	669.407	10.6436	160.302
	SD527_dcd_03f_a3_m67_001	SD527_dcd_03f_a3_m67_001.xlsx_RoiSetAuto-22.zip Distance px	68	11848	0.97041	669.407	17.6992	160.302
	SD527_dcd_03f_a3_m67_001	SD527_dcd_03f_a3_m67_001.xlsx_RoiSetAuto-24.zip Distance px	10	8367.56	0.457209	669.407	12.5	160.302
	SD527_dcd_03f_a3_m67_001	SD527_dcd_03f_a3_m67_001.xlsx_RoiSetAuto-25.zip Distance px	4	7285.38	0.235324	669.407	10.8833	160.302
	SD527_dcd_03f_a3_m67_001	SD527_dcd_03f_a3_m67_001.xlsx_RoiSetAuto-26.zip Distance px	4	9101.62	0.267177	669.407	13.5965	160.302
	SD527_dcd_03f_a3_m67_001	SD527_dcd_03f_a3_m67_001.xlsx_RoiSetAuto-27.zip Distance px	4	7948.76	0.278734	669.407	11.8743	160.302
	SD527_dcd_03f_a3_m67_001	SD527_dcd_03f_a3_m67_001.xlsx_RoiSetAuto-28.zip Distance px	14	7889.65	0.733591	669.407	11.786	160.302
	SD527_dcd_03f_a3_m67_001	SD527_dcd_03f_a3_m67_001.xlsx_RoiSetAuto-29.zip Distance px	4	7446	0.451696	669.407	11.1233	160.302
	SD527_dcd_03f_a3_m67_001	SD527_dcd_03f_a3_m67_001.xlsx_RoiSetAuto-3.zip Distance px	5	8958.61	0.568284	669.407	13.3829	160.302
	SD527_dcd_03f_a3_m67_001	SD527_dcd_03f_a3_m67_001.xlsx_RoiSetAuto-30.zip Distance px	10	8022.37	0.541839	669.407	11.9843	160.302
	SD527_dcd_03f_a3_m67_001	SD527_dcd_03f_a3_m67_001.xlsx_RoiSetAuto-31.zip Distance px	5	7789.73	0.415923	669.407	11.6368	160.302
	SD527_dcd_03f_a3_m67_001	SD527_dcd_03f_a3_m67_001.xlsx_RoiSetAuto-33.zip Distance px	10	8856.37	0.386118	669.407	13.2302	160.302
	SD527_dcd_03f_a3_m67_001	SD527_dcd_03f_a3_m67_001.xlsx_RoiSetAuto-34.zip Distance px	32	10187.9	0.970604	669.407	15.2193	160.302
	SD527_dcd_03f_a3_m67_001	SD527_dcd_03f_a3_m67_001.xlsx_RoiSetAuto-35.zip Distance px	18	7543.78	0.362575	669.407	11.2694	160.302
	SD527_dcd_03f_a3_m67_001	SD527_dcd_03f_a3_m67_001.xlsx_RoiSetAuto-36.zip Distance px	4	7336.69	0.393848	669.407	10.96	160.302
	SD527_dcd_03f_a3_m67_001	SD527_dcd_03f_a3_m67_001.xlsx_RoiSetAuto-37.zip Distance px	18	9175.99	0.511522	669.407	13.7077	160.302
	SD527_dcd_03f_a3_m67_001	SD527_dcd_03f_a3_m67_001.xlsx_RoiSetAuto-38.zip Distance px	4	8702.2	0.398784	669.407	12.9999	160.302
	SD527_dcd_03f_a3_m67_001	SD527_dcd_03f_a3_m67_001.xlsx_RoiSetAuto-39.zip Distance px	44	11777.8	1.01619	669.407	17.5944	160.302
	SD527_dcd_03f_a3_m67_001	SD527_dcd_03f_a3_m67_001.xlsx_RoiSetAuto-4.zip Distance px	17	10955.4	0.318883	669.407	16.3658	160.302
	SD527_dcd_03f_a3_m67_001	SD527_dcd_03f_a3_m67_001.xlsx_RoiSetAuto-40.zip Distance px	29	8058.26	0.585232	669.407	12.0379	160.302
	SD527_dcd_03f_a3_m67_001	SD527_dcd_03f_a3_m67_001.xlsx_RoiSetAuto-41.zip Distance px	5	7012.59	0.228767	669.407	10.4758	160.302
	SD527_dcd_03f_a3_m67_001	SD527_dcd_03f_a3_m67_001.xlsx_RoiSetAuto-42.zip Distance px	10	7089.95	0.660839	669.407	10.5914	160.302
	SD527_dcd_03f_a3_m67_001	SD527_dcd_03f_a3_m67_001.xlsx_RoiSetAuto-43.zip Distance px	7	8059.11	0.400523	669.407	12.0392	160.302
	SD527_dcd_03f_a3_m67_001	SD527_dcd_03f_a3_m67_001.xlsx_RoiSetAuto-44.zip Distance px	17	8656.35	0.824198	669.407	12.9314	160.302
	SD527_dcd_03f_a3_m67_001	SD527_dcd_03f_a3_m67_001.xlsx_RoiSetAuto-46.zip Distance px	5	7602.77	0.480036	669.407	11.3575	160.302
	SD527_dcd_03f_a3_m67_001	SD527_dcd_03f_a3_m67_001.xlsx_RoiSetAuto-47.zip Distance px	6	7141.56	0.424798	669.407	10.6685	160.302
	SD527_dcd_03f_a3_m67_001	SD527_dcd_03f_a3_m67_001.xlsx_RoiSetAuto-48.zip Distance px	6	7968.19	0.321178	669.407	11.9034	160.302
	SD527_dcd_03f_a3_m67_001	SD527_dcd_03f_a3_m67_001.xlsx_RoiSetAuto-49.zip Distance px	5	6737.83	0.248659	669.407	10.0654	160.302
	SD527_dcd_03f_a3_m67_001	SD527_dcd_03f_a3_m67_001.xlsx_RoiSetAuto-5.zip Distance px	9	9110.07	0.421943	669.407	13.6092	160.302
	SD527_dcd_03f_a3_m67_001	SD527_dcd_03f_a3_m67_001.xlsx_RoiSetAuto-50.zip Distance px	7	7600.34	0.292434	669.407	11.3538	160.302
	SD527_dcd_03f_a3_m67_001	SD527_dcd_03f_a3_m67_001.xlsx_RoiSetAuto-51.zip Distance px	8	7465.33	0.336495	669.407	11.1522	160.302
	SD527_dcd_03f_a3_m67_001	SD527_dcd_03f_a3_m67_001.xlsx_RoiSetAuto-54.zip Distance px	18	8826.51	0.813654	669.407	13.1856	160.302
	SD527_dcd_03f_a3_m67_001	SD527_dcd_03f_a3_m67_001.xlsx_RoiSetAuto-55.zip Distance px	58	12014.3	1.30615	669.407	17.9476	160.302
	SD527_dcd_03f_a3_m67_001	SD527_dcd_03f_a3_m67_001.xlsx_RoiSetAuto-56.zip Distance px	4	8151.65	0.249153	669.407	12.1774	160.302
	SD527_dcd_03f_a3_m67_001	SD527_dcd_03f_a3_m67_001.xlsx_RoiSetAuto-57.zip Distance px	10	9914.95	0.550737	669.407	14.8116	160.302
	SD527_dcd_03f_a3_m67_001	SD527_dcd_03f_a3_m67_001.xlsx_RoiSetAuto-58.zip Distance px	19	9555.12	0.846597	669.407	14.274	160.302
	SD527_dcd_03f_a3_m67_001	SD527_dcd_03f_a3_m67_001.xlsx_RoiSetAuto-59.zip Distance px	29	8419.59	0.686501	669.407	12.5777	160.302
	SD527_dcd_03f_a3_m67_001	SD527_dcd_03f_a3_m67_001.xlsx_RoiSetAuto-6.zip Distance px	6	9730.07	0.364028	669.407	14.5354	160.302
	SD527_dcd_03f_a3_m67_001	SD527_dcd_03f_a3_m67_001.xlsx_RoiSetAuto-60.zip Distance px	107	9766.36	0.976352	669.407	14.5896	160.302
	SD527_dcd_03f_a3_m67_001	SD527_dcd_03f_a3_m67_001.xlsx_RoiSetAuto-61.zip Distance px	8	8572.69	0.74304	669.407	12.8064	160.302
	SD527_dcd_03f_a3_m67_001	SD527_dcd_03f_a3_m67_001.xlsx_RoiSetAuto-62.zip Distance px	5	8150.83	0.0906299	669.407	12.1762	160.302
	SD527_dcd_03f_a3_m67_001	SD527_dcd_03f_a3_m67_001.xlsx_RoiSetAuto-63.zip Distance px	4	7612.12	0.164083	669.407	11.3715	160.302
	SD527_dcd_03f_a3_m67_001	SD527_dcd_03f_a3_m67_001.xlsx_RoiSetAuto-64.zip Distance px	12	7242.88	0.634195	669.407	10.8199	160.302
	SD527_dcd_03f_a3_m67_001	SD527_dcd_03f_a3_m67_001.xlsx_RoiSetAuto-66.zip Distance px	12	8128.88	0.493794	669.407	12.1434	160.302
	SD527_dcd_03f_a3_m67_001	SD527_dcd_03f_a3_m67_001.xlsx_RoiSetAuto-67.zip Distance px	6	8145.22	0.262399	669.407	12.1678	160.302
	SD527_dcd_03f_a3_m67_001	SD527_dcd_03f_a3_m67_001.xlsx_RoiSetAuto-68.zip Distance px	12	7617.46	0.580026	669.407	11.3794	160.302
	SD527_dcd_03f_a3_m67_001	SD527_dcd_03f_a3_m67_001.xlsx_RoiSetAuto-69.zip Distance px	30	8569.95	0.480457	669.407	12.8023	160.302
	SD527_dcd_03f_a3_m67_001	SD527_dcd_03f_a3_m67_001.xlsx_RoiSetAuto-7.zip Distance px	10	7741.72	0.509066	669.407	11.565	160.302
	SD527_dcd_03f_a3_m67_001	SD527_dcd_03f_a3_m67_001.xlsx_RoiSetAuto-70.zip Distance px	15	8627.89	0.494151	669.407	12.8889	160.302
	SD527_dcd_03f_a3_m67_001	SD527_dcd_03f_a3_m67_001.xlsx_RoiSetAuto-71.zip Distance px	4	7732.88	0.218399	669.407	11.5518	160.302
	SD527_dcd_03f_a3_m67_001	SD527_dcd_03f_a3_m67_001.xlsx_RoiSetAuto-73.zip Distance px	5	7847.03	0.433076	669.407	11.7224	160.302
	SD527_dcd_03f_a3_m67_001	SD527_dcd_03f_a3_m67_001.xlsx_RoiSetAuto-74.zip Distance px	13	7844.01	0.488138	669.407	11.7179	160.302
	SD527_dcd_03f_a3_m67_001	SD527_dcd_03f_a3_m67_001.xlsx_RoiSetAuto-75.zip Distance px	8	8094.74	0.454176	669.407	12.0924	160.302
	SD527_dcd_03f_a3_m67_001	SD527_dcd_03f_a3_m67_001.xlsx_RoiSetAuto-76.zip Distance px	8	7853.86	0.167181	669.407	11.7326	160.302
	SD527_dcd_03f_a3_m67_001	SD527_dcd_03f_a3_m67_001.xlsx_RoiSetAuto-77.zip Distance px	23	7909.87	0.408869	669.407	11.8162	160.302
	SD527_dcd_03f_a3_m67_001	SD527_dcd_03f_a3_m67_001.xlsx_RoiSetAuto-78.zip Distance px	23	10879.6	0.757397	669.407	16.2527	160.302
	SD527_dcd_03f_a3_m67_001	SD527_dcd_03f_a3_m67_001.xlsx_RoiSetAuto-79.zip Distance px	114	11695.7	0.897449	669.407	17.4718	160.302
	SD527_dcd_03f_a3_m67_001	SD527_dcd_03f_a3_m67_001.xlsx_RoiSetAuto-8.zip Distance px	4	8918.99	0.468202	669.407	13.3237	160.302
	SD527_dcd_03f_a3_m67_001	SD527_dcd_03f_a3_m67_001.xlsx_RoiSetAuto-80.zip Distance px	6	8192.01	0.322664	669.407	12.2377	160.302
	SD527_dcd_03f_a3_m67_001	SD527_dcd_03f_a3_m67_001.xlsx_RoiSetAuto-81.zip Distance px	10	8215.02	0.450101	669.407	12.2721	160.302
	SD527_dcd_03f_a3_m67_001	SD527_dcd_03f_a3_m67_001.xlsx_RoiSetAuto-82.zip Distance px	8	8533.36	0.677463	669.407	12.7476	160.302
	SD527_dcd_03f_a3_m67_001	SD527_dcd_03f_a3_m67_001.xlsx_RoiSetAuto-83.zip Distance px	37	9727.1	0.880103	669.407	14.5309	160.302
	SD527_dcd_03f_a3_m67_001	SD527_dcd_03f_a3_m67_001.xlsx_RoiSetAuto-84.zip Distance px	10	8455.2	0.5563	669.407	12.6309	160.302
	SD527_dcd_03f_a3_m67_001	SD527_dcd_03f_a3_m67_001.xlsx_RoiSetAuto-86.zip Distance px	42	12007.1	0.760628	669.407	17.937	160.302
	SD527_dcd_03f_a3_m67_001	SD527_dcd_03f_a3_m67_001.xlsx_RoiSetAuto-87.zip Distance px	11	8313.51	0.418409	669.407	12.4192	160.302
	SD527_dcd_03f_a3_m67_001	SD527_dcd_03f_a3_m67_001.xlsx_RoiSetAuto-88.zip Distance px	4	7360.75	0.701493	669.407	10.9959	160.302
	SD527_dcd_03f_a3_m67_001	SD527_dcd_03f_a3_m67_001.xlsx_RoiSetAuto-9.zip Distance px	7	7843.31	0.660184	669.407	11.7168	160.302
	SD527_dcd_03f_a3_m67_001	SD527_dcd_03f_a3_m67_001.xlsx_RoiSetAuto-90.zip Distance px	9	8294.92	0.475506	669.407	12.3915	160.302
	SD527_dcd_03f_a3_m67_001	SD527_dcd_03f_a3_m67_001.xlsx_RoiSetAuto-91.zip Distance px	5	7879.25	0.262073	669.407	11.7705	160.302
	SD527_dcd_03f_a3_m67_001	SD527_dcd_03f_a3_m67_001.xlsx_RoiSetAuto-92.zip Distance px	25	8850.33	0.638437	669.407	13.2212	160.302
	SD527_dcd_03f_a3_m67_001	SD527_dcd_03f_a3_m67_001.xlsx_RoiSetAuto-93.zip Distance px	4	7019.87	0.250245	669.407	10.4867	160.302
	SD527_dcd_03f_a3_m67_001	SD527_dcd_03f_a3_m67_001.xlsx_RoiSetAuto-94.zip Distance px	6	6981.33	0.477414	669.407	10.4291	160.302
	SD527_dcd_03f_a3_m67_001	SD527_dcd_03f_a3_m67_001.xlsx_RoiSetAuto-95.zip Distance px	5	8157.16	0.516203	669.407	12.1857	160.302
	SD527_dcd_03f_a3_m67_001	SD527_dcd_03f_a3_m67_001.xlsx_RoiSetAuto-96.zip Distance px	33	11919.9	0.851309	669.407	17.8067	160.302
	SD527_dcd_03f_a3_m67_001	SD527_dcd_03f_a3_m67_001.xlsx_RoiSetAuto-97.zip Distance px	5	8213.88	0.244958	669.407	12.2704	160.302
	SD527_dcd_03f_a3_m67_001	SD527_dcd_03f_a3_m67_001.xlsx_RoiSetAuto-98.zip Distance px	23	10485.4	0.817778	669.407	15.6637	160.302
	SD527_dcd_03f_a3_m67_001	SD527_dcd_03f_a3_m67_001.xlsx_RoiSetAuto-99.zip Distance px	41	10197.2	0.794311	669.407	15.2331	160.302
	SD527_dcd_04m_a3_m67_001	SD527_dcd_04m_a3_m67_001.xlsx_RoiSetAuto-10.zip Distance px	8	4431.75	0.699755	377.039	11.7541	215.413
	SD527_dcd_04m_a3_m67_001	SD527_dcd_04m_a3_m67_001.xlsx_RoiSetAuto-100.zip Distance px	4	4115.5	0.483327	377.039	10.9153	215.413
	SD527_dcd_04m_a3_m67_001	SD527_dcd_04m_a3_m67_001.xlsx_RoiSetAuto-101.zip Distance px	48	5458.75	0.813259	377.039	14.478	215.413
	SD527_dcd_04m_a3_m67_001	SD527_dcd_04m_a3_m67_001.xlsx_RoiSetAuto-102.zip Distance px	34	6050.08	0.679776	377.039	16.0463	215.413
	SD527_dcd_04m_a3_m67_001	SD527_dcd_04m_a3_m67_001.xlsx_RoiSetAuto-103.zip Distance px	37	6289.03	0.94575	377.039	16.6801	215.413
	SD527_dcd_04m_a3_m67_001	SD527_dcd_04m_a3_m67_001.xlsx_RoiSetAuto-105.zip Distance px	11	4983.75	0.7008	377.039	13.2181	215.413
	SD527_dcd_04m_a3_m67_001	SD527_dcd_04m_a3_m67_001.xlsx_RoiSetAuto-106.zip Distance px	5	4121.72	0.666172	377.039	10.9318	215.413
	SD527_dcd_04m_a3_m67_001	SD527_dcd_04m_a3_m67_001.xlsx_RoiSetAuto-107.zip Distance px	6	4755	0.297473	377.039	12.6115	215.413
	SD527_dcd_04m_a3_m67_001	SD527_dcd_04m_a3_m67_001.xlsx_RoiSetAuto-108.zip Distance px	5	4385.17	0.519823	377.039	11.6305	215.413
	SD527_dcd_04m_a3_m67_001	SD527_dcd_04m_a3_m67_001.xlsx_RoiSetAuto-110.zip Distance px	4	4761.78	0.148362	377.039	12.6294	215.413
	SD527_dcd_04m_a3_m67_001	SD527_dcd_04m_a3_m67_001.xlsx_RoiSetAuto-111.zip Distance px	21	6900.6	0.716747	377.039	18.3021	215.413
	SD527_dcd_04m_a3_m67_001	SD527_dcd_04m_a3_m67_001.xlsx_RoiSetAuto-112.zip Distance px	4	4371.32	0.291061	377.039	11.5938	215.413
	SD527_dcd_04m_a3_m67_001	SD527_dcd_04m_a3_m67_001.xlsx_RoiSetAuto-113.zip Distance px	15	5334.1	0.604576	377.039	14.1474	215.413
	SD527_dcd_04m_a3_m67_001	SD527_dcd_04m_a3_m67_001.xlsx_RoiSetAuto-114.zip Distance px	5	4869.71	0.237372	377.039	12.9157	215.413
	SD527_dcd_04m_a3_m67_001	SD527_dcd_04m_a3_m67_001.xlsx_RoiSetAuto-115.zip Distance px	5	4257.57	0.506718	377.039	11.2921	215.413
	SD527_dcd_04m_a3_m67_001	SD527_dcd_04m_a3_m67_001.xlsx_RoiSetAuto-116.zip Distance px	28	5748.55	0.766068	377.039	15.2466	215.413
	SD527_dcd_04m_a3_m67_001	SD527_dcd_04m_a3_m67_001.xlsx_RoiSetAuto-117.zip Distance px	32	6279.33	0.498573	377.039	16.6543	215.413
	SD527_dcd_04m_a3_m67_001	SD527_dcd_04m_a3_m67_001.xlsx_RoiSetAuto-118.zip Distance px	4	4056.14	0.233683	377.039	10.7579	215.413
	SD527_dcd_04m_a3_m67_001	SD527_dcd_04m_a3_m67_001.xlsx_RoiSetAuto-119.zip Distance px	8	4280.01	0.495647	377.039	11.3517	215.413
	SD527_dcd_04m_a3_m67_001	SD527_dcd_04m_a3_m67_001.xlsx_RoiSetAuto-121.zip Distance px	10	4394.26	0.401458	377.039	11.6547	215.413
	SD527_dcd_04m_a3_m67_001	SD527_dcd_04m_a3_m67_001.xlsx_RoiSetAuto-122.zip Distance px	5	4183.35	0.388592	377.039	11.0953	215.413
	SD527_dcd_04m_a3_m67_001	SD527_dcd_04m_a3_m67_001.xlsx_RoiSetAuto-123.zip Distance px	34	7985.12	0.931695	377.039	21.1785	215.413
	SD527_dcd_04m_a3_m67_001	SD527_dcd_04m_a3_m67_001.xlsx_RoiSetAuto-124.zip Distance px	17	5012.39	0.503455	377.039	13.2941	215.413
	SD527_dcd_04m_a3_m67_001	SD527_dcd_04m_a3_m67_001.xlsx_RoiSetAuto-125.zip Distance px	73	7780.59	1.30358	377.039	20.636	215.413
	SD527_dcd_04m_a3_m67_001	SD527_dcd_04m_a3_m67_001.xlsx_RoiSetAuto-126.zip Distance px	6	4488.86	0.408309	377.039	11.9056	215.413
	SD527_dcd_04m_a3_m67_001	SD527_dcd_04m_a3_m67_001.xlsx_RoiSetAuto-127.zip Distance px	10	4854.18	1.00047	377.039	12.8745	215.413
	SD527_dcd_04m_a3_m67_001	SD527_dcd_04m_a3_m67_001.xlsx_RoiSetAuto-128.zip Distance px	31	5474.43	0.679558	377.039	14.5196	215.413
	SD527_dcd_04m_a3_m67_001	SD527_dcd_04m_a3_m67_001.xlsx_RoiSetAuto-13.zip Distance px	17	6843.1	0.527459	377.039	18.1496	215.413
	SD527_dcd_04m_a3_m67_001	SD527_dcd_04m_a3_m67_001.xlsx_RoiSetAuto-130.zip Distance px	4	4760.09	0.166744	377.039	12.6249	215.413
	SD527_dcd_04m_a3_m67_001	SD527_dcd_04m_a3_m67_001.xlsx_RoiSetAuto-131.zip Distance px	4	3681.74	0.538203	377.039	9.7649	215.413
	SD527_dcd_04m_a3_m67_001	SD527_dcd_04m_a3_m67_001.xlsx_RoiSetAuto-132.zip Distance px	11	5204.04	0.414958	377.039	13.8024	215.413
	SD527_dcd_04m_a3_m67_001	SD527_dcd_04m_a3_m67_001.xlsx_RoiSetAuto-133.zip Distance px	4	4580.4	0.525711	377.039	12.1484	215.413
	SD527_dcd_04m_a3_m67_001	SD527_dcd_04m_a3_m67_001.xlsx_RoiSetAuto-134.zip Distance px	17	5421.6	0.674087	377.039	14.3794	215.413
	SD527_dcd_04m_a3_m67_001	SD527_dcd_04m_a3_m67_001.xlsx_RoiSetAuto-135.zip Distance px	46	7660.67	1.1825	377.039	20.318	215.413
	SD527_dcd_04m_a3_m67_001	SD527_dcd_04m_a3_m67_001.xlsx_RoiSetAuto-136.zip Distance px	56	6744.41	0.856873	377.039	17.8878	215.413
	SD527_dcd_04m_a3_m67_001	SD527_dcd_04m_a3_m67_001.xlsx_RoiSetAuto-137.zip Distance px	30	5844.65	0.678433	377.039	15.5015	215.413
	SD527_dcd_04m_a3_m67_001	SD527_dcd_04m_a3_m67_001.xlsx_RoiSetAuto-138.zip Distance px	4	5172.62	0.367454	377.039	13.7191	215.413
	SD527_dcd_04m_a3_m67_001	SD527_dcd_04m_a3_m67_001.xlsx_RoiSetAuto-139.zip Distance px	9	4870.75	0.411258	377.039	12.9184	215.413
	SD527_dcd_04m_a3_m67_001	SD527_dcd_04m_a3_m67_001.xlsx_RoiSetAuto-141.zip Distance px	7	4391.97	0.445142	377.039	11.6486	215.413
	SD527_dcd_04m_a3_m67_001	SD527_dcd_04m_a3_m67_001.xlsx_RoiSetAuto-142.zip Distance px	33	5695.28	0.838487	377.039	15.1053	215.413
	SD527_dcd_04m_a3_m67_001	SD527_dcd_04m_a3_m67_001.xlsx_RoiSetAuto-143.zip Distance px	25	4981.14	0.655838	377.039	13.2112	215.413
	SD527_dcd_04m_a3_m67_001	SD527_dcd_04m_a3_m67_001.xlsx_RoiSetAuto-144.zip Distance px	12	4222.93	0.454399	377.039	11.2003	215.413
	SD527_dcd_04m_a3_m67_001	SD527_dcd_04m_a3_m67_001.xlsx_RoiSetAuto-145.zip Distance px	9	4757.85	0.480861	377.039	12.619	215.413
	SD527_dcd_04m_a3_m67_001	SD527_dcd_04m_a3_m67_001.xlsx_RoiSetAuto-146.zip Distance px	9	4658.7	0.288745	377.039	12.356	215.413
	SD527_dcd_04m_a3_m67_001	SD527_dcd_04m_a3_m67_001.xlsx_RoiSetAuto-147.zip Distance px	17	5660.17	0.516566	377.039	15.0122	215.413
	SD527_dcd_04m_a3_m67_001	SD527_dcd_04m_a3_m67_001.xlsx_RoiSetAuto-149.zip Distance px	4	4827.96	0.140424	377.039	12.8049	215.413
	SD527_dcd_04m_a3_m67_001	SD527_dcd_04m_a3_m67_001.xlsx_RoiSetAuto-15.zip Distance px	42	6835.05	1.01966	377.039	18.1282	215.413
	SD527_dcd_04m_a3_m67_001	SD527_dcd_04m_a3_m67_001.xlsx_RoiSetAuto-150.zip Distance px	6	4595.19	0.42792	377.039	12.1876	215.413
	SD527_dcd_04m_a3_m67_001	SD527_dcd_04m_a3_m67_001.xlsx_RoiSetAuto-151.zip Distance px	17	6211.55	0.885192	377.039	16.4746	215.413
	SD527_dcd_04m_a3_m67_001	SD527_dcd_04m_a3_m67_001.xlsx_RoiSetAuto-152.zip Distance px	24	5143.72	0.720621	377.039	13.6424	215.413
	SD527_dcd_04m_a3_m67_001	SD527_dcd_04m_a3_m67_001.xlsx_RoiSetAuto-153.zip Distance px	40	7064.44	0.78197	377.039	18.7366	215.413
	SD527_dcd_04m_a3_m67_001	SD527_dcd_04m_a3_m67_001.xlsx_RoiSetAuto-154.zip Distance px	4	4705.72	0.153719	377.039	12.4807	215.413
	SD527_dcd_04m_a3_m67_001	SD527_dcd_04m_a3_m67_001.xlsx_RoiSetAuto-155.zip Distance px	7	4939.21	0.41626	377.039	13.1	215.413
	SD527_dcd_04m_a3_m67_001	SD527_dcd_04m_a3_m67_001.xlsx_RoiSetAuto-157.zip Distance px	6	4863.42	0.430389	377.039	12.899	215.413
	SD527_dcd_04m_a3_m67_001	SD527_dcd_04m_a3_m67_001.xlsx_RoiSetAuto-158.zip Distance px	4	5242.52	0.374931	377.039	13.9045	215.413
	SD527_dcd_04m_a3_m67_001	SD527_dcd_04m_a3_m67_001.xlsx_RoiSetAuto-16.zip Distance px	38	6633.95	0.922012	377.039	17.5949	215.413
	SD527_dcd_04m_a3_m67_001	SD527_dcd_04m_a3_m67_001.xlsx_RoiSetAuto-160.zip Distance px	4	3697.65	0.463134	377.039	9.80709	215.413
	SD527_dcd_04m_a3_m67_001	SD527_dcd_04m_a3_m67_001.xlsx_RoiSetAuto-161.zip Distance px	29	8474.28	0.87667	377.039	22.4759	215.413
	SD527_dcd_04m_a3_m67_001	SD527_dcd_04m_a3_m67_001.xlsx_RoiSetAuto-163.zip Distance px	29	5513.38	0.740492	377.039	14.6228	215.413
	SD527_dcd_04m_a3_m67_001	SD527_dcd_04m_a3_m67_001.xlsx_RoiSetAuto-164.zip Distance px	8	5472.68	0.660723	377.039	14.5149	215.413
	SD527_dcd_04m_a3_m67_001	SD527_dcd_04m_a3_m67_001.xlsx_RoiSetAuto-167.zip Distance px	4	3929.5	0.130399	377.039	10.422	215.413
	SD527_dcd_04m_a3_m67_001	SD527_dcd_04m_a3_m67_001.xlsx_RoiSetAuto-168.zip Distance px	6	5043.99	0.280722	377.039	13.3779	215.413
	SD527_dcd_04m_a3_m67_001	SD527_dcd_04m_a3_m67_001.xlsx_RoiSetAuto-169.zip Distance px	9	4693.22	0.468625	377.039	12.4476	215.413
	SD527_dcd_04m_a3_m67_001	SD527_dcd_04m_a3_m67_001.xlsx_RoiSetAuto-17.zip Distance px	7	5576.96	0.751301	377.039	14.7915	215.413
	SD527_dcd_04m_a3_m67_001	SD527_dcd_04m_a3_m67_001.xlsx_RoiSetAuto-170.zip Distance px	12	5420.29	0.405846	377.039	14.376	215.413
	SD527_dcd_04m_a3_m67_001	SD527_dcd_04m_a3_m67_001.xlsx_RoiSetAuto-171.zip Distance px	4	4255.85	0.42299	377.039	11.2876	215.413
	SD527_dcd_04m_a3_m67_001	SD527_dcd_04m_a3_m67_001.xlsx_RoiSetAuto-172.zip Distance px	79	6972.6	0.952031	377.039	18.4931	215.413
	SD527_dcd_04m_a3_m67_001	SD527_dcd_04m_a3_m67_001.xlsx_RoiSetAuto-173.zip Distance px	25	5862.19	0.722594	377.039	15.548	215.413
	SD527_dcd_04m_a3_m67_001	SD527_dcd_04m_a3_m67_001.xlsx_RoiSetAuto-174.zip Distance px	6	4621.33	0.456109	377.039	12.2569	215.413
	SD527_dcd_04m_a3_m67_001	SD527_dcd_04m_a3_m67_001.xlsx_RoiSetAuto-175.zip Distance px	27	5427.77	0.574246	377.039	14.3958	215.413
	SD527_dcd_04m_a3_m67_001	SD527_dcd_04m_a3_m67_001.xlsx_RoiSetAuto-177.zip Distance px	7	4929.45	0.353159	377.039	13.0741	215.413
	SD527_dcd_04m_a3_m67_001	SD527_dcd_04m_a3_m67_001.xlsx_RoiSetAuto-178.zip Distance px	6	4216.62	0.22513	377.039	11.1835	215.413
	SD527_dcd_04m_a3_m67_001	SD527_dcd_04m_a3_m67_001.xlsx_RoiSetAuto-179.zip Distance px	7	5803.03	0.564759	377.039	15.3911	215.413
	SD527_dcd_04m_a3_m67_001	SD527_dcd_04m_a3_m67_001.xlsx_RoiSetAuto-18.zip Distance px	4	4575.82	0.219292	377.039	12.1362	215.413
	SD527_dcd_04m_a3_m67_001	SD527_dcd_04m_a3_m67_001.xlsx_RoiSetAuto-180.zip Distance px	8	4934.69	0.560914	377.039	13.088	215.413
	SD527_dcd_04m_a3_m67_001	SD527_dcd_04m_a3_m67_001.xlsx_RoiSetAuto-181.zip Distance px	25	5459.86	0.518678	377.039	14.4809	215.413
	SD527_dcd_04m_a3_m67_001	SD527_dcd_04m_a3_m67_001.xlsx_RoiSetAuto-182.zip Distance px	6	4262.86	0.488068	377.039	11.3062	215.413
	SD527_dcd_04m_a3_m67_001	SD527_dcd_04m_a3_m67_001.xlsx_RoiSetAuto-183.zip Distance px	7	5329.89	0.384542	377.039	14.1362	215.413
	SD527_dcd_04m_a3_m67_001	SD527_dcd_04m_a3_m67_001.xlsx_RoiSetAuto-184.zip Distance px	34	5436.87	0.948578	377.039	14.4199	215.413
	SD527_dcd_04m_a3_m67_001	SD527_dcd_04m_a3_m67_001.xlsx_RoiSetAuto-185.zip Distance px	7	4582.77	0.381129	377.039	12.1546	215.413
	SD527_dcd_04m_a3_m67_001	SD527_dcd_04m_a3_m67_001.xlsx_RoiSetAuto-186.zip Distance px	6	4782.21	0.639493	377.039	12.6836	215.413
	SD527_dcd_04m_a3_m67_001	SD527_dcd_04m_a3_m67_001.xlsx_RoiSetAuto-188.zip Distance px	8	4764.43	0.698018	377.039	12.6364	215.413
	SD527_dcd_04m_a3_m67_001	SD527_dcd_04m_a3_m67_001.xlsx_RoiSetAuto-19.zip Distance px	32	7702.18	0.812401	377.039	20.4281	215.413
	SD527_dcd_04m_a3_m67_001	SD527_dcd_04m_a3_m67_001.xlsx_RoiSetAuto-190.zip Distance px	63	7559.65	1.21592	377.039	20.0501	215.413
	SD527_dcd_04m_a3_m67_001	SD527_dcd_04m_a3_m67_001.xlsx_RoiSetAuto-191.zip Distance px	9	5587.97	0.639151	377.039	14.8207	215.413
	SD527_dcd_04m_a3_m67_001	SD527_dcd_04m_a3_m67_001.xlsx_RoiSetAuto-192.zip Distance px	17	6215.5	0.649722	377.039	16.4851	215.413
	SD527_dcd_04m_a3_m67_001	SD527_dcd_04m_a3_m67_001.xlsx_RoiSetAuto-193.zip Distance px	11	4642.24	0.456155	377.039	12.3124	215.413
	SD527_dcd_04m_a3_m67_001	SD527_dcd_04m_a3_m67_001.xlsx_RoiSetAuto-194.zip Distance px	45	5993.36	0.852836	377.039	15.8959	215.413
	SD527_dcd_04m_a3_m67_001	SD527_dcd_04m_a3_m67_001.xlsx_RoiSetAuto-195.zip Distance px	20	5985.77	1.19434	377.039	15.8758	215.413
	SD527_dcd_04m_a3_m67_001	SD527_dcd_04m_a3_m67_001.xlsx_RoiSetAuto-196.zip Distance px	37	6001.75	0.541962	377.039	15.9181	215.413
	SD527_dcd_04m_a3_m67_001	SD527_dcd_04m_a3_m67_001.xlsx_RoiSetAuto-197.zip Distance px	43	7376.48	0.945215	377.039	19.5643	215.413
	SD527_dcd_04m_a3_m67_001	SD527_dcd_04m_a3_m67_001.xlsx_RoiSetAuto-198.zip Distance px	30	5228.74	0.677405	377.039	13.8679	215.413
	SD527_dcd_04m_a3_m67_001	SD527_dcd_04m_a3_m67_001.xlsx_RoiSetAuto-199.zip Distance px	15	6219.25	0.810607	377.039	16.495	215.413
	SD527_dcd_04m_a3_m67_001	SD527_dcd_04m_a3_m67_001.xlsx_RoiSetAuto-2.zip Distance px	16	9230.09	0.949259	377.039	24.4805	215.413
	SD527_dcd_04m_a3_m67_001	SD527_dcd_04m_a3_m67_001.xlsx_RoiSetAuto-20.zip Distance px	12	4642.07	0.413145	377.039	12.3119	215.413
	SD527_dcd_04m_a3_m67_001	SD527_dcd_04m_a3_m67_001.xlsx_RoiSetAuto-200.zip Distance px	4	4104.53	0.173498	377.039	10.8862	215.413
	SD527_dcd_04m_a3_m67_001	SD527_dcd_04m_a3_m67_001.xlsx_RoiSetAuto-201.zip Distance px	8	7072.2	0.978813	377.039	18.7572	215.413
	SD527_dcd_04m_a3_m67_001	SD527_dcd_04m_a3_m67_001.xlsx_RoiSetAuto-202.zip Distance px	25	5235.1	0.711612	377.039	13.8848	215.413
	SD527_dcd_04m_a3_m67_001	SD527_dcd_04m_a3_m67_001.xlsx_RoiSetAuto-203.zip Distance px	6	4502.22	0.545368	377.039	11.941	215.413
	SD527_dcd_04m_a3_m67_001	SD527_dcd_04m_a3_m67_001.xlsx_RoiSetAuto-206.zip Distance px	37	6143.8	0.854145	377.039	16.2949	215.413
	SD527_dcd_04m_a3_m67_001	SD527_dcd_04m_a3_m67_001.xlsx_RoiSetAuto-207.zip Distance px	6	4050.56	0.47151	377.039	10.7431	215.413
	SD527_dcd_04m_a3_m67_001	SD527_dcd_04m_a3_m67_001.xlsx_RoiSetAuto-208.zip Distance px	32	5877.43	0.816814	377.039	15.5884	215.413
	SD527_dcd_04m_a3_m67_001	SD527_dcd_04m_a3_m67_001.xlsx_RoiSetAuto-209.zip Distance px	34	6317.1	0.665164	377.039	16.7545	215.413
	SD527_dcd_04m_a3_m67_001	SD527_dcd_04m_a3_m67_001.xlsx_RoiSetAuto-21.zip Distance px	86	7347.44	1.14925	377.039	19.4872	215.413
	SD527_dcd_04m_a3_m67_001	SD527_dcd_04m_a3_m67_001.xlsx_RoiSetAuto-211.zip Distance px	44	5824.11	0.971728	377.039	15.447	215.413
	SD527_dcd_04m_a3_m67_001	SD527_dcd_04m_a3_m67_001.xlsx_RoiSetAuto-213.zip Distance px	7	4244.93	0.487901	377.039	11.2586	215.413
	SD527_dcd_04m_a3_m67_001	SD527_dcd_04m_a3_m67_001.xlsx_RoiSetAuto-214.zip Distance px	8	4278.95	0.669618	377.039	11.3488	215.413
	SD527_dcd_04m_a3_m67_001	SD527_dcd_04m_a3_m67_001.xlsx_RoiSetAuto-215.zip Distance px	19	6431.06	0.753529	377.039	17.0568	215.413
	SD527_dcd_04m_a3_m67_001	SD527_dcd_04m_a3_m67_001.xlsx_RoiSetAuto-216.zip Distance px	6	4921.57	0.38154	377.039	13.0532	215.413
	SD527_dcd_04m_a3_m67_001	SD527_dcd_04m_a3_m67_001.xlsx_RoiSetAuto-217.zip Distance px	4	4878	0.2511	377.039	12.9377	215.413
	SD527_dcd_04m_a3_m67_001	SD527_dcd_04m_a3_m67_001.xlsx_RoiSetAuto-218.zip Distance px	5	5536.69	0.372278	377.039	14.6847	215.413
	SD527_dcd_04m_a3_m67_001	SD527_dcd_04m_a3_m67_001.xlsx_RoiSetAuto-22.zip Distance px	5	4667.07	0.437849	377.039	12.3782	215.413
	SD527_dcd_04m_a3_m67_001	SD527_dcd_04m_a3_m67_001.xlsx_RoiSetAuto-220.zip Distance px	5	4440.24	0.566893	377.039	11.7766	215.413
	SD527_dcd_04m_a3_m67_001	SD527_dcd_04m_a3_m67_001.xlsx_RoiSetAuto-222.zip Distance px	4	4613.05	0.54825	377.039	12.235	215.413
	SD527_dcd_04m_a3_m67_001	SD527_dcd_04m_a3_m67_001.xlsx_RoiSetAuto-223.zip Distance px	12	5351.55	0.674495	377.039	14.1936	215.413
	SD527_dcd_04m_a3_m67_001	SD527_dcd_04m_a3_m67_001.xlsx_RoiSetAuto-225.zip Distance px	7	4964.07	0.474546	377.039	13.1659	215.413
	SD527_dcd_04m_a3_m67_001	SD527_dcd_04m_a3_m67_001.xlsx_RoiSetAuto-226.zip Distance px	4	5514.73	0.0908278	377.039	14.6264	215.413
	SD527_dcd_04m_a3_m67_001	SD527_dcd_04m_a3_m67_001.xlsx_RoiSetAuto-227.zip Distance px	14	5115.83	0.472141	377.039	13.5684	215.413
	SD527_dcd_04m_a3_m67_001	SD527_dcd_04m_a3_m67_001.xlsx_RoiSetAuto-228.zip Distance px	4	4654.62	0.658032	377.039	12.3452	215.413
	SD527_dcd_04m_a3_m67_001	SD527_dcd_04m_a3_m67_001.xlsx_RoiSetAuto-229.zip Distance px	45	6336	0.743522	377.039	16.8046	215.413
	SD527_dcd_04m_a3_m67_001	SD527_dcd_04m_a3_m67_001.xlsx_RoiSetAuto-23.zip Distance px	8	4917.35	0.487947	377.039	13.042	215.413
	SD527_dcd_04m_a3_m67_001	SD527_dcd_04m_a3_m67_001.xlsx_RoiSetAuto-230.zip Distance px	14	5169.86	0.472025	377.039	13.7118	215.413
	SD527_dcd_04m_a3_m67_001	SD527_dcd_04m_a3_m67_001.xlsx_RoiSetAuto-231.zip Distance px	4	5794.27	0.431891	377.039	15.3678	215.413
	SD527_dcd_04m_a3_m67_001	SD527_dcd_04m_a3_m67_001.xlsx_RoiSetAuto-232.zip Distance px	47	6091.49	1.0395	377.039	16.1562	215.413
	SD527_dcd_04m_a3_m67_001	SD527_dcd_04m_a3_m67_001.xlsx_RoiSetAuto-233.zip Distance px	21	6633.75	0.995274	377.039	17.5943	215.413
	SD527_dcd_04m_a3_m67_001	SD527_dcd_04m_a3_m67_001.xlsx_RoiSetAuto-235.zip Distance px	46	6789.06	0.722274	377.039	18.0063	215.413
	SD527_dcd_04m_a3_m67_001	SD527_dcd_04m_a3_m67_001.xlsx_RoiSetAuto-236.zip Distance px	7	5242.37	0.420473	377.039	13.9041	215.413
	SD527_dcd_04m_a3_m67_001	SD527_dcd_04m_a3_m67_001.xlsx_RoiSetAuto-237.zip Distance px	45	6583.45	0.843665	377.039	17.4609	215.413
	SD527_dcd_04m_a3_m67_001	SD527_dcd_04m_a3_m67_001.xlsx_RoiSetAuto-238.zip Distance px	5	4985.05	0.19326	377.039	13.2216	215.413
	SD527_dcd_04m_a3_m67_001	SD527_dcd_04m_a3_m67_001.xlsx_RoiSetAuto-239.zip Distance px	7	5145.57	0.583388	377.039	13.6473	215.413
	SD527_dcd_04m_a3_m67_001	SD527_dcd_04m_a3_m67_001.xlsx_RoiSetAuto-24.zip Distance px	4	3754.23	0.248403	377.039	9.95714	215.413
	SD527_dcd_04m_a3_m67_001	SD527_dcd_04m_a3_m67_001.xlsx_RoiSetAuto-241.zip Distance px	10	5220.08	0.893248	377.039	13.845	215.413
	SD527_dcd_04m_a3_m67_001	SD527_dcd_04m_a3_m67_001.xlsx_RoiSetAuto-242.zip Distance px	25	6213.43	0.783678	377.039	16.4796	215.413
	SD527_dcd_04m_a3_m67_001	SD527_dcd_04m_a3_m67_001.xlsx_RoiSetAuto-243.zip Distance px	37	7801.45	0.835977	377.039	20.6914	215.413
	SD527_dcd_04m_a3_m67_001	SD527_dcd_04m_a3_m67_001.xlsx_RoiSetAuto-244.zip Distance px	5	5528	0.315516	377.039	14.6616	215.413
	SD527_dcd_04m_a3_m67_001	SD527_dcd_04m_a3_m67_001.xlsx_RoiSetAuto-245.zip Distance px	7	4730.42	0.334135	377.039	12.5462	215.413
	SD527_dcd_04m_a3_m67_001	SD527_dcd_04m_a3_m67_001.xlsx_RoiSetAuto-247.zip Distance px	8	5520.73	0.209289	377.039	14.6423	215.413
	SD527_dcd_04m_a3_m67_001	SD527_dcd_04m_a3_m67_001.xlsx_RoiSetAuto-248.zip Distance px	4	4777.27	0.45188	377.039	12.6705	215.413
	SD527_dcd_04m_a3_m67_001	SD527_dcd_04m_a3_m67_001.xlsx_RoiSetAuto-249.zip Distance px	6	5680.61	0.36399	377.039	15.0664	215.413
	SD527_dcd_04m_a3_m67_001	SD527_dcd_04m_a3_m67_001.xlsx_RoiSetAuto-25.zip Distance px	7	4028.46	0.728158	377.039	10.6845	215.413
	SD527_dcd_04m_a3_m67_001	SD527_dcd_04m_a3_m67_001.xlsx_RoiSetAuto-250.zip Distance px	10	4847.14	0.411954	377.039	12.8558	215.413
	SD527_dcd_04m_a3_m67_001	SD527_dcd_04m_a3_m67_001.xlsx_RoiSetAuto-251.zip Distance px	24	6283.61	0.66097	377.039	16.6657	215.413
	SD527_dcd_04m_a3_m67_001	SD527_dcd_04m_a3_m67_001.xlsx_RoiSetAuto-252.zip Distance px	24	8258.63	0.916412	377.039	21.9039	215.413
	SD527_dcd_04m_a3_m67_001	SD527_dcd_04m_a3_m67_001.xlsx_RoiSetAuto-253.zip Distance px	6	4600.64	0.616471	377.039	12.202	215.413
	SD527_dcd_04m_a3_m67_001	SD527_dcd_04m_a3_m67_001.xlsx_RoiSetAuto-254.zip Distance px	31	6537.8	0.604434	377.039	17.3399	215.413
	SD527_dcd_04m_a3_m67_001	SD527_dcd_04m_a3_m67_001.xlsx_RoiSetAuto-255.zip Distance px	13	4763.91	0.4659	377.039	12.6351	215.413
	SD527_dcd_04m_a3_m67_001	SD527_dcd_04m_a3_m67_001.xlsx_RoiSetAuto-256.zip Distance px	14	8264.41	0.481145	377.039	21.9193	215.413
	SD527_dcd_04m_a3_m67_001	SD527_dcd_04m_a3_m67_001.xlsx_RoiSetAuto-257.zip Distance px	4	4338.64	0.481418	377.039	11.5071	215.413
	SD527_dcd_04m_a3_m67_001	SD527_dcd_04m_a3_m67_001.xlsx_RoiSetAuto-258.zip Distance px	28	6330.26	0.700679	377.039	16.7894	215.413
	SD527_dcd_04m_a3_m67_001	SD527_dcd_04m_a3_m67_001.xlsx_RoiSetAuto-259.zip Distance px	22	5982.27	0.64732	377.039	15.8665	215.413
	SD527_dcd_04m_a3_m67_001	SD527_dcd_04m_a3_m67_001.xlsx_RoiSetAuto-26.zip Distance px	25	5215.93	0.637525	377.039	13.8339	215.413
	SD527_dcd_04m_a3_m67_001	SD527_dcd_04m_a3_m67_001.xlsx_RoiSetAuto-260.zip Distance px	6	4389.78	0.378989	377.039	11.6428	215.413
	SD527_dcd_04m_a3_m67_001	SD527_dcd_04m_a3_m67_001.xlsx_RoiSetAuto-261.zip Distance px	5	5283.24	0.342813	377.039	14.0125	215.413
	SD527_dcd_04m_a3_m67_001	SD527_dcd_04m_a3_m67_001.xlsx_RoiSetAuto-262.zip Distance px	19	6010.14	0.466061	377.039	15.9404	215.413
	SD527_dcd_04m_a3_m67_001	SD527_dcd_04m_a3_m67_001.xlsx_RoiSetAuto-263.zip Distance px	22	6901.01	0.97201	377.039	18.3032	215.413
	SD527_dcd_04m_a3_m67_001	SD527_dcd_04m_a3_m67_001.xlsx_RoiSetAuto-264.zip Distance px	14	5544.3	0.665413	377.039	14.7049	215.413
	SD527_dcd_04m_a3_m67_001	SD527_dcd_04m_a3_m67_001.xlsx_RoiSetAuto-265.zip Distance px	15	6034.16	0.877078	377.039	16.0041	215.413
	SD527_dcd_04m_a3_m67_001	SD527_dcd_04m_a3_m67_001.xlsx_RoiSetAuto-266.zip Distance px	6	4979.88	0.387551	377.039	13.2079	215.413
	SD527_dcd_04m_a3_m67_001	SD527_dcd_04m_a3_m67_001.xlsx_RoiSetAuto-267.zip Distance px	19	5039.49	0.629744	377.039	13.366	215.413
	SD527_dcd_04m_a3_m67_001	SD527_dcd_04m_a3_m67_001.xlsx_RoiSetAuto-268.zip Distance px	13	6143.57	0.788308	377.039	16.2943	215.413
	SD527_dcd_04m_a3_m67_001	SD527_dcd_04m_a3_m67_001.xlsx_RoiSetAuto-269.zip Distance px	4	4365.11	0.384884	377.039	11.5774	215.413
	SD527_dcd_04m_a3_m67_001	SD527_dcd_04m_a3_m67_001.xlsx_RoiSetAuto-270.zip Distance px	6	5367.3	0.412209	377.039	14.2354	215.413
	SD527_dcd_04m_a3_m67_001	SD527_dcd_04m_a3_m67_001.xlsx_RoiSetAuto-271.zip Distance px	8	4831.64	0.548019	377.039	12.8147	215.413
	SD527_dcd_04m_a3_m67_001	SD527_dcd_04m_a3_m67_001.xlsx_RoiSetAuto-272.zip Distance px	10	9807.69	1.02051	377.039	26.0124	215.413
	SD527_dcd_04m_a3_m67_001	SD527_dcd_04m_a3_m67_001.xlsx_RoiSetAuto-273.zip Distance px	5	3889.32	0.426684	377.039	10.3155	215.413
	SD527_dcd_04m_a3_m67_001	SD527_dcd_04m_a3_m67_001.xlsx_RoiSetAuto-274.zip Distance px	7	5027.29	0.696359	377.039	13.3336	215.413
	SD527_dcd_04m_a3_m67_001	SD527_dcd_04m_a3_m67_001.xlsx_RoiSetAuto-275.zip Distance px	7	6304.09	0.690464	377.039	16.72	215.413
	SD527_dcd_04m_a3_m67_001	SD527_dcd_04m_a3_m67_001.xlsx_RoiSetAuto-276.zip Distance px	6	5246.73	0.699303	377.039	13.9156	215.413
	SD527_dcd_04m_a3_m67_001	SD527_dcd_04m_a3_m67_001.xlsx_RoiSetAuto-277.zip Distance px	4	5740.94	0.224458	377.039	15.2264	215.413
	SD527_dcd_04m_a3_m67_001	SD527_dcd_04m_a3_m67_001.xlsx_RoiSetAuto-278.zip Distance px	5	3920.67	0.488255	377.039	10.3986	215.413
	SD527_dcd_04m_a3_m67_001	SD527_dcd_04m_a3_m67_001.xlsx_RoiSetAuto-28.zip Distance px	37	6087.38	1.01853	377.039	16.1452	215.413
	SD527_dcd_04m_a3_m67_001	SD527_dcd_04m_a3_m67_001.xlsx_RoiSetAuto-29.zip Distance px	8	4161.94	0.433226	377.039	11.0385	215.413
	SD527_dcd_04m_a3_m67_001	SD527_dcd_04m_a3_m67_001.xlsx_RoiSetAuto-3.zip Distance px	9	5908.52	0.393704	377.039	15.6709	215.413
	SD527_dcd_04m_a3_m67_001	SD527_dcd_04m_a3_m67_001.xlsx_RoiSetAuto-30.zip Distance px	41	7028.75	0.753003	377.039	18.642	215.413
	SD527_dcd_04m_a3_m67_001	SD527_dcd_04m_a3_m67_001.xlsx_RoiSetAuto-31.zip Distance px	4	4269.95	0.321362	377.039	11.325	215.413
	SD527_dcd_04m_a3_m67_001	SD527_dcd_04m_a3_m67_001.xlsx_RoiSetAuto-32.zip Distance px	14	4528.27	0.753379	377.039	12.0101	215.413
	SD527_dcd_04m_a3_m67_001	SD527_dcd_04m_a3_m67_001.xlsx_RoiSetAuto-33.zip Distance px	6	5506.03	0.719756	377.039	14.6034	215.413
	SD527_dcd_04m_a3_m67_001	SD527_dcd_04m_a3_m67_001.xlsx_RoiSetAuto-34.zip Distance px	12	4949.64	0.662569	377.039	13.1277	215.413
	SD527_dcd_04m_a3_m67_001	SD527_dcd_04m_a3_m67_001.xlsx_RoiSetAuto-35.zip Distance px	144	6492.8	1.19945	377.039	17.2205	215.413
	SD527_dcd_04m_a3_m67_001	SD527_dcd_04m_a3_m67_001.xlsx_RoiSetAuto-36.zip Distance px	13	4776.43	0.366888	377.039	12.6683	215.413
	SD527_dcd_04m_a3_m67_001	SD527_dcd_04m_a3_m67_001.xlsx_RoiSetAuto-37.zip Distance px	14	4774.19	0.779958	377.039	12.6623	215.413
	SD527_dcd_04m_a3_m67_001	SD527_dcd_04m_a3_m67_001.xlsx_RoiSetAuto-38.zip Distance px	44	5582.38	0.910941	377.039	14.8058	215.413
	SD527_dcd_04m_a3_m67_001	SD527_dcd_04m_a3_m67_001.xlsx_RoiSetAuto-4.zip Distance px	11	4239.24	0.541798	377.039	11.2435	215.413
	SD527_dcd_04m_a3_m67_001	SD527_dcd_04m_a3_m67_001.xlsx_RoiSetAuto-40.zip Distance px	10	4864.06	0.246096	377.039	12.9007	215.413
	SD527_dcd_04m_a3_m67_001	SD527_dcd_04m_a3_m67_001.xlsx_RoiSetAuto-42.zip Distance px	4	4050.62	0.333117	377.039	10.7433	215.413
	SD527_dcd_04m_a3_m67_001	SD527_dcd_04m_a3_m67_001.xlsx_RoiSetAuto-43.zip Distance px	5	5095.71	0.329386	377.039	13.5151	215.413
	SD527_dcd_04m_a3_m67_001	SD527_dcd_04m_a3_m67_001.xlsx_RoiSetAuto-44.zip Distance px	37	5751.05	0.769062	377.039	15.2532	215.413
	SD527_dcd_04m_a3_m67_001	SD527_dcd_04m_a3_m67_001.xlsx_RoiSetAuto-45.zip Distance px	53	5992.16	0.978166	377.039	15.8927	215.413
	SD527_dcd_04m_a3_m67_001	SD527_dcd_04m_a3_m67_001.xlsx_RoiSetAuto-46.zip Distance px	10	5647.54	0.500422	377.039	14.9787	215.413
	SD527_dcd_04m_a3_m67_001	SD527_dcd_04m_a3_m67_001.xlsx_RoiSetAuto-47.zip Distance px	17	5016.76	0.595817	377.039	13.3057	215.413
	SD527_dcd_04m_a3_m67_001	SD527_dcd_04m_a3_m67_001.xlsx_RoiSetAuto-48.zip Distance px	5	4552.09	0.508131	377.039	12.0733	215.413
	SD527_dcd_04m_a3_m67_001	SD527_dcd_04m_a3_m67_001.xlsx_RoiSetAuto-49.zip Distance px	11	4828.88	0.424694	377.039	12.8074	215.413
	SD527_dcd_04m_a3_m67_001	SD527_dcd_04m_a3_m67_001.xlsx_RoiSetAuto-5.zip Distance px	26	4642.24	0.773395	377.039	12.3124	215.413
	SD527_dcd_04m_a3_m67_001	SD527_dcd_04m_a3_m67_001.xlsx_RoiSetAuto-50.zip Distance px	4	4606.51	0.301193	377.039	12.2176	215.413
	SD527_dcd_04m_a3_m67_001	SD527_dcd_04m_a3_m67_001.xlsx_RoiSetAuto-51.zip Distance px	42	6866.78	0.814611	377.039	18.2124	215.413
	SD527_dcd_04m_a3_m67_001	SD527_dcd_04m_a3_m67_001.xlsx_RoiSetAuto-52.zip Distance px	17	5133.7	0.583193	377.039	13.6158	215.413
	SD527_dcd_04m_a3_m67_001	SD527_dcd_04m_a3_m67_001.xlsx_RoiSetAuto-53.zip Distance px	13	4778.66	0.530128	377.039	12.6742	215.413
	SD527_dcd_04m_a3_m67_001	SD527_dcd_04m_a3_m67_001.xlsx_RoiSetAuto-54.zip Distance px	31	5571.34	0.610105	377.039	14.7766	215.413
	SD527_dcd_04m_a3_m67_001	SD527_dcd_04m_a3_m67_001.xlsx_RoiSetAuto-55.zip Distance px	4	5051.14	0.496693	377.039	13.3969	215.413
	SD527_dcd_04m_a3_m67_001	SD527_dcd_04m_a3_m67_001.xlsx_RoiSetAuto-56.zip Distance px	28	5093.98	0.599968	377.039	13.5105	215.413
	SD527_dcd_04m_a3_m67_001	SD527_dcd_04m_a3_m67_001.xlsx_RoiSetAuto-57.zip Distance px	4	4109.77	0.328739	377.039	10.9001	215.413
	SD527_dcd_04m_a3_m67_001	SD527_dcd_04m_a3_m67_001.xlsx_RoiSetAuto-58.zip Distance px	10	5031.16	0.379571	377.039	13.3439	215.413
	SD527_dcd_04m_a3_m67_001	SD527_dcd_04m_a3_m67_001.xlsx_RoiSetAuto-59.zip Distance px	18	7855.05	0.901983	377.039	20.8335	215.413
	SD527_dcd_04m_a3_m67_001	SD527_dcd_04m_a3_m67_001.xlsx_RoiSetAuto-6.zip Distance px	23	6267.1	0.724166	377.039	16.6219	215.413
	SD527_dcd_04m_a3_m67_001	SD527_dcd_04m_a3_m67_001.xlsx_RoiSetAuto-61.zip Distance px	4	3967.7	0.484602	377.039	10.5233	215.413
	SD527_dcd_04m_a3_m67_001	SD527_dcd_04m_a3_m67_001.xlsx_RoiSetAuto-62.zip Distance px	6	4508.58	0.635046	377.039	11.9579	215.413
	SD527_dcd_04m_a3_m67_001	SD527_dcd_04m_a3_m67_001.xlsx_RoiSetAuto-63.zip Distance px	9	4429.4	0.487304	377.039	11.7479	215.413
	SD527_dcd_04m_a3_m67_001	SD527_dcd_04m_a3_m67_001.xlsx_RoiSetAuto-64.zip Distance px	5	4084.62	0.370267	377.039	10.8334	215.413
	SD527_dcd_04m_a3_m67_001	SD527_dcd_04m_a3_m67_001.xlsx_RoiSetAuto-65.zip Distance px	7	5418.46	0.620673	377.039	14.3711	215.413
	SD527_dcd_04m_a3_m67_001	SD527_dcd_04m_a3_m67_001.xlsx_RoiSetAuto-66.zip Distance px	7	4324.66	0.483422	377.039	11.4701	215.413
	SD527_dcd_04m_a3_m67_001	SD527_dcd_04m_a3_m67_001.xlsx_RoiSetAuto-67.zip Distance px	19	5550.35	0.74636	377.039	14.7209	215.413
	SD527_dcd_04m_a3_m67_001	SD527_dcd_04m_a3_m67_001.xlsx_RoiSetAuto-68.zip Distance px	18	4996	0.592931	377.039	13.2506	215.413
	SD527_dcd_04m_a3_m67_001	SD527_dcd_04m_a3_m67_001.xlsx_RoiSetAuto-69.zip Distance px	38	5432.24	0.966004	377.039	14.4076	215.413
	SD527_dcd_04m_a3_m67_001	SD527_dcd_04m_a3_m67_001.xlsx_RoiSetAuto-7.zip Distance px	35	6737.45	1.06509	377.039	17.8694	215.413
	SD527_dcd_04m_a3_m67_001	SD527_dcd_04m_a3_m67_001.xlsx_RoiSetAuto-70.zip Distance px	4	5198.49	0.391858	377.039	13.7877	215.413
	SD527_dcd_04m_a3_m67_001	SD527_dcd_04m_a3_m67_001.xlsx_RoiSetAuto-71.zip Distance px	29	6222.02	0.722376	377.039	16.5024	215.413
	SD527_dcd_04m_a3_m67_001	SD527_dcd_04m_a3_m67_001.xlsx_RoiSetAuto-72.zip Distance px	6	5310.74	0.198635	377.039	14.0854	215.413
	SD527_dcd_04m_a3_m67_001	SD527_dcd_04m_a3_m67_001.xlsx_RoiSetAuto-73.zip Distance px	16	4426.23	0.4396	377.039	11.7395	215.413
	SD527_dcd_04m_a3_m67_001	SD527_dcd_04m_a3_m67_001.xlsx_RoiSetAuto-75.zip Distance px	26	6750.77	0.811012	377.039	17.9047	215.413
	SD527_dcd_04m_a3_m67_001	SD527_dcd_04m_a3_m67_001.xlsx_RoiSetAuto-76.zip Distance px	6	4814.06	0.39066	377.039	12.7681	215.413
	SD527_dcd_04m_a3_m67_001	SD527_dcd_04m_a3_m67_001.xlsx_RoiSetAuto-77.zip Distance px	5	4751.95	0.282054	377.039	12.6034	215.413
	SD527_dcd_04m_a3_m67_001	SD527_dcd_04m_a3_m67_001.xlsx_RoiSetAuto-79.zip Distance px	7	4839.81	0.322057	377.039	12.8364	215.413
	SD527_dcd_04m_a3_m67_001	SD527_dcd_04m_a3_m67_001.xlsx_RoiSetAuto-8.zip Distance px	78	6919.55	0.880584	377.039	18.3524	215.413
	SD527_dcd_04m_a3_m67_001	SD527_dcd_04m_a3_m67_001.xlsx_RoiSetAuto-81.zip Distance px	72	5150.09	1.00703	377.039	13.6593	215.413
	SD527_dcd_04m_a3_m67_001	SD527_dcd_04m_a3_m67_001.xlsx_RoiSetAuto-82.zip Distance px	5	4237.65	0.210095	377.039	11.2393	215.413
	SD527_dcd_04m_a3_m67_001	SD527_dcd_04m_a3_m67_001.xlsx_RoiSetAuto-83.zip Distance px	115	6510.32	0.99029	377.039	17.267	215.413
	SD527_dcd_04m_a3_m67_001	SD527_dcd_04m_a3_m67_001.xlsx_RoiSetAuto-84.zip Distance px	4	4661.84	0.718379	377.039	12.3643	215.413
	SD527_dcd_04m_a3_m67_001	SD527_dcd_04m_a3_m67_001.xlsx_RoiSetAuto-86.zip Distance px	64	8351.36	1.46562	377.039	22.1499	215.413
	SD527_dcd_04m_a3_m67_001	SD527_dcd_04m_a3_m67_001.xlsx_RoiSetAuto-87.zip Distance px	7	3915.68	0.527264	377.039	10.3854	215.413
	SD527_dcd_04m_a3_m67_001	SD527_dcd_04m_a3_m67_001.xlsx_RoiSetAuto-88.zip Distance px	14	5318.85	0.42983	377.039	14.1069	215.413
	SD527_dcd_04m_a3_m67_001	SD527_dcd_04m_a3_m67_001.xlsx_RoiSetAuto-89.zip Distance px	15	4658.62	0.668403	377.039	12.3558	215.413
	SD527_dcd_04m_a3_m67_001	SD527_dcd_04m_a3_m67_001.xlsx_RoiSetAuto-9.zip Distance px	54	6188.52	0.859688	377.039	16.4135	215.413
	SD527_dcd_04m_a3_m67_001	SD527_dcd_04m_a3_m67_001.xlsx_RoiSetAuto-90.zip Distance px	4	5199.58	0.429256	377.039	13.7906	215.413
	SD527_dcd_04m_a3_m67_001	SD527_dcd_04m_a3_m67_001.xlsx_RoiSetAuto-91.zip Distance px	16	5235.72	0.66838	377.039	13.8864	215.413
	SD527_dcd_04m_a3_m67_001	SD527_dcd_04m_a3_m67_001.xlsx_RoiSetAuto-92.zip Distance px	7	4394.9	0.362829	377.039	11.6564	215.413
	SD527_dcd_04m_a3_m67_001	SD527_dcd_04m_a3_m67_001.xlsx_RoiSetAuto-93.zip Distance px	5	4391.89	0.461062	377.039	11.6484	215.413
	SD527_dcd_04m_a3_m67_001	SD527_dcd_04m_a3_m67_001.xlsx_RoiSetAuto-94.zip Distance px	8	4664.73	0.665435	377.039	12.372	215.413
	SD527_dcd_04m_a3_m67_001	SD527_dcd_04m_a3_m67_001.xlsx_RoiSetAuto-95.zip Distance px	18	5041.44	0.568674	377.039	13.3712	215.413
	SD527_dcd_04m_a3_m67_001	SD527_dcd_04m_a3_m67_001.xlsx_RoiSetAuto-96.zip Distance px	57	8739	0.890615	377.039	23.178	215.413
	SD527_dcd_04m_a3_m67_001	SD527_dcd_04m_a3_m67_001.xlsx_RoiSetAuto-97.zip Distance px	67	6987.65	1.10962	377.039	18.533	215.413
	SD527_dcd_04m_a3_m67_001	SD527_dcd_04m_a3_m67_001.xlsx_RoiSetAuto-99.zip Distance px	10	4216.89	0.534438	377.039	11.1842	215.413
	SD527_dcd_04m_a3_m67_002	SD527_dcd_04m_a3_m67_002.xlsx_RoiSetAuto-1.zip Distance px	20	19351.1	1.021	793.18	24.3968	184.889
	SD527_dcd_04m_a3_m67_002	SD527_dcd_04m_a3_m67_002.xlsx_RoiSetAuto-10.zip Distance px	29	14801.3	1.01437	793.18	18.6608	184.889
	SD527_dcd_04m_a3_m67_002	SD527_dcd_04m_a3_m67_002.xlsx_RoiSetAuto-101.zip Distance px	65	16482.7	1.09461	793.18	20.7805	184.889
	SD527_dcd_04m_a3_m67_002	SD527_dcd_04m_a3_m67_002.xlsx_RoiSetAuto-102.zip Distance px	4	10980.3	0.570647	793.18	13.8434	184.889
	SD527_dcd_04m_a3_m67_002	SD527_dcd_04m_a3_m67_002.xlsx_RoiSetAuto-103.zip Distance px	32	14195.7	0.660019	793.18	17.8972	184.889
	SD527_dcd_04m_a3_m67_002	SD527_dcd_04m_a3_m67_002.xlsx_RoiSetAuto-104.zip Distance px	6	12297.6	0.659823	793.18	15.5042	184.889
	SD527_dcd_04m_a3_m67_002	SD527_dcd_04m_a3_m67_002.xlsx_RoiSetAuto-105.zip Distance px	42	13235	0.683714	793.18	16.6859	184.889
	SD527_dcd_04m_a3_m67_002	SD527_dcd_04m_a3_m67_002.xlsx_RoiSetAuto-106.zip Distance px	7	11877.5	0.708499	793.18	14.9745	184.889
	SD527_dcd_04m_a3_m67_002	SD527_dcd_04m_a3_m67_002.xlsx_RoiSetAuto-107.zip Distance px	13	13812	0.86849	793.18	17.4134	184.889
	SD527_dcd_04m_a3_m67_002	SD527_dcd_04m_a3_m67_002.xlsx_RoiSetAuto-108.zip Distance px	25	13513.2	0.524851	793.18	17.0368	184.889
	SD527_dcd_04m_a3_m67_002	SD527_dcd_04m_a3_m67_002.xlsx_RoiSetAuto-11.zip Distance px	14	16591.5	0.881731	793.18	20.9178	184.889
	SD527_dcd_04m_a3_m67_002	SD527_dcd_04m_a3_m67_002.xlsx_RoiSetAuto-111.zip Distance px	9	11382.1	0.528799	793.18	14.3499	184.889
	SD527_dcd_04m_a3_m67_002	SD527_dcd_04m_a3_m67_002.xlsx_RoiSetAuto-112.zip Distance px	49	14988.9	0.959312	793.18	18.8972	184.889
	SD527_dcd_04m_a3_m67_002	SD527_dcd_04m_a3_m67_002.xlsx_RoiSetAuto-113.zip Distance px	34	13825.7	0.978447	793.18	17.4307	184.889
	SD527_dcd_04m_a3_m67_002	SD527_dcd_04m_a3_m67_002.xlsx_RoiSetAuto-114.zip Distance px	15	12049.7	0.592664	793.18	15.1916	184.889
	SD527_dcd_04m_a3_m67_002	SD527_dcd_04m_a3_m67_002.xlsx_RoiSetAuto-115.zip Distance px	9	11706.8	0.322559	793.18	14.7594	184.889
	SD527_dcd_04m_a3_m67_002	SD527_dcd_04m_a3_m67_002.xlsx_RoiSetAuto-116.zip Distance px	30	15656.1	0.948502	793.18	19.7383	184.889
	SD527_dcd_04m_a3_m67_002	SD527_dcd_04m_a3_m67_002.xlsx_RoiSetAuto-119.zip Distance px	5	10870.6	0.275674	793.18	13.705	184.889
	SD527_dcd_04m_a3_m67_002	SD527_dcd_04m_a3_m67_002.xlsx_RoiSetAuto-121.zip Distance px	39	13894.6	0.689685	793.18	17.5175	184.889
	SD527_dcd_04m_a3_m67_002	SD527_dcd_04m_a3_m67_002.xlsx_RoiSetAuto-123.zip Distance px	4	12327.5	0.0957159	793.18	15.5418	184.889
	SD527_dcd_04m_a3_m67_002	SD527_dcd_04m_a3_m67_002.xlsx_RoiSetAuto-124.zip Distance px	20	15110.2	0.886765	793.18	19.0501	184.889
	SD527_dcd_04m_a3_m67_002	SD527_dcd_04m_a3_m67_002.xlsx_RoiSetAuto-125.zip Distance px	27	14652.9	0.555049	793.18	18.4736	184.889
	SD527_dcd_04m_a3_m67_002	SD527_dcd_04m_a3_m67_002.xlsx_RoiSetAuto-126.zip Distance px	5	12959.6	0.233732	793.18	16.3388	184.889
	SD527_dcd_04m_a3_m67_002	SD527_dcd_04m_a3_m67_002.xlsx_RoiSetAuto-129.zip Distance px	27	13294.2	0.682572	793.18	16.7606	184.889
	SD527_dcd_04m_a3_m67_002	SD527_dcd_04m_a3_m67_002.xlsx_RoiSetAuto-131.zip Distance px	5	12534.9	0.238486	793.18	15.8034	184.889
	SD527_dcd_04m_a3_m67_002	SD527_dcd_04m_a3_m67_002.xlsx_RoiSetAuto-132.zip Distance px	10	14228.1	0.69057	793.18	17.9381	184.889
	SD527_dcd_04m_a3_m67_002	SD527_dcd_04m_a3_m67_002.xlsx_RoiSetAuto-138.zip Distance px	5	10634.8	0.344483	793.18	13.4077	184.889
	SD527_dcd_04m_a3_m67_002	SD527_dcd_04m_a3_m67_002.xlsx_RoiSetAuto-139.zip Distance px	7	11977.5	0.358579	793.18	15.1006	184.889
	SD527_dcd_04m_a3_m67_002	SD527_dcd_04m_a3_m67_002.xlsx_RoiSetAuto-141.zip Distance px	37	15808.3	0.738597	793.18	19.9303	184.889
	SD527_dcd_04m_a3_m67_002	SD527_dcd_04m_a3_m67_002.xlsx_RoiSetAuto-142.zip Distance px	28	20145.3	1.25623	793.18	25.3981	184.889
	SD527_dcd_04m_a3_m67_002	SD527_dcd_04m_a3_m67_002.xlsx_RoiSetAuto-143.zip Distance px	14	13663.9	0.526742	793.18	17.2267	184.889
	SD527_dcd_04m_a3_m67_002	SD527_dcd_04m_a3_m67_002.xlsx_RoiSetAuto-146.zip Distance px	35	20276.9	0.723556	793.18	25.5641	184.889
	SD527_dcd_04m_a3_m67_002	SD527_dcd_04m_a3_m67_002.xlsx_RoiSetAuto-147.zip Distance px	6	13157.2	0.552977	793.18	16.5879	184.889
	SD527_dcd_04m_a3_m67_002	SD527_dcd_04m_a3_m67_002.xlsx_RoiSetAuto-15.zip Distance px	4	8284.8	0.310717	793.18	10.445	184.889
	SD527_dcd_04m_a3_m67_002	SD527_dcd_04m_a3_m67_002.xlsx_RoiSetAuto-150.zip Distance px	11	13545.1	0.335482	793.18	17.0769	184.889
	SD527_dcd_04m_a3_m67_002	SD527_dcd_04m_a3_m67_002.xlsx_RoiSetAuto-158.zip Distance px	4	11923.1	0.431791	793.18	15.0321	184.889
	SD527_dcd_04m_a3_m67_002	SD527_dcd_04m_a3_m67_002.xlsx_RoiSetAuto-159.zip Distance px	4	11892.1	0.293872	793.18	14.9929	184.889
	SD527_dcd_04m_a3_m67_002	SD527_dcd_04m_a3_m67_002.xlsx_RoiSetAuto-16.zip Distance px	4	8305.04	0.39399	793.18	10.4706	184.889
	SD527_dcd_04m_a3_m67_002	SD527_dcd_04m_a3_m67_002.xlsx_RoiSetAuto-160.zip Distance px	5	12829.6	0.384079	793.18	16.1749	184.889
	SD527_dcd_04m_a3_m67_002	SD527_dcd_04m_a3_m67_002.xlsx_RoiSetAuto-162.zip Distance px	7	11567.5	0.293314	793.18	14.5837	184.889
	SD527_dcd_04m_a3_m67_002	SD527_dcd_04m_a3_m67_002.xlsx_RoiSetAuto-163.zip Distance px	15	17664.8	0.715899	793.18	22.2709	184.889
	SD527_dcd_04m_a3_m67_002	SD527_dcd_04m_a3_m67_002.xlsx_RoiSetAuto-170.zip Distance px	7	13660.3	0.563052	793.18	17.2222	184.889
	SD527_dcd_04m_a3_m67_002	SD527_dcd_04m_a3_m67_002.xlsx_RoiSetAuto-171.zip Distance px	7	11533.9	0.308922	793.18	14.5414	184.889
	SD527_dcd_04m_a3_m67_002	SD527_dcd_04m_a3_m67_002.xlsx_RoiSetAuto-172.zip Distance px	12	13468.7	0.481631	793.18	16.9806	184.889
	SD527_dcd_04m_a3_m67_002	SD527_dcd_04m_a3_m67_002.xlsx_RoiSetAuto-173.zip Distance px	5	10325.5	0.166317	793.18	13.0178	184.889
	SD527_dcd_04m_a3_m67_002	SD527_dcd_04m_a3_m67_002.xlsx_RoiSetAuto-19.zip Distance px	4	9093.75	0.181809	793.18	11.4649	184.889
	SD527_dcd_04m_a3_m67_002	SD527_dcd_04m_a3_m67_002.xlsx_RoiSetAuto-21.zip Distance px	5	8812.85	0.321317	793.18	11.1108	184.889
	SD527_dcd_04m_a3_m67_002	SD527_dcd_04m_a3_m67_002.xlsx_RoiSetAuto-22.zip Distance px	26	12387.5	0.744068	793.18	15.6175	184.889
	SD527_dcd_04m_a3_m67_002	SD527_dcd_04m_a3_m67_002.xlsx_RoiSetAuto-23.zip Distance px	5	9774.61	0.220197	793.18	12.3233	184.889
	SD527_dcd_04m_a3_m67_002	SD527_dcd_04m_a3_m67_002.xlsx_RoiSetAuto-24.zip Distance px	91	15757.7	1.12665	793.18	19.8664	184.889
	SD527_dcd_04m_a3_m67_002	SD527_dcd_04m_a3_m67_002.xlsx_RoiSetAuto-26.zip Distance px	16	11437.6	0.480685	793.18	14.4199	184.889
	SD527_dcd_04m_a3_m67_002	SD527_dcd_04m_a3_m67_002.xlsx_RoiSetAuto-29.zip Distance px	18	11109.5	0.626629	793.18	14.0063	184.889
	SD527_dcd_04m_a3_m67_002	SD527_dcd_04m_a3_m67_002.xlsx_RoiSetAuto-30.zip Distance px	34	16424.1	0.742888	793.18	20.7067	184.889
	SD527_dcd_04m_a3_m67_002	SD527_dcd_04m_a3_m67_002.xlsx_RoiSetAuto-31.zip Distance px	6	10284.7	0.37012	793.18	12.9665	184.889
	SD527_dcd_04m_a3_m67_002	SD527_dcd_04m_a3_m67_002.xlsx_RoiSetAuto-33.zip Distance px	5	9975.75	0.362917	793.18	12.5769	184.889
	SD527_dcd_04m_a3_m67_002	SD527_dcd_04m_a3_m67_002.xlsx_RoiSetAuto-35.zip Distance px	4	7952.64	0.0543094	793.18	10.0263	184.889
	SD527_dcd_04m_a3_m67_002	SD527_dcd_04m_a3_m67_002.xlsx_RoiSetAuto-39.zip Distance px	20	10638.8	0.673128	793.18	13.4128	184.889
	SD527_dcd_04m_a3_m67_002	SD527_dcd_04m_a3_m67_002.xlsx_RoiSetAuto-4.zip Distance px	14	10322.4	0.411859	793.18	13.014	184.889
	SD527_dcd_04m_a3_m67_002	SD527_dcd_04m_a3_m67_002.xlsx_RoiSetAuto-41.zip Distance px	4	11154.7	0.245335	793.18	14.0632	184.889
	SD527_dcd_04m_a3_m67_002	SD527_dcd_04m_a3_m67_002.xlsx_RoiSetAuto-42.zip Distance px	5	8860.48	0.120783	793.18	11.1708	184.889
	SD527_dcd_04m_a3_m67_002	SD527_dcd_04m_a3_m67_002.xlsx_RoiSetAuto-44.zip Distance px	11	11951.5	0.425499	793.18	15.0679	184.889
	SD527_dcd_04m_a3_m67_002	SD527_dcd_04m_a3_m67_002.xlsx_RoiSetAuto-47.zip Distance px	4	8938.52	0.371162	793.18	11.2692	184.889
	SD527_dcd_04m_a3_m67_002	SD527_dcd_04m_a3_m67_002.xlsx_RoiSetAuto-48.zip Distance px	5	9618.39	0.470203	793.18	12.1264	184.889
	SD527_dcd_04m_a3_m67_002	SD527_dcd_04m_a3_m67_002.xlsx_RoiSetAuto-5.zip Distance px	72	13344.5	1.07565	793.18	16.824	184.889
	SD527_dcd_04m_a3_m67_002	SD527_dcd_04m_a3_m67_002.xlsx_RoiSetAuto-50.zip Distance px	56	14200.6	1.01142	793.18	17.9033	184.889
	SD527_dcd_04m_a3_m67_002	SD527_dcd_04m_a3_m67_002.xlsx_RoiSetAuto-51.zip Distance px	5	8992.66	0.606051	793.18	11.3375	184.889
	SD527_dcd_04m_a3_m67_002	SD527_dcd_04m_a3_m67_002.xlsx_RoiSetAuto-52.zip Distance px	28	12125	0.497503	793.18	15.2866	184.889
	SD527_dcd_04m_a3_m67_002	SD527_dcd_04m_a3_m67_002.xlsx_RoiSetAuto-53.zip Distance px	49	12880.8	0.928844	793.18	16.2394	184.889
	SD527_dcd_04m_a3_m67_002	SD527_dcd_04m_a3_m67_002.xlsx_RoiSetAuto-55.zip Distance px	5	9457.45	0.248067	793.18	11.9235	184.889
	SD527_dcd_04m_a3_m67_002	SD527_dcd_04m_a3_m67_002.xlsx_RoiSetAuto-57.zip Distance px	7	11365.9	0.520427	793.18	14.3295	184.889
	SD527_dcd_04m_a3_m67_002	SD527_dcd_04m_a3_m67_002.xlsx_RoiSetAuto-59.zip Distance px	43	14636.8	0.869198	793.18	18.4534	184.889
	SD527_dcd_04m_a3_m67_002	SD527_dcd_04m_a3_m67_002.xlsx_RoiSetAuto-6.zip Distance px	5	8224.16	0.176576	793.18	10.3686	184.889
	SD527_dcd_04m_a3_m67_002	SD527_dcd_04m_a3_m67_002.xlsx_RoiSetAuto-62.zip Distance px	34	10652.5	0.674726	793.18	13.4301	184.889
	SD527_dcd_04m_a3_m67_002	SD527_dcd_04m_a3_m67_002.xlsx_RoiSetAuto-66.zip Distance px	61	20517.4	0.725227	793.18	25.8672	184.889
	SD527_dcd_04m_a3_m67_002	SD527_dcd_04m_a3_m67_002.xlsx_RoiSetAuto-67.zip Distance px	4	8348.04	0.252766	793.18	10.5248	184.889
	SD527_dcd_04m_a3_m67_002	SD527_dcd_04m_a3_m67_002.xlsx_RoiSetAuto-70.zip Distance px	37	11160.2	0.72068	793.18	14.0702	184.889
	SD527_dcd_04m_a3_m67_002	SD527_dcd_04m_a3_m67_002.xlsx_RoiSetAuto-71.zip Distance px	88	19561	0.843346	793.18	24.6614	184.889
	SD527_dcd_04m_a3_m67_002	SD527_dcd_04m_a3_m67_002.xlsx_RoiSetAuto-73.zip Distance px	4	9915.41	0.371612	793.18	12.5008	184.889
	SD527_dcd_04m_a3_m67_002	SD527_dcd_04m_a3_m67_002.xlsx_RoiSetAuto-74.zip Distance px	4	10565.9	0.366636	793.18	13.321	184.889
	SD527_dcd_04m_a3_m67_002	SD527_dcd_04m_a3_m67_002.xlsx_RoiSetAuto-80.zip Distance px	54	20633.9	1.10481	793.18	26.0142	184.889
	SD527_dcd_04m_a3_m67_002	SD527_dcd_04m_a3_m67_002.xlsx_RoiSetAuto-84.zip Distance px	5	10305.5	0.150801	793.18	12.9926	184.889
	SD527_dcd_04m_a3_m67_002	SD527_dcd_04m_a3_m67_002.xlsx_RoiSetAuto-85.zip Distance px	35	15304.7	0.953065	793.18	19.2954	184.889
	SD527_dcd_04m_a3_m67_002	SD527_dcd_04m_a3_m67_002.xlsx_RoiSetAuto-86.zip Distance px	51	18079.5	1.19657	793.18	22.7937	184.889
	SD527_dcd_04m_a3_m67_002	SD527_dcd_04m_a3_m67_002.xlsx_RoiSetAuto-87.zip Distance px	10	11394.3	0.655984	793.18	14.3654	184.889
	SD527_dcd_04m_a3_m67_002	SD527_dcd_04m_a3_m67_002.xlsx_RoiSetAuto-9.zip Distance px	6	10650.9	0.278023	793.18	13.4282	184.889
	SD527_dcd_04m_a3_m67_002	SD527_dcd_04m_a3_m67_002.xlsx_RoiSetAuto-91.zip Distance px	13	11493.2	0.290606	793.18	14.49	184.889
	SD527_dcd_04m_a3_m67_002	SD527_dcd_04m_a3_m67_002.xlsx_RoiSetAuto-94.zip Distance px	4	9881.64	0.288493	793.18	12.4582	184.889
	SD527_dcd_04m_a3_m67_002	SD527_dcd_04m_a3_m67_002.xlsx_RoiSetAuto-95.zip Distance px	5	8754.23	0.472031	793.18	11.0369	184.889
	SD527_dcd_04m_a3_m67_002	SD527_dcd_04m_a3_m67_002.xlsx_RoiSetAuto-97.zip Distance px	13	14340.1	0.782502	793.18	18.0792	184.889
	SD527_dcd_04m_a3_m67_002	SD527_dcd_04m_a3_m67_002.xlsx_RoiSetAuto-98.zip Distance px	4	10944.8	0.298073	793.18	13.7987	184.889
	SD527_dcd_04m_a3_m67_003	SD527_dcd_04m_a3_m67_003.xlsx_RoiSetAuto-10.zip Distance px	75	21513.2	0.962046	969.817	22.1827	157.813
	SD527_dcd_04m_a3_m67_003	SD527_dcd_04m_a3_m67_003.xlsx_RoiSetAuto-100.zip Distance px	8	10145.2	0.404767	969.817	10.4609	157.813
	SD527_dcd_04m_a3_m67_003	SD527_dcd_04m_a3_m67_003.xlsx_RoiSetAuto-101.zip Distance px	4	11742	0.125069	969.817	12.1074	157.813
	SD527_dcd_04m_a3_m67_003	SD527_dcd_04m_a3_m67_003.xlsx_RoiSetAuto-102.zip Distance px	8	14450.3	0.486757	969.817	14.9	157.813
	SD527_dcd_04m_a3_m67_003	SD527_dcd_04m_a3_m67_003.xlsx_RoiSetAuto-103.zip Distance px	26	19832	0.787763	969.817	20.4492	157.813
	SD527_dcd_04m_a3_m67_003	SD527_dcd_04m_a3_m67_003.xlsx_RoiSetAuto-104.zip Distance px	17	13443.4	0.425364	969.817	13.8618	157.813
	SD527_dcd_04m_a3_m67_003	SD527_dcd_04m_a3_m67_003.xlsx_RoiSetAuto-105.zip Distance px	13	16543	0.551472	969.817	17.0579	157.813
	SD527_dcd_04m_a3_m67_003	SD527_dcd_04m_a3_m67_003.xlsx_RoiSetAuto-108.zip Distance px	8	13877	0.382479	969.817	14.3089	157.813
	SD527_dcd_04m_a3_m67_003	SD527_dcd_04m_a3_m67_003.xlsx_RoiSetAuto-109.zip Distance px	7	13107.9	0.240646	969.817	13.5159	157.813
	SD527_dcd_04m_a3_m67_003	SD527_dcd_04m_a3_m67_003.xlsx_RoiSetAuto-11.zip Distance px	16	16991.2	0.864885	969.817	17.52	157.813
	SD527_dcd_04m_a3_m67_003	SD527_dcd_04m_a3_m67_003.xlsx_RoiSetAuto-110.zip Distance px	4	13944.7	0.328522	969.817	14.3787	157.813
	SD527_dcd_04m_a3_m67_003	SD527_dcd_04m_a3_m67_003.xlsx_RoiSetAuto-111.zip Distance px	6	12918.1	0.705264	969.817	13.3202	157.813
	SD527_dcd_04m_a3_m67_003	SD527_dcd_04m_a3_m67_003.xlsx_RoiSetAuto-114.zip Distance px	5	12112.7	0.353914	969.817	12.4897	157.813
	SD527_dcd_04m_a3_m67_003	SD527_dcd_04m_a3_m67_003.xlsx_RoiSetAuto-115.zip Distance px	36	15813.7	0.828903	969.817	16.3059	157.813
	SD527_dcd_04m_a3_m67_003	SD527_dcd_04m_a3_m67_003.xlsx_RoiSetAuto-116.zip Distance px	5	13837.5	0.463881	969.817	14.2681	157.813
	SD527_dcd_04m_a3_m67_003	SD527_dcd_04m_a3_m67_003.xlsx_RoiSetAuto-117.zip Distance px	4	13558.1	0.11873	969.817	13.98	157.813
	SD527_dcd_04m_a3_m67_003	SD527_dcd_04m_a3_m67_003.xlsx_RoiSetAuto-118.zip Distance px	10	11865.1	0.400571	969.817	12.2344	157.813
	SD527_dcd_04m_a3_m67_003	SD527_dcd_04m_a3_m67_003.xlsx_RoiSetAuto-119.zip Distance px	5	14283.8	0.228114	969.817	14.7283	157.813
	SD527_dcd_04m_a3_m67_003	SD527_dcd_04m_a3_m67_003.xlsx_RoiSetAuto-12.zip Distance px	32	14005.6	0.655339	969.817	14.4415	157.813
	SD527_dcd_04m_a3_m67_003	SD527_dcd_04m_a3_m67_003.xlsx_RoiSetAuto-121.zip Distance px	4	11721	0.388583	969.817	12.0858	157.813
	SD527_dcd_04m_a3_m67_003	SD527_dcd_04m_a3_m67_003.xlsx_RoiSetAuto-122.zip Distance px	8	12302.9	0.229853	969.817	12.6858	157.813
	SD527_dcd_04m_a3_m67_003	SD527_dcd_04m_a3_m67_003.xlsx_RoiSetAuto-123.zip Distance px	19	14528.2	0.557363	969.817	14.9804	157.813
	SD527_dcd_04m_a3_m67_003	SD527_dcd_04m_a3_m67_003.xlsx_RoiSetAuto-124.zip Distance px	4	13595.6	0.0890099	969.817	14.0187	157.813
	SD527_dcd_04m_a3_m67_003	SD527_dcd_04m_a3_m67_003.xlsx_RoiSetAuto-125.zip Distance px	11	14334.4	0.469796	969.817	14.7805	157.813
	SD527_dcd_04m_a3_m67_003	SD527_dcd_04m_a3_m67_003.xlsx_RoiSetAuto-126.zip Distance px	14	14970.6	0.567927	969.817	15.4365	157.813
	SD527_dcd_04m_a3_m67_003	SD527_dcd_04m_a3_m67_003.xlsx_RoiSetAuto-127.zip Distance px	32	16032.3	0.528862	969.817	16.5312	157.813
	SD527_dcd_04m_a3_m67_003	SD527_dcd_04m_a3_m67_003.xlsx_RoiSetAuto-129.zip Distance px	8	13904.8	0.289434	969.817	14.3375	157.813
	SD527_dcd_04m_a3_m67_003	SD527_dcd_04m_a3_m67_003.xlsx_RoiSetAuto-13.zip Distance px	28	15091	0.985821	969.817	15.5607	157.813
	SD527_dcd_04m_a3_m67_003	SD527_dcd_04m_a3_m67_003.xlsx_RoiSetAuto-130.zip Distance px	5	13580.7	0.221163	969.817	14.0033	157.813
	SD527_dcd_04m_a3_m67_003	SD527_dcd_04m_a3_m67_003.xlsx_RoiSetAuto-131.zip Distance px	9	12481.6	0.543212	969.817	12.8701	157.813
	SD527_dcd_04m_a3_m67_003	SD527_dcd_04m_a3_m67_003.xlsx_RoiSetAuto-132.zip Distance px	19	16282.4	0.492995	969.817	16.7891	157.813
	SD527_dcd_04m_a3_m67_003	SD527_dcd_04m_a3_m67_003.xlsx_RoiSetAuto-133.zip Distance px	13	14847.5	0.445264	969.817	15.3095	157.813
	SD527_dcd_04m_a3_m67_003	SD527_dcd_04m_a3_m67_003.xlsx_RoiSetAuto-135.zip Distance px	12	13574.7	0.384612	969.817	13.9972	157.813
	SD527_dcd_04m_a3_m67_003	SD527_dcd_04m_a3_m67_003.xlsx_RoiSetAuto-136.zip Distance px	5	12321.5	0.530085	969.817	12.705	157.813
	SD527_dcd_04m_a3_m67_003	SD527_dcd_04m_a3_m67_003.xlsx_RoiSetAuto-137.zip Distance px	4	11023.8	0.164022	969.817	11.3669	157.813
	SD527_dcd_04m_a3_m67_003	SD527_dcd_04m_a3_m67_003.xlsx_RoiSetAuto-139.zip Distance px	10	13355.4	0.352806	969.817	13.7711	157.813
	SD527_dcd_04m_a3_m67_003	SD527_dcd_04m_a3_m67_003.xlsx_RoiSetAuto-14.zip Distance px	30	24650.1	0.904918	969.817	25.4173	157.813
	SD527_dcd_04m_a3_m67_003	SD527_dcd_04m_a3_m67_003.xlsx_RoiSetAuto-140.zip Distance px	7	14188.7	0.32229	969.817	14.6303	157.813
	SD527_dcd_04m_a3_m67_003	SD527_dcd_04m_a3_m67_003.xlsx_RoiSetAuto-142.zip Distance px	4	13564.7	0.172818	969.817	13.9868	157.813
	SD527_dcd_04m_a3_m67_003	SD527_dcd_04m_a3_m67_003.xlsx_RoiSetAuto-143.zip Distance px	5	12988.3	0.23456	969.817	13.3925	157.813
	SD527_dcd_04m_a3_m67_003	SD527_dcd_04m_a3_m67_003.xlsx_RoiSetAuto-144.zip Distance px	6	14911.2	0.231704	969.817	15.3753	157.813
	SD527_dcd_04m_a3_m67_003	SD527_dcd_04m_a3_m67_003.xlsx_RoiSetAuto-145.zip Distance px	5	14593	0.345757	969.817	15.0471	157.813
	SD527_dcd_04m_a3_m67_003	SD527_dcd_04m_a3_m67_003.xlsx_RoiSetAuto-146.zip Distance px	14	16451.6	0.322465	969.817	16.9636	157.813
	SD527_dcd_04m_a3_m67_003	SD527_dcd_04m_a3_m67_003.xlsx_RoiSetAuto-147.zip Distance px	11	13406.3	0.556664	969.817	13.8236	157.813
	SD527_dcd_04m_a3_m67_003	SD527_dcd_04m_a3_m67_003.xlsx_RoiSetAuto-148.zip Distance px	7	14928.6	0.20313	969.817	15.3933	157.813
	SD527_dcd_04m_a3_m67_003	SD527_dcd_04m_a3_m67_003.xlsx_RoiSetAuto-149.zip Distance px	13	18638.3	0.860422	969.817	19.2183	157.813
	SD527_dcd_04m_a3_m67_003	SD527_dcd_04m_a3_m67_003.xlsx_RoiSetAuto-15.zip Distance px	16	14702	0.792606	969.817	15.1595	157.813
	SD527_dcd_04m_a3_m67_003	SD527_dcd_04m_a3_m67_003.xlsx_RoiSetAuto-150.zip Distance px	5	11555.2	0.37413	969.817	11.9148	157.813
	SD527_dcd_04m_a3_m67_003	SD527_dcd_04m_a3_m67_003.xlsx_RoiSetAuto-151.zip Distance px	14	16367.6	0.833411	969.817	16.877	157.813
	SD527_dcd_04m_a3_m67_003	SD527_dcd_04m_a3_m67_003.xlsx_RoiSetAuto-152.zip Distance px	9	14702.7	0.481456	969.817	15.1603	157.813
	SD527_dcd_04m_a3_m67_003	SD527_dcd_04m_a3_m67_003.xlsx_RoiSetAuto-16.zip Distance px	11	19478.4	0.485615	969.817	20.0846	157.813
	SD527_dcd_04m_a3_m67_003	SD527_dcd_04m_a3_m67_003.xlsx_RoiSetAuto-17.zip Distance px	54	15066.4	0.875466	969.817	15.5353	157.813
	SD527_dcd_04m_a3_m67_003	SD527_dcd_04m_a3_m67_003.xlsx_RoiSetAuto-18.zip Distance px	15	16482.4	0.885636	969.817	16.9954	157.813
	SD527_dcd_04m_a3_m67_003	SD527_dcd_04m_a3_m67_003.xlsx_RoiSetAuto-19.zip Distance px	4	11826.2	0.256573	969.817	12.1942	157.813
	SD527_dcd_04m_a3_m67_003	SD527_dcd_04m_a3_m67_003.xlsx_RoiSetAuto-2.zip Distance px	10	15043.2	0.568818	969.817	15.5114	157.813
	SD527_dcd_04m_a3_m67_003	SD527_dcd_04m_a3_m67_003.xlsx_RoiSetAuto-22.zip Distance px	37	23715.1	0.829459	969.817	24.4531	157.813
	SD527_dcd_04m_a3_m67_003	SD527_dcd_04m_a3_m67_003.xlsx_RoiSetAuto-23.zip Distance px	4	13257	0.279091	969.817	13.6696	157.813
	SD527_dcd_04m_a3_m67_003	SD527_dcd_04m_a3_m67_003.xlsx_RoiSetAuto-24.zip Distance px	5	15658.5	0.537204	969.817	16.1458	157.813
	SD527_dcd_04m_a3_m67_003	SD527_dcd_04m_a3_m67_003.xlsx_RoiSetAuto-25.zip Distance px	8	11803.9	0.250327	969.817	12.1712	157.813
	SD527_dcd_04m_a3_m67_003	SD527_dcd_04m_a3_m67_003.xlsx_RoiSetAuto-26.zip Distance px	5	10416.3	0.38703	969.817	10.7405	157.813
	SD527_dcd_04m_a3_m67_003	SD527_dcd_04m_a3_m67_003.xlsx_RoiSetAuto-27.zip Distance px	11	14448.8	0.605143	969.817	14.8985	157.813
	SD527_dcd_04m_a3_m67_003	SD527_dcd_04m_a3_m67_003.xlsx_RoiSetAuto-28.zip Distance px	4	10957.4	0.22969	969.817	11.2985	157.813
	SD527_dcd_04m_a3_m67_003	SD527_dcd_04m_a3_m67_003.xlsx_RoiSetAuto-30.zip Distance px	21	13435.3	0.790666	969.817	13.8535	157.813
	SD527_dcd_04m_a3_m67_003	SD527_dcd_04m_a3_m67_003.xlsx_RoiSetAuto-33.zip Distance px	4	11903.1	0.376517	969.817	12.2736	157.813
	SD527_dcd_04m_a3_m67_003	SD527_dcd_04m_a3_m67_003.xlsx_RoiSetAuto-34.zip Distance px	42	24658.7	1.08776	969.817	25.4261	157.813
	SD527_dcd_04m_a3_m67_003	SD527_dcd_04m_a3_m67_003.xlsx_RoiSetAuto-36.zip Distance px	4	12863.3	0.0757304	969.817	13.2637	157.813
	SD527_dcd_04m_a3_m67_003	SD527_dcd_04m_a3_m67_003.xlsx_RoiSetAuto-38.zip Distance px	4	13321.4	0.360828	969.817	13.736	157.813
	SD527_dcd_04m_a3_m67_003	SD527_dcd_04m_a3_m67_003.xlsx_RoiSetAuto-39.zip Distance px	5	12577.2	0.135434	969.817	12.9687	157.813
	SD527_dcd_04m_a3_m67_003	SD527_dcd_04m_a3_m67_003.xlsx_RoiSetAuto-40.zip Distance px	11	12548.5	0.311892	969.817	12.9391	157.813
	SD527_dcd_04m_a3_m67_003	SD527_dcd_04m_a3_m67_003.xlsx_RoiSetAuto-41.zip Distance px	18	12965.9	0.792832	969.817	13.3695	157.813
	SD527_dcd_04m_a3_m67_003	SD527_dcd_04m_a3_m67_003.xlsx_RoiSetAuto-43.zip Distance px	6	11237.5	0.135742	969.817	11.5872	157.813
	SD527_dcd_04m_a3_m67_003	SD527_dcd_04m_a3_m67_003.xlsx_RoiSetAuto-44.zip Distance px	6	11560.5	0.400782	969.817	11.9202	157.813
	SD527_dcd_04m_a3_m67_003	SD527_dcd_04m_a3_m67_003.xlsx_RoiSetAuto-45.zip Distance px	6	12157.3	0.597756	969.817	12.5356	157.813
	SD527_dcd_04m_a3_m67_003	SD527_dcd_04m_a3_m67_003.xlsx_RoiSetAuto-46.zip Distance px	4	11080.8	0.144357	969.817	11.4257	157.813
	SD527_dcd_04m_a3_m67_003	SD527_dcd_04m_a3_m67_003.xlsx_RoiSetAuto-49.zip Distance px	8	14365.6	0.371578	969.817	14.8127	157.813
	SD527_dcd_04m_a3_m67_003	SD527_dcd_04m_a3_m67_003.xlsx_RoiSetAuto-5.zip Distance px	20	12955	0.855334	969.817	13.3582	157.813
	SD527_dcd_04m_a3_m67_003	SD527_dcd_04m_a3_m67_003.xlsx_RoiSetAuto-51.zip Distance px	18	14324.9	0.638718	969.817	14.7707	157.813
	SD527_dcd_04m_a3_m67_003	SD527_dcd_04m_a3_m67_003.xlsx_RoiSetAuto-52.zip Distance px	7	11481.1	0.33257	969.817	11.8384	157.813
	SD527_dcd_04m_a3_m67_003	SD527_dcd_04m_a3_m67_003.xlsx_RoiSetAuto-53.zip Distance px	7	11344.6	0.231934	969.817	11.6977	157.813
	SD527_dcd_04m_a3_m67_003	SD527_dcd_04m_a3_m67_003.xlsx_RoiSetAuto-54.zip Distance px	15	14836.9	0.75519	969.817	15.2987	157.813
	SD527_dcd_04m_a3_m67_003	SD527_dcd_04m_a3_m67_003.xlsx_RoiSetAuto-55.zip Distance px	5	12374.5	0.304921	969.817	12.7596	157.813
	SD527_dcd_04m_a3_m67_003	SD527_dcd_04m_a3_m67_003.xlsx_RoiSetAuto-56.zip Distance px	14	12630	0.617534	969.817	13.0231	157.813
	SD527_dcd_04m_a3_m67_003	SD527_dcd_04m_a3_m67_003.xlsx_RoiSetAuto-59.zip Distance px	66	17791.6	0.887664	969.817	18.3453	157.813
	SD527_dcd_04m_a3_m67_003	SD527_dcd_04m_a3_m67_003.xlsx_RoiSetAuto-6.zip Distance px	14	13991.5	0.536315	969.817	14.4269	157.813
	SD527_dcd_04m_a3_m67_003	SD527_dcd_04m_a3_m67_003.xlsx_RoiSetAuto-62.zip Distance px	12	14094.3	0.390144	969.817	14.5329	157.813
	SD527_dcd_04m_a3_m67_003	SD527_dcd_04m_a3_m67_003.xlsx_RoiSetAuto-63.zip Distance px	13	16782.3	0.431112	969.817	17.3046	157.813
	SD527_dcd_04m_a3_m67_003	SD527_dcd_04m_a3_m67_003.xlsx_RoiSetAuto-65.zip Distance px	5	14424.5	0.31716	969.817	14.8734	157.813
[truncated: 2,396 more rows]

## Sheet: PT-NMJ-LiveFormulae
	File	CellArea	Ch1Mean	Ch1CoV	MovieDuration	Duration	Intensity	NormIntRange	Patch/Area	Patch<32/10um/min	Patch/10um2/min	Pct4-28	Pct32-100	>100	Cumulative Actin
SD527_con_01m_a3_m67_001	SD527_con_01m_a3_m67_001_ Reg.tif	239.61	684.45	0.77113	211	24.1647	10609.2	0.641333	0.354744	0.723927	1.00875	71.7647	30.5882	#DIV/0!	#DIV/0!
SD527_con_02m_a3_m67_001	SD527_con_02m_a3_m67_001_ Reg.tif	127.396	815.849	0.63337	211	17.6818	10052.3	0.496416	0.518071	1.20534	1.47319	81.8182	18.1818	#DIV/0!	#DIV/0!
SD527_con_02m_a3_m67_002	SD527_con_02m_a3_m67_002_ Reg.tif	92.6578	722.833	0.56399	211	18.3765	9548.72	0.528522	0.917354	2.08687	2.60859	80	21.1765	#DIV/0!	#DIV/0!
SD527_con_03f_a3_m67_002	SD527_con_03f_a3_m67_002_ Reg.tif	158.596	894.895	0.64465	211	16.6289	12297.6	0.526197	0.611619	1.50611	1.7392	86.5979	16.4948
SD527_con_03f_a4_m67_003	SD527_con_03f_a4_m67_003_ Reg.tif	133.102	856.725	0.46748	211	11.7547	11792.2	0.398255	0.39819	1.0682	1.13229	94.3396	7.54717
SD527_con_04f_a3_m67_001	SD527_con_04f_a3_m67_001_ Reg.tif	196.711	550.624	0.86764	211	16.5817	7440.6	0.527047	0.77779	2.00935	2.21173	90.8497	9.80392
SD527_con_04f_a4_m67_002	SD527_con_04f_a4_m67_002_ Reg.tif	112.071	1065.45	0.60014	211	22.7317	16595.2	0.559447	0.365839	0.786569	1.0403	75.6098	26.8293
SD527_con_04f_a4_m67_003	SD527_con_04f_a4_m67_003_ Reg.tif	74.9156	294.673	0.61372	211	20.7778	4091.52	0.589817	0.480541	1.13872	1.36647	83.3333	19.4444
SD527_con_06f_a3_m67_002	SD527_con_06f_a3_m67_002_ Reg.tif	323.858	483.195	0.69773	211	17.6143	7281.7	0.556409	0.688574	1.61559	1.95803	82.5112	18.8341
SD527_con_06f_a4_m67_001	SD527_con_06f_a4_m67_001_ Reg.tif	63.9644	827.187	0.56899	211	21.6667	14107.5	0.616192	0.515912	1.15586	1.46705	78.7879	24.2424
SD527_con_06f_a4_m67_003	SD527_con_06f_a4_m67_003_ Reg.tif	263.947	468.104	0.78047	211	20.377	7130.71	0.549872	0.954738	2.17623	2.7149	80.1587	21.8254
SD527_con_07m_a3_m67_001	SD527_con_07m_a3_m67_001_ Reg.tif	116.711	701.543	0.60365	211	12.5789	3757.31	0.739318	0.488385	1.26695	1.38877	91.2281	8.77193
SD527_con_07m_a4_m67_002	SD527_con_07m_a4_m67_002_ Reg.tif	72.6044	879.132	0.58013	211	28.1489	12672.5	0.581978	0.647343	1.29247	1.84079	70.2128	34.0426
SD527_con_07m_a4_m67_003	SD527_con_07m_a4_m67_003_ Reg.tif	123.218	671.298	0.60061	211	22.9608	10192.7	0.535898	0.413901	0.946192	1.17697	80.3922	19.6078
SD527_dCD_01m_a2_m67_001	SD527_dCD_01m_a2_m67_001_ Reg.tif	48.4267	1169.82	0.55912	211	22.1842	17670	0.438845	0.784692	1.93775	2.23135	86.8421	13.1579
SD527_dCD_01m_a4_m67_002	SD527_dCD_01m_a4_m67_002_ Reg.tif	54.5067	1627.4	0.47368	211	17.4667	27320.6	0.464777	0.275196	0.626038	0.782547	80	20
SD527_dCD_01m_a4_m67_003	SD527_dCD_01m_a4_m67_003_ Reg.tif	27.4489	1595.58	0.38594	211	13.2273	21319.8	0.466342	0.80149	1.96833	2.27912	86.3636	13.6364
SD527_dcd_02m_a4_m67_002	SD527_dcd_02m_a4_m67_002_ Reg.tif	102.4	880.503	0.69981	211	15.2614	14232.2	0.498896	0.859375	2.13826	2.44372	87.5	19.3182
SD527_dcd_03f_a3_m67_001	SD527_dcd_03f_a3_m67_001_ Reg.tif	160.302	669.407	0.66481	211	17.2263	9017.13	0.539554	0.854636	2.05772	2.43024	84.6715	19.708
SD527_dcd_04m_a3_m67_001	SD527_dcd_04m_a3_m67_001_ Reg.tif	215.413	377.039	0.6894	211	18.3651	5399.18	0.598768	1.11878	2.58733	3.18136	81.3278	21.9917
SD527_dcd_04m_a3_m67_002	SD527_dcd_04m_a3_m67_002_ Reg.tif	184.889	793.18	0.69077	211	19.3444	12661.2	0.565064	0.486779	1.06122	1.38421	76.6667	25.5556
SD527_dcd_04m_a3_m67_003	SD527_dcd_04m_a3_m67_003_ Reg.tif	157.813	969.817	0.6947	211	13.3419	14337	0.500749	0.741382	1.90999	2.1082	90.5983	10.2564
SD527_dcd_05m_a3_m67_001	SD527_dcd_05m_a3_m67_001_ Reg.tif	244.711	767.315	0.73785	211	19.1272	11004.5	0.561041	1.15647	2.70752	3.28853	82.3322	20.4947
SD527_dcd_05m_a4_m67_003	SD527_dcd_05m_a4_m67_003_ Reg.tif	242.524	848.25	0.64419	211	18.5664	11543.5	0.52808	0.589631	1.33665	1.67668	79.7203	21.6783
SD527_dcd_06m_a3_m67_001	SD527_dcd_06m_a3_m67_001_ Reg.tif	161.138	894.776	0.63282	211	15.8252	13057.3	0.4723	1.27841	3.24705	3.63529	89.3204	12.1359
SD527_dcd_06m_a3_m67_002	SD527_dcd_06m_a3_m67_002_ Reg.tif	23.04	939.63	0.51833	211	21.25	12635.7	0.543399	0.868056	1.97472	2.4684	80	30
SD527_dcd_06m_a3_m67_003	SD527_dcd_06m_a3_m67_003_ Reg.tif	83.5733	757.418	0.6455	211	17.5541	11627.9	0.529641	0.88545	2.07554	2.51787	82.4324	21.6216
SD527_dcd_07m_a3_m67_001	SD527_dcd_07m_a3_m67_001_ Reg.tif	213.849	1454.04	0.48517	211	16.8939	18508.9	0.431146	0.925887	2.22064	2.63286	84.3434	17.1717
SD527_dcd_07m_a3_m67_003	SD527_dcd_07m_a3_m67_003_ Reg.tif	180.871	620.57	0.58703	211	17.5597	8764.46	0.543654	0.879079	2.15387	2.49975	86.1635	15.0943
SD527_dcd_07m_a4_m67_002	SD527_dcd_07m_a4_m67_002_ Reg.tif	97.0844	923.376	0.54892	211	16.6226	12401.5	0.475212	1.09183	2.72397	3.10474	87.7358	14.1509

## Sheet: PT-NMJ-Values
			149.954	137.374		708.283	955.508		0.642407	0.603627		19.4317	17.4885		1.3556	2.04541		1.65193	2.41655		0.560479	0.509842		81.9717	84.1261		19.8136	18.4982
File			CellArea	CellArea		GMAMean	GMAMean		GMACoV	GMACoV		Duration	Duration		Patch<32/10um/min	Patch<32/10um/min		Patch/10um2/min	Patch/10um2/min		NormIntRange	NormIntRange
			Control	dcd		Control	dcd		Control	dcd		Control	dcd		Control	dcd		Control	dcd		Control	dcd		Pct4-28			Pct32-100
SD527_con_01m_a3_m67_001	SD527_dCD_01m_a2_m67_001		239.61	48.4267		684.45	1169.82		0.77113	0.55912		24.1647	22.1842		0.723927	1.93775		1.00875	2.23135		0.641333	0.438845		71.7647	86.8421		30.5882	13.1579
SD527_con_02m_a3_m67_001	SD527_dCD_01m_a4_m67_002		127.396	54.5067		815.849	1627.4		0.63337	0.47368		17.6818	17.4667		1.20534	0.626038		1.47319	0.782547		0.496416	0.464777		81.8182	80		18.1818	20
SD527_con_02m_a3_m67_002	SD527_dCD_01m_a4_m67_003		92.6578	27.4489		722.833	1595.58		0.56399	0.38594		18.3765	13.2273		2.08687	1.96833		2.60859	2.27912		0.528522	0.466342		80	86.3636		21.1765	13.6364
SD527_con_03f_a3_m67_002	SD527_dcd_02m_a4_m67_002		158.596	102.4		894.895	880.503		0.64465	0.69981		16.6289	15.2614		1.50611	2.13826		1.7392	2.44372		0.526197	0.498896		86.5979	87.5		16.4948	19.3182
SD527_con_03f_a4_m67_003	SD527_dcd_03f_a3_m67_001		133.102	160.302		856.725	669.407		0.46748	0.66481		11.7547	17.2263		1.0682	2.05772		1.13229	2.43024		0.398255	0.539554		94.3396	84.6715		7.54717	19.708
SD527_con_04f_a3_m67_001	SD527_dcd_04m_a3_m67_001		196.711	215.413		550.624	377.039		0.86764	0.6894		16.5817	18.3651		2.00935	2.58733		2.21173	3.18136		0.527047	0.598768		90.8497	81.3278		9.80392	21.9917
SD527_con_04f_a4_m67_002	SD527_dcd_04m_a3_m67_002		112.071	184.889		1065.45	793.18		0.60014	0.69077		22.7317	19.3444		0.786569	1.06122		1.0403	1.38421		0.559447	0.565064		75.6098	76.6667		26.8293	25.5556
SD527_con_04f_a4_m67_003	SD527_dcd_04m_a3_m67_003		74.9156	157.813		294.673	969.817		0.61372	0.6947		20.7778	13.3419		1.13872	1.90999		1.36647	2.1082		0.589817	0.500749		83.3333	90.5983		19.4444	10.2564
SD527_con_06f_a3_m67_002	SD527_dcd_05m_a3_m67_001		323.858	244.711		483.195	767.315		0.69773	0.73785		17.6143	19.1272		1.61559	2.70752		1.95803	3.28853		0.556409	0.561041		82.5112	82.3322		18.8341	20.4947
SD527_con_06f_a4_m67_001	SD527_dcd_05m_a4_m67_003		63.9644	242.524		827.187	848.25		0.56899	0.64419		21.6667	18.5664		1.15586	1.33665		1.46705	1.67668		0.616192	0.52808		78.7879	79.7203		24.2424	21.6783
SD527_con_06f_a4_m67_003	SD527_dcd_06m_a3_m67_001		263.947	161.138		468.104	894.776		0.78047	0.63282		20.377	15.8252		2.17623	3.24705		2.7149	3.63529		0.549872	0.4723		80.1587	89.3204		21.8254	12.1359
SD527_con_07m_a3_m67_001	SD527_dcd_06m_a3_m67_002		116.711	23.04		701.543	939.63		0.60365	0.51833		12.5789	21.25		1.26695	1.97472		1.38877	2.4684		0.739318	0.543399		91.2281	80		8.77193	30
SD527_con_07m_a4_m67_002	SD527_dcd_06m_a3_m67_003		72.6044	83.5733		879.132	757.418		0.58013	0.6455		28.1489	17.5541		1.29247	2.07554		1.84079	2.51787		0.581978	0.529641		70.2128	82.4324		34.0426	21.6216
SD527_con_07m_a4_m67_003	SD527_dcd_07m_a3_m67_001		123.218	213.849		671.298	1454.04		0.60061	0.48517		22.9608	16.8939		0.946192	2.22064		1.17697	2.63286		0.535898	0.431146		80.3922	84.3434		19.6078	17.1717
	SD527_dcd_07m_a3_m67_003			180.871			620.57			0.58703			17.5597			2.15387			2.49975			0.543654			86.1635			15.0943
	SD527_dcd_07m_a4_m67_002			97.0844			923.376			0.54892			16.6226			2.72397			3.10474			0.475212			87.7358			14.1509
	File	CellArea	Ch1Mean	Ch1CoV	MovieDuration	Duration	Intensity	NormIntRange	Patch/Area	Patch<32/10um/min	Patch/10um2/min	Pct4-28	Pct32-100
	SD527_con_01m_a3_m67_001_ Reg.tif				211		10609.2		0.354744			71.7647	30.5882
	SD527_con_02m_a3_m67_001_ Reg.tif				211		10052.3		0.518071			81.8182	18.1818
	SD527_con_02m_a3_m67_002_ Reg.tif				211		9548.72		0.917354			80	21.1765
	SD527_con_03f_a3_m67_002_ Reg.tif				211		12297.6		0.611619			86.5979	16.4948
	SD527_con_03f_a4_m67_003_ Reg.tif				211		11792.2		0.39819			94.3396	7.54717
	SD527_con_04f_a3_m67_001_ Reg.tif				211		7440.6		0.77779			90.8497	9.80392
	SD527_con_04f_a4_m67_002_ Reg.tif				211		16595.2		0.365839			75.6098	26.8293
	SD527_con_04f_a4_m67_003_ Reg.tif				211		4091.52		0.480541			83.3333	19.4444
	SD527_con_06f_a3_m67_002_ Reg.tif				211		7281.7		0.688574			82.5112	18.8341
	SD527_con_06f_a4_m67_001_ Reg.tif				211		14107.5		0.515912			78.7879	24.2424
	SD527_con_06f_a4_m67_003_ Reg.tif				211		7130.71		0.954738			80.1587	21.8254
	SD527_con_07m_a3_m67_001_ Reg.tif				211		3757.31		0.488385			91.2281	8.77193
	SD527_con_07m_a4_m67_002_ Reg.tif				211		12672.5		0.647343			70.2128	34.0426
	SD527_con_07m_a4_m67_003_ Reg.tif				211		10192.7		0.413901			80.3922	19.6078
	SD527_dCD_01m_a2_m67_001_ Reg.tif				211		17670		0.784692			86.8421	13.1579
	SD527_dCD_01m_a4_m67_002_ Reg.tif				211		27320.6		0.275196			80	20
	SD527_dCD_01m_a4_m67_003_ Reg.tif				211		21319.8		0.80149			86.3636	13.6364
	SD527_dcd_02m_a4_m67_002_ Reg.tif				211		14232.2		0.859375			87.5	19.3182
	SD527_dcd_03f_a3_m67_001_ Reg.tif				211		9017.13		0.854636			84.6715	19.708
	SD527_dcd_04m_a3_m67_001_ Reg.tif				211		5399.18		1.11878			81.3278	21.9917
	SD527_dcd_04m_a3_m67_002_ Reg.tif				211		12661.2		0.486779			76.6667	25.5556
	SD527_dcd_04m_a3_m67_003_ Reg.tif				211		14337		0.741382			90.5983	10.2564
	SD527_dcd_05m_a3_m67_001_ Reg.tif				211		11004.5		1.15647			82.3322	20.4947
	SD527_dcd_05m_a4_m67_003_ Reg.tif				211		11543.5		0.589631			79.7203	21.6783
	SD527_dcd_06m_a3_m67_001_ Reg.tif				211		13057.3		1.27841			89.3204	12.1359
	SD527_dcd_06m_a3_m67_002_ Reg.tif				211		12635.7		0.868056			80	30
	SD527_dcd_06m_a3_m67_003_ Reg.tif				211		11627.9		0.88545			82.4324	21.6216
	SD527_dcd_07m_a3_m67_001_ Reg.tif				211		18508.9		0.925887			84.3434	17.1717
	SD527_dcd_07m_a3_m67_003_ Reg.tif				211		8764.46		0.879079			86.1635	15.0943
	SD527_dcd_07m_a4_m67_002_ Reg.tif				211		12401.5		1.09183			87.7358	14.1509

## Sheet: CompareDurationToGMAMean
		684.45	24.1647
		815.849	17.6818
		722.833	18.3765
		894.895	16.6289
		856.725	11.7547
		550.624	16.5817
		1065.45	22.7317
		294.673	20.7778
		483.195	17.6143
		827.187	21.6667
		468.104	20.377
		701.543	12.5789
		879.132	28.1489
		671.298	22.9608
		1169.82	22.1842
		1627.4	17.4667
		1595.58	13.2273
		880.503	15.2614
		669.407	17.2263
		377.039	18.3651
		793.18	19.3444
		969.817	13.3419
		767.315	19.1272
		848.25	18.5664
		894.776	15.8252
		939.63	21.25
		757.418	17.5541
		1454.04	16.8939
		620.57	17.5597
		923.376	16.6226

## Sheet: PooledPTDataValues
	File	File		Duration	Duration
	Con	dcd		Con	dcd
	SD527_con_01m_a3_m67_001.xlsx_RoiSetAuto-1.zip Distance px	SD527_dCD_01m_a2_m67_001		17	153
	SD527_con_01m_a3_m67_001.xlsx_RoiSetAuto-100.zip Distance px	SD527_dCD_01m_a2_m67_001		8	8
	SD527_con_01m_a3_m67_001.xlsx_RoiSetAuto-101.zip Distance px	SD527_dCD_01m_a2_m67_001		7	20
	SD527_con_01m_a3_m67_001.xlsx_RoiSetAuto-102.zip Distance px	SD527_dCD_01m_a2_m67_001		6	18
	SD527_con_01m_a3_m67_001.xlsx_RoiSetAuto-103.zip Distance px	SD527_dCD_01m_a2_m67_001		4	4
	SD527_con_01m_a3_m67_001.xlsx_RoiSetAuto-104.zip Distance px	SD527_dCD_01m_a2_m67_001		56	4
	SD527_con_01m_a3_m67_001.xlsx_RoiSetAuto-109.zip Distance px	SD527_dCD_01m_a2_m67_001		82	5
	SD527_con_01m_a3_m67_001.xlsx_RoiSetAuto-110.zip Distance px	SD527_dCD_01m_a2_m67_001		17	7
	SD527_con_01m_a3_m67_001.xlsx_RoiSetAuto-114.zip Distance px	SD527_dCD_01m_a2_m67_001		57	10
	SD527_con_01m_a3_m67_001.xlsx_RoiSetAuto-115.zip Distance px	SD527_dCD_01m_a2_m67_001		31	22
	SD527_con_01m_a3_m67_001.xlsx_RoiSetAuto-117.zip Distance px	SD527_dCD_01m_a2_m67_001		8	20
	SD527_con_01m_a3_m67_001.xlsx_RoiSetAuto-118.zip Distance px	SD527_dCD_01m_a2_m67_001		8	4
	SD527_con_01m_a3_m67_001.xlsx_RoiSetAuto-120.zip Distance px	SD527_dCD_01m_a2_m67_001		6	4
	SD527_con_01m_a3_m67_001.xlsx_RoiSetAuto-122.zip Distance px	SD527_dCD_01m_a2_m67_001		5	6
	SD527_con_01m_a3_m67_001.xlsx_RoiSetAuto-123.zip Distance px	SD527_dCD_01m_a2_m67_001		21	10
	SD527_con_01m_a3_m67_001.xlsx_RoiSetAuto-124.zip Distance px	SD527_dCD_01m_a2_m67_001		5	5
	SD527_con_01m_a3_m67_001.xlsx_RoiSetAuto-126.zip Distance px	SD527_dCD_01m_a2_m67_001		43	8
	SD527_con_01m_a3_m67_001.xlsx_RoiSetAuto-128.zip Distance px	SD527_dCD_01m_a2_m67_001		17	10
	SD527_con_01m_a3_m67_001.xlsx_RoiSetAuto-129.zip Distance px	SD527_dCD_01m_a2_m67_001		51	12
	SD527_con_01m_a3_m67_001.xlsx_RoiSetAuto-13.zip Distance px	SD527_dCD_01m_a2_m67_001		8	7
	SD527_con_01m_a3_m67_001.xlsx_RoiSetAuto-131.zip Distance px	SD527_dCD_01m_a2_m67_001		14	6
	SD527_con_01m_a3_m67_001.xlsx_RoiSetAuto-133.zip Distance px	SD527_dCD_01m_a2_m67_001		6	17
	SD527_con_01m_a3_m67_001.xlsx_RoiSetAuto-140.zip Distance px	SD527_dCD_01m_a2_m67_001		28	5
	SD527_con_01m_a3_m67_001.xlsx_RoiSetAuto-141.zip Distance px	SD527_dCD_01m_a2_m67_001		62	16
	SD527_con_01m_a3_m67_001.xlsx_RoiSetAuto-143.zip Distance px	SD527_dCD_01m_a2_m67_001		7	19
	SD527_con_01m_a3_m67_001.xlsx_RoiSetAuto-144.zip Distance px	SD527_dCD_01m_a2_m67_001		54	5
	SD527_con_01m_a3_m67_001.xlsx_RoiSetAuto-146.zip Distance px	SD527_dCD_01m_a2_m67_001		24	4
	SD527_con_01m_a3_m67_001.xlsx_RoiSetAuto-147.zip Distance px	SD527_dCD_01m_a2_m67_001		16	5
	SD527_con_01m_a3_m67_001.xlsx_RoiSetAuto-148.zip Distance px	SD527_dCD_01m_a2_m67_001		6	9
	SD527_con_01m_a3_m67_001.xlsx_RoiSetAuto-150.zip Distance px	SD527_dCD_01m_a2_m67_001		6	16
	SD527_con_01m_a3_m67_001.xlsx_RoiSetAuto-151.zip Distance px	SD527_dCD_01m_a2_m67_001		6	10
	SD527_con_01m_a3_m67_001.xlsx_RoiSetAuto-152.zip Distance px	SD527_dCD_01m_a2_m67_001		9	4
	SD527_con_01m_a3_m67_001.xlsx_RoiSetAuto-154.zip Distance px	SD527_dCD_01m_a2_m67_001		16	10
	SD527_con_01m_a3_m67_001.xlsx_RoiSetAuto-155.zip Distance px	SD527_dCD_01m_a2_m67_001		7	57
	SD527_con_01m_a3_m67_001.xlsx_RoiSetAuto-158.zip Distance px	SD527_dCD_01m_a2_m67_001		8	211
	SD527_con_01m_a3_m67_001.xlsx_RoiSetAuto-16.zip Distance px	SD527_dCD_01m_a2_m67_001		6	42
	SD527_con_01m_a3_m67_001.xlsx_RoiSetAuto-160.zip Distance px	SD527_dCD_01m_a2_m67_001		41	66
	SD527_con_01m_a3_m67_001.xlsx_RoiSetAuto-161.zip Distance px	SD527_dCD_01m_a2_m67_001		22	4
	SD527_con_01m_a3_m67_001.xlsx_RoiSetAuto-162.zip Distance px	SD527_dCD_01m_a4_m67_002		7	19
	SD527_con_01m_a3_m67_001.xlsx_RoiSetAuto-164.zip Distance px	SD527_dCD_01m_a4_m67_002		4	5
	SD527_con_01m_a3_m67_001.xlsx_RoiSetAuto-171.zip Distance px	SD527_dCD_01m_a4_m67_002		33	39
	SD527_con_01m_a3_m67_001.xlsx_RoiSetAuto-175.zip Distance px	SD527_dCD_01m_a4_m67_002		10	16
	SD527_con_01m_a3_m67_001.xlsx_RoiSetAuto-179.zip Distance px	SD527_dCD_01m_a4_m67_002		15	10
	SD527_con_01m_a3_m67_001.xlsx_RoiSetAuto-18.zip Distance px	SD527_dCD_01m_a4_m67_002		4	28
	SD527_con_01m_a3_m67_001.xlsx_RoiSetAuto-181.zip Distance px	SD527_dCD_01m_a4_m67_002		13	9
	SD527_con_01m_a3_m67_001.xlsx_RoiSetAuto-182.zip Distance px	SD527_dCD_01m_a4_m67_002		14	5
	SD527_con_01m_a3_m67_001.xlsx_RoiSetAuto-185.zip Distance px	SD527_dCD_01m_a4_m67_002		11	6
	SD527_con_01m_a3_m67_001.xlsx_RoiSetAuto-19.zip Distance px	SD527_dCD_01m_a4_m67_002		47	5
	SD527_con_01m_a3_m67_001.xlsx_RoiSetAuto-190.zip Distance px	SD527_dCD_01m_a4_m67_002		5	27
	SD527_con_01m_a3_m67_001.xlsx_RoiSetAuto-2.zip Distance px	SD527_dCD_01m_a4_m67_002		42	33
	SD527_con_01m_a3_m67_001.xlsx_RoiSetAuto-23.zip Distance px	SD527_dCD_01m_a4_m67_002		43	49
	SD527_con_01m_a3_m67_001.xlsx_RoiSetAuto-29.zip Distance px	SD527_dCD_01m_a4_m67_002		99	7
	SD527_con_01m_a3_m67_001.xlsx_RoiSetAuto-3.zip Distance px	SD527_dCD_01m_a4_m67_002		36	4
	SD527_con_01m_a3_m67_001.xlsx_RoiSetAuto-35.zip Distance px	SD527_dCD_01m_a4_m67_003		6	7
	SD527_con_01m_a3_m67_001.xlsx_RoiSetAuto-36.zip Distance px	SD527_dCD_01m_a4_m67_003		5	8
	SD527_con_01m_a3_m67_001.xlsx_RoiSetAuto-4.zip Distance px	SD527_dCD_01m_a4_m67_003		66	10
	SD527_con_01m_a3_m67_001.xlsx_RoiSetAuto-41.zip Distance px	SD527_dCD_01m_a4_m67_003		6	5
	SD527_con_01m_a3_m67_001.xlsx_RoiSetAuto-42.zip Distance px	SD527_dCD_01m_a4_m67_003		59	15
	SD527_con_01m_a3_m67_001.xlsx_RoiSetAuto-44.zip Distance px	SD527_dCD_01m_a4_m67_003		4	48
	SD527_con_01m_a3_m67_001.xlsx_RoiSetAuto-46.zip Distance px	SD527_dCD_01m_a4_m67_003		18	5
	SD527_con_01m_a3_m67_001.xlsx_RoiSetAuto-48.zip Distance px	SD527_dCD_01m_a4_m67_003		12	14
	SD527_con_01m_a3_m67_001.xlsx_RoiSetAuto-53.zip Distance px	SD527_dCD_01m_a4_m67_003		34	19
	SD527_con_01m_a3_m67_001.xlsx_RoiSetAuto-55.zip Distance px	SD527_dCD_01m_a4_m67_003		4	32
	SD527_con_01m_a3_m67_001.xlsx_RoiSetAuto-59.zip Distance px	SD527_dCD_01m_a4_m67_003		40	6
	SD527_con_01m_a3_m67_001.xlsx_RoiSetAuto-61.zip Distance px	SD527_dCD_01m_a4_m67_003		15	6
	SD527_con_01m_a3_m67_001.xlsx_RoiSetAuto-62.zip Distance px	SD527_dCD_01m_a4_m67_003		45	12
	SD527_con_01m_a3_m67_001.xlsx_RoiSetAuto-66.zip Distance px	SD527_dCD_01m_a4_m67_003		5	34
	SD527_con_01m_a3_m67_001.xlsx_RoiSetAuto-69.zip Distance px	SD527_dCD_01m_a4_m67_003		4	6
	SD527_con_01m_a3_m67_001.xlsx_RoiSetAuto-7.zip Distance px	SD527_dCD_01m_a4_m67_003		5	14
	SD527_con_01m_a3_m67_001.xlsx_RoiSetAuto-76.zip Distance px	SD527_dCD_01m_a4_m67_003		32	5
	SD527_con_01m_a3_m67_001.xlsx_RoiSetAuto-77.zip Distance px	SD527_dCD_01m_a4_m67_003		19	6
	SD527_con_01m_a3_m67_001.xlsx_RoiSetAuto-78.zip Distance px	SD527_dCD_01m_a4_m67_003		5	5
	SD527_con_01m_a3_m67_001.xlsx_RoiSetAuto-79.zip Distance px	SD527_dCD_01m_a4_m67_003		33	7
	SD527_con_01m_a3_m67_001.xlsx_RoiSetAuto-8.zip Distance px	SD527_dCD_01m_a4_m67_003		177	20
	SD527_con_01m_a3_m67_001.xlsx_RoiSetAuto-80.zip Distance px	SD527_dCD_01m_a4_m67_003		7	7
	SD527_con_01m_a3_m67_001.xlsx_RoiSetAuto-81.zip Distance px	SD527_dcd_02m_a4_m67_002		116	30
	SD527_con_01m_a3_m67_001.xlsx_RoiSetAuto-83.zip Distance px	SD527_dcd_02m_a4_m67_002		19	14
	SD527_con_01m_a3_m67_001.xlsx_RoiSetAuto-84.zip Distance px	SD527_dcd_02m_a4_m67_002		7	5
	SD527_con_01m_a3_m67_001.xlsx_RoiSetAuto-86.zip Distance px	SD527_dcd_02m_a4_m67_002		29	5
	SD527_con_01m_a3_m67_001.xlsx_RoiSetAuto-87.zip Distance px	SD527_dcd_02m_a4_m67_002		5	4
	SD527_con_01m_a3_m67_001.xlsx_RoiSetAuto-9.zip Distance px	SD527_dcd_02m_a4_m67_002		5	34
	SD527_con_01m_a3_m67_001.xlsx_RoiSetAuto-92.zip Distance px	SD527_dcd_02m_a4_m67_002		9	12
	SD527_con_01m_a3_m67_001.xlsx_RoiSetAuto-94.zip Distance px	SD527_dcd_02m_a4_m67_002		63	4
	SD527_con_01m_a3_m67_001.xlsx_RoiSetAuto-96.zip Distance px	SD527_dcd_02m_a4_m67_002		15	8
	SD527_con_01m_a3_m67_001.xlsx_RoiSetAuto-99.zip Distance px	SD527_dcd_02m_a4_m67_002		7	12
	SD527_con_02m_a3_m67_001.xlsx_RoiSetAuto-1.zip Distance px	SD527_dcd_02m_a4_m67_002		10	14
	SD527_con_02m_a3_m67_001.xlsx_RoiSetAuto-10.zip Distance px	SD527_dcd_02m_a4_m67_002		9	12
	SD527_con_02m_a3_m67_001.xlsx_RoiSetAuto-101.zip Distance px	SD527_dcd_02m_a4_m67_002		26	4
	SD527_con_02m_a3_m67_001.xlsx_RoiSetAuto-102.zip Distance px	SD527_dcd_02m_a4_m67_002		6	33
	SD527_con_02m_a3_m67_001.xlsx_RoiSetAuto-103.zip Distance px	SD527_dcd_02m_a4_m67_002		4	4
	SD527_con_02m_a3_m67_001.xlsx_RoiSetAuto-106.zip Distance px	SD527_dcd_02m_a4_m67_002		5	5
	SD527_con_02m_a3_m67_001.xlsx_RoiSetAuto-107.zip Distance px	SD527_dcd_02m_a4_m67_002		16	21
	SD527_con_02m_a3_m67_001.xlsx_RoiSetAuto-108.zip Distance px	SD527_dcd_02m_a4_m67_002		4	4
	SD527_con_02m_a3_m67_001.xlsx_RoiSetAuto-110.zip Distance px	SD527_dcd_02m_a4_m67_002		5	4
	SD527_con_02m_a3_m67_001.xlsx_RoiSetAuto-12.zip Distance px	SD527_dcd_02m_a4_m67_002		4	12
	SD527_con_02m_a3_m67_001.xlsx_RoiSetAuto-14.zip Distance px	SD527_dcd_02m_a4_m67_002		4	7
	SD527_con_02m_a3_m67_001.xlsx_RoiSetAuto-15.zip Distance px	SD527_dcd_02m_a4_m67_002		7	6
	SD527_con_02m_a3_m67_001.xlsx_RoiSetAuto-16.zip Distance px	SD527_dcd_02m_a4_m67_002		41	5
	SD527_con_02m_a3_m67_001.xlsx_RoiSetAuto-17.zip Distance px	SD527_dcd_02m_a4_m67_002		4	6
	SD527_con_02m_a3_m67_001.xlsx_RoiSetAuto-19.zip Distance px	SD527_dcd_02m_a4_m67_002		57	7
	SD527_con_02m_a3_m67_001.xlsx_RoiSetAuto-20.zip Distance px	SD527_dcd_02m_a4_m67_002		6	4
	SD527_con_02m_a3_m67_001.xlsx_RoiSetAuto-22.zip Distance px	SD527_dcd_02m_a4_m67_002		24	6
	SD527_con_02m_a3_m67_001.xlsx_RoiSetAuto-26.zip Distance px	SD527_dcd_02m_a4_m67_002		5	43
	SD527_con_02m_a3_m67_001.xlsx_RoiSetAuto-27.zip Distance px	SD527_dcd_02m_a4_m67_002		5	20
	SD527_con_02m_a3_m67_001.xlsx_RoiSetAuto-3.zip Distance px	SD527_dcd_02m_a4_m67_002		11	37
	SD527_con_02m_a3_m67_001.xlsx_RoiSetAuto-31.zip Distance px	SD527_dcd_02m_a4_m67_002		6	10
	SD527_con_02m_a3_m67_001.xlsx_RoiSetAuto-32.zip Distance px	SD527_dcd_02m_a4_m67_002		49	9
	SD527_con_02m_a3_m67_001.xlsx_RoiSetAuto-34.zip Distance px	SD527_dcd_02m_a4_m67_002		21	34
	SD527_con_02m_a3_m67_001.xlsx_RoiSetAuto-35.zip Distance px	SD527_dcd_02m_a4_m67_002		36	4
	SD527_con_02m_a3_m67_001.xlsx_RoiSetAuto-36.zip Distance px	SD527_dcd_02m_a4_m67_002		4	13
	SD527_con_02m_a3_m67_001.xlsx_RoiSetAuto-38.zip Distance px	SD527_dcd_02m_a4_m67_002		16	23
	SD527_con_02m_a3_m67_001.xlsx_RoiSetAuto-4.zip Distance px	SD527_dcd_02m_a4_m67_002		17	5
	SD527_con_02m_a3_m67_001.xlsx_RoiSetAuto-40.zip Distance px	SD527_dcd_02m_a4_m67_002		6	6
	SD527_con_02m_a3_m67_001.xlsx_RoiSetAuto-42.zip Distance px	SD527_dcd_02m_a4_m67_002		5	17
	SD527_con_02m_a3_m67_001.xlsx_RoiSetAuto-43.zip Distance px	SD527_dcd_02m_a4_m67_002		38	9
	SD527_con_02m_a3_m67_001.xlsx_RoiSetAuto-44.zip Distance px	SD527_dcd_02m_a4_m67_002		58	8
	SD527_con_02m_a3_m67_001.xlsx_RoiSetAuto-45.zip Distance px	SD527_dcd_02m_a4_m67_002		5	4
	SD527_con_02m_a3_m67_001.xlsx_RoiSetAuto-46.zip Distance px	SD527_dcd_02m_a4_m67_002		4	41
	SD527_con_02m_a3_m67_001.xlsx_RoiSetAuto-47.zip Distance px	SD527_dcd_02m_a4_m67_002		4	4
	SD527_con_02m_a3_m67_001.xlsx_RoiSetAuto-48.zip Distance px	SD527_dcd_02m_a4_m67_002		4	21
	SD527_con_02m_a3_m67_001.xlsx_RoiSetAuto-5.zip Distance px	SD527_dcd_02m_a4_m67_002		152	12
	SD527_con_02m_a3_m67_001.xlsx_RoiSetAuto-51.zip Distance px	SD527_dcd_02m_a4_m67_002		35	42
	SD527_con_02m_a3_m67_001.xlsx_RoiSetAuto-52.zip Distance px	SD527_dcd_02m_a4_m67_002		5	27
	SD527_con_02m_a3_m67_001.xlsx_RoiSetAuto-54.zip Distance px	SD527_dcd_02m_a4_m67_002		8	31
	SD527_con_02m_a3_m67_001.xlsx_RoiSetAuto-56.zip Distance px	SD527_dcd_02m_a4_m67_002		4	29
	SD527_con_02m_a3_m67_001.xlsx_RoiSetAuto-57.zip Distance px	SD527_dcd_02m_a4_m67_002		5	53
	SD527_con_02m_a3_m67_001.xlsx_RoiSetAuto-59.zip Distance px	SD527_dcd_02m_a4_m67_002		48	13
	SD527_con_02m_a3_m67_001.xlsx_RoiSetAuto-61.zip Distance px	SD527_dcd_02m_a4_m67_002		4	39
	SD527_con_02m_a3_m67_001.xlsx_RoiSetAuto-63.zip Distance px	SD527_dcd_02m_a4_m67_002		56	29
	SD527_con_02m_a3_m67_001.xlsx_RoiSetAuto-64.zip Distance px	SD527_dcd_02m_a4_m67_002		22	8
	SD527_con_02m_a3_m67_001.xlsx_RoiSetAuto-65.zip Distance px	SD527_dcd_02m_a4_m67_002		18	17
	SD527_con_02m_a3_m67_001.xlsx_RoiSetAuto-67.zip Distance px	SD527_dcd_02m_a4_m67_002		26	111
	SD527_con_02m_a3_m67_001.xlsx_RoiSetAuto-68.zip Distance px	SD527_dcd_02m_a4_m67_002		5	13
	SD527_con_02m_a3_m67_001.xlsx_RoiSetAuto-69.zip Distance px	SD527_dcd_02m_a4_m67_002		43	9
	SD527_con_02m_a3_m67_001.xlsx_RoiSetAuto-71.zip Distance px	SD527_dcd_02m_a4_m67_002		7	8
	SD527_con_02m_a3_m67_001.xlsx_RoiSetAuto-73.zip Distance px	SD527_dcd_02m_a4_m67_002		4	18
	SD527_con_02m_a3_m67_001.xlsx_RoiSetAuto-75.zip Distance px	SD527_dcd_02m_a4_m67_002		5	8
	SD527_con_02m_a3_m67_001.xlsx_RoiSetAuto-77.zip Distance px	SD527_dcd_02m_a4_m67_002		5	31
	SD527_con_02m_a3_m67_001.xlsx_RoiSetAuto-78.zip Distance px	SD527_dcd_02m_a4_m67_002		21	5
	SD527_con_02m_a3_m67_001.xlsx_RoiSetAuto-79.zip Distance px	SD527_dcd_02m_a4_m67_002		5	5
	SD527_con_02m_a3_m67_001.xlsx_RoiSetAuto-80.zip Distance px	SD527_dcd_02m_a4_m67_002		8	16
	SD527_con_02m_a3_m67_001.xlsx_RoiSetAuto-83.zip Distance px	SD527_dcd_02m_a4_m67_002		26	32
	SD527_con_02m_a3_m67_001.xlsx_RoiSetAuto-84.zip Distance px	SD527_dcd_02m_a4_m67_002		11	4
	SD527_con_02m_a3_m67_001.xlsx_RoiSetAuto-85.zip Distance px	SD527_dcd_02m_a4_m67_002		4	29
	SD527_con_02m_a3_m67_001.xlsx_RoiSetAuto-86.zip Distance px	SD527_dcd_02m_a4_m67_002		9	14
	SD527_con_02m_a3_m67_001.xlsx_RoiSetAuto-88.zip Distance px	SD527_dcd_02m_a4_m67_002		4	4
	SD527_con_02m_a3_m67_001.xlsx_RoiSetAuto-89.zip Distance px	SD527_dcd_02m_a4_m67_002		19	24
	SD527_con_02m_a3_m67_001.xlsx_RoiSetAuto-90.zip Distance px	SD527_dcd_02m_a4_m67_002		50	4
	SD527_con_02m_a3_m67_001.xlsx_RoiSetAuto-91.zip Distance px	SD527_dcd_02m_a4_m67_002		19	4
	SD527_con_02m_a3_m67_001.xlsx_RoiSetAuto-95.zip Distance px	SD527_dcd_02m_a4_m67_002		7	5
	SD527_con_02m_a3_m67_001.xlsx_RoiSetAuto-99.zip Distance px	SD527_dcd_02m_a4_m67_002		6	4
	SD527_con_02m_a3_m67_002.xlsx_RoiSetAuto-1.zip Distance px	SD527_dcd_02m_a4_m67_002		7	5
	SD527_con_02m_a3_m67_002.xlsx_RoiSetAuto-10.zip Distance px	SD527_dcd_02m_a4_m67_002		32	16
	SD527_con_02m_a3_m67_002.xlsx_RoiSetAuto-100.zip Distance px	SD527_dcd_02m_a4_m67_002		15	10
	SD527_con_02m_a3_m67_002.xlsx_RoiSetAuto-101.zip Distance px	SD527_dcd_02m_a4_m67_002		7	12
	SD527_con_02m_a3_m67_002.xlsx_RoiSetAuto-102.zip Distance px	SD527_dcd_02m_a4_m67_002		6	24
	SD527_con_02m_a3_m67_002.xlsx_RoiSetAuto-103.zip Distance px	SD527_dcd_02m_a4_m67_002		4	7
	SD527_con_02m_a3_m67_002.xlsx_RoiSetAuto-104.zip Distance px	SD527_dcd_02m_a4_m67_002		6	7
	SD527_con_02m_a3_m67_002.xlsx_RoiSetAuto-105.zip Distance px	SD527_dcd_02m_a4_m67_002		8	5
	SD527_con_02m_a3_m67_002.xlsx_RoiSetAuto-106.zip Distance px	SD527_dcd_02m_a4_m67_002		5	5
	SD527_con_02m_a3_m67_002.xlsx_RoiSetAuto-107.zip Distance px	SD527_dcd_02m_a4_m67_002		5	5
	SD527_con_02m_a3_m67_002.xlsx_RoiSetAuto-108.zip Distance px	SD527_dcd_02m_a4_m67_002		10	4
	SD527_con_02m_a3_m67_002.xlsx_RoiSetAuto-11.zip Distance px	SD527_dcd_02m_a4_m67_002		17	5
	SD527_con_02m_a3_m67_002.xlsx_RoiSetAuto-110.zip Distance px	SD527_dcd_03f_a3_m67_001		15	8
	SD527_con_02m_a3_m67_002.xlsx_RoiSetAuto-111.zip Distance px	SD527_dcd_03f_a3_m67_001		4	53
	SD527_con_02m_a3_m67_002.xlsx_RoiSetAuto-114.zip Distance px	SD527_dcd_03f_a3_m67_001		9	10
	SD527_con_02m_a3_m67_002.xlsx_RoiSetAuto-115.zip Distance px	SD527_dcd_03f_a3_m67_001		4	9
	SD527_con_02m_a3_m67_002.xlsx_RoiSetAuto-117.zip Distance px	SD527_dcd_03f_a3_m67_001		4	82
	SD527_con_02m_a3_m67_002.xlsx_RoiSetAuto-13.zip Distance px	SD527_dcd_03f_a3_m67_001		4	45
	SD527_con_02m_a3_m67_002.xlsx_RoiSetAuto-14.zip Distance px	SD527_dcd_03f_a3_m67_001		17	19
	SD527_con_02m_a3_m67_002.xlsx_RoiSetAuto-15.zip Distance px	SD527_dcd_03f_a3_m67_001		64	39
	SD527_con_02m_a3_m67_002.xlsx_RoiSetAuto-16.zip Distance px	SD527_dcd_03f_a3_m67_001		8	29
	SD527_con_02m_a3_m67_002.xlsx_RoiSetAuto-17.zip Distance px	SD527_dcd_03f_a3_m67_001		24	7
	SD527_con_02m_a3_m67_002.xlsx_RoiSetAuto-19.zip Distance px	SD527_dcd_03f_a3_m67_001		21	7
	SD527_con_02m_a3_m67_002.xlsx_RoiSetAuto-2.zip Distance px	SD527_dcd_03f_a3_m67_001		39	11
	SD527_con_02m_a3_m67_002.xlsx_RoiSetAuto-20.zip Distance px	SD527_dcd_03f_a3_m67_001		5	5
	SD527_con_02m_a3_m67_002.xlsx_RoiSetAuto-22.zip Distance px	SD527_dcd_03f_a3_m67_001		38	4
	SD527_con_02m_a3_m67_002.xlsx_RoiSetAuto-24.zip Distance px	SD527_dcd_03f_a3_m67_001		29	49
	SD527_con_02m_a3_m67_002.xlsx_RoiSetAuto-25.zip Distance px	SD527_dcd_03f_a3_m67_001		5	21
	SD527_con_02m_a3_m67_002.xlsx_RoiSetAuto-26.zip Distance px	SD527_dcd_03f_a3_m67_001		34	31
	SD527_con_02m_a3_m67_002.xlsx_RoiSetAuto-27.zip Distance px	SD527_dcd_03f_a3_m67_001		76	4
	SD527_con_02m_a3_m67_002.xlsx_RoiSetAuto-28.zip Distance px	SD527_dcd_03f_a3_m67_001		24	4
	SD527_con_02m_a3_m67_002.xlsx_RoiSetAuto-29.zip Distance px	SD527_dcd_03f_a3_m67_001		17	23
	SD527_con_02m_a3_m67_002.xlsx_RoiSetAuto-3.zip Distance px	SD527_dcd_03f_a3_m67_001		5	53
	SD527_con_02m_a3_m67_002.xlsx_RoiSetAuto-30.zip Distance px	SD527_dcd_03f_a3_m67_001		22	21
	SD527_con_02m_a3_m67_002.xlsx_RoiSetAuto-31.zip Distance px	SD527_dcd_03f_a3_m67_001		5	8
	SD527_con_02m_a3_m67_002.xlsx_RoiSetAuto-32.zip Distance px	SD527_dcd_03f_a3_m67_001		116	37
	SD527_con_02m_a3_m67_002.xlsx_RoiSetAuto-34.zip Distance px	SD527_dcd_03f_a3_m67_001		56	8
	SD527_con_02m_a3_m67_002.xlsx_RoiSetAuto-36.zip Distance px	SD527_dcd_03f_a3_m67_001		49	6
	SD527_con_02m_a3_m67_002.xlsx_RoiSetAuto-39.zip Distance px	SD527_dcd_03f_a3_m67_001		25	15
	SD527_con_02m_a3_m67_002.xlsx_RoiSetAuto-4.zip Distance px	SD527_dcd_03f_a3_m67_001		54	8
	SD527_con_02m_a3_m67_002.xlsx_RoiSetAuto-41.zip Distance px	SD527_dcd_03f_a3_m67_001		8	7
	SD527_con_02m_a3_m67_002.xlsx_RoiSetAuto-42.zip Distance px	SD527_dcd_03f_a3_m67_001		13	46
	SD527_con_02m_a3_m67_002.xlsx_RoiSetAuto-44.zip Distance px	SD527_dcd_03f_a3_m67_001		11	10
	SD527_con_02m_a3_m67_002.xlsx_RoiSetAuto-45.zip Distance px	SD527_dcd_03f_a3_m67_001		47	12
	SD527_con_02m_a3_m67_002.xlsx_RoiSetAuto-46.zip Distance px	SD527_dcd_03f_a3_m67_001		5	4
	SD527_con_02m_a3_m67_002.xlsx_RoiSetAuto-48.zip Distance px	SD527_dcd_03f_a3_m67_001		40	5
	SD527_con_02m_a3_m67_002.xlsx_RoiSetAuto-49.zip Distance px	SD527_dcd_03f_a3_m67_001		41	28
	SD527_con_02m_a3_m67_002.xlsx_RoiSetAuto-5.zip Distance px	SD527_dcd_03f_a3_m67_001		5	7
	SD527_con_02m_a3_m67_002.xlsx_RoiSetAuto-50.zip Distance px	SD527_dcd_03f_a3_m67_001		5	17
	SD527_con_02m_a3_m67_002.xlsx_RoiSetAuto-51.zip Distance px	SD527_dcd_03f_a3_m67_001		28	9
	SD527_con_02m_a3_m67_002.xlsx_RoiSetAuto-52.zip Distance px	SD527_dcd_03f_a3_m67_001		4	11
	SD527_con_02m_a3_m67_002.xlsx_RoiSetAuto-54.zip Distance px	SD527_dcd_03f_a3_m67_001		4	29
	SD527_con_02m_a3_m67_002.xlsx_RoiSetAuto-55.zip Distance px	SD527_dcd_03f_a3_m67_001		12	18
	SD527_con_02m_a3_m67_002.xlsx_RoiSetAuto-56.zip Distance px	SD527_dcd_03f_a3_m67_001		33	26
	SD527_con_02m_a3_m67_002.xlsx_RoiSetAuto-57.zip Distance px	SD527_dcd_03f_a3_m67_001		15	5
	SD527_con_02m_a3_m67_002.xlsx_RoiSetAuto-59.zip Distance px	SD527_dcd_03f_a3_m67_001		8	7
	SD527_con_02m_a3_m67_002.xlsx_RoiSetAuto-6.zip Distance px	SD527_dcd_03f_a3_m67_001		4	18
	SD527_con_02m_a3_m67_002.xlsx_RoiSetAuto-61.zip Distance px	SD527_dcd_03f_a3_m67_001		9	14
	SD527_con_02m_a3_m67_002.xlsx_RoiSetAuto-62.zip Distance px	SD527_dcd_03f_a3_m67_001		8	11
	SD527_con_02m_a3_m67_002.xlsx_RoiSetAuto-63.zip Distance px	SD527_dcd_03f_a3_m67_001		7	9
	SD527_con_02m_a3_m67_002.xlsx_RoiSetAuto-64.zip Distance px	SD527_dcd_03f_a3_m67_001		5	6
	SD527_con_02m_a3_m67_002.xlsx_RoiSetAuto-65.zip Distance px	SD527_dcd_03f_a3_m67_001		26	14
	SD527_con_02m_a3_m67_002.xlsx_RoiSetAuto-66.zip Distance px	SD527_dcd_03f_a3_m67_001		4	15
	SD527_con_02m_a3_m67_002.xlsx_RoiSetAuto-7.zip Distance px	SD527_dcd_03f_a3_m67_001		27	11
	SD527_con_02m_a3_m67_002.xlsx_RoiSetAuto-71.zip Distance px	SD527_dcd_03f_a3_m67_001		7	8
	SD527_con_02m_a3_m67_002.xlsx_RoiSetAuto-72.zip Distance px	SD527_dcd_03f_a3_m67_001		7	4
	SD527_con_02m_a3_m67_002.xlsx_RoiSetAuto-74.zip Distance px	SD527_dcd_03f_a3_m67_001		4	5
	SD527_con_02m_a3_m67_002.xlsx_RoiSetAuto-75.zip Distance px	SD527_dcd_03f_a3_m67_001		10	4
	SD527_con_02m_a3_m67_002.xlsx_RoiSetAuto-76.zip Distance px	SD527_dcd_03f_a3_m67_001		16	33
	SD527_con_02m_a3_m67_002.xlsx_RoiSetAuto-77.zip Distance px	SD527_dcd_03f_a3_m67_001		15	17
	SD527_con_02m_a3_m67_002.xlsx_RoiSetAuto-78.zip Distance px	SD527_dcd_03f_a3_m67_001		6	40
	SD527_con_02m_a3_m67_002.xlsx_RoiSetAuto-79.zip Distance px	SD527_dcd_03f_a3_m67_001		14	43
	SD527_con_02m_a3_m67_002.xlsx_RoiSetAuto-80.zip Distance px	SD527_dcd_03f_a3_m67_001		5	4
	SD527_con_02m_a3_m67_002.xlsx_RoiSetAuto-83.zip Distance px	SD527_dcd_03f_a3_m67_001		44	68
	SD527_con_02m_a3_m67_002.xlsx_RoiSetAuto-84.zip Distance px	SD527_dcd_03f_a3_m67_001		7	10
	SD527_con_02m_a3_m67_002.xlsx_RoiSetAuto-86.zip Distance px	SD527_dcd_03f_a3_m67_001		4	4
	SD527_con_02m_a3_m67_002.xlsx_RoiSetAuto-88.zip Distance px	SD527_dcd_03f_a3_m67_001		15	4
	SD527_con_02m_a3_m67_002.xlsx_RoiSetAuto-89.zip Distance px	SD527_dcd_03f_a3_m67_001		17	4
	SD527_con_02m_a3_m67_002.xlsx_RoiSetAuto-9.zip Distance px	SD527_dcd_03f_a3_m67_001		10	14
	SD527_con_02m_a3_m67_002.xlsx_RoiSetAuto-93.zip Distance px	SD527_dcd_03f_a3_m67_001		8	4
	SD527_con_02m_a3_m67_002.xlsx_RoiSetAuto-95.zip Distance px	SD527_dcd_03f_a3_m67_001		37	5
	SD527_con_02m_a3_m67_002.xlsx_RoiSetAuto-96.zip Distance px	SD527_dcd_03f_a3_m67_001		17	10
	SD527_con_02m_a3_m67_002.xlsx_RoiSetAuto-97.zip Distance px	SD527_dcd_03f_a3_m67_001		4	5
	SD527_con_02m_a3_m67_002.xlsx_RoiSetAuto-98.zip Distance px	SD527_dcd_03f_a3_m67_001		36	10
	SD527_con_02m_a3_m67_002.xlsx_RoiSetAuto-99.zip Distance px	SD527_dcd_03f_a3_m67_001		15	32
	SD527_con_03f_a3_m67_002.xlsx_RoiSetAuto-10.zip Distance px	SD527_dcd_03f_a3_m67_001		41	18
	SD527_con_03f_a3_m67_002.xlsx_RoiSetAuto-100.zip Distance px	SD527_dcd_03f_a3_m67_001		4	4
	SD527_con_03f_a3_m67_002.xlsx_RoiSetAuto-101.zip Distance px	SD527_dcd_03f_a3_m67_001		17	18
	SD527_con_03f_a3_m67_002.xlsx_RoiSetAuto-102.zip Distance px	SD527_dcd_03f_a3_m67_001		13	4
	SD527_con_03f_a3_m67_002.xlsx_RoiSetAuto-104.zip Distance px	SD527_dcd_03f_a3_m67_001		5	44
	SD527_con_03f_a3_m67_002.xlsx_RoiSetAuto-105.zip Distance px	SD527_dcd_03f_a3_m67_001		6	17
	SD527_con_03f_a3_m67_002.xlsx_RoiSetAuto-106.zip Distance px	SD527_dcd_03f_a3_m67_001		4	29
	SD527_con_03f_a3_m67_002.xlsx_RoiSetAuto-11.zip Distance px	SD527_dcd_03f_a3_m67_001		16	5
	SD527_con_03f_a3_m67_002.xlsx_RoiSetAuto-13.zip Distance px	SD527_dcd_03f_a3_m67_001		36	10
	SD527_con_03f_a3_m67_002.xlsx_RoiSetAuto-14.zip Distance px	SD527_dcd_03f_a3_m67_001		5	7
	SD527_con_03f_a3_m67_002.xlsx_RoiSetAuto-15.zip Distance px	SD527_dcd_03f_a3_m67_001		6	17
	SD527_con_03f_a3_m67_002.xlsx_RoiSetAuto-16.zip Distance px	SD527_dcd_03f_a3_m67_001		4	5
	SD527_con_03f_a3_m67_002.xlsx_RoiSetAuto-18.zip Distance px	SD527_dcd_03f_a3_m67_001		4	6
	SD527_con_03f_a3_m67_002.xlsx_RoiSetAuto-19.zip Distance px	SD527_dcd_03f_a3_m67_001		36	6
	SD527_con_03f_a3_m67_002.xlsx_RoiSetAuto-2.zip Distance px	SD527_dcd_03f_a3_m67_001		8	5
	SD527_con_03f_a3_m67_002.xlsx_RoiSetAuto-20.zip Distance px	SD527_dcd_03f_a3_m67_001		24	9
	SD527_con_03f_a3_m67_002.xlsx_RoiSetAuto-21.zip Distance px	SD527_dcd_03f_a3_m67_001		51	7
	SD527_con_03f_a3_m67_002.xlsx_RoiSetAuto-22.zip Distance px	SD527_dcd_03f_a3_m67_001		35	8
	SD527_con_03f_a3_m67_002.xlsx_RoiSetAuto-23.zip Distance px	SD527_dcd_03f_a3_m67_001		12	18
	SD527_con_03f_a3_m67_002.xlsx_RoiSetAuto-24.zip Distance px	SD527_dcd_03f_a3_m67_001		13	58
	SD527_con_03f_a3_m67_002.xlsx_RoiSetAuto-25.zip Distance px	SD527_dcd_03f_a3_m67_001		19	4
	SD527_con_03f_a3_m67_002.xlsx_RoiSetAuto-26.zip Distance px	SD527_dcd_03f_a3_m67_001		32	10
	SD527_con_03f_a3_m67_002.xlsx_RoiSetAuto-27.zip Distance px	SD527_dcd_03f_a3_m67_001		13	19
	SD527_con_03f_a3_m67_002.xlsx_RoiSetAuto-28.zip Distance px	SD527_dcd_03f_a3_m67_001		9	29
	SD527_con_03f_a3_m67_002.xlsx_RoiSetAuto-29.zip Distance px	SD527_dcd_03f_a3_m67_001		15	6
	SD527_con_03f_a3_m67_002.xlsx_RoiSetAuto-3.zip Distance px	SD527_dcd_03f_a3_m67_001		5	107
	SD527_con_03f_a3_m67_002.xlsx_RoiSetAuto-30.zip Distance px	SD527_dcd_03f_a3_m67_001		16	8
	SD527_con_03f_a3_m67_002.xlsx_RoiSetAuto-31.zip Distance px	SD527_dcd_03f_a3_m67_001		7	5
	SD527_con_03f_a3_m67_002.xlsx_RoiSetAuto-32.zip Distance px	SD527_dcd_03f_a3_m67_001		7	4
	SD527_con_03f_a3_m67_002.xlsx_RoiSetAuto-33.zip Distance px	SD527_dcd_03f_a3_m67_001		5	12
	SD527_con_03f_a3_m67_002.xlsx_RoiSetAuto-34.zip Distance px	SD527_dcd_03f_a3_m67_001		11	12
	SD527_con_03f_a3_m67_002.xlsx_RoiSetAuto-35.zip Distance px	SD527_dcd_03f_a3_m67_001		24	6
	SD527_con_03f_a3_m67_002.xlsx_RoiSetAuto-36.zip Distance px	SD527_dcd_03f_a3_m67_001		6	12
	SD527_con_03f_a3_m67_002.xlsx_RoiSetAuto-37.zip Distance px	SD527_dcd_03f_a3_m67_001		7	30
	SD527_con_03f_a3_m67_002.xlsx_RoiSetAuto-38.zip Distance px	SD527_dcd_03f_a3_m67_001		21	10
	SD527_con_03f_a3_m67_002.xlsx_RoiSetAuto-39.zip Distance px	SD527_dcd_03f_a3_m67_001		7	15
	SD527_con_03f_a3_m67_002.xlsx_RoiSetAuto-4.zip Distance px	SD527_dcd_03f_a3_m67_001		38	4
	SD527_con_03f_a3_m67_002.xlsx_RoiSetAuto-40.zip Distance px	SD527_dcd_03f_a3_m67_001		19	5
	SD527_con_03f_a3_m67_002.xlsx_RoiSetAuto-41.zip Distance px	SD527_dcd_03f_a3_m67_001		18	13
	SD527_con_03f_a3_m67_002.xlsx_RoiSetAuto-42.zip Distance px	SD527_dcd_03f_a3_m67_001		5	8
	SD527_con_03f_a3_m67_002.xlsx_RoiSetAuto-43.zip Distance px	SD527_dcd_03f_a3_m67_001		5	8
	SD527_con_03f_a3_m67_002.xlsx_RoiSetAuto-44.zip Distance px	SD527_dcd_03f_a3_m67_001		8	23
	SD527_con_03f_a3_m67_002.xlsx_RoiSetAuto-45.zip Distance px	SD527_dcd_03f_a3_m67_001		40	23
	SD527_con_03f_a3_m67_002.xlsx_RoiSetAuto-46.zip Distance px	SD527_dcd_03f_a3_m67_001		10	114
	SD527_con_03f_a3_m67_002.xlsx_RoiSetAuto-47.zip Distance px	SD527_dcd_03f_a3_m67_001		9	4
	SD527_con_03f_a3_m67_002.xlsx_RoiSetAuto-48.zip Distance px	SD527_dcd_03f_a3_m67_001		5	6
	SD527_con_03f_a3_m67_002.xlsx_RoiSetAuto-49.zip Distance px	SD527_dcd_03f_a3_m67_001		120	10
	SD527_con_03f_a3_m67_002.xlsx_RoiSetAuto-5.zip Distance px	SD527_dcd_03f_a3_m67_001		8	8
	SD527_con_03f_a3_m67_002.xlsx_RoiSetAuto-50.zip Distance px	SD527_dcd_03f_a3_m67_001		25	37
	SD527_con_03f_a3_m67_002.xlsx_RoiSetAuto-51.zip Distance px	SD527_dcd_03f_a3_m67_001		8	10
	SD527_con_03f_a3_m67_002.xlsx_RoiSetAuto-52.zip Distance px	SD527_dcd_03f_a3_m67_001		7	42
	SD527_con_03f_a3_m67_002.xlsx_RoiSetAuto-53.zip Distance px	SD527_dcd_03f_a3_m67_001		5	11
	SD527_con_03f_a3_m67_002.xlsx_RoiSetAuto-54.zip Distance px	SD527_dcd_03f_a3_m67_001		4	4
	SD527_con_03f_a3_m67_002.xlsx_RoiSetAuto-55.zip Distance px	SD527_dcd_03f_a3_m67_001		8	7
	SD527_con_03f_a3_m67_002.xlsx_RoiSetAuto-56.zip Distance px	SD527_dcd_03f_a3_m67_001		5	9
	SD527_con_03f_a3_m67_002.xlsx_RoiSetAuto-57.zip Distance px	SD527_dcd_03f_a3_m67_001		24	5
	SD527_con_03f_a3_m67_002.xlsx_RoiSetAuto-59.zip Distance px	SD527_dcd_03f_a3_m67_001		10	25
	SD527_con_03f_a3_m67_002.xlsx_RoiSetAuto-6.zip Distance px	SD527_dcd_03f_a3_m67_001		4	4
	SD527_con_03f_a3_m67_002.xlsx_RoiSetAuto-60.zip Distance px	SD527_dcd_03f_a3_m67_001		6	6
	SD527_con_03f_a3_m67_002.xlsx_RoiSetAuto-61.zip Distance px	SD527_dcd_03f_a3_m67_001		25	5
	SD527_con_03f_a3_m67_002.xlsx_RoiSetAuto-62.zip Distance px	SD527_dcd_03f_a3_m67_001		55	33
	SD527_con_03f_a3_m67_002.xlsx_RoiSetAuto-63.zip Distance px	SD527_dcd_03f_a3_m67_001		4	5
	SD527_con_03f_a3_m67_002.xlsx_RoiSetAuto-64.zip Distance px	SD527_dcd_03f_a3_m67_001		29	23
	SD527_con_03f_a3_m67_002.xlsx_RoiSetAuto-65.zip Distance px	SD527_dcd_03f_a3_m67_001		29	41
	SD527_con_03f_a3_m67_002.xlsx_RoiSetAuto-66.zip Distance px	SD527_dcd_04m_a3_m67_001		33	8
	SD527_con_03f_a3_m67_002.xlsx_RoiSetAuto-67.zip Distance px	SD527_dcd_04m_a3_m67_001		12	4
	SD527_con_03f_a3_m67_002.xlsx_RoiSetAuto-68.zip Distance px	SD527_dcd_04m_a3_m67_001		11	48
	SD527_con_03f_a3_m67_002.xlsx_RoiSetAuto-69.zip Distance px	SD527_dcd_04m_a3_m67_001		15	34
	SD527_con_03f_a3_m67_002.xlsx_RoiSetAuto-7.zip Distance px	SD527_dcd_04m_a3_m67_001		90	37
	SD527_con_03f_a3_m67_002.xlsx_RoiSetAuto-70.zip Distance px	SD527_dcd_04m_a3_m67_001		20	11
	SD527_con_03f_a3_m67_002.xlsx_RoiSetAuto-71.zip Distance px	SD527_dcd_04m_a3_m67_001		27	5
	SD527_con_03f_a3_m67_002.xlsx_RoiSetAuto-73.zip Distance px	SD527_dcd_04m_a3_m67_001		6	6
	SD527_con_03f_a3_m67_002.xlsx_RoiSetAuto-74.zip Distance px	SD527_dcd_04m_a3_m67_001		20	5
	SD527_con_03f_a3_m67_002.xlsx_RoiSetAuto-75.zip Distance px	SD527_dcd_04m_a3_m67_001		14	4
	SD527_con_03f_a3_m67_002.xlsx_RoiSetAuto-76.zip Distance px	SD527_dcd_04m_a3_m67_001		16	21
	SD527_con_03f_a3_m67_002.xlsx_RoiSetAuto-77.zip Distance px	SD527_dcd_04m_a3_m67_001		7	4
	SD527_con_03f_a3_m67_002.xlsx_RoiSetAuto-78.zip Distance px	SD527_dcd_04m_a3_m67_001		30	15
	SD527_con_03f_a3_m67_002.xlsx_RoiSetAuto-79.zip Distance px	SD527_dcd_04m_a3_m67_001		4	5
	SD527_con_03f_a3_m67_002.xlsx_RoiSetAuto-8.zip Distance px	SD527_dcd_04m_a3_m67_001		6	5
	SD527_con_03f_a3_m67_002.xlsx_RoiSetAuto-82.zip Distance px	SD527_dcd_04m_a3_m67_001		9	28
	SD527_con_03f_a3_m67_002.xlsx_RoiSetAuto-83.zip Distance px	SD527_dcd_04m_a3_m67_001		7	32
	SD527_con_03f_a3_m67_002.xlsx_RoiSetAuto-84.zip Distance px	SD527_dcd_04m_a3_m67_001		44	4
	SD527_con_03f_a3_m67_002.xlsx_RoiSetAuto-85.zip Distance px	SD527_dcd_04m_a3_m67_001		4	8
	SD527_con_03f_a3_m67_002.xlsx_RoiSetAuto-86.zip Distance px	SD527_dcd_04m_a3_m67_001		8	10
	SD527_con_03f_a3_m67_002.xlsx_RoiSetAuto-87.zip Distance px	SD527_dcd_04m_a3_m67_001		6	5
	SD527_con_03f_a3_m67_002.xlsx_RoiSetAuto-89.zip Distance px	SD527_dcd_04m_a3_m67_001		5	34
	SD527_con_03f_a3_m67_002.xlsx_RoiSetAuto-9.zip Distance px	SD527_dcd_04m_a3_m67_001		6	17
	SD527_con_03f_a3_m67_002.xlsx_RoiSetAuto-90.zip Distance px	SD527_dcd_04m_a3_m67_001		4	73
	SD527_con_03f_a3_m67_002.xlsx_RoiSetAuto-91.zip Distance px	SD527_dcd_04m_a3_m67_001		6	6
	SD527_con_03f_a3_m67_002.xlsx_RoiSetAuto-92.zip Distance px	SD527_dcd_04m_a3_m67_001		17	10
	SD527_con_03f_a3_m67_002.xlsx_RoiSetAuto-93.zip Distance px	SD527_dcd_04m_a3_m67_001		5	31
	SD527_con_03f_a3_m67_002.xlsx_RoiSetAuto-94.zip Distance px	SD527_dcd_04m_a3_m67_001		11	17
	SD527_con_03f_a3_m67_002.xlsx_RoiSetAuto-95.zip Distance px	SD527_dcd_04m_a3_m67_001		7	4
	SD527_con_03f_a3_m67_002.xlsx_RoiSetAuto-96.zip Distance px	SD527_dcd_04m_a3_m67_001		25	4
	SD527_con_03f_a3_m67_002.xlsx_RoiSetAuto-97.zip Distance px	SD527_dcd_04m_a3_m67_001		23	11
	SD527_con_03f_a3_m67_002.xlsx_RoiSetAuto-98.zip Distance px	SD527_dcd_04m_a3_m67_001		20	4
	SD527_con_03f_a3_m67_002.xlsx_RoiSetAuto-99.zip Distance px	SD527_dcd_04m_a3_m67_001		18	17
	SD527_con_03f_a4_m67_003.xlsx_RoiSetAuto-1.zip Distance px	SD527_dcd_04m_a3_m67_001		17	46
	SD527_con_03f_a4_m67_003.xlsx_RoiSetAuto-10.zip Distance px	SD527_dcd_04m_a3_m67_001		4	56
	SD527_con_03f_a4_m67_003.xlsx_RoiSetAuto-11.zip Distance px	SD527_dcd_04m_a3_m67_001		18	30
	SD527_con_03f_a4_m67_003.xlsx_RoiSetAuto-12.zip Distance px	SD527_dcd_04m_a3_m67_001		4	4
	SD527_con_03f_a4_m67_003.xlsx_RoiSetAuto-13.zip Distance px	SD527_dcd_04m_a3_m67_001		4	9
	SD527_con_03f_a4_m67_003.xlsx_RoiSetAuto-14.zip Distance px	SD527_dcd_04m_a3_m67_001		24	7
	SD527_con_03f_a4_m67_003.xlsx_RoiSetAuto-15.zip Distance px	SD527_dcd_04m_a3_m67_001		10	33
	SD527_con_03f_a4_m67_003.xlsx_RoiSetAuto-17.zip Distance px	SD527_dcd_04m_a3_m67_001		4	25
	SD527_con_03f_a4_m67_003.xlsx_RoiSetAuto-18.zip Distance px	SD527_dcd_04m_a3_m67_001		5	12
	SD527_con_03f_a4_m67_003.xlsx_RoiSetAuto-19.zip Distance px	SD527_dcd_04m_a3_m67_001		8	9
	SD527_con_03f_a4_m67_003.xlsx_RoiSetAuto-2.zip Distance px	SD527_dcd_04m_a3_m67_001		7	9
	SD527_con_03f_a4_m67_003.xlsx_RoiSetAuto-21.zip Distance px	SD527_dcd_04m_a3_m67_001		34	17
	SD527_con_03f_a4_m67_003.xlsx_RoiSetAuto-22.zip Distance px	SD527_dcd_04m_a3_m67_001		7	4
	SD527_con_03f_a4_m67_003.xlsx_RoiSetAuto-24.zip Distance px	SD527_dcd_04m_a3_m67_001		16	42
	SD527_con_03f_a4_m67_003.xlsx_RoiSetAuto-25.zip Distance px	SD527_dcd_04m_a3_m67_001		5	6
	SD527_con_03f_a4_m67_003.xlsx_RoiSetAuto-26.zip Distance px	SD527_dcd_04m_a3_m67_001		5	17
	SD527_con_03f_a4_m67_003.xlsx_RoiSetAuto-27.zip Distance px	SD527_dcd_04m_a3_m67_001		5	24
	SD527_con_03f_a4_m67_003.xlsx_RoiSetAuto-28.zip Distance px	SD527_dcd_04m_a3_m67_001		4	40
	SD527_con_03f_a4_m67_003.xlsx_RoiSetAuto-29.zip Distance px	SD527_dcd_04m_a3_m67_001		7	4
	SD527_con_03f_a4_m67_003.xlsx_RoiSetAuto-3.zip Distance px	SD527_dcd_04m_a3_m67_001		7	7
	SD527_con_03f_a4_m67_003.xlsx_RoiSetAuto-30.zip Distance px	SD527_dcd_04m_a3_m67_001		22	6
	SD527_con_03f_a4_m67_003.xlsx_RoiSetAuto-32.zip Distance px	SD527_dcd_04m_a3_m67_001		26	4
	SD527_con_03f_a4_m67_003.xlsx_RoiSetAuto-34.zip Distance px	SD527_dcd_04m_a3_m67_001		7	38
	SD527_con_03f_a4_m67_003.xlsx_RoiSetAuto-35.zip Distance px	SD527_dcd_04m_a3_m67_001		4	4
	SD527_con_03f_a4_m67_003.xlsx_RoiSetAuto-36.zip Distance px	SD527_dcd_04m_a3_m67_001		20	29
	SD527_con_03f_a4_m67_003.xlsx_RoiSetAuto-37.zip Distance px	SD527_dcd_04m_a3_m67_001		8	29
	SD527_con_03f_a4_m67_003.xlsx_RoiSetAuto-38.zip Distance px	SD527_dcd_04m_a3_m67_001		9	8
	SD527_con_03f_a4_m67_003.xlsx_RoiSetAuto-40.zip Distance px	SD527_dcd_04m_a3_m67_001		4	4
	SD527_con_03f_a4_m67_003.xlsx_RoiSetAuto-41.zip Distance px	SD527_dcd_04m_a3_m67_001		10	6
	SD527_con_03f_a4_m67_003.xlsx_RoiSetAuto-42.zip Distance px	SD527_dcd_04m_a3_m67_001		9	9
	SD527_con_03f_a4_m67_003.xlsx_RoiSetAuto-43.zip Distance px	SD527_dcd_04m_a3_m67_001		7	7
	SD527_con_03f_a4_m67_003.xlsx_RoiSetAuto-45.zip Distance px	SD527_dcd_04m_a3_m67_001		47	12
	SD527_con_03f_a4_m67_003.xlsx_RoiSetAuto-47.zip Distance px	SD527_dcd_04m_a3_m67_001		13	4
	SD527_con_03f_a4_m67_003.xlsx_RoiSetAuto-48.zip Distance px	SD527_dcd_04m_a3_m67_001		7	79
	SD527_con_03f_a4_m67_003.xlsx_RoiSetAuto-5.zip Distance px	SD527_dcd_04m_a3_m67_001		8	25
	SD527_con_03f_a4_m67_003.xlsx_RoiSetAuto-52.zip Distance px	SD527_dcd_04m_a3_m67_001		29	6
	SD527_con_03f_a4_m67_003.xlsx_RoiSetAuto-53.zip Distance px	SD527_dcd_04m_a3_m67_001		22	27
	SD527_con_03f_a4_m67_003.xlsx_RoiSetAuto-54.zip Distance px	SD527_dcd_04m_a3_m67_001		10	7
	SD527_con_03f_a4_m67_003.xlsx_RoiSetAuto-55.zip Distance px	SD527_dcd_04m_a3_m67_001		9	6
	SD527_con_03f_a4_m67_003.xlsx_RoiSetAuto-56.zip Distance px	SD527_dcd_04m_a3_m67_001		4	7
	SD527_con_03f_a4_m67_003.xlsx_RoiSetAuto-57.zip Distance px	SD527_dcd_04m_a3_m67_001		58	4
	SD527_con_03f_a4_m67_003.xlsx_RoiSetAuto-59.zip Distance px	SD527_dcd_04m_a3_m67_001		4	8
	SD527_con_03f_a4_m67_003.xlsx_RoiSetAuto-6.zip Distance px	SD527_dcd_04m_a3_m67_001		4	25
	SD527_con_03f_a4_m67_003.xlsx_RoiSetAuto-60.zip Distance px	SD527_dcd_04m_a3_m67_001		6	6
	SD527_con_03f_a4_m67_003.xlsx_RoiSetAuto-62.zip Distance px	SD527_dcd_04m_a3_m67_001		14	7
	SD527_con_03f_a4_m67_003.xlsx_RoiSetAuto-63.zip Distance px	SD527_dcd_04m_a3_m67_001		9	34
	SD527_con_03f_a4_m67_003.xlsx_RoiSetAuto-64.zip Distance px	SD527_dcd_04m_a3_m67_001		7	7
	SD527_con_03f_a4_m67_003.xlsx_RoiSetAuto-65.zip Distance px	SD527_dcd_04m_a3_m67_001		6	6
	SD527_con_03f_a4_m67_003.xlsx_RoiSetAuto-66.zip Distance px	SD527_dcd_04m_a3_m67_001		7	8
	SD527_con_03f_a4_m67_003.xlsx_RoiSetAuto-67.zip Distance px	SD527_dcd_04m_a3_m67_001		11	32
	SD527_con_03f_a4_m67_003.xlsx_RoiSetAuto-7.zip Distance px	SD527_dcd_04m_a3_m67_001		5	63
	SD527_con_03f_a4_m67_003.xlsx_RoiSetAuto-8.zip Distance px	SD527_dcd_04m_a3_m67_001		11	9
	SD527_con_03f_a4_m67_003.xlsx_RoiSetAuto-9.zip Distance px	SD527_dcd_04m_a3_m67_001		11	17
	SD527_con_04f_a3_m67_001.xlsx_RoiSetAuto-1.zip Distance px	SD527_dcd_04m_a3_m67_001		7	11
	SD527_con_04f_a3_m67_001.xlsx_RoiSetAuto-10.zip Distance px	SD527_dcd_04m_a3_m67_001		11	45
	SD527_con_04f_a3_m67_001.xlsx_RoiSetAuto-100.zip Distance px	SD527_dcd_04m_a3_m67_001		10	20
	SD527_con_04f_a3_m67_001.xlsx_RoiSetAuto-101.zip Distance px	SD527_dcd_04m_a3_m67_001		15	37
	SD527_con_04f_a3_m67_001.xlsx_RoiSetAuto-102.zip Distance px	SD527_dcd_04m_a3_m67_001		10	43
	SD527_con_04f_a3_m67_001.xlsx_RoiSetAuto-103.zip Distance px	SD527_dcd_04m_a3_m67_001		63	30
	SD527_con_04f_a3_m67_001.xlsx_RoiSetAuto-106.zip Distance px	SD527_dcd_04m_a3_m67_001		7	15
	SD527_con_04f_a3_m67_001.xlsx_RoiSetAuto-107.zip Distance px	SD527_dcd_04m_a3_m67_001		10	16
	SD527_con_04f_a3_m67_001.xlsx_RoiSetAuto-108.zip Distance px	SD527_dcd_04m_a3_m67_001		7	12
	SD527_con_04f_a3_m67_001.xlsx_RoiSetAuto-109.zip Distance px	SD527_dcd_04m_a3_m67_001		8	4
	SD527_con_04f_a3_m67_001.xlsx_RoiSetAuto-11.zip Distance px	SD527_dcd_04m_a3_m67_001		5	8
	SD527_con_04f_a3_m67_001.xlsx_RoiSetAuto-110.zip Distance px	SD527_dcd_04m_a3_m67_001		11	25
	SD527_con_04f_a3_m67_001.xlsx_RoiSetAuto-111.zip Distance px	SD527_dcd_04m_a3_m67_001		5	6
	SD527_con_04f_a3_m67_001.xlsx_RoiSetAuto-112.zip Distance px	SD527_dcd_04m_a3_m67_001		6	37
	SD527_con_04f_a3_m67_001.xlsx_RoiSetAuto-113.zip Distance px	SD527_dcd_04m_a3_m67_001		25	6
	SD527_con_04f_a3_m67_001.xlsx_RoiSetAuto-114.zip Distance px	SD527_dcd_04m_a3_m67_001		9	32
	SD527_con_04f_a3_m67_001.xlsx_RoiSetAuto-115.zip Distance px	SD527_dcd_04m_a3_m67_001		8	34
	SD527_con_04f_a3_m67_001.xlsx_RoiSetAuto-116.zip Distance px	SD527_dcd_04m_a3_m67_001		6	86
	SD527_con_04f_a3_m67_001.xlsx_RoiSetAuto-117.zip Distance px	SD527_dcd_04m_a3_m67_001		25	44
	SD527_con_04f_a3_m67_001.xlsx_RoiSetAuto-118.zip Distance px	SD527_dcd_04m_a3_m67_001		5	7
	SD527_con_04f_a3_m67_001.xlsx_RoiSetAuto-119.zip Distance px	SD527_dcd_04m_a3_m67_001		4	8
	SD527_con_04f_a3_m67_001.xlsx_RoiSetAuto-12.zip Distance px	SD527_dcd_04m_a3_m67_001		10	19
	SD527_con_04f_a3_m67_001.xlsx_RoiSetAuto-122.zip Distance px	SD527_dcd_04m_a3_m67_001		5	6
	SD527_con_04f_a3_m67_001.xlsx_RoiSetAuto-123.zip Distance px	SD527_dcd_04m_a3_m67_001		21	4
	SD527_con_04f_a3_m67_001.xlsx_RoiSetAuto-124.zip Distance px	SD527_dcd_04m_a3_m67_001		10	5
	SD527_con_04f_a3_m67_001.xlsx_RoiSetAuto-125.zip Distance px	SD527_dcd_04m_a3_m67_001		4	5
	SD527_con_04f_a3_m67_001.xlsx_RoiSetAuto-126.zip Distance px	SD527_dcd_04m_a3_m67_001		13	5
	SD527_con_04f_a3_m67_001.xlsx_RoiSetAuto-127.zip Distance px	SD527_dcd_04m_a3_m67_001		39	4
	SD527_con_04f_a3_m67_001.xlsx_RoiSetAuto-128.zip Distance px	SD527_dcd_04m_a3_m67_001		4	12
	SD527_con_04f_a3_m67_001.xlsx_RoiSetAuto-13.zip Distance px	SD527_dcd_04m_a3_m67_001		11	7
	SD527_con_04f_a3_m67_001.xlsx_RoiSetAuto-130.zip Distance px	SD527_dcd_04m_a3_m67_001		22	4
	SD527_con_04f_a3_m67_001.xlsx_RoiSetAuto-131.zip Distance px	SD527_dcd_04m_a3_m67_001		5	14
	SD527_con_04f_a3_m67_001.xlsx_RoiSetAuto-132.zip Distance px	SD527_dcd_04m_a3_m67_001		9	4
	SD527_con_04f_a3_m67_001.xlsx_RoiSetAuto-133.zip Distance px	SD527_dcd_04m_a3_m67_001		9	45
	SD527_con_04f_a3_m67_001.xlsx_RoiSetAuto-134.zip Distance px	SD527_dcd_04m_a3_m67_001		7	8
	SD527_con_04f_a3_m67_001.xlsx_RoiSetAuto-135.zip Distance px	SD527_dcd_04m_a3_m67_001		5	14
	SD527_con_04f_a3_m67_001.xlsx_RoiSetAuto-136.zip Distance px	SD527_dcd_04m_a3_m67_001		10	4
	SD527_con_04f_a3_m67_001.xlsx_RoiSetAuto-137.zip Distance px	SD527_dcd_04m_a3_m67_001		7	47
	SD527_con_04f_a3_m67_001.xlsx_RoiSetAuto-138.zip Distance px	SD527_dcd_04m_a3_m67_001		12	21
	SD527_con_04f_a3_m67_001.xlsx_RoiSetAuto-14.zip Distance px	SD527_dcd_04m_a3_m67_001		24	46
	SD527_con_04f_a3_m67_001.xlsx_RoiSetAuto-140.zip Distance px	SD527_dcd_04m_a3_m67_001		9	7
	SD527_con_04f_a3_m67_001.xlsx_RoiSetAuto-141.zip Distance px	SD527_dcd_04m_a3_m67_001		19	45
	SD527_con_04f_a3_m67_001.xlsx_RoiSetAuto-142.zip Distance px	SD527_dcd_04m_a3_m67_001		9	5
	SD527_con_04f_a3_m67_001.xlsx_RoiSetAuto-144.zip Distance px	SD527_dcd_04m_a3_m67_001		56	7
	SD527_con_04f_a3_m67_001.xlsx_RoiSetAuto-146.zip Distance px	SD527_dcd_04m_a3_m67_001		22	4
	SD527_con_04f_a3_m67_001.xlsx_RoiSetAuto-147.zip Distance px	SD527_dcd_04m_a3_m67_001		7	10
	SD527_con_04f_a3_m67_001.xlsx_RoiSetAuto-148.zip Distance px	SD527_dcd_04m_a3_m67_001		8	25
	SD527_con_04f_a3_m67_001.xlsx_RoiSetAuto-149.zip Distance px	SD527_dcd_04m_a3_m67_001		11	37
	SD527_con_04f_a3_m67_001.xlsx_RoiSetAuto-15.zip Distance px	SD527_dcd_04m_a3_m67_001		10	5
	SD527_con_04f_a3_m67_001.xlsx_RoiSetAuto-150.zip Distance px	SD527_dcd_04m_a3_m67_001		5	7
	SD527_con_04f_a3_m67_001.xlsx_RoiSetAuto-151.zip Distance px	SD527_dcd_04m_a3_m67_001		17	8
	SD527_con_04f_a3_m67_001.xlsx_RoiSetAuto-152.zip Distance px	SD527_dcd_04m_a3_m67_001		4	4
	SD527_con_04f_a3_m67_001.xlsx_RoiSetAuto-153.zip Distance px	SD527_dcd_04m_a3_m67_001		31	6
	SD527_con_04f_a3_m67_001.xlsx_RoiSetAuto-154.zip Distance px	SD527_dcd_04m_a3_m67_001		17	7
	SD527_con_04f_a3_m67_001.xlsx_RoiSetAuto-156.zip Distance px	SD527_dcd_04m_a3_m67_001		20	10
	SD527_con_04f_a3_m67_001.xlsx_RoiSetAuto-157.zip Distance px	SD527_dcd_04m_a3_m67_001		14	24
	SD527_con_04f_a3_m67_001.xlsx_RoiSetAuto-158.zip Distance px	SD527_dcd_04m_a3_m67_001		18	24
	SD527_con_04f_a3_m67_001.xlsx_RoiSetAuto-159.zip Distance px	SD527_dcd_04m_a3_m67_001		11	6
	SD527_con_04f_a3_m67_001.xlsx_RoiSetAuto-160.zip Distance px	SD527_dcd_04m_a3_m67_001		5	31
	SD527_con_04f_a3_m67_001.xlsx_RoiSetAuto-162.zip Distance px	SD527_dcd_04m_a3_m67_001		5	13
	SD527_con_04f_a3_m67_001.xlsx_RoiSetAuto-163.zip Distance px	SD527_dcd_04m_a3_m67_001		25	14
	SD527_con_04f_a3_m67_001.xlsx_RoiSetAuto-164.zip Distance px	SD527_dcd_04m_a3_m67_001		16	4
	SD527_con_04f_a3_m67_001.xlsx_RoiSetAuto-165.zip Distance px	SD527_dcd_04m_a3_m67_001		4	28
	SD527_con_04f_a3_m67_001.xlsx_RoiSetAuto-166.zip Distance px	SD527_dcd_04m_a3_m67_001		7	22
	SD527_con_04f_a3_m67_001.xlsx_RoiSetAuto-167.zip Distance px	SD527_dcd_04m_a3_m67_001		10	25
	SD527_con_04f_a3_m67_001.xlsx_RoiSetAuto-168.zip Distance px	SD527_dcd_04m_a3_m67_001		19	6
	SD527_con_04f_a3_m67_001.xlsx_RoiSetAuto-169.zip Distance px	SD527_dcd_04m_a3_m67_001		5	5
	SD527_con_04f_a3_m67_001.xlsx_RoiSetAuto-17.zip Distance px	SD527_dcd_04m_a3_m67_001		60	19
	SD527_con_04f_a3_m67_001.xlsx_RoiSetAuto-170.zip Distance px	SD527_dcd_04m_a3_m67_001		7	22
	SD527_con_04f_a3_m67_001.xlsx_RoiSetAuto-171.zip Distance px	SD527_dcd_04m_a3_m67_001		25	14
	SD527_con_04f_a3_m67_001.xlsx_RoiSetAuto-172.zip Distance px	SD527_dcd_04m_a3_m67_001		6	15
	SD527_con_04f_a3_m67_001.xlsx_RoiSetAuto-173.zip Distance px	SD527_dcd_04m_a3_m67_001		13	6
	SD527_con_04f_a3_m67_001.xlsx_RoiSetAuto-174.zip Distance px	SD527_dcd_04m_a3_m67_001		12	19
	SD527_con_04f_a3_m67_001.xlsx_RoiSetAuto-175.zip Distance px	SD527_dcd_04m_a3_m67_001		21	13
	SD527_con_04f_a3_m67_001.xlsx_RoiSetAuto-176.zip Distance px	SD527_dcd_04m_a3_m67_001		21	4
	SD527_con_04f_a3_m67_001.xlsx_RoiSetAuto-178.zip Distance px	SD527_dcd_04m_a3_m67_001		19	6
	SD527_con_04f_a3_m67_001.xlsx_RoiSetAuto-18.zip Distance px	SD527_dcd_04m_a3_m67_001		10	8
	SD527_con_04f_a3_m67_001.xlsx_RoiSetAuto-180.zip Distance px	SD527_dcd_04m_a3_m67_001		11	10
	SD527_con_04f_a3_m67_001.xlsx_RoiSetAuto-181.zip Distance px	SD527_dcd_04m_a3_m67_001		16	5
	SD527_con_04f_a3_m67_001.xlsx_RoiSetAuto-182.zip Distance px	SD527_dcd_04m_a3_m67_001		8	7
	SD527_con_04f_a3_m67_001.xlsx_RoiSetAuto-184.zip Distance px	SD527_dcd_04m_a3_m67_001		10	7
	SD527_con_04f_a3_m67_001.xlsx_RoiSetAuto-185.zip Distance px	SD527_dcd_04m_a3_m67_001		8	6
	SD527_con_04f_a3_m67_001.xlsx_RoiSetAuto-187.zip Distance px	SD527_dcd_04m_a3_m67_001		7	4
	SD527_con_04f_a3_m67_001.xlsx_RoiSetAuto-19.zip Distance px	SD527_dcd_04m_a3_m67_001		14	5
	SD527_con_04f_a3_m67_001.xlsx_RoiSetAuto-20.zip Distance px	SD527_dcd_04m_a3_m67_001		77	37
	SD527_con_04f_a3_m67_001.xlsx_RoiSetAuto-21.zip Distance px	SD527_dcd_04m_a3_m67_001		7	8
	SD527_con_04f_a3_m67_001.xlsx_RoiSetAuto-22.zip Distance px	SD527_dcd_04m_a3_m67_001		8	9
	SD527_con_04f_a3_m67_001.xlsx_RoiSetAuto-23.zip Distance px	SD527_dcd_04m_a3_m67_001		7	41
	SD527_con_04f_a3_m67_001.xlsx_RoiSetAuto-24.zip Distance px	SD527_dcd_04m_a3_m67_001		7	4
	SD527_con_04f_a3_m67_001.xlsx_RoiSetAuto-25.zip Distance px	SD527_dcd_04m_a3_m67_001		6	14
	SD527_con_04f_a3_m67_001.xlsx_RoiSetAuto-26.zip Distance px	SD527_dcd_04m_a3_m67_001		13	6
	SD527_con_04f_a3_m67_001.xlsx_RoiSetAuto-27.zip Distance px	SD527_dcd_04m_a3_m67_001		17	12
	SD527_con_04f_a3_m67_001.xlsx_RoiSetAuto-28.zip Distance px	SD527_dcd_04m_a3_m67_001		5	144
	SD527_con_04f_a3_m67_001.xlsx_RoiSetAuto-29.zip Distance px	SD527_dcd_04m_a3_m67_001		7	13
	SD527_con_04f_a3_m67_001.xlsx_RoiSetAuto-3.zip Distance px	SD527_dcd_04m_a3_m67_001		57	14
	SD527_con_04f_a3_m67_001.xlsx_RoiSetAuto-30.zip Distance px	SD527_dcd_04m_a3_m67_001		7	44
	SD527_con_04f_a3_m67_001.xlsx_RoiSetAuto-31.zip Distance px	SD527_dcd_04m_a3_m67_001		54	11
	SD527_con_04f_a3_m67_001.xlsx_RoiSetAuto-32.zip Distance px	SD527_dcd_04m_a3_m67_001		5	10
	SD527_con_04f_a3_m67_001.xlsx_RoiSetAuto-33.zip Distance px	SD527_dcd_04m_a3_m67_001		25	4
	SD527_con_04f_a3_m67_001.xlsx_RoiSetAuto-36.zip Distance px	SD527_dcd_04m_a3_m67_001		18	5
	SD527_con_04f_a3_m67_001.xlsx_RoiSetAuto-37.zip Distance px	SD527_dcd_04m_a3_m67_001		94	37
	SD527_con_04f_a3_m67_001.xlsx_RoiSetAuto-38.zip Distance px	SD527_dcd_04m_a3_m67_001		41	53
	SD527_con_04f_a3_m67_001.xlsx_RoiSetAuto-39.zip Distance px	SD527_dcd_04m_a3_m67_001		8	10
	SD527_con_04f_a3_m67_001.xlsx_RoiSetAuto-4.zip Distance px	SD527_dcd_04m_a3_m67_001		5	17
	SD527_con_04f_a3_m67_001.xlsx_RoiSetAuto-41.zip Distance px	SD527_dcd_04m_a3_m67_001		5	5
	SD527_con_04f_a3_m67_001.xlsx_RoiSetAuto-43.zip Distance px	SD527_dcd_04m_a3_m67_001		10	11
	SD527_con_04f_a3_m67_001.xlsx_RoiSetAuto-44.zip Distance px	SD527_dcd_04m_a3_m67_001		7	26
	SD527_con_04f_a3_m67_001.xlsx_RoiSetAuto-45.zip Distance px	SD527_dcd_04m_a3_m67_001		105	4
	SD527_con_04f_a3_m67_001.xlsx_RoiSetAuto-46.zip Distance px	SD527_dcd_04m_a3_m67_001		12	42
	SD527_con_04f_a3_m67_001.xlsx_RoiSetAuto-5.zip Distance px	SD527_dcd_04m_a3_m67_001		11	17
	SD527_con_04f_a3_m67_001.xlsx_RoiSetAuto-51.zip Distance px	SD527_dcd_04m_a3_m67_001		6	13
	SD527_con_04f_a3_m67_001.xlsx_RoiSetAuto-52.zip Distance px	SD527_dcd_04m_a3_m67_001		9	31
	SD527_con_04f_a3_m67_001.xlsx_RoiSetAuto-53.zip Distance px	SD527_dcd_04m_a3_m67_001		142	4
	SD527_con_04f_a3_m67_001.xlsx_RoiSetAuto-54.zip Distance px	SD527_dcd_04m_a3_m67_001		14	28
	SD527_con_04f_a3_m67_001.xlsx_RoiSetAuto-56.zip Distance px	SD527_dcd_04m_a3_m67_001		4	4
	SD527_con_04f_a3_m67_001.xlsx_RoiSetAuto-58.zip Distance px	SD527_dcd_04m_a3_m67_001		17	10
	SD527_con_04f_a3_m67_001.xlsx_RoiSetAuto-59.zip Distance px	SD527_dcd_04m_a3_m67_001		4	18
	SD527_con_04f_a3_m67_001.xlsx_RoiSetAuto-6.zip Distance px	SD527_dcd_04m_a3_m67_001		126	23
	SD527_con_04f_a3_m67_001.xlsx_RoiSetAuto-60.zip Distance px	SD527_dcd_04m_a3_m67_001		25	4
	SD527_con_04f_a3_m67_001.xlsx_RoiSetAuto-61.zip Distance px	SD527_dcd_04m_a3_m67_001		4	6
	SD527_con_04f_a3_m67_001.xlsx_RoiSetAuto-62.zip Distance px	SD527_dcd_04m_a3_m67_001		70	9
	SD527_con_04f_a3_m67_001.xlsx_RoiSetAuto-64.zip Distance px	SD527_dcd_04m_a3_m67_001		6	5
	SD527_con_04f_a3_m67_001.xlsx_RoiSetAuto-65.zip Distance px	SD527_dcd_04m_a3_m67_001		8	7
	SD527_con_04f_a3_m67_001.xlsx_RoiSetAuto-66.zip Distance px	SD527_dcd_04m_a3_m67_001		19	7
	SD527_con_04f_a3_m67_001.xlsx_RoiSetAuto-67.zip Distance px	SD527_dcd_04m_a3_m67_001		4	19
	SD527_con_04f_a3_m67_001.xlsx_RoiSetAuto-69.zip Distance px	SD527_dcd_04m_a3_m67_001		4	18
	SD527_con_04f_a3_m67_001.xlsx_RoiSetAuto-7.zip Distance px	SD527_dcd_04m_a3_m67_001		9	38
	SD527_con_04f_a3_m67_001.xlsx_RoiSetAuto-70.zip Distance px	SD527_dcd_04m_a3_m67_001		9	35
	SD527_con_04f_a3_m67_001.xlsx_RoiSetAuto-73.zip Distance px	SD527_dcd_04m_a3_m67_001		4	4
	SD527_con_04f_a3_m67_001.xlsx_RoiSetAuto-74.zip Distance px	SD527_dcd_04m_a3_m67_001		14	29
	SD527_con_04f_a3_m67_001.xlsx_RoiSetAuto-75.zip Distance px	SD527_dcd_04m_a3_m67_001		44	6
	SD527_con_04f_a3_m67_001.xlsx_RoiSetAuto-76.zip Distance px	SD527_dcd_04m_a3_m67_001		18	16
	SD527_con_04f_a3_m67_001.xlsx_RoiSetAuto-77.zip Distance px	SD527_dcd_04m_a3_m67_001		6	26
	SD527_con_04f_a3_m67_001.xlsx_RoiSetAuto-78.zip Distance px	SD527_dcd_04m_a3_m67_001		4	6
	SD527_con_04f_a3_m67_001.xlsx_RoiSetAuto-79.zip Distance px	SD527_dcd_04m_a3_m67_001		4	5
	SD527_con_04f_a3_m67_001.xlsx_RoiSetAuto-8.zip Distance px	SD527_dcd_04m_a3_m67_001		11	7
	SD527_con_04f_a3_m67_001.xlsx_RoiSetAuto-80.zip Distance px	SD527_dcd_04m_a3_m67_001		23	78
	SD527_con_04f_a3_m67_001.xlsx_RoiSetAuto-81.zip Distance px	SD527_dcd_04m_a3_m67_001		8	72
	SD527_con_04f_a3_m67_001.xlsx_RoiSetAuto-82.zip Distance px	SD527_dcd_04m_a3_m67_001		12	5
	SD527_con_04f_a3_m67_001.xlsx_RoiSetAuto-83.zip Distance px	SD527_dcd_04m_a3_m67_001		4	115
	SD527_con_04f_a3_m67_001.xlsx_RoiSetAuto-87.zip Distance px	SD527_dcd_04m_a3_m67_001		9	4
	SD527_con_04f_a3_m67_001.xlsx_RoiSetAuto-89.zip Distance px	SD527_dcd_04m_a3_m67_001		28	64
	SD527_con_04f_a3_m67_001.xlsx_RoiSetAuto-9.zip Distance px	SD527_dcd_04m_a3_m67_001		11	7
	SD527_con_04f_a3_m67_001.xlsx_RoiSetAuto-90.zip Distance px	SD527_dcd_04m_a3_m67_001		5	14
	SD527_con_04f_a3_m67_001.xlsx_RoiSetAuto-91.zip Distance px	SD527_dcd_04m_a3_m67_001		17	15
	SD527_con_04f_a3_m67_001.xlsx_RoiSetAuto-92.zip Distance px	SD527_dcd_04m_a3_m67_001		4	54
	SD527_con_04f_a3_m67_001.xlsx_RoiSetAuto-93.zip Distance px	SD527_dcd_04m_a3_m67_001		13	4
	SD527_con_04f_a3_m67_001.xlsx_RoiSetAuto-94.zip Distance px	SD527_dcd_04m_a3_m67_001		9	16
	SD527_con_04f_a3_m67_001.xlsx_RoiSetAuto-95.zip Distance px	SD527_dcd_04m_a3_m67_001		7	7
	SD527_con_04f_a3_m67_001.xlsx_RoiSetAuto-96.zip Distance px	SD527_dcd_04m_a3_m67_001		12	5
	SD527_con_04f_a3_m67_001.xlsx_RoiSetAuto-97.zip Distance px	SD527_dcd_04m_a3_m67_001		7	8
	SD527_con_04f_a3_m67_001.xlsx_RoiSetAuto-98.zip Distance px	SD527_dcd_04m_a3_m67_001		24	18
	SD527_con_04f_a3_m67_001.xlsx_RoiSetAuto-99.zip Distance px	SD527_dcd_04m_a3_m67_001		5	57
	SD527_con_04f_a4_m67_002.xlsx_RoiSetAuto-100.zip Distance px	SD527_dcd_04m_a3_m67_001		12	67
	SD527_con_04f_a4_m67_002.xlsx_RoiSetAuto-101.zip Distance px	SD527_dcd_04m_a3_m67_001		26	10
	SD527_con_04f_a4_m67_002.xlsx_RoiSetAuto-103.zip Distance px	SD527_dcd_04m_a3_m67_002		4	20
	SD527_con_04f_a4_m67_002.xlsx_RoiSetAuto-104.zip Distance px	SD527_dcd_04m_a3_m67_002		52	29
	SD527_con_04f_a4_m67_002.xlsx_RoiSetAuto-108.zip Distance px	SD527_dcd_04m_a3_m67_002		23	65
	SD527_con_04f_a4_m67_002.xlsx_RoiSetAuto-112.zip Distance px	SD527_dcd_04m_a3_m67_002		12	4
	SD527_con_04f_a4_m67_002.xlsx_RoiSetAuto-114.zip Distance px	SD527_dcd_04m_a3_m67_002		27	32
	SD527_con_04f_a4_m67_002.xlsx_RoiSetAuto-116.zip Distance px	SD527_dcd_04m_a3_m67_002		23	6
	SD527_con_04f_a4_m67_002.xlsx_RoiSetAuto-118.zip Distance px	SD527_dcd_04m_a3_m67_002		4	42
	SD527_con_04f_a4_m67_002.xlsx_RoiSetAuto-119.zip Distance px	SD527_dcd_04m_a3_m67_002		12	7
	SD527_con_04f_a4_m67_002.xlsx_RoiSetAuto-12.zip Distance px	SD527_dcd_04m_a3_m67_002		32	13
	SD527_con_04f_a4_m67_002.xlsx_RoiSetAuto-122.zip Distance px	SD527_dcd_04m_a3_m67_002		4	25
	SD527_con_04f_a4_m67_002.xlsx_RoiSetAuto-131.zip Distance px	SD527_dcd_04m_a3_m67_002		4	14
	SD527_con_04f_a4_m67_002.xlsx_RoiSetAuto-134.zip Distance px	SD527_dcd_04m_a3_m67_002		13	9
	SD527_con_04f_a4_m67_002.xlsx_RoiSetAuto-136.zip Distance px	SD527_dcd_04m_a3_m67_002		18	49
	SD527_con_04f_a4_m67_002.xlsx_RoiSetAuto-139.zip Distance px	SD527_dcd_04m_a3_m67_002		4	34
	SD527_con_04f_a4_m67_002.xlsx_RoiSetAuto-141.zip Distance px	SD527_dcd_04m_a3_m67_002		10	15
	SD527_con_04f_a4_m67_002.xlsx_RoiSetAuto-146.zip Distance px	SD527_dcd_04m_a3_m67_002		7	9
	SD527_con_04f_a4_m67_002.xlsx_RoiSetAuto-147.zip Distance px	SD527_dcd_04m_a3_m67_002		4	30
	SD527_con_04f_a4_m67_002.xlsx_RoiSetAuto-16.zip Distance px	SD527_dcd_04m_a3_m67_002		18	5
	SD527_con_04f_a4_m67_002.xlsx_RoiSetAuto-26.zip Distance px	SD527_dcd_04m_a3_m67_002		41	39
	SD527_con_04f_a4_m67_002.xlsx_RoiSetAuto-3.zip Distance px	SD527_dcd_04m_a3_m67_002		40	4
	SD527_con_04f_a4_m67_002.xlsx_RoiSetAuto-34.zip Distance px	SD527_dcd_04m_a3_m67_002		48	20
	SD527_con_04f_a4_m67_002.xlsx_RoiSetAuto-35.zip Distance px	SD527_dcd_04m_a3_m67_002		23	27
	SD527_con_04f_a4_m67_002.xlsx_RoiSetAuto-39.zip Distance px	SD527_dcd_04m_a3_m67_002		24	5
	SD527_con_04f_a4_m67_002.xlsx_RoiSetAuto-4.zip Distance px	SD527_dcd_04m_a3_m67_002		14	27
	SD527_con_04f_a4_m67_002.xlsx_RoiSetAuto-42.zip Distance px	SD527_dcd_04m_a3_m67_002		90	5
	SD527_con_04f_a4_m67_002.xlsx_RoiSetAuto-45.zip Distance px	SD527_dcd_04m_a3_m67_002		29	10
	SD527_con_04f_a4_m67_002.xlsx_RoiSetAuto-48.zip Distance px	SD527_dcd_04m_a3_m67_002		14	5
	SD527_con_04f_a4_m67_002.xlsx_RoiSetAuto-53.zip Distance px	SD527_dcd_04m_a3_m67_002		4	7
	SD527_con_04f_a4_m67_002.xlsx_RoiSetAuto-57.zip Distance px	SD527_dcd_04m_a3_m67_002		4	37
	SD527_con_04f_a4_m67_002.xlsx_RoiSetAuto-58.zip Distance px	SD527_dcd_04m_a3_m67_002		25	28
	SD527_con_04f_a4_m67_002.xlsx_RoiSetAuto-60.zip Distance px	SD527_dcd_04m_a3_m67_002		13	14
	SD527_con_04f_a4_m67_002.xlsx_RoiSetAuto-69.zip Distance px	SD527_dcd_04m_a3_m67_002		9	35
	SD527_con_04f_a4_m67_002.xlsx_RoiSetAuto-70.zip Distance px	SD527_dcd_04m_a3_m67_002		4	6
	SD527_con_04f_a4_m67_002.xlsx_RoiSetAuto-73.zip Distance px	SD527_dcd_04m_a3_m67_002		4	4
	SD527_con_04f_a4_m67_002.xlsx_RoiSetAuto-76.zip Distance px	SD527_dcd_04m_a3_m67_002		112	11
	SD527_con_04f_a4_m67_002.xlsx_RoiSetAuto-8.zip Distance px	SD527_dcd_04m_a3_m67_002		5	4
	SD527_con_04f_a4_m67_002.xlsx_RoiSetAuto-82.zip Distance px	SD527_dcd_04m_a3_m67_002		47	4
	SD527_con_04f_a4_m67_002.xlsx_RoiSetAuto-9.zip Distance px	SD527_dcd_04m_a3_m67_002		33	4
	SD527_con_04f_a4_m67_002.xlsx_RoiSetAuto-95.zip Distance px	SD527_dcd_04m_a3_m67_002		40	5
	SD527_con_04f_a4_m67_003.xlsx_RoiSetAuto-1.zip Distance px	SD527_dcd_04m_a3_m67_002		48	7
	SD527_con_04f_a4_m67_003.xlsx_RoiSetAuto-10.zip Distance px	SD527_dcd_04m_a3_m67_002		5	15
	SD527_con_04f_a4_m67_003.xlsx_RoiSetAuto-11.zip Distance px	SD527_dcd_04m_a3_m67_002		4	7
	SD527_con_04f_a4_m67_003.xlsx_RoiSetAuto-12.zip Distance px	SD527_dcd_04m_a3_m67_002		83	7
	SD527_con_04f_a4_m67_003.xlsx_RoiSetAuto-13.zip Distance px	SD527_dcd_04m_a3_m67_002		22	12
	SD527_con_04f_a4_m67_003.xlsx_RoiSetAuto-14.zip Distance px	SD527_dcd_04m_a3_m67_002		4	5
	SD527_con_04f_a4_m67_003.xlsx_RoiSetAuto-16.zip Distance px	SD527_dcd_04m_a3_m67_002		38	4
	SD527_con_04f_a4_m67_003.xlsx_RoiSetAuto-17.zip Distance px	SD527_dcd_04m_a3_m67_002		9	5
	SD527_con_04f_a4_m67_003.xlsx_RoiSetAuto-18.zip Distance px	SD527_dcd_04m_a3_m67_002		8	26
	SD527_con_04f_a4_m67_003.xlsx_RoiSetAuto-2.zip Distance px	SD527_dcd_04m_a3_m67_002		89	5
	SD527_con_04f_a4_m67_003.xlsx_RoiSetAuto-22.zip Distance px	SD527_dcd_04m_a3_m67_002		108	91
	SD527_con_04f_a4_m67_003.xlsx_RoiSetAuto-24.zip Distance px	SD527_dcd_04m_a3_m67_002		16	16
	SD527_con_04f_a4_m67_003.xlsx_RoiSetAuto-25.zip Distance px	SD527_dcd_04m_a3_m67_002		5	18
	SD527_con_04f_a4_m67_003.xlsx_RoiSetAuto-27.zip Distance px	SD527_dcd_04m_a3_m67_002		76	34
	SD527_con_04f_a4_m67_003.xlsx_RoiSetAuto-28.zip Distance px	SD527_dcd_04m_a3_m67_002		12	6
	SD527_con_04f_a4_m67_003.xlsx_RoiSetAuto-29.zip Distance px	SD527_dcd_04m_a3_m67_002		6	5
	SD527_con_04f_a4_m67_003.xlsx_RoiSetAuto-31.zip Distance px	SD527_dcd_04m_a3_m67_002		5	4
	SD527_con_04f_a4_m67_003.xlsx_RoiSetAuto-32.zip Distance px	SD527_dcd_04m_a3_m67_002		7	20
	SD527_con_04f_a4_m67_003.xlsx_RoiSetAuto-33.zip Distance px	SD527_dcd_04m_a3_m67_002		13	14
	SD527_con_04f_a4_m67_003.xlsx_RoiSetAuto-34.zip Distance px	SD527_dcd_04m_a3_m67_002		9	4
	SD527_con_04f_a4_m67_003.xlsx_RoiSetAuto-35.zip Distance px	SD527_dcd_04m_a3_m67_002		5	5
	SD527_con_04f_a4_m67_003.xlsx_RoiSetAuto-36.zip Distance px	SD527_dcd_04m_a3_m67_002		12	11
	SD527_con_04f_a4_m67_003.xlsx_RoiSetAuto-37.zip Distance px	SD527_dcd_04m_a3_m67_002		4	4
	SD527_con_04f_a4_m67_003.xlsx_RoiSetAuto-38.zip Distance px	SD527_dcd_04m_a3_m67_002		20	5
	SD527_con_04f_a4_m67_003.xlsx_RoiSetAuto-39.zip Distance px	SD527_dcd_04m_a3_m67_002		6	72
	SD527_con_04f_a4_m67_003.xlsx_RoiSetAuto-4.zip Distance px	SD527_dcd_04m_a3_m67_002		8	56
	SD527_con_04f_a4_m67_003.xlsx_RoiSetAuto-40.zip Distance px	SD527_dcd_04m_a3_m67_002		18	5
	SD527_con_04f_a4_m67_003.xlsx_RoiSetAuto-41.zip Distance px	SD527_dcd_04m_a3_m67_002		30	28
	SD527_con_04f_a4_m67_003.xlsx_RoiSetAuto-42.zip Distance px	SD527_dcd_04m_a3_m67_002		12	49
	SD527_con_04f_a4_m67_003.xlsx_RoiSetAuto-43.zip Distance px	SD527_dcd_04m_a3_m67_002		12	5
	SD527_con_04f_a4_m67_003.xlsx_RoiSetAuto-44.zip Distance px	SD527_dcd_04m_a3_m67_002		12	7
	SD527_con_04f_a4_m67_003.xlsx_RoiSetAuto-45.zip Distance px	SD527_dcd_04m_a3_m67_002		7	43
	SD527_con_04f_a4_m67_003.xlsx_RoiSetAuto-6.zip Distance px	SD527_dcd_04m_a3_m67_002		18	5
	SD527_con_04f_a4_m67_003.xlsx_RoiSetAuto-7.zip Distance px	SD527_dcd_04m_a3_m67_002		5	34
	SD527_con_04f_a4_m67_003.xlsx_RoiSetAuto-8.zip Distance px	SD527_dcd_04m_a3_m67_002		8	61
	SD527_con_04f_a4_m67_003.xlsx_RoiSetAuto-9.zip Distance px	SD527_dcd_04m_a3_m67_002		4	4
	SD527_con_06f_a3_m67_002.xlsx_RoiSetAuto-1.zip Distance px	SD527_dcd_04m_a3_m67_002		10	37
	SD527_con_06f_a3_m67_002.xlsx_RoiSetAuto-10.zip Distance px	SD527_dcd_04m_a3_m67_002		11	88
	SD527_con_06f_a3_m67_002.xlsx_RoiSetAuto-100.zip Distance px	SD527_dcd_04m_a3_m67_002		7	4
	SD527_con_06f_a3_m67_002.xlsx_RoiSetAuto-101.zip Distance px	SD527_dcd_04m_a3_m67_002		25	4
	SD527_con_06f_a3_m67_002.xlsx_RoiSetAuto-102.zip Distance px	SD527_dcd_04m_a3_m67_002		10	54
	SD527_con_06f_a3_m67_002.xlsx_RoiSetAuto-103.zip Distance px	SD527_dcd_04m_a3_m67_002		5	5
	SD527_con_06f_a3_m67_002.xlsx_RoiSetAuto-104.zip Distance px	SD527_dcd_04m_a3_m67_002		6	35
	SD527_con_06f_a3_m67_002.xlsx_RoiSetAuto-105.zip Distance px	SD527_dcd_04m_a3_m67_002		71	51
	SD527_con_06f_a3_m67_002.xlsx_RoiSetAuto-106.zip Distance px	SD527_dcd_04m_a3_m67_002		24	10
	SD527_con_06f_a3_m67_002.xlsx_RoiSetAuto-107.zip Distance px	SD527_dcd_04m_a3_m67_002		14	6
	SD527_con_06f_a3_m67_002.xlsx_RoiSetAuto-108.zip Distance px	SD527_dcd_04m_a3_m67_002		10	13
	SD527_con_06f_a3_m67_002.xlsx_RoiSetAuto-109.zip Distance px	SD527_dcd_04m_a3_m67_002		11	4
	SD527_con_06f_a3_m67_002.xlsx_RoiSetAuto-11.zip Distance px	SD527_dcd_04m_a3_m67_002		21	5
	SD527_con_06f_a3_m67_002.xlsx_RoiSetAuto-110.zip Distance px	SD527_dcd_04m_a3_m67_002		9	13
	SD527_con_06f_a3_m67_002.xlsx_RoiSetAuto-111.zip Distance px	SD527_dcd_04m_a3_m67_002		4	4
	SD527_con_06f_a3_m67_002.xlsx_RoiSetAuto-112.zip Distance px	SD527_dcd_04m_a3_m67_003		52	75
	SD527_con_06f_a3_m67_002.xlsx_RoiSetAuto-113.zip Distance px	SD527_dcd_04m_a3_m67_003		4	8
	SD527_con_06f_a3_m67_002.xlsx_RoiSetAuto-114.zip Distance px	SD527_dcd_04m_a3_m67_003		30	4
	SD527_con_06f_a3_m67_002.xlsx_RoiSetAuto-115.zip Distance px	SD527_dcd_04m_a3_m67_003		5	8
	SD527_con_06f_a3_m67_002.xlsx_RoiSetAuto-116.zip Distance px	SD527_dcd_04m_a3_m67_003		33	26
	SD527_con_06f_a3_m67_002.xlsx_RoiSetAuto-117.zip Distance px	SD527_dcd_04m_a3_m67_003		13	17
	SD527_con_06f_a3_m67_002.xlsx_RoiSetAuto-118.zip Distance px	SD527_dcd_04m_a3_m67_003		13	13
	SD527_con_06f_a3_m67_002.xlsx_RoiSetAuto-119.zip Distance px	SD527_dcd_04m_a3_m67_003		4	8
	SD527_con_06f_a3_m67_002.xlsx_RoiSetAuto-12.zip Distance px	SD527_dcd_04m_a3_m67_003		4	7
	SD527_con_06f_a3_m67_002.xlsx_RoiSetAuto-120.zip Distance px	SD527_dcd_04m_a3_m67_003		4	16
	SD527_con_06f_a3_m67_002.xlsx_RoiSetAuto-121.zip Distance px	SD527_dcd_04m_a3_m67_003		8	4
	SD527_con_06f_a3_m67_002.xlsx_RoiSetAuto-122.zip Distance px	SD527_dcd_04m_a3_m67_003		8	6
	SD527_con_06f_a3_m67_002.xlsx_RoiSetAuto-123.zip Distance px	SD527_dcd_04m_a3_m67_003		76	5
	SD527_con_06f_a3_m67_002.xlsx_RoiSetAuto-124.zip Distance px	SD527_dcd_04m_a3_m67_003		15	36
	SD527_con_06f_a3_m67_002.xlsx_RoiSetAuto-125.zip Distance px	SD527_dcd_04m_a3_m67_003		4	5
	SD527_con_06f_a3_m67_002.xlsx_RoiSetAuto-127.zip Distance px	SD527_dcd_04m_a3_m67_003		10	4
	SD527_con_06f_a3_m67_002.xlsx_RoiSetAuto-128.zip Distance px	SD527_dcd_04m_a3_m67_003		10	10
	SD527_con_06f_a3_m67_002.xlsx_RoiSetAuto-129.zip Distance px	SD527_dcd_04m_a3_m67_003		4	5
	SD527_con_06f_a3_m67_002.xlsx_RoiSetAuto-13.zip Distance px	SD527_dcd_04m_a3_m67_003		43	32
	SD527_con_06f_a3_m67_002.xlsx_RoiSetAuto-130.zip Distance px	SD527_dcd_04m_a3_m67_003		9	4
	SD527_con_06f_a3_m67_002.xlsx_RoiSetAuto-131.zip Distance px	SD527_dcd_04m_a3_m67_003		38	8
	SD527_con_06f_a3_m67_002.xlsx_RoiSetAuto-132.zip Distance px	SD527_dcd_04m_a3_m67_003		24	19
	SD527_con_06f_a3_m67_002.xlsx_RoiSetAuto-133.zip Distance px	SD527_dcd_04m_a3_m67_003		4	4
	SD527_con_06f_a3_m67_002.xlsx_RoiSetAuto-134.zip Distance px	SD527_dcd_04m_a3_m67_003		16	11
	SD527_con_06f_a3_m67_002.xlsx_RoiSetAuto-135.zip Distance px	SD527_dcd_04m_a3_m67_003		9	14
	SD527_con_06f_a3_m67_002.xlsx_RoiSetAuto-136.zip Distance px	SD527_dcd_04m_a3_m67_003		9	32
	SD527_con_06f_a3_m67_002.xlsx_RoiSetAuto-137.zip Distance px	SD527_dcd_04m_a3_m67_003		5	8
	SD527_con_06f_a3_m67_002.xlsx_RoiSetAuto-138.zip Distance px	SD527_dcd_04m_a3_m67_003		4	28
	SD527_con_06f_a3_m67_002.xlsx_RoiSetAuto-139.zip Distance px	SD527_dcd_04m_a3_m67_003		12	5
	SD527_con_06f_a3_m67_002.xlsx_RoiSetAuto-14.zip Distance px	SD527_dcd_04m_a3_m67_003		16	9
	SD527_con_06f_a3_m67_002.xlsx_RoiSetAuto-140.zip Distance px	SD527_dcd_04m_a3_m67_003		22	19
	SD527_con_06f_a3_m67_002.xlsx_RoiSetAuto-141.zip Distance px	SD527_dcd_04m_a3_m67_003		5	13
	SD527_con_06f_a3_m67_002.xlsx_RoiSetAuto-142.zip Distance px	SD527_dcd_04m_a3_m67_003		6	12
	SD527_con_06f_a3_m67_002.xlsx_RoiSetAuto-143.zip Distance px	SD527_dcd_04m_a3_m67_003		5	5
	SD527_con_06f_a3_m67_002.xlsx_RoiSetAuto-144.zip Distance px	SD527_dcd_04m_a3_m67_003		33	4
	SD527_con_06f_a3_m67_002.xlsx_RoiSetAuto-145.zip Distance px	SD527_dcd_04m_a3_m67_003		5	10
	SD527_con_06f_a3_m67_002.xlsx_RoiSetAuto-146.zip Distance px	SD527_dcd_04m_a3_m67_003		9	30
	SD527_con_06f_a3_m67_002.xlsx_RoiSetAuto-147.zip Distance px	SD527_dcd_04m_a3_m67_003		21	7
	SD527_con_06f_a3_m67_002.xlsx_RoiSetAuto-148.zip Distance px	SD527_dcd_04m_a3_m67_003		13	4
	SD527_con_06f_a3_m67_002.xlsx_RoiSetAuto-149.zip Distance px	SD527_dcd_04m_a3_m67_003		10	5
	SD527_con_06f_a3_m67_002.xlsx_RoiSetAuto-15.zip Distance px	SD527_dcd_04m_a3_m67_003		211	6
	SD527_con_06f_a3_m67_002.xlsx_RoiSetAuto-150.zip Distance px	SD527_dcd_04m_a3_m67_003		58	5
	SD527_con_06f_a3_m67_002.xlsx_RoiSetAuto-151.zip Distance px	SD527_dcd_04m_a3_m67_003		47	14
	SD527_con_06f_a3_m67_002.xlsx_RoiSetAuto-152.zip Distance px	SD527_dcd_04m_a3_m67_003		5	11
	SD527_con_06f_a3_m67_002.xlsx_RoiSetAuto-153.zip Distance px	SD527_dcd_04m_a3_m67_003		9	7
	SD527_con_06f_a3_m67_002.xlsx_RoiSetAuto-154.zip Distance px	SD527_dcd_04m_a3_m67_003		4	13
	SD527_con_06f_a3_m67_002.xlsx_RoiSetAuto-155.zip Distance px	SD527_dcd_04m_a3_m67_003		53	16
	SD527_con_06f_a3_m67_002.xlsx_RoiSetAuto-156.zip Distance px	SD527_dcd_04m_a3_m67_003		5	5
	SD527_con_06f_a3_m67_002.xlsx_RoiSetAuto-157.zip Distance px	SD527_dcd_04m_a3_m67_003		12	14
	SD527_con_06f_a3_m67_002.xlsx_RoiSetAuto-158.zip Distance px	SD527_dcd_04m_a3_m67_003		23	9
	SD527_con_06f_a3_m67_002.xlsx_RoiSetAuto-159.zip Distance px	SD527_dcd_04m_a3_m67_003		4	11
	SD527_con_06f_a3_m67_002.xlsx_RoiSetAuto-160.zip Distance px	SD527_dcd_04m_a3_m67_003		8	54
	SD527_con_06f_a3_m67_002.xlsx_RoiSetAuto-161.zip Distance px	SD527_dcd_04m_a3_m67_003		8	15
	SD527_con_06f_a3_m67_002.xlsx_RoiSetAuto-162.zip Distance px	SD527_dcd_04m_a3_m67_003		5	4
	SD527_con_06f_a3_m67_002.xlsx_RoiSetAuto-163.zip Distance px	SD527_dcd_04m_a3_m67_003		8	10
	SD527_con_06f_a3_m67_002.xlsx_RoiSetAuto-164.zip Distance px	SD527_dcd_04m_a3_m67_003		8	37
	SD527_con_06f_a3_m67_002.xlsx_RoiSetAuto-165.zip Distance px	SD527_dcd_04m_a3_m67_003		51	4
	SD527_con_06f_a3_m67_002.xlsx_RoiSetAuto-166.zip Distance px	SD527_dcd_04m_a3_m67_003		38	5
	SD527_con_06f_a3_m67_002.xlsx_RoiSetAuto-167.zip Distance px	SD527_dcd_04m_a3_m67_003		5	8
	SD527_con_06f_a3_m67_002.xlsx_RoiSetAuto-168.zip Distance px	SD527_dcd_04m_a3_m67_003		4	5
	SD527_con_06f_a3_m67_002.xlsx_RoiSetAuto-169.zip Distance px	SD527_dcd_04m_a3_m67_003		26	11
	SD527_con_06f_a3_m67_002.xlsx_RoiSetAuto-17.zip Distance px	SD527_dcd_04m_a3_m67_003		136	4
	SD527_con_06f_a3_m67_002.xlsx_RoiSetAuto-170.zip Distance px	SD527_dcd_04m_a3_m67_003		5	21
	SD527_con_06f_a3_m67_002.xlsx_RoiSetAuto-171.zip Distance px	SD527_dcd_04m_a3_m67_003		10	4
	SD527_con_06f_a3_m67_002.xlsx_RoiSetAuto-172.zip Distance px	SD527_dcd_04m_a3_m67_003		6	42
	SD527_con_06f_a3_m67_002.xlsx_RoiSetAuto-173.zip Distance px	SD527_dcd_04m_a3_m67_003		9	4
	SD527_con_06f_a3_m67_002.xlsx_RoiSetAuto-174.zip Distance px	SD527_dcd_04m_a3_m67_003		16	4
	SD527_con_06f_a3_m67_002.xlsx_RoiSetAuto-175.zip Distance px	SD527_dcd_04m_a3_m67_003		11	5
	SD527_con_06f_a3_m67_002.xlsx_RoiSetAuto-176.zip Distance px	SD527_dcd_04m_a3_m67_003		17	11
	SD527_con_06f_a3_m67_002.xlsx_RoiSetAuto-177.zip Distance px	SD527_dcd_04m_a3_m67_003		13	18
	SD527_con_06f_a3_m67_002.xlsx_RoiSetAuto-178.zip Distance px	SD527_dcd_04m_a3_m67_003		5	6
	SD527_con_06f_a3_m67_002.xlsx_RoiSetAuto-179.zip Distance px	SD527_dcd_04m_a3_m67_003		13	6
	SD527_con_06f_a3_m67_002.xlsx_RoiSetAuto-18.zip Distance px	SD527_dcd_04m_a3_m67_003		10	6
	SD527_con_06f_a3_m67_002.xlsx_RoiSetAuto-180.zip Distance px	SD527_dcd_04m_a3_m67_003		40	4
	SD527_con_06f_a3_m67_002.xlsx_RoiSetAuto-181.zip Distance px	SD527_dcd_04m_a3_m67_003		6	8
	SD527_con_06f_a3_m67_002.xlsx_RoiSetAuto-182.zip Distance px	SD527_dcd_04m_a3_m67_003		35	20
	SD527_con_06f_a3_m67_002.xlsx_RoiSetAuto-183.zip Distance px	SD527_dcd_04m_a3_m67_003		38	18
	SD527_con_06f_a3_m67_002.xlsx_RoiSetAuto-184.zip Distance px	SD527_dcd_04m_a3_m67_003		38	7
	SD527_con_06f_a3_m67_002.xlsx_RoiSetAuto-185.zip Distance px	SD527_dcd_04m_a3_m67_003		4	7
	SD527_con_06f_a3_m67_002.xlsx_RoiSetAuto-186.zip Distance px	SD527_dcd_04m_a3_m67_003		10	15
	SD527_con_06f_a3_m67_002.xlsx_RoiSetAuto-187.zip Distance px	SD527_dcd_04m_a3_m67_003		11	5
	SD527_con_06f_a3_m67_002.xlsx_RoiSetAuto-188.zip Distance px	SD527_dcd_04m_a3_m67_003		9	14
	SD527_con_06f_a3_m67_002.xlsx_RoiSetAuto-189.zip Distance px	SD527_dcd_04m_a3_m67_003		38	66
	SD527_con_06f_a3_m67_002.xlsx_RoiSetAuto-19.zip Distance px	SD527_dcd_04m_a3_m67_003		8	14
	SD527_con_06f_a3_m67_002.xlsx_RoiSetAuto-190.zip Distance px	SD527_dcd_04m_a3_m67_003		4	12
	SD527_con_06f_a3_m67_002.xlsx_RoiSetAuto-191.zip Distance px	SD527_dcd_04m_a3_m67_003		26	13
	SD527_con_06f_a3_m67_002.xlsx_RoiSetAuto-192.zip Distance px	SD527_dcd_04m_a3_m67_003		9	5
	SD527_con_06f_a3_m67_002.xlsx_RoiSetAuto-193.zip Distance px	SD527_dcd_04m_a3_m67_003		5	8
	SD527_con_06f_a3_m67_002.xlsx_RoiSetAuto-194.zip Distance px	SD527_dcd_04m_a3_m67_003		7	17
	SD527_con_06f_a3_m67_002.xlsx_RoiSetAuto-195.zip Distance px	SD527_dcd_04m_a3_m67_003		6	4
	SD527_con_06f_a3_m67_002.xlsx_RoiSetAuto-196.zip Distance px	SD527_dcd_04m_a3_m67_003		14	18
	SD527_con_06f_a3_m67_002.xlsx_RoiSetAuto-197.zip Distance px	SD527_dcd_04m_a3_m67_003		4	14
	SD527_con_06f_a3_m67_002.xlsx_RoiSetAuto-198.zip Distance px	SD527_dcd_04m_a3_m67_003		12	15
	SD527_con_06f_a3_m67_002.xlsx_RoiSetAuto-199.zip Distance px	SD527_dcd_04m_a3_m67_003		8	10
	SD527_con_06f_a3_m67_002.xlsx_RoiSetAuto-2.zip Distance px	SD527_dcd_04m_a3_m67_003		73	13
	SD527_con_06f_a3_m67_002.xlsx_RoiSetAuto-20.zip Distance px	SD527_dcd_04m_a3_m67_003		5	9
	SD527_con_06f_a3_m67_002.xlsx_RoiSetAuto-200.zip Distance px	SD527_dcd_04m_a3_m67_003		10	42
	SD527_con_06f_a3_m67_002.xlsx_RoiSetAuto-201.zip Distance px	SD527_dcd_04m_a3_m67_003		12	5
	SD527_con_06f_a3_m67_002.xlsx_RoiSetAuto-202.zip Distance px	SD527_dcd_04m_a3_m67_003		7	34
	SD527_con_06f_a3_m67_002.xlsx_RoiSetAuto-203.zip Distance px	SD527_dcd_04m_a3_m67_003		23	6
	SD527_con_06f_a3_m67_002.xlsx_RoiSetAuto-204.zip Distance px	SD527_dcd_04m_a3_m67_003		4	4
	SD527_con_06f_a3_m67_002.xlsx_RoiSetAuto-205.zip Distance px	SD527_dcd_04m_a3_m67_003		4	10
	SD527_con_06f_a3_m67_002.xlsx_RoiSetAuto-206.zip Distance px	SD527_dcd_04m_a3_m67_003		6	13
	SD527_con_06f_a3_m67_002.xlsx_RoiSetAuto-207.zip Distance px	SD527_dcd_04m_a3_m67_003		19	13
	SD527_con_06f_a3_m67_002.xlsx_RoiSetAuto-208.zip Distance px	SD527_dcd_04m_a3_m67_003		6	43
	SD527_con_06f_a3_m67_002.xlsx_RoiSetAuto-209.zip Distance px	SD527_dcd_04m_a3_m67_003		6	6
	SD527_con_06f_a3_m67_002.xlsx_RoiSetAuto-21.zip Distance px	SD527_dcd_04m_a3_m67_003		31	7
	SD527_con_06f_a3_m67_002.xlsx_RoiSetAuto-210.zip Distance px	SD527_dcd_04m_a3_m67_003		5	10
	SD527_con_06f_a3_m67_002.xlsx_RoiSetAuto-211.zip Distance px	SD527_dcd_04m_a3_m67_003		5	15
	SD527_con_06f_a3_m67_002.xlsx_RoiSetAuto-212.zip Distance px	SD527_dcd_04m_a3_m67_003		12	8
	SD527_con_06f_a3_m67_002.xlsx_RoiSetAuto-213.zip Distance px	SD527_dcd_04m_a3_m67_003		7	10
	SD527_con_06f_a3_m67_002.xlsx_RoiSetAuto-214.zip Distance px	SD527_dcd_04m_a3_m67_003		4	5
	SD527_con_06f_a3_m67_002.xlsx_RoiSetAuto-215.zip Distance px	SD527_dcd_04m_a3_m67_003		5	17
	SD527_con_06f_a3_m67_002.xlsx_RoiSetAuto-216.zip Distance px	SD527_dcd_04m_a3_m67_003		5	20
	SD527_con_06f_a3_m67_002.xlsx_RoiSetAuto-217.zip Distance px	SD527_dcd_04m_a3_m67_003		5	14
	SD527_con_06f_a3_m67_002.xlsx_RoiSetAuto-218.zip Distance px	SD527_dcd_04m_a3_m67_003		5	8
	SD527_con_06f_a3_m67_002.xlsx_RoiSetAuto-219.zip Distance px	SD527_dcd_04m_a3_m67_003		4	20
	SD527_con_06f_a3_m67_002.xlsx_RoiSetAuto-22.zip Distance px	SD527_dcd_05m_a3_m67_001		9	141
	SD527_con_06f_a3_m67_002.xlsx_RoiSetAuto-220.zip Distance px	SD527_dcd_05m_a3_m67_001		9	23
	SD527_con_06f_a3_m67_002.xlsx_RoiSetAuto-221.zip Distance px	SD527_dcd_05m_a3_m67_001		10	15
	SD527_con_06f_a3_m67_002.xlsx_RoiSetAuto-222.zip Distance px	SD527_dcd_05m_a3_m67_001		4	25
	SD527_con_06f_a3_m67_002.xlsx_RoiSetAuto-223.zip Distance px	SD527_dcd_05m_a3_m67_001		8	7
	SD527_con_06f_a3_m67_002.xlsx_RoiSetAuto-224.zip Distance px	SD527_dcd_05m_a3_m67_001		4	6
	SD527_con_06f_a3_m67_002.xlsx_RoiSetAuto-225.zip Distance px	SD527_dcd_05m_a3_m67_001		5	83
	SD527_con_06f_a3_m67_002.xlsx_RoiSetAuto-226.zip Distance px	SD527_dcd_05m_a3_m67_001		5	8
	SD527_con_06f_a3_m67_002.xlsx_RoiSetAuto-227.zip Distance px	SD527_dcd_05m_a3_m67_001		4	27
	SD527_con_06f_a3_m67_002.xlsx_RoiSetAuto-23.zip Distance px	SD527_dcd_05m_a3_m67_001		13	19
	SD527_con_06f_a3_m67_002.xlsx_RoiSetAuto-24.zip Distance px	SD527_dcd_05m_a3_m67_001		17	8
	SD527_con_06f_a3_m67_002.xlsx_RoiSetAuto-25.zip Distance px	SD527_dcd_05m_a3_m67_001		17	36
	SD527_con_06f_a3_m67_002.xlsx_RoiSetAuto-26.zip Distance px	SD527_dcd_05m_a3_m67_001		4	8
	SD527_con_06f_a3_m67_002.xlsx_RoiSetAuto-27.zip Distance px	SD527_dcd_05m_a3_m67_001		33	22
	SD527_con_06f_a3_m67_002.xlsx_RoiSetAuto-28.zip Distance px	SD527_dcd_05m_a3_m67_001		37	39
	SD527_con_06f_a3_m67_002.xlsx_RoiSetAuto-29.zip Distance px	SD527_dcd_05m_a3_m67_001		5	22
	SD527_con_06f_a3_m67_002.xlsx_RoiSetAuto-3.zip Distance px	SD527_dcd_05m_a3_m67_001		59	34
	SD527_con_06f_a3_m67_002.xlsx_RoiSetAuto-30.zip Distance px	SD527_dcd_05m_a3_m67_001		47	12
	SD527_con_06f_a3_m67_002.xlsx_RoiSetAuto-31.zip Distance px	SD527_dcd_05m_a3_m67_001		5	6
	SD527_con_06f_a3_m67_002.xlsx_RoiSetAuto-32.zip Distance px	SD527_dcd_05m_a3_m67_001		6	88
	SD527_con_06f_a3_m67_002.xlsx_RoiSetAuto-33.zip Distance px	SD527_dcd_05m_a3_m67_001		52	48
	SD527_con_06f_a3_m67_002.xlsx_RoiSetAuto-34.zip Distance px	SD527_dcd_05m_a3_m67_001		8	4
	SD527_con_06f_a3_m67_002.xlsx_RoiSetAuto-35.zip Distance px	SD527_dcd_05m_a3_m67_001		4	33
	SD527_con_06f_a3_m67_002.xlsx_RoiSetAuto-36.zip Distance px	SD527_dcd_05m_a3_m67_001		4	13
	SD527_con_06f_a3_m67_002.xlsx_RoiSetAuto-37.zip Distance px	SD527_dcd_05m_a3_m67_001		9	12
	SD527_con_06f_a3_m67_002.xlsx_RoiSetAuto-38.zip Distance px	SD527_dcd_05m_a3_m67_001		34	19
	SD527_con_06f_a3_m67_002.xlsx_RoiSetAuto-39.zip Distance px	SD527_dcd_05m_a3_m67_001		39	16
	SD527_con_06f_a3_m67_002.xlsx_RoiSetAuto-4.zip Distance px	SD527_dcd_05m_a3_m67_001		58	14
	SD527_con_06f_a3_m67_002.xlsx_RoiSetAuto-40.zip Distance px	SD527_dcd_05m_a3_m67_001		96	5
	SD527_con_06f_a3_m67_002.xlsx_RoiSetAuto-41.zip Distance px	SD527_dcd_05m_a3_m67_001		4	10
	SD527_con_06f_a3_m67_002.xlsx_RoiSetAuto-43.zip Distance px	SD527_dcd_05m_a3_m67_001		5	12
	SD527_con_06f_a3_m67_002.xlsx_RoiSetAuto-44.zip Distance px	SD527_dcd_05m_a3_m67_001		4	11
	SD527_con_06f_a3_m67_002.xlsx_RoiSetAuto-45.zip Distance px	SD527_dcd_05m_a3_m67_001		6	19
	SD527_con_06f_a3_m67_002.xlsx_RoiSetAuto-46.zip Distance px	SD527_dcd_05m_a3_m67_001		8	59
	SD527_con_06f_a3_m67_002.xlsx_RoiSetAuto-47.zip Distance px	SD527_dcd_05m_a3_m67_001		26	11
	SD527_con_06f_a3_m67_002.xlsx_RoiSetAuto-48.zip Distance px	SD527_dcd_05m_a3_m67_001		18	6
	SD527_con_06f_a3_m67_002.xlsx_RoiSetAuto-49.zip Distance px	SD527_dcd_05m_a3_m67_001		8	28
	SD527_con_06f_a3_m67_002.xlsx_RoiSetAuto-5.zip Distance px	SD527_dcd_05m_a3_m67_001		49	5
	SD527_con_06f_a3_m67_002.xlsx_RoiSetAuto-50.zip Distance px	SD527_dcd_05m_a3_m67_001		6	8
	SD527_con_06f_a3_m67_002.xlsx_RoiSetAuto-51.zip Distance px	SD527_dcd_05m_a3_m67_001		12	6
	SD527_con_06f_a3_m67_002.xlsx_RoiSetAuto-52.zip Distance px	SD527_dcd_05m_a3_m67_001		5	4
	SD527_con_06f_a3_m67_002.xlsx_RoiSetAuto-53.zip Distance px	SD527_dcd_05m_a3_m67_001		6	5
	SD527_con_06f_a3_m67_002.xlsx_RoiSetAuto-54.zip Distance px	SD527_dcd_05m_a3_m67_001		4	38
	SD527_con_06f_a3_m67_002.xlsx_RoiSetAuto-55.zip Distance px	SD527_dcd_05m_a3_m67_001		28	6
	SD527_con_06f_a3_m67_002.xlsx_RoiSetAuto-56.zip Distance px	SD527_dcd_05m_a3_m67_001		5	41
	SD527_con_06f_a3_m67_002.xlsx_RoiSetAuto-57.zip Distance px	SD527_dcd_05m_a3_m67_001		7	9
	SD527_con_06f_a3_m67_002.xlsx_RoiSetAuto-58.zip Distance px	SD527_dcd_05m_a3_m67_001		7	50
	SD527_con_06f_a3_m67_002.xlsx_RoiSetAuto-59.zip Distance px	SD527_dcd_05m_a3_m67_001		10	4
	SD527_con_06f_a3_m67_002.xlsx_RoiSetAuto-6.zip Distance px	SD527_dcd_05m_a3_m67_001		5	27
	SD527_con_06f_a3_m67_002.xlsx_RoiSetAuto-60.zip Distance px	SD527_dcd_05m_a3_m67_001		19	4
	SD527_con_06f_a3_m67_002.xlsx_RoiSetAuto-61.zip Distance px	SD527_dcd_05m_a3_m67_001		5	26
	SD527_con_06f_a3_m67_002.xlsx_RoiSetAuto-62.zip Distance px	SD527_dcd_05m_a3_m67_001		14	49
	SD527_con_06f_a3_m67_002.xlsx_RoiSetAuto-63.zip Distance px	SD527_dcd_05m_a3_m67_001		16	4
	SD527_con_06f_a3_m67_002.xlsx_RoiSetAuto-64.zip Distance px	SD527_dcd_05m_a3_m67_001		9	7
	SD527_con_06f_a3_m67_002.xlsx_RoiSetAuto-65.zip Distance px	SD527_dcd_05m_a3_m67_001		4	66
	SD527_con_06f_a3_m67_002.xlsx_RoiSetAuto-66.zip Distance px	SD527_dcd_05m_a3_m67_001		39	4
	SD527_con_06f_a3_m67_002.xlsx_RoiSetAuto-67.zip Distance px	SD527_dcd_05m_a3_m67_001		5	26
	SD527_con_06f_a3_m67_002.xlsx_RoiSetAuto-68.zip Distance px	SD527_dcd_05m_a3_m67_001		5	16
	SD527_con_06f_a3_m67_002.xlsx_RoiSetAuto-69.zip Distance px	SD527_dcd_05m_a3_m67_001		4	27
	SD527_con_06f_a3_m67_002.xlsx_RoiSetAuto-70.zip Distance px	SD527_dcd_05m_a3_m67_001		45	6
	SD527_con_06f_a3_m67_002.xlsx_RoiSetAuto-71.zip Distance px	SD527_dcd_05m_a3_m67_001		4	8
	SD527_con_06f_a3_m67_002.xlsx_RoiSetAuto-72.zip Distance px	SD527_dcd_05m_a3_m67_001		5	22
	SD527_con_06f_a3_m67_002.xlsx_RoiSetAuto-73.zip Distance px	SD527_dcd_05m_a3_m67_001		4	44
	SD527_con_06f_a3_m67_002.xlsx_RoiSetAuto-74.zip Distance px	SD527_dcd_05m_a3_m67_001		18	23
	SD527_con_06f_a3_m67_002.xlsx_RoiSetAuto-75.zip Distance px	SD527_dcd_05m_a3_m67_001		15	5
	SD527_con_06f_a3_m67_002.xlsx_RoiSetAuto-76.zip Distance px	SD527_dcd_05m_a3_m67_001		4	7
	SD527_con_06f_a3_m67_002.xlsx_RoiSetAuto-77.zip Distance px	SD527_dcd_05m_a3_m67_001		43	8
	SD527_con_06f_a3_m67_002.xlsx_RoiSetAuto-78.zip Distance px	SD527_dcd_05m_a3_m67_001		66	7
	SD527_con_06f_a3_m67_002.xlsx_RoiSetAuto-79.zip Distance px	SD527_dcd_05m_a3_m67_001		46	4
	SD527_con_06f_a3_m67_002.xlsx_RoiSetAuto-8.zip Distance px	SD527_dcd_05m_a3_m67_001		35	4
	SD527_con_06f_a3_m67_002.xlsx_RoiSetAuto-80.zip Distance px	SD527_dcd_05m_a3_m67_001		7	19
	SD527_con_06f_a3_m67_002.xlsx_RoiSetAuto-81.zip Distance px	SD527_dcd_05m_a3_m67_001		4	4
	SD527_con_06f_a3_m67_002.xlsx_RoiSetAuto-82.zip Distance px	SD527_dcd_05m_a3_m67_001		13	4
	SD527_con_06f_a3_m67_002.xlsx_RoiSetAuto-83.zip Distance px	SD527_dcd_05m_a3_m67_001		8	12
	SD527_con_06f_a3_m67_002.xlsx_RoiSetAuto-84.zip Distance px	SD527_dcd_05m_a3_m67_001		6	4
	SD527_con_06f_a3_m67_002.xlsx_RoiSetAuto-85.zip Distance px	SD527_dcd_05m_a3_m67_001		23	7
	SD527_con_06f_a3_m67_002.xlsx_RoiSetAuto-86.zip Distance px	SD527_dcd_05m_a3_m67_001		29	33
	SD527_con_06f_a3_m67_002.xlsx_RoiSetAuto-87.zip Distance px	SD527_dcd_05m_a3_m67_001		15	7
	SD527_con_06f_a3_m67_002.xlsx_RoiSetAuto-88.zip Distance px	SD527_dcd_05m_a3_m67_001		28	12
	SD527_con_06f_a3_m67_002.xlsx_RoiSetAuto-89.zip Distance px	SD527_dcd_05m_a3_m67_001		23	8
	SD527_con_06f_a3_m67_002.xlsx_RoiSetAuto-9.zip Distance px	SD527_dcd_05m_a3_m67_001		51	73
	SD527_con_06f_a3_m67_002.xlsx_RoiSetAuto-90.zip Distance px	SD527_dcd_05m_a3_m67_001		10	44
	SD527_con_06f_a3_m67_002.xlsx_RoiSetAuto-91.zip Distance px	SD527_dcd_05m_a3_m67_001		58	8
	SD527_con_06f_a3_m67_002.xlsx_RoiSetAuto-92.zip Distance px	SD527_dcd_05m_a3_m67_001		5	41
	SD527_con_06f_a3_m67_002.xlsx_RoiSetAuto-93.zip Distance px	SD527_dcd_05m_a3_m67_001		24	5
	SD527_con_06f_a3_m67_002.xlsx_RoiSetAuto-94.zip Distance px	SD527_dcd_05m_a3_m67_001		7	20
	SD527_con_06f_a3_m67_002.xlsx_RoiSetAuto-95.zip Distance px	SD527_dcd_05m_a3_m67_001		57	47
	SD527_con_06f_a3_m67_002.xlsx_RoiSetAuto-96.zip Distance px	SD527_dcd_05m_a3_m67_001		18	9
	SD527_con_06f_a3_m67_002.xlsx_RoiSetAuto-97.zip Distance px	SD527_dcd_05m_a3_m67_001		8	4
	SD527_con_06f_a3_m67_002.xlsx_RoiSetAuto-98.zip Distance px	SD527_dcd_05m_a3_m67_001		4	4
	SD527_con_06f_a3_m67_002.xlsx_RoiSetAuto-99.zip Distance px	SD527_dcd_05m_a3_m67_001		6	31
	SD527_con_06f_a4_m67_001.xlsx_RoiSetAuto-1.zip Distance px	SD527_dcd_05m_a3_m67_001		23	14
	SD527_con_06f_a4_m67_001.xlsx_RoiSetAuto-11.zip Distance px	SD527_dcd_05m_a3_m67_001		37	4
	SD527_con_06f_a4_m67_001.xlsx_RoiSetAuto-13.zip Distance px	SD527_dcd_05m_a3_m67_001		7	29
	SD527_con_06f_a4_m67_001.xlsx_RoiSetAuto-14.zip Distance px	SD527_dcd_05m_a3_m67_001		5	20
	SD527_con_06f_a4_m67_001.xlsx_RoiSetAuto-19.zip Distance px	SD527_dcd_05m_a3_m67_001		4	30
	SD527_con_06f_a4_m67_001.xlsx_RoiSetAuto-21.zip Distance px	SD527_dcd_05m_a3_m67_001		9	29
	SD527_con_06f_a4_m67_001.xlsx_RoiSetAuto-22.zip Distance px	SD527_dcd_05m_a3_m67_001		15	43
	SD527_con_06f_a4_m67_001.xlsx_RoiSetAuto-24.zip Distance px	SD527_dcd_05m_a3_m67_001		48	10
	SD527_con_06f_a4_m67_001.xlsx_RoiSetAuto-25.zip Distance px	SD527_dcd_05m_a3_m67_001		4	22
	SD527_con_06f_a4_m67_001.xlsx_RoiSetAuto-28.zip Distance px	SD527_dcd_05m_a3_m67_001		4	4
	SD527_con_06f_a4_m67_001.xlsx_RoiSetAuto-3.zip Distance px	SD527_dcd_05m_a3_m67_001		49	4
	SD527_con_06f_a4_m67_001.xlsx_RoiSetAuto-31.zip Distance px	SD527_dcd_05m_a3_m67_001		102	19
	SD527_con_06f_a4_m67_001.xlsx_RoiSetAuto-32.zip Distance px	SD527_dcd_05m_a3_m67_001		30	13
	SD527_con_06f_a4_m67_001.xlsx_RoiSetAuto-33.zip Distance px	SD527_dcd_05m_a3_m67_001		50	66
	SD527_con_06f_a4_m67_001.xlsx_RoiSetAuto-34.zip Distance px	SD527_dcd_05m_a3_m67_001		38	4
	SD527_con_06f_a4_m67_001.xlsx_RoiSetAuto-35.zip Distance px	SD527_dcd_05m_a3_m67_001		19	16
	SD527_con_06f_a4_m67_001.xlsx_RoiSetAuto-36.zip Distance px	SD527_dcd_05m_a3_m67_001		27	11
	SD527_con_06f_a4_m67_001.xlsx_RoiSetAuto-37.zip Distance px	SD527_dcd_05m_a3_m67_001		10	9
	SD527_con_06f_a4_m67_001.xlsx_RoiSetAuto-38.zip Distance px	SD527_dcd_05m_a3_m67_001		22	8
	SD527_con_06f_a4_m67_001.xlsx_RoiSetAuto-39.zip Distance px	SD527_dcd_05m_a3_m67_001		24	4
	SD527_con_06f_a4_m67_001.xlsx_RoiSetAuto-40.zip Distance px	SD527_dcd_05m_a3_m67_001		5	7
	SD527_con_06f_a4_m67_001.xlsx_RoiSetAuto-41.zip Distance px	SD527_dcd_05m_a3_m67_001		16	15
	SD527_con_06f_a4_m67_001.xlsx_RoiSetAuto-43.zip Distance px	SD527_dcd_05m_a3_m67_001		16	4
	SD527_con_06f_a4_m67_001.xlsx_RoiSetAuto-45.zip Distance px	SD527_dcd_05m_a3_m67_001		27	11
	SD527_con_06f_a4_m67_001.xlsx_RoiSetAuto-46.zip Distance px	SD527_dcd_05m_a3_m67_001		6	35
	SD527_con_06f_a4_m67_001.xlsx_RoiSetAuto-47.zip Distance px	SD527_dcd_05m_a3_m67_001		15	7
	SD527_con_06f_a4_m67_001.xlsx_RoiSetAuto-48.zip Distance px	SD527_dcd_05m_a3_m67_001		4	33
	SD527_con_06f_a4_m67_001.xlsx_RoiSetAuto-49.zip Distance px	SD527_dcd_05m_a3_m67_001		19	12
	SD527_con_06f_a4_m67_001.xlsx_RoiSetAuto-5.zip Distance px	SD527_dcd_05m_a3_m67_001		10	5
	SD527_con_06f_a4_m67_001.xlsx_RoiSetAuto-51.zip Distance px	SD527_dcd_05m_a3_m67_001		16	11
	SD527_con_06f_a4_m67_001.xlsx_RoiSetAuto-52.zip Distance px	SD527_dcd_05m_a3_m67_001		9	19
	SD527_con_06f_a4_m67_001.xlsx_RoiSetAuto-53.zip Distance px	SD527_dcd_05m_a3_m67_001		11	10
	SD527_con_06f_a4_m67_001.xlsx_RoiSetAuto-7.zip Distance px	SD527_dcd_05m_a3_m67_001		34	10
	SD527_con_06f_a4_m67_003.xlsx_RoiSetAuto-1.zip Distance px	SD527_dcd_05m_a3_m67_001		66	5
	SD527_con_06f_a4_m67_003.xlsx_RoiSetAuto-10.zip Distance px	SD527_dcd_05m_a3_m67_001		181	8
	SD527_con_06f_a4_m67_003.xlsx_RoiSetAuto-100.zip Distance px	SD527_dcd_05m_a3_m67_001		6	5
	SD527_con_06f_a4_m67_003.xlsx_RoiSetAuto-101.zip Distance px	SD527_dcd_05m_a3_m67_001		6	28
	SD527_con_06f_a4_m67_003.xlsx_RoiSetAuto-102.zip Distance px	SD527_dcd_05m_a3_m67_001		13	55
	SD527_con_06f_a4_m67_003.xlsx_RoiSetAuto-103.zip Distance px	SD527_dcd_05m_a3_m67_001		4	15
	SD527_con_06f_a4_m67_003.xlsx_RoiSetAuto-104.zip Distance px	SD527_dcd_05m_a3_m67_001		6	19
	SD527_con_06f_a4_m67_003.xlsx_RoiSetAuto-105.zip Distance px	SD527_dcd_05m_a3_m67_001		5	5
	SD527_con_06f_a4_m67_003.xlsx_RoiSetAuto-106.zip Distance px	SD527_dcd_05m_a3_m67_001		52	9
	SD527_con_06f_a4_m67_003.xlsx_RoiSetAuto-107.zip Distance px	SD527_dcd_05m_a3_m67_001		9	17
	SD527_con_06f_a4_m67_003.xlsx_RoiSetAuto-108.zip Distance px	SD527_dcd_05m_a3_m67_001		7	10
	SD527_con_06f_a4_m67_003.xlsx_RoiSetAuto-109.zip Distance px	SD527_dcd_05m_a3_m67_001		8	6
	SD527_con_06f_a4_m67_003.xlsx_RoiSetAuto-11.zip Distance px	SD527_dcd_05m_a3_m67_001		4	23
	SD527_con_06f_a4_m67_003.xlsx_RoiSetAuto-110.zip Distance px	SD527_dcd_05m_a3_m67_001		12	6
	SD527_con_06f_a4_m67_003.xlsx_RoiSetAuto-111.zip Distance px	SD527_dcd_05m_a3_m67_001		25	6
	SD527_con_06f_a4_m67_003.xlsx_RoiSetAuto-113.zip Distance px	SD527_dcd_05m_a3_m67_001		7	6
	SD527_con_06f_a4_m67_003.xlsx_RoiSetAuto-114.zip Distance px	SD527_dcd_05m_a3_m67_001		10	4
	SD527_con_06f_a4_m67_003.xlsx_RoiSetAuto-116.zip Distance px	SD527_dcd_05m_a3_m67_001		46	4
	SD527_con_06f_a4_m67_003.xlsx_RoiSetAuto-117.zip Distance px	SD527_dcd_05m_a3_m67_001		4	5
	SD527_con_06f_a4_m67_003.xlsx_RoiSetAuto-118.zip Distance px	SD527_dcd_05m_a3_m67_001		11	17
	SD527_con_06f_a4_m67_003.xlsx_RoiSetAuto-119.zip Distance px	SD527_dcd_05m_a3_m67_001		25	52
	SD527_con_06f_a4_m67_003.xlsx_RoiSetAuto-12.zip Distance px	SD527_dcd_05m_a3_m67_001		29	34
	SD527_con_06f_a4_m67_003.xlsx_RoiSetAuto-120.zip Distance px	SD527_dcd_05m_a3_m67_001		5	9
	SD527_con_06f_a4_m67_003.xlsx_RoiSetAuto-121.zip Distance px	SD527_dcd_05m_a3_m67_001		7	4
	SD527_con_06f_a4_m67_003.xlsx_RoiSetAuto-122.zip Distance px	SD527_dcd_05m_a3_m67_001		4	8
	SD527_con_06f_a4_m67_003.xlsx_RoiSetAuto-123.zip Distance px	SD527_dcd_05m_a3_m67_001		6	4
	SD527_con_06f_a4_m67_003.xlsx_RoiSetAuto-124.zip Distance px	SD527_dcd_05m_a3_m67_001		71	4
	SD527_con_06f_a4_m67_003.xlsx_RoiSetAuto-125.zip Distance px	SD527_dcd_05m_a3_m67_001		20	40
	SD527_con_06f_a4_m67_003.xlsx_RoiSetAuto-126.zip Distance px	SD527_dcd_05m_a3_m67_001		4	13
	SD527_con_06f_a4_m67_003.xlsx_RoiSetAuto-127.zip Distance px	SD527_dcd_05m_a3_m67_001		4	26
	SD527_con_06f_a4_m67_003.xlsx_RoiSetAuto-128.zip Distance px	SD527_dcd_05m_a3_m67_001		4	16
	SD527_con_06f_a4_m67_003.xlsx_RoiSetAuto-129.zip Distance px	SD527_dcd_05m_a3_m67_001		5	4
	SD527_con_06f_a4_m67_003.xlsx_RoiSetAuto-130.zip Distance px	SD527_dcd_05m_a3_m67_001		4	12
	SD527_con_06f_a4_m67_003.xlsx_RoiSetAuto-131.zip Distance px	SD527_dcd_05m_a3_m67_001		4	35
	SD527_con_06f_a4_m67_003.xlsx_RoiSetAuto-132.zip Distance px	SD527_dcd_05m_a3_m67_001		29	22
	SD527_con_06f_a4_m67_003.xlsx_RoiSetAuto-133.zip Distance px	SD527_dcd_05m_a3_m67_001		6	4
	SD527_con_06f_a4_m67_003.xlsx_RoiSetAuto-134.zip Distance px	SD527_dcd_05m_a3_m67_001		4	37
	SD527_con_06f_a4_m67_003.xlsx_RoiSetAuto-135.zip Distance px	SD527_dcd_05m_a3_m67_001		6	41
	SD527_con_06f_a4_m67_003.xlsx_RoiSetAuto-136.zip Distance px	SD527_dcd_05m_a3_m67_001		4	4
	SD527_con_06f_a4_m67_003.xlsx_RoiSetAuto-137.zip Distance px	SD527_dcd_05m_a3_m67_001		10	40
	SD527_con_06f_a4_m67_003.xlsx_RoiSetAuto-138.zip Distance px	SD527_dcd_05m_a3_m67_001		44	13
	SD527_con_06f_a4_m67_003.xlsx_RoiSetAuto-139.zip Distance px	SD527_dcd_05m_a3_m67_001		5	9
	SD527_con_06f_a4_m67_003.xlsx_RoiSetAuto-14.zip Distance px	SD527_dcd_05m_a3_m67_001		7	19
	SD527_con_06f_a4_m67_003.xlsx_RoiSetAuto-140.zip Distance px	SD527_dcd_05m_a3_m67_001		4	12
	SD527_con_06f_a4_m67_003.xlsx_RoiSetAuto-141.zip Distance px	SD527_dcd_05m_a3_m67_001		5	5
	SD527_con_06f_a4_m67_003.xlsx_RoiSetAuto-142.zip Distance px	SD527_dcd_05m_a3_m67_001		38	29
	SD527_con_06f_a4_m67_003.xlsx_RoiSetAuto-143.zip Distance px	SD527_dcd_05m_a3_m67_001		5	34
	SD527_con_06f_a4_m67_003.xlsx_RoiSetAuto-144.zip Distance px	SD527_dcd_05m_a3_m67_001		17	35
	SD527_con_06f_a4_m67_003.xlsx_RoiSetAuto-145.zip Distance px	SD527_dcd_05m_a3_m67_001		8	6
	SD527_con_06f_a4_m67_003.xlsx_RoiSetAuto-146.zip Distance px	SD527_dcd_05m_a3_m67_001		37	13
	SD527_con_06f_a4_m67_003.xlsx_RoiSetAuto-147.zip Distance px	SD527_dcd_05m_a3_m67_001		4	7
	SD527_con_06f_a4_m67_003.xlsx_RoiSetAuto-148.zip Distance px	SD527_dcd_05m_a3_m67_001		6	12
	SD527_con_06f_a4_m67_003.xlsx_RoiSetAuto-149.zip Distance px	SD527_dcd_05m_a3_m67_001		6	30
	SD527_con_06f_a4_m67_003.xlsx_RoiSetAuto-15.zip Distance px	SD527_dcd_05m_a3_m67_001		59	8
	SD527_con_06f_a4_m67_003.xlsx_RoiSetAuto-150.zip Distance px	SD527_dcd_05m_a3_m67_001		11	7
	SD527_con_06f_a4_m67_003.xlsx_RoiSetAuto-151.zip Distance px	SD527_dcd_05m_a3_m67_001		8	21
	SD527_con_06f_a4_m67_003.xlsx_RoiSetAuto-152.zip Distance px	SD527_dcd_05m_a3_m67_001		9	5
	SD527_con_06f_a4_m67_003.xlsx_RoiSetAuto-153.zip Distance px	SD527_dcd_05m_a3_m67_001		4	4
	SD527_con_06f_a4_m67_003.xlsx_RoiSetAuto-154.zip Distance px	SD527_dcd_05m_a3_m67_001		6	26
	SD527_con_06f_a4_m67_003.xlsx_RoiSetAuto-155.zip Distance px	SD527_dcd_05m_a3_m67_001		13	15
	SD527_con_06f_a4_m67_003.xlsx_RoiSetAuto-156.zip Distance px	SD527_dcd_05m_a3_m67_001		17	10
	SD527_con_06f_a4_m67_003.xlsx_RoiSetAuto-157.zip Distance px	SD527_dcd_05m_a3_m67_001		4	5
	SD527_con_06f_a4_m67_003.xlsx_RoiSetAuto-158.zip Distance px	SD527_dcd_05m_a3_m67_001		4	14
	SD527_con_06f_a4_m67_003.xlsx_RoiSetAuto-159.zip Distance px	SD527_dcd_05m_a3_m67_001		6	12
	SD527_con_06f_a4_m67_003.xlsx_RoiSetAuto-16.zip Distance px	SD527_dcd_05m_a3_m67_001		54	4
	SD527_con_06f_a4_m67_003.xlsx_RoiSetAuto-160.zip Distance px	SD527_dcd_05m_a3_m67_001		5	12
	SD527_con_06f_a4_m67_003.xlsx_RoiSetAuto-161.zip Distance px	SD527_dcd_05m_a3_m67_001		6	15
	SD527_con_06f_a4_m67_003.xlsx_RoiSetAuto-162.zip Distance px	SD527_dcd_05m_a3_m67_001		11	14
	SD527_con_06f_a4_m67_003.xlsx_RoiSetAuto-163.zip Distance px	SD527_dcd_05m_a3_m67_001		4	9
	SD527_con_06f_a4_m67_003.xlsx_RoiSetAuto-164.zip Distance px	SD527_dcd_05m_a3_m67_001		5	4
	SD527_con_06f_a4_m67_003.xlsx_RoiSetAuto-165.zip Distance px	SD527_dcd_05m_a3_m67_001		4	11
	SD527_con_06f_a4_m67_003.xlsx_RoiSetAuto-166.zip Distance px	SD527_dcd_05m_a3_m67_001		4	11
	SD527_con_06f_a4_m67_003.xlsx_RoiSetAuto-167.zip Distance px	SD527_dcd_05m_a3_m67_001		17	4
	SD527_con_06f_a4_m67_003.xlsx_RoiSetAuto-168.zip Distance px	SD527_dcd_05m_a3_m67_001		4	29
	SD527_con_06f_a4_m67_003.xlsx_RoiSetAuto-169.zip Distance px	SD527_dcd_05m_a3_m67_001		7	7
	SD527_con_06f_a4_m67_003.xlsx_RoiSetAuto-17.zip Distance px	SD527_dcd_05m_a3_m67_001		23	4
	SD527_con_06f_a4_m67_003.xlsx_RoiSetAuto-170.zip Distance px	SD527_dcd_05m_a3_m67_001		67	4
	SD527_con_06f_a4_m67_003.xlsx_RoiSetAuto-171.zip Distance px	SD527_dcd_05m_a3_m67_001		5	4
	SD527_con_06f_a4_m67_003.xlsx_RoiSetAuto-172.zip Distance px	SD527_dcd_05m_a3_m67_001		15	4
	SD527_con_06f_a4_m67_003.xlsx_RoiSetAuto-173.zip Distance px	SD527_dcd_05m_a3_m67_001		4	4
	SD527_con_06f_a4_m67_003.xlsx_RoiSetAuto-174.zip Distance px	SD527_dcd_05m_a3_m67_001		4	4
	SD527_con_06f_a4_m67_003.xlsx_RoiSetAuto-175.zip Distance px	SD527_dcd_05m_a3_m67_001		5	4
	SD527_con_06f_a4_m67_003.xlsx_RoiSetAuto-176.zip Distance px	SD527_dcd_05m_a3_m67_001		7	6
	SD527_con_06f_a4_m67_003.xlsx_RoiSetAuto-177.zip Distance px	SD527_dcd_05m_a3_m67_001		7	6
	SD527_con_06f_a4_m67_003.xlsx_RoiSetAuto-178.zip Distance px	SD527_dcd_05m_a3_m67_001		12	7
	SD527_con_06f_a4_m67_003.xlsx_RoiSetAuto-179.zip Distance px	SD527_dcd_05m_a3_m67_001		5	8
	SD527_con_06f_a4_m67_003.xlsx_RoiSetAuto-18.zip Distance px	SD527_dcd_05m_a3_m67_001		18	6
	SD527_con_06f_a4_m67_003.xlsx_RoiSetAuto-180.zip Distance px	SD527_dcd_05m_a3_m67_001		79	4
	SD527_con_06f_a4_m67_003.xlsx_RoiSetAuto-181.zip Distance px	SD527_dcd_05m_a3_m67_001		76	12
	SD527_con_06f_a4_m67_003.xlsx_RoiSetAuto-182.zip Distance px	SD527_dcd_05m_a3_m67_001		64	4
	SD527_con_06f_a4_m67_003.xlsx_RoiSetAuto-183.zip Distance px	SD527_dcd_05m_a3_m67_001		26	40
	SD527_con_06f_a4_m67_003.xlsx_RoiSetAuto-184.zip Distance px	SD527_dcd_05m_a3_m67_001		5	6
	SD527_con_06f_a4_m67_003.xlsx_RoiSetAuto-185.zip Distance px	SD527_dcd_05m_a3_m67_001		73	5
	SD527_con_06f_a4_m67_003.xlsx_RoiSetAuto-186.zip Distance px	SD527_dcd_05m_a3_m67_001		4	22
	SD527_con_06f_a4_m67_003.xlsx_RoiSetAuto-187.zip Distance px	SD527_dcd_05m_a3_m67_001		4	8
	SD527_con_06f_a4_m67_003.xlsx_RoiSetAuto-188.zip Distance px	SD527_dcd_05m_a3_m67_001		8	9
	SD527_con_06f_a4_m67_003.xlsx_RoiSetAuto-189.zip Distance px	SD527_dcd_05m_a3_m67_001		4	77
	SD527_con_06f_a4_m67_003.xlsx_RoiSetAuto-190.zip Distance px	SD527_dcd_05m_a3_m67_001		6	20
	SD527_con_06f_a4_m67_003.xlsx_RoiSetAuto-191.zip Distance px	SD527_dcd_05m_a3_m67_001		10	7
	SD527_con_06f_a4_m67_003.xlsx_RoiSetAuto-192.zip Distance px	SD527_dcd_05m_a3_m67_001		6	38
	SD527_con_06f_a4_m67_003.xlsx_RoiSetAuto-193.zip Distance px	SD527_dcd_05m_a3_m67_001		5	6
	SD527_con_06f_a4_m67_003.xlsx_RoiSetAuto-194.zip Distance px	SD527_dcd_05m_a3_m67_001		19	22
	SD527_con_06f_a4_m67_003.xlsx_RoiSetAuto-195.zip Distance px	SD527_dcd_05m_a3_m67_001		4	8
	SD527_con_06f_a4_m67_003.xlsx_RoiSetAuto-196.zip Distance px	SD527_dcd_05m_a3_m67_001		5	13
	SD527_con_06f_a4_m67_003.xlsx_RoiSetAuto-197.zip Distance px	SD527_dcd_05m_a3_m67_001		5	23
	SD527_con_06f_a4_m67_003.xlsx_RoiSetAuto-198.zip Distance px	SD527_dcd_05m_a3_m67_001		10	14
	SD527_con_06f_a4_m67_003.xlsx_RoiSetAuto-199.zip Distance px	SD527_dcd_05m_a3_m67_001		5	26
	SD527_con_06f_a4_m67_003.xlsx_RoiSetAuto-2.zip Distance px	SD527_dcd_05m_a3_m67_001		45	97
	SD527_con_06f_a4_m67_003.xlsx_RoiSetAuto-20.zip Distance px	SD527_dcd_05m_a3_m67_001		71	4
	SD527_con_06f_a4_m67_003.xlsx_RoiSetAuto-200.zip Distance px	SD527_dcd_05m_a3_m67_001		8	8
	SD527_con_06f_a4_m67_003.xlsx_RoiSetAuto-201.zip Distance px	SD527_dcd_05m_a3_m67_001		6	21
	SD527_con_06f_a4_m67_003.xlsx_RoiSetAuto-202.zip Distance px	SD527_dcd_05m_a3_m67_001		5	10
	SD527_con_06f_a4_m67_003.xlsx_RoiSetAuto-203.zip Distance px	SD527_dcd_05m_a3_m67_001		4	9
	SD527_con_06f_a4_m67_003.xlsx_RoiSetAuto-204.zip Distance px	SD527_dcd_05m_a3_m67_001		40	4
	SD527_con_06f_a4_m67_003.xlsx_RoiSetAuto-205.zip Distance px	SD527_dcd_05m_a3_m67_001		5	9
	SD527_con_06f_a4_m67_003.xlsx_RoiSetAuto-206.zip Distance px	SD527_dcd_05m_a3_m67_001		6	49
	SD527_con_06f_a4_m67_003.xlsx_RoiSetAuto-207.zip Distance px	SD527_dcd_05m_a3_m67_001		5	30
	SD527_con_06f_a4_m67_003.xlsx_RoiSetAuto-208.zip Distance px	SD527_dcd_05m_a3_m67_001		25	5
	SD527_con_06f_a4_m67_003.xlsx_RoiSetAuto-209.zip Distance px	SD527_dcd_05m_a3_m67_001		7	9
	SD527_con_06f_a4_m67_003.xlsx_RoiSetAuto-21.zip Distance px	SD527_dcd_05m_a3_m67_001		6	23
	SD527_con_06f_a4_m67_003.xlsx_RoiSetAuto-210.zip Distance px	SD527_dcd_05m_a3_m67_001		4	17
	SD527_con_06f_a4_m67_003.xlsx_RoiSetAuto-211.zip Distance px	SD527_dcd_05m_a3_m67_001		4	10
	SD527_con_06f_a4_m67_003.xlsx_RoiSetAuto-212.zip Distance px	SD527_dcd_05m_a3_m67_001		4	139
	SD527_con_06f_a4_m67_003.xlsx_RoiSetAuto-213.zip Distance px	SD527_dcd_05m_a3_m67_001		4	12
	SD527_con_06f_a4_m67_003.xlsx_RoiSetAuto-214.zip Distance px	SD527_dcd_05m_a3_m67_001		42	18
	SD527_con_06f_a4_m67_003.xlsx_RoiSetAuto-215.zip Distance px	SD527_dcd_05m_a3_m67_001		7	15
	SD527_con_06f_a4_m67_003.xlsx_RoiSetAuto-216.zip Distance px	SD527_dcd_05m_a3_m67_001		8	9
	SD527_con_06f_a4_m67_003.xlsx_RoiSetAuto-217.zip Distance px	SD527_dcd_05m_a3_m67_001		17	5
	SD527_con_06f_a4_m67_003.xlsx_RoiSetAuto-218.zip Distance px	SD527_dcd_05m_a3_m67_001		4	7
	SD527_con_06f_a4_m67_003.xlsx_RoiSetAuto-219.zip Distance px	SD527_dcd_05m_a3_m67_001		51	6
	SD527_con_06f_a4_m67_003.xlsx_RoiSetAuto-22.zip Distance px	SD527_dcd_05m_a3_m67_001		53	49
	SD527_con_06f_a4_m67_003.xlsx_RoiSetAuto-220.zip Distance px	SD527_dcd_05m_a3_m67_001		5	67
	SD527_con_06f_a4_m67_003.xlsx_RoiSetAuto-221.zip Distance px	SD527_dcd_05m_a3_m67_001		5	164
	SD527_con_06f_a4_m67_003.xlsx_RoiSetAuto-222.zip Distance px	SD527_dcd_05m_a3_m67_001		48	18
	SD527_con_06f_a4_m67_003.xlsx_RoiSetAuto-223.zip Distance px	SD527_dcd_05m_a3_m67_001		36	4
	SD527_con_06f_a4_m67_003.xlsx_RoiSetAuto-224.zip Distance px	SD527_dcd_05m_a3_m67_001		25	8
	SD527_con_06f_a4_m67_003.xlsx_RoiSetAuto-225.zip Distance px	SD527_dcd_05m_a3_m67_001		7	5
	SD527_con_06f_a4_m67_003.xlsx_RoiSetAuto-226.zip Distance px	SD527_dcd_05m_a3_m67_001		17	6
	SD527_con_06f_a4_m67_003.xlsx_RoiSetAuto-227.zip Distance px	SD527_dcd_05m_a3_m67_001		6	7
	SD527_con_06f_a4_m67_003.xlsx_RoiSetAuto-228.zip Distance px	SD527_dcd_05m_a3_m67_001		38	11
	SD527_con_06f_a4_m67_003.xlsx_RoiSetAuto-229.zip Distance px	SD527_dcd_05m_a3_m67_001		36	23
	SD527_con_06f_a4_m67_003.xlsx_RoiSetAuto-23.zip Distance px	SD527_dcd_05m_a3_m67_001		14	4
	SD527_con_06f_a4_m67_003.xlsx_RoiSetAuto-230.zip Distance px	SD527_dcd_05m_a3_m67_001		4	54
	SD527_con_06f_a4_m67_003.xlsx_RoiSetAuto-231.zip Distance px	SD527_dcd_05m_a3_m67_001		35	20
	SD527_con_06f_a4_m67_003.xlsx_RoiSetAuto-232.zip Distance px	SD527_dcd_05m_a3_m67_001		29	34
	SD527_con_06f_a4_m67_003.xlsx_RoiSetAuto-233.zip Distance px	SD527_dcd_05m_a3_m67_001		11	21
	SD527_con_06f_a4_m67_003.xlsx_RoiSetAuto-234.zip Distance px	SD527_dcd_05m_a3_m67_001		9	35
	SD527_con_06f_a4_m67_003.xlsx_RoiSetAuto-235.zip Distance px	SD527_dcd_05m_a3_m67_001		8	22
	SD527_con_06f_a4_m67_003.xlsx_RoiSetAuto-236.zip Distance px	SD527_dcd_05m_a3_m67_001		6	33
	SD527_con_06f_a4_m67_003.xlsx_RoiSetAuto-237.zip Distance px	SD527_dcd_05m_a3_m67_001		7	86
	SD527_con_06f_a4_m67_003.xlsx_RoiSetAuto-238.zip Distance px	SD527_dcd_05m_a3_m67_001		9	4
	SD527_con_06f_a4_m67_003.xlsx_RoiSetAuto-239.zip Distance px	SD527_dcd_05m_a3_m67_001		19	5
	SD527_con_06f_a4_m67_003.xlsx_RoiSetAuto-24.zip Distance px	SD527_dcd_05m_a3_m67_001		65	17
	SD527_con_06f_a4_m67_003.xlsx_RoiSetAuto-240.zip Distance px	SD527_dcd_05m_a3_m67_001		5	7
	SD527_con_06f_a4_m67_003.xlsx_RoiSetAuto-241.zip Distance px	SD527_dcd_05m_a3_m67_001		5	8
	SD527_con_06f_a4_m67_003.xlsx_RoiSetAuto-242.zip Distance px	SD527_dcd_05m_a3_m67_001		5	9
	SD527_con_06f_a4_m67_003.xlsx_RoiSetAuto-243.zip Distance px	SD527_dcd_05m_a3_m67_001		4	124
	SD527_con_06f_a4_m67_003.xlsx_RoiSetAuto-244.zip Distance px	SD527_dcd_05m_a3_m67_001		4	36
	SD527_con_06f_a4_m67_003.xlsx_RoiSetAuto-245.zip Distance px	SD527_dcd_05m_a3_m67_001		6	5
	SD527_con_06f_a4_m67_003.xlsx_RoiSetAuto-246.zip Distance px	SD527_dcd_05m_a4_m67_003		21	57
	SD527_con_06f_a4_m67_003.xlsx_RoiSetAuto-247.zip Distance px	SD527_dcd_05m_a4_m67_003		17	10
	SD527_con_06f_a4_m67_003.xlsx_RoiSetAuto-248.zip Distance px	SD527_dcd_05m_a4_m67_003		11	4
	SD527_con_06f_a4_m67_003.xlsx_RoiSetAuto-249.zip Distance px	SD527_dcd_05m_a4_m67_003		6	78
	SD527_con_06f_a4_m67_003.xlsx_RoiSetAuto-25.zip Distance px	SD527_dcd_05m_a4_m67_003		199	7
	SD527_con_06f_a4_m67_003.xlsx_RoiSetAuto-250.zip Distance px	SD527_dcd_05m_a4_m67_003		7	62
	SD527_con_06f_a4_m67_003.xlsx_RoiSetAuto-251.zip Distance px	SD527_dcd_05m_a4_m67_003		8	72
	SD527_con_06f_a4_m67_003.xlsx_RoiSetAuto-252.zip Distance px	SD527_dcd_05m_a4_m67_003		14	14
	SD527_con_06f_a4_m67_003.xlsx_RoiSetAuto-253.zip Distance px	SD527_dcd_05m_a4_m67_003		11	18
	SD527_con_06f_a4_m67_003.xlsx_RoiSetAuto-254.zip Distance px	SD527_dcd_05m_a4_m67_003		7	8
	SD527_con_06f_a4_m67_003.xlsx_RoiSetAuto-255.zip Distance px	SD527_dcd_05m_a4_m67_003		4	50
	SD527_con_06f_a4_m67_003.xlsx_RoiSetAuto-256.zip Distance px	SD527_dcd_05m_a4_m67_003		5	9
	SD527_con_06f_a4_m67_003.xlsx_RoiSetAuto-257.zip Distance px	SD527_dcd_05m_a4_m67_003		4	4
	SD527_con_06f_a4_m67_003.xlsx_RoiSetAuto-26.zip Distance px	SD527_dcd_05m_a4_m67_003		70	64
	SD527_con_06f_a4_m67_003.xlsx_RoiSetAuto-27.zip Distance px	SD527_dcd_05m_a4_m67_003		54	5
	SD527_con_06f_a4_m67_003.xlsx_RoiSetAuto-28.zip Distance px	SD527_dcd_05m_a4_m67_003		15	20
	SD527_con_06f_a4_m67_003.xlsx_RoiSetAuto-29.zip Distance px	SD527_dcd_05m_a4_m67_003		31	42
	SD527_con_06f_a4_m67_003.xlsx_RoiSetAuto-3.zip Distance px	SD527_dcd_05m_a4_m67_003		39	11
	SD527_con_06f_a4_m67_003.xlsx_RoiSetAuto-30.zip Distance px	SD527_dcd_05m_a4_m67_003		56	24
	SD527_con_06f_a4_m67_003.xlsx_RoiSetAuto-31.zip Distance px	SD527_dcd_05m_a4_m67_003		4	5
	SD527_con_06f_a4_m67_003.xlsx_RoiSetAuto-32.zip Distance px	SD527_dcd_05m_a4_m67_003		6	17
	SD527_con_06f_a4_m67_003.xlsx_RoiSetAuto-33.zip Distance px	SD527_dcd_05m_a4_m67_003		12	4
	SD527_con_06f_a4_m67_003.xlsx_RoiSetAuto-34.zip Distance px	SD527_dcd_05m_a4_m67_003		51	37
	SD527_con_06f_a4_m67_003.xlsx_RoiSetAuto-35.zip Distance px	SD527_dcd_05m_a4_m67_003		10	32
	SD527_con_06f_a4_m67_003.xlsx_RoiSetAuto-36.zip Distance px	SD527_dcd_05m_a4_m67_003		14	5
	SD527_con_06f_a4_m67_003.xlsx_RoiSetAuto-37.zip Distance px	SD527_dcd_05m_a4_m67_003		5	15
	SD527_con_06f_a4_m67_003.xlsx_RoiSetAuto-38.zip Distance px	SD527_dcd_05m_a4_m67_003		31	4
	SD527_con_06f_a4_m67_003.xlsx_RoiSetAuto-39.zip Distance px	SD527_dcd_05m_a4_m67_003		21	6
	SD527_con_06f_a4_m67_003.xlsx_RoiSetAuto-4.zip Distance px	SD527_dcd_05m_a4_m67_003		5	5
	SD527_con_06f_a4_m67_003.xlsx_RoiSetAuto-40.zip Distance px	SD527_dcd_05m_a4_m67_003		15	29
	SD527_con_06f_a4_m67_003.xlsx_RoiSetAuto-41.zip Distance px	SD527_dcd_05m_a4_m67_003		9	35
	SD527_con_06f_a4_m67_003.xlsx_RoiSetAuto-42.zip Distance px	SD527_dcd_05m_a4_m67_003		6	5
	SD527_con_06f_a4_m67_003.xlsx_RoiSetAuto-43.zip Distance px	SD527_dcd_05m_a4_m67_003		4	42
	SD527_con_06f_a4_m67_003.xlsx_RoiSetAuto-44.zip Distance px	SD527_dcd_05m_a4_m67_003		5	9
	SD527_con_06f_a4_m67_003.xlsx_RoiSetAuto-45.zip Distance px	SD527_dcd_05m_a4_m67_003		10	5
	SD527_con_06f_a4_m67_003.xlsx_RoiSetAuto-46.zip Distance px	SD527_dcd_05m_a4_m67_003		5	11
	SD527_con_06f_a4_m67_003.xlsx_RoiSetAuto-47.zip Distance px	SD527_dcd_05m_a4_m67_003		56	64
	SD527_con_06f_a4_m67_003.xlsx_RoiSetAuto-48.zip Distance px	SD527_dcd_05m_a4_m67_003		37	6
	SD527_con_06f_a4_m67_003.xlsx_RoiSetAuto-49.zip Distance px	SD527_dcd_05m_a4_m67_003		55	18
	SD527_con_06f_a4_m67_003.xlsx_RoiSetAuto-5.zip Distance px	SD527_dcd_05m_a4_m67_003		60	7
	SD527_con_06f_a4_m67_003.xlsx_RoiSetAuto-50.zip Distance px	SD527_dcd_05m_a4_m67_003		6	13
	SD527_con_06f_a4_m67_003.xlsx_RoiSetAuto-51.zip Distance px	SD527_dcd_05m_a4_m67_003		8	47
	SD527_con_06f_a4_m67_003.xlsx_RoiSetAuto-52.zip Distance px	SD527_dcd_05m_a4_m67_003		42	44
	SD527_con_06f_a4_m67_003.xlsx_RoiSetAuto-53.zip Distance px	SD527_dcd_05m_a4_m67_003		105	4
	SD527_con_06f_a4_m67_003.xlsx_RoiSetAuto-54.zip Distance px	SD527_dcd_05m_a4_m67_003		7	9
	SD527_con_06f_a4_m67_003.xlsx_RoiSetAuto-55.zip Distance px	SD527_dcd_05m_a4_m67_003		7	23
	SD527_con_06f_a4_m67_003.xlsx_RoiSetAuto-56.zip Distance px	SD527_dcd_05m_a4_m67_003		5	7
	SD527_con_06f_a4_m67_003.xlsx_RoiSetAuto-57.zip Distance px	SD527_dcd_05m_a4_m67_003		9	4
	SD527_con_06f_a4_m67_003.xlsx_RoiSetAuto-58.zip Distance px	SD527_dcd_05m_a4_m67_003		178	4
	SD527_con_06f_a4_m67_003.xlsx_RoiSetAuto-59.zip Distance px	SD527_dcd_05m_a4_m67_003		71	25
	SD527_con_06f_a4_m67_003.xlsx_RoiSetAuto-60.zip Distance px	SD527_dcd_05m_a4_m67_003		151	5
	SD527_con_06f_a4_m67_003.xlsx_RoiSetAuto-61.zip Distance px	SD527_dcd_05m_a4_m67_003		4	7
	SD527_con_06f_a4_m67_003.xlsx_RoiSetAuto-62.zip Distance px	SD527_dcd_05m_a4_m67_003		6	4
	SD527_con_06f_a4_m67_003.xlsx_RoiSetAuto-63.zip Distance px	SD527_dcd_05m_a4_m67_003		4	28
	SD527_con_06f_a4_m67_003.xlsx_RoiSetAuto-64.zip Distance px	SD527_dcd_05m_a4_m67_003		4	11
	SD527_con_06f_a4_m67_003.xlsx_RoiSetAuto-65.zip Distance px	SD527_dcd_05m_a4_m67_003		12	4
	SD527_con_06f_a4_m67_003.xlsx_RoiSetAuto-66.zip Distance px	SD527_dcd_05m_a4_m67_003		4	7
	SD527_con_06f_a4_m67_003.xlsx_RoiSetAuto-67.zip Distance px	SD527_dcd_05m_a4_m67_003		5	24
	SD527_con_06f_a4_m67_003.xlsx_RoiSetAuto-68.zip Distance px	SD527_dcd_05m_a4_m67_003		11	6
	SD527_con_06f_a4_m67_003.xlsx_RoiSetAuto-69.zip Distance px	SD527_dcd_05m_a4_m67_003		4	14
	SD527_con_06f_a4_m67_003.xlsx_RoiSetAuto-7.zip Distance px	SD527_dcd_05m_a4_m67_003		5	14
	SD527_con_06f_a4_m67_003.xlsx_RoiSetAuto-70.zip Distance px	SD527_dcd_05m_a4_m67_003		13	13
	SD527_con_06f_a4_m67_003.xlsx_RoiSetAuto-71.zip Distance px	SD527_dcd_05m_a4_m67_003		81	8
	SD527_con_06f_a4_m67_003.xlsx_RoiSetAuto-72.zip Distance px	SD527_dcd_05m_a4_m67_003		6	4
	SD527_con_06f_a4_m67_003.xlsx_RoiSetAuto-73.zip Distance px	SD527_dcd_05m_a4_m67_003		4	6
	SD527_con_06f_a4_m67_003.xlsx_RoiSetAuto-74.zip Distance px	SD527_dcd_05m_a4_m67_003		6	4
	SD527_con_06f_a4_m67_003.xlsx_RoiSetAuto-75.zip Distance px	SD527_dcd_05m_a4_m67_003		5	6
	SD527_con_06f_a4_m67_003.xlsx_RoiSetAuto-76.zip Distance px	SD527_dcd_05m_a4_m67_003		8	6
	SD527_con_06f_a4_m67_003.xlsx_RoiSetAuto-77.zip Distance px	SD527_dcd_05m_a4_m67_003		81	26
	SD527_con_06f_a4_m67_003.xlsx_RoiSetAuto-78.zip Distance px	SD527_dcd_05m_a4_m67_003		4	20
	SD527_con_06f_a4_m67_003.xlsx_RoiSetAuto-79.zip Distance px	SD527_dcd_05m_a4_m67_003		51	47
	SD527_con_06f_a4_m67_003.xlsx_RoiSetAuto-8.zip Distance px	SD527_dcd_05m_a4_m67_003		43	6
	SD527_con_06f_a4_m67_003.xlsx_RoiSetAuto-80.zip Distance px	SD527_dcd_05m_a4_m67_003		48	41
	SD527_con_06f_a4_m67_003.xlsx_RoiSetAuto-81.zip Distance px	SD527_dcd_05m_a4_m67_003		8	36
	SD527_con_06f_a4_m67_003.xlsx_RoiSetAuto-82.zip Distance px	SD527_dcd_05m_a4_m67_003		21	33
	SD527_con_06f_a4_m67_003.xlsx_RoiSetAuto-83.zip Distance px	SD527_dcd_05m_a4_m67_003		9	30
	SD527_con_06f_a4_m67_003.xlsx_RoiSetAuto-84.zip Distance px	SD527_dcd_05m_a4_m67_003		7	7
	SD527_con_06f_a4_m67_003.xlsx_RoiSetAuto-85.zip Distance px	SD527_dcd_05m_a4_m67_003		8	5
	SD527_con_06f_a4_m67_003.xlsx_RoiSetAuto-86.zip Distance px	SD527_dcd_05m_a4_m67_003		101	81
	SD527_con_06f_a4_m67_003.xlsx_RoiSetAuto-87.zip Distance px	SD527_dcd_05m_a4_m67_003		4	4
	SD527_con_06f_a4_m67_003.xlsx_RoiSetAuto-88.zip Distance px	SD527_dcd_05m_a4_m67_003		4	4
	SD527_con_06f_a4_m67_003.xlsx_RoiSetAuto-89.zip Distance px	SD527_dcd_05m_a4_m67_003		6	4
	SD527_con_06f_a4_m67_003.xlsx_RoiSetAuto-9.zip Distance px	SD527_dcd_05m_a4_m67_003		11	6
	SD527_con_06f_a4_m67_003.xlsx_RoiSetAuto-90.zip Distance px	SD527_dcd_05m_a4_m67_003		12	4
	SD527_con_06f_a4_m67_003.xlsx_RoiSetAuto-91.zip Distance px	SD527_dcd_05m_a4_m67_003		80	9
	SD527_con_06f_a4_m67_003.xlsx_RoiSetAuto-92.zip Distance px	SD527_dcd_05m_a4_m67_003		23	37
	SD527_con_06f_a4_m67_003.xlsx_RoiSetAuto-93.zip Distance px	SD527_dcd_05m_a4_m67_003		5	43
	SD527_con_06f_a4_m67_003.xlsx_RoiSetAuto-94.zip Distance px	SD527_dcd_05m_a4_m67_003		133	11
	SD527_con_06f_a4_m67_003.xlsx_RoiSetAuto-95.zip Distance px	SD527_dcd_05m_a4_m67_003		15	6
	SD527_con_06f_a4_m67_003.xlsx_RoiSetAuto-96.zip Distance px	SD527_dcd_05m_a4_m67_003		4	18
	SD527_con_06f_a4_m67_003.xlsx_RoiSetAuto-97.zip Distance px	SD527_dcd_05m_a4_m67_003		4	43
	SD527_con_06f_a4_m67_003.xlsx_RoiSetAuto-98.zip Distance px	SD527_dcd_05m_a4_m67_003		6	6
	SD527_con_06f_a4_m67_003.xlsx_RoiSetAuto-99.zip Distance px	SD527_dcd_05m_a4_m67_003		6	8
	SD527_con_07m_a3_m67_001.xlsx_RoiSetAuto-1.zip Distance px	SD527_dcd_05m_a4_m67_003		5	52
	SD527_con_07m_a3_m67_001.xlsx_RoiSetAuto-10.zip Distance px	SD527_dcd_05m_a4_m67_003		11	22
	SD527_con_07m_a3_m67_001.xlsx_RoiSetAuto-11.zip Distance px	SD527_dcd_05m_a4_m67_003		42	11
	SD527_con_07m_a3_m67_001.xlsx_RoiSetAuto-12.zip Distance px	SD527_dcd_05m_a4_m67_003		4	19
	SD527_con_07m_a3_m67_001.xlsx_RoiSetAuto-13.zip Distance px	SD527_dcd_05m_a4_m67_003		8	14
	SD527_con_07m_a3_m67_001.xlsx_RoiSetAuto-14.zip Distance px	SD527_dcd_05m_a4_m67_003		15	39
	SD527_con_07m_a3_m67_001.xlsx_RoiSetAuto-16.zip Distance px	SD527_dcd_05m_a4_m67_003		4	15
	SD527_con_07m_a3_m67_001.xlsx_RoiSetAuto-17.zip Distance px	SD527_dcd_05m_a4_m67_003		6	5
	SD527_con_07m_a3_m67_001.xlsx_RoiSetAuto-18.zip Distance px	SD527_dcd_05m_a4_m67_003		5	5
	SD527_con_07m_a3_m67_001.xlsx_RoiSetAuto-19.zip Distance px	SD527_dcd_05m_a4_m67_003		4	36
	SD527_con_07m_a3_m67_001.xlsx_RoiSetAuto-2.zip Distance px	SD527_dcd_05m_a4_m67_003		13	28
	SD527_con_07m_a3_m67_001.xlsx_RoiSetAuto-20.zip Distance px	SD527_dcd_05m_a4_m67_003		49	4
	SD527_con_07m_a3_m67_001.xlsx_RoiSetAuto-21.zip Distance px	SD527_dcd_05m_a4_m67_003		4	23
	SD527_con_07m_a3_m67_001.xlsx_RoiSetAuto-22.zip Distance px	SD527_dcd_05m_a4_m67_003		6	46
	SD527_con_07m_a3_m67_001.xlsx_RoiSetAuto-23.zip Distance px	SD527_dcd_05m_a4_m67_003		4	12
	SD527_con_07m_a3_m67_001.xlsx_RoiSetAuto-24.zip Distance px	SD527_dcd_05m_a4_m67_003		11	8
	SD527_con_07m_a3_m67_001.xlsx_RoiSetAuto-25.zip Distance px	SD527_dcd_05m_a4_m67_003		5	10
	SD527_con_07m_a3_m67_001.xlsx_RoiSetAuto-26.zip Distance px	SD527_dcd_05m_a4_m67_003		4	5
	SD527_con_07m_a3_m67_001.xlsx_RoiSetAuto-27.zip Distance px	SD527_dcd_05m_a4_m67_003		6	5
	SD527_con_07m_a3_m67_001.xlsx_RoiSetAuto-28.zip Distance px	SD527_dcd_05m_a4_m67_003		4	19
	SD527_con_07m_a3_m67_001.xlsx_RoiSetAuto-29.zip Distance px	SD527_dcd_05m_a4_m67_003		13	10
	SD527_con_07m_a3_m67_001.xlsx_RoiSetAuto-3.zip Distance px	SD527_dcd_05m_a4_m67_003		105	39
	SD527_con_07m_a3_m67_001.xlsx_RoiSetAuto-31.zip Distance px	SD527_dcd_05m_a4_m67_003		7	7
	SD527_con_07m_a3_m67_001.xlsx_RoiSetAuto-32.zip Distance px	SD527_dcd_05m_a4_m67_003		5	20
	SD527_con_07m_a3_m67_001.xlsx_RoiSetAuto-33.zip Distance px	SD527_dcd_05m_a4_m67_003		7	20
	SD527_con_07m_a3_m67_001.xlsx_RoiSetAuto-34.zip Distance px	SD527_dcd_05m_a4_m67_003		7	14
	SD527_con_07m_a3_m67_001.xlsx_RoiSetAuto-36.zip Distance px	SD527_dcd_05m_a4_m67_003		9	5
	SD527_con_07m_a3_m67_001.xlsx_RoiSetAuto-37.zip Distance px	SD527_dcd_05m_a4_m67_003		13	104
	SD527_con_07m_a3_m67_001.xlsx_RoiSetAuto-4.zip Distance px	SD527_dcd_05m_a4_m67_003		14	26
	SD527_con_07m_a3_m67_001.xlsx_RoiSetAuto-40.zip Distance px	SD527_dcd_05m_a4_m67_003		12	6
	SD527_con_07m_a3_m67_001.xlsx_RoiSetAuto-41.zip Distance px	SD527_dcd_05m_a4_m67_003		21	5
	SD527_con_07m_a3_m67_001.xlsx_RoiSetAuto-42.zip Distance px	SD527_dcd_05m_a4_m67_003		5	4
	SD527_con_07m_a3_m67_001.xlsx_RoiSetAuto-43.zip Distance px	SD527_dcd_05m_a4_m67_003		6	4
	SD527_con_07m_a3_m67_001.xlsx_RoiSetAuto-44.zip Distance px	SD527_dcd_05m_a4_m67_003		10	56
	SD527_con_07m_a3_m67_001.xlsx_RoiSetAuto-45.zip Distance px	SD527_dcd_05m_a4_m67_003		14	4
	SD527_con_07m_a3_m67_001.xlsx_RoiSetAuto-47.zip Distance px	SD527_dcd_05m_a4_m67_003		4	19
	SD527_con_07m_a3_m67_001.xlsx_RoiSetAuto-48.zip Distance px	SD527_dcd_05m_a4_m67_003		39	20
	SD527_con_07m_a3_m67_001.xlsx_RoiSetAuto-49.zip Distance px	SD527_dcd_05m_a4_m67_003		4	10
	SD527_con_07m_a3_m67_001.xlsx_RoiSetAuto-5.zip Distance px	SD527_dcd_05m_a4_m67_003		24	4
	SD527_con_07m_a3_m67_001.xlsx_RoiSetAuto-50.zip Distance px	SD527_dcd_05m_a4_m67_003		14	5
	SD527_con_07m_a3_m67_001.xlsx_RoiSetAuto-52.zip Distance px	SD527_dcd_05m_a4_m67_003		5	6
	SD527_con_07m_a3_m67_001.xlsx_RoiSetAuto-53.zip Distance px	SD527_dcd_05m_a4_m67_003		6	12
	SD527_con_07m_a3_m67_001.xlsx_RoiSetAuto-55.zip Distance px	SD527_dcd_05m_a4_m67_003		6	15
	SD527_con_07m_a3_m67_001.xlsx_RoiSetAuto-56.zip Distance px	SD527_dcd_05m_a4_m67_003		26	16
	SD527_con_07m_a3_m67_001.xlsx_RoiSetAuto-57.zip Distance px	SD527_dcd_05m_a4_m67_003		4	7
	SD527_con_07m_a3_m67_001.xlsx_RoiSetAuto-58.zip Distance px	SD527_dcd_05m_a4_m67_003		4	4
	SD527_con_07m_a3_m67_001.xlsx_RoiSetAuto-59.zip Distance px	SD527_dcd_05m_a4_m67_003		14	10
	SD527_con_07m_a3_m67_001.xlsx_RoiSetAuto-6.zip Distance px	SD527_dcd_05m_a4_m67_003		35	5
	SD527_con_07m_a3_m67_001.xlsx_RoiSetAuto-60.zip Distance px	SD527_dcd_05m_a4_m67_003		6	5
	SD527_con_07m_a3_m67_001.xlsx_RoiSetAuto-61.zip Distance px	SD527_dcd_05m_a4_m67_003		4	9
	SD527_con_07m_a3_m67_001.xlsx_RoiSetAuto-62.zip Distance px	SD527_dcd_06m_a3_m67_001		12	30
	SD527_con_07m_a3_m67_001.xlsx_RoiSetAuto-63.zip Distance px	SD527_dcd_06m_a3_m67_001		10	8
	SD527_con_07m_a3_m67_001.xlsx_RoiSetAuto-64.zip Distance px	SD527_dcd_06m_a3_m67_001		13	52
	SD527_con_07m_a3_m67_001.xlsx_RoiSetAuto-65.zip Distance px	SD527_dcd_06m_a3_m67_001		4	5
	SD527_con_07m_a3_m67_001.xlsx_RoiSetAuto-66.zip Distance px	SD527_dcd_06m_a3_m67_001		5	4
	SD527_con_07m_a3_m67_001.xlsx_RoiSetAuto-7.zip Distance px	SD527_dcd_06m_a3_m67_001		6	6
	SD527_con_07m_a3_m67_001.xlsx_RoiSetAuto-9.zip Distance px	SD527_dcd_06m_a3_m67_001		14	9
	SD527_con_07m_a4_m67_002.xlsx_RoiSetAuto-1.zip Distance px	SD527_dcd_06m_a3_m67_001		153	7
	SD527_con_07m_a4_m67_002.xlsx_RoiSetAuto-12.zip Distance px	SD527_dcd_06m_a3_m67_001		6	27
	SD527_con_07m_a4_m67_002.xlsx_RoiSetAuto-13.zip Distance px	SD527_dcd_06m_a3_m67_001		28	5
	SD527_con_07m_a4_m67_002.xlsx_RoiSetAuto-14.zip Distance px	SD527_dcd_06m_a3_m67_001		9	11
	SD527_con_07m_a4_m67_002.xlsx_RoiSetAuto-15.zip Distance px	SD527_dcd_06m_a3_m67_001		5	18
	SD527_con_07m_a4_m67_002.xlsx_RoiSetAuto-16.zip Distance px	SD527_dcd_06m_a3_m67_001		35	9
	SD527_con_07m_a4_m67_002.xlsx_RoiSetAuto-17.zip Distance px	SD527_dcd_06m_a3_m67_001		77	22
	SD527_con_07m_a4_m67_002.xlsx_RoiSetAuto-18.zip Distance px	SD527_dcd_06m_a3_m67_001		20	10
	SD527_con_07m_a4_m67_002.xlsx_RoiSetAuto-19.zip Distance px	SD527_dcd_06m_a3_m67_001		12	5
	SD527_con_07m_a4_m67_002.xlsx_RoiSetAuto-2.zip Distance px	SD527_dcd_06m_a3_m67_001		102	5
	SD527_con_07m_a4_m67_002.xlsx_RoiSetAuto-20.zip Distance px	SD527_dcd_06m_a3_m67_001		35	4
	SD527_con_07m_a4_m67_002.xlsx_RoiSetAuto-21.zip Distance px	SD527_dcd_06m_a3_m67_001		44	23
	SD527_con_07m_a4_m67_002.xlsx_RoiSetAuto-22.zip Distance px	SD527_dcd_06m_a3_m67_001		9	15
	SD527_con_07m_a4_m67_002.xlsx_RoiSetAuto-23.zip Distance px	SD527_dcd_06m_a3_m67_001		6	10
	SD527_con_07m_a4_m67_002.xlsx_RoiSetAuto-24.zip Distance px	SD527_dcd_06m_a3_m67_001		12	10
	SD527_con_07m_a4_m67_002.xlsx_RoiSetAuto-27.zip Distance px	SD527_dcd_06m_a3_m67_001		34	5
	SD527_con_07m_a4_m67_002.xlsx_RoiSetAuto-28.zip Distance px	SD527_dcd_06m_a3_m67_001		45	8
	SD527_con_07m_a4_m67_002.xlsx_RoiSetAuto-29.zip Distance px	SD527_dcd_06m_a3_m67_001		7	21
	SD527_con_07m_a4_m67_002.xlsx_RoiSetAuto-3.zip Distance px	SD527_dcd_06m_a3_m67_001		70	78
	SD527_con_07m_a4_m67_002.xlsx_RoiSetAuto-30.zip Distance px	SD527_dcd_06m_a3_m67_001		23	6
	SD527_con_07m_a4_m67_002.xlsx_RoiSetAuto-31.zip Distance px	SD527_dcd_06m_a3_m67_001		29	11
	SD527_con_07m_a4_m67_002.xlsx_RoiSetAuto-32.zip Distance px	SD527_dcd_06m_a3_m67_001		15	7
	SD527_con_07m_a4_m67_002.xlsx_RoiSetAuto-34.zip Distance px	SD527_dcd_06m_a3_m67_001		40	48
	SD527_con_07m_a4_m67_002.xlsx_RoiSetAuto-35.zip Distance px	SD527_dcd_06m_a3_m67_001		25	25
	SD527_con_07m_a4_m67_002.xlsx_RoiSetAuto-37.zip Distance px	SD527_dcd_06m_a3_m67_001		22	5
	SD527_con_07m_a4_m67_002.xlsx_RoiSetAuto-38.zip Distance px	SD527_dcd_06m_a3_m67_001		26	17
	SD527_con_07m_a4_m67_002.xlsx_RoiSetAuto-4.zip Distance px	SD527_dcd_06m_a3_m67_001		12	10
	SD527_con_07m_a4_m67_002.xlsx_RoiSetAuto-40.zip Distance px	SD527_dcd_06m_a3_m67_001		26	25
	SD527_con_07m_a4_m67_002.xlsx_RoiSetAuto-42.zip Distance px	SD527_dcd_06m_a3_m67_001		45	81
	SD527_con_07m_a4_m67_002.xlsx_RoiSetAuto-44.zip Distance px	SD527_dcd_06m_a3_m67_001		5	4
	SD527_con_07m_a4_m67_002.xlsx_RoiSetAuto-46.zip Distance px	SD527_dcd_06m_a3_m67_001		5	10
	SD527_con_07m_a4_m67_002.xlsx_RoiSetAuto-47.zip Distance px	SD527_dcd_06m_a3_m67_001		17	6
	SD527_con_07m_a4_m67_002.xlsx_RoiSetAuto-48.zip Distance px	SD527_dcd_06m_a3_m67_001		6	7
	SD527_con_07m_a4_m67_002.xlsx_RoiSetAuto-49.zip Distance px	SD527_dcd_06m_a3_m67_001		45	11
	SD527_con_07m_a4_m67_002.xlsx_RoiSetAuto-51.zip Distance px	SD527_dcd_06m_a3_m67_001		41	5
	SD527_con_07m_a4_m67_002.xlsx_RoiSetAuto-52.zip Distance px	SD527_dcd_06m_a3_m67_001		24	7
	SD527_con_07m_a4_m67_002.xlsx_RoiSetAuto-53.zip Distance px	SD527_dcd_06m_a3_m67_001		31	21
	SD527_con_07m_a4_m67_002.xlsx_RoiSetAuto-54.zip Distance px	SD527_dcd_06m_a3_m67_001		6	10
	SD527_con_07m_a4_m67_002.xlsx_RoiSetAuto-55.zip Distance px	SD527_dcd_06m_a3_m67_001		27	10
	SD527_con_07m_a4_m67_002.xlsx_RoiSetAuto-56.zip Distance px	SD527_dcd_06m_a3_m67_001		7	4
	SD527_con_07m_a4_m67_002.xlsx_RoiSetAuto-57.zip Distance px	SD527_dcd_06m_a3_m67_001		4	4
	SD527_con_07m_a4_m67_002.xlsx_RoiSetAuto-58.zip Distance px	SD527_dcd_06m_a3_m67_001		12	47
	SD527_con_07m_a4_m67_002.xlsx_RoiSetAuto-59.zip Distance px	SD527_dcd_06m_a3_m67_001		8	7
	SD527_con_07m_a4_m67_002.xlsx_RoiSetAuto-6.zip Distance px	SD527_dcd_06m_a3_m67_001		4	41
	SD527_con_07m_a4_m67_002.xlsx_RoiSetAuto-60.zip Distance px	SD527_dcd_06m_a3_m67_001		7	29
	SD527_con_07m_a4_m67_002.xlsx_RoiSetAuto-7.zip Distance px	SD527_dcd_06m_a3_m67_001		4	5
	SD527_con_07m_a4_m67_002.xlsx_RoiSetAuto-8.zip Distance px	SD527_dcd_06m_a3_m67_001		98	53
	SD527_con_07m_a4_m67_003.xlsx_RoiSetAuto-1.zip Distance px	SD527_dcd_06m_a3_m67_001		63	7
	SD527_con_07m_a4_m67_003.xlsx_RoiSetAuto-100.zip Distance px	SD527_dcd_06m_a3_m67_001		9	16
	SD527_con_07m_a4_m67_003.xlsx_RoiSetAuto-102.zip Distance px	SD527_dcd_06m_a3_m67_001		37	10
	SD527_con_07m_a4_m67_003.xlsx_RoiSetAuto-107.zip Distance px	SD527_dcd_06m_a3_m67_001		14	17
	SD527_con_07m_a4_m67_003.xlsx_RoiSetAuto-108.zip Distance px	SD527_dcd_06m_a3_m67_001		5	47
	SD527_con_07m_a4_m67_003.xlsx_RoiSetAuto-109.zip Distance px	SD527_dcd_06m_a3_m67_001		17	12
	SD527_con_07m_a4_m67_003.xlsx_RoiSetAuto-111.zip Distance px	SD527_dcd_06m_a3_m67_001		4	49
	SD527_con_07m_a4_m67_003.xlsx_RoiSetAuto-113.zip Distance px	SD527_dcd_06m_a3_m67_001		8	10
	SD527_con_07m_a4_m67_003.xlsx_RoiSetAuto-115.zip Distance px	SD527_dcd_06m_a3_m67_001		9	5
	SD527_con_07m_a4_m67_003.xlsx_RoiSetAuto-12.zip Distance px	SD527_dcd_06m_a3_m67_001		18	14
	SD527_con_07m_a4_m67_003.xlsx_RoiSetAuto-14.zip Distance px	SD527_dcd_06m_a3_m67_001		19	7
	SD527_con_07m_a4_m67_003.xlsx_RoiSetAuto-20.zip Distance px	SD527_dcd_06m_a3_m67_001		12	13
	SD527_con_07m_a4_m67_003.xlsx_RoiSetAuto-25.zip Distance px	SD527_dcd_06m_a3_m67_001		14	6
	SD527_con_07m_a4_m67_003.xlsx_RoiSetAuto-28.zip Distance px	SD527_dcd_06m_a3_m67_001		17	5
	SD527_con_07m_a4_m67_003.xlsx_RoiSetAuto-29.zip Distance px	SD527_dcd_06m_a3_m67_001		119	5
	SD527_con_07m_a4_m67_003.xlsx_RoiSetAuto-30.zip Distance px	SD527_dcd_06m_a3_m67_001		62	13
	SD527_con_07m_a4_m67_003.xlsx_RoiSetAuto-32.zip Distance px	SD527_dcd_06m_a3_m67_001		119	5
	SD527_con_07m_a4_m67_003.xlsx_RoiSetAuto-36.zip Distance px	SD527_dcd_06m_a3_m67_001		4	8
	SD527_con_07m_a4_m67_003.xlsx_RoiSetAuto-37.zip Distance px	SD527_dcd_06m_a3_m67_001		5	7
	SD527_con_07m_a4_m67_003.xlsx_RoiSetAuto-41.zip Distance px	SD527_dcd_06m_a3_m67_001		12	20
	SD527_con_07m_a4_m67_003.xlsx_RoiSetAuto-42.zip Distance px	SD527_dcd_06m_a3_m67_001		16	27
	SD527_con_07m_a4_m67_003.xlsx_RoiSetAuto-46.zip Distance px	SD527_dcd_06m_a3_m67_001		5	28
	SD527_con_07m_a4_m67_003.xlsx_RoiSetAuto-48.zip Distance px	SD527_dcd_06m_a3_m67_001		14	8
	SD527_con_07m_a4_m67_003.xlsx_RoiSetAuto-49.zip Distance px	SD527_dcd_06m_a3_m67_001		10	13
	SD527_con_07m_a4_m67_003.xlsx_RoiSetAuto-5.zip Distance px	SD527_dcd_06m_a3_m67_001		125	15
	SD527_con_07m_a4_m67_003.xlsx_RoiSetAuto-52.zip Distance px	SD527_dcd_06m_a3_m67_001		127	7
	SD527_con_07m_a4_m67_003.xlsx_RoiSetAuto-55.zip Distance px	SD527_dcd_06m_a3_m67_001		7	5
	SD527_con_07m_a4_m67_003.xlsx_RoiSetAuto-56.zip Distance px	SD527_dcd_06m_a3_m67_001		4	6
	SD527_con_07m_a4_m67_003.xlsx_RoiSetAuto-57.zip Distance px	SD527_dcd_06m_a3_m67_001		39	5
	SD527_con_07m_a4_m67_003.xlsx_RoiSetAuto-6.zip Distance px	SD527_dcd_06m_a3_m67_001		7	6
	SD527_con_07m_a4_m67_003.xlsx_RoiSetAuto-61.zip Distance px	SD527_dcd_06m_a3_m67_001		4	13
	SD527_con_07m_a4_m67_003.xlsx_RoiSetAuto-63.zip Distance px	SD527_dcd_06m_a3_m67_001		5	7
	SD527_con_07m_a4_m67_003.xlsx_RoiSetAuto-65.zip Distance px	SD527_dcd_06m_a3_m67_001		15	13
	SD527_con_07m_a4_m67_003.xlsx_RoiSetAuto-67.zip Distance px	SD527_dcd_06m_a3_m67_001		5	23
	SD527_con_07m_a4_m67_003.xlsx_RoiSetAuto-69.zip Distance px	SD527_dcd_06m_a3_m67_001		5	5
	SD527_con_07m_a4_m67_003.xlsx_RoiSetAuto-7.zip Distance px	SD527_dcd_06m_a3_m67_001		36	5
	SD527_con_07m_a4_m67_003.xlsx_RoiSetAuto-70.zip Distance px	SD527_dcd_06m_a3_m67_001		13	10
	SD527_con_07m_a4_m67_003.xlsx_RoiSetAuto-71.zip Distance px	SD527_dcd_06m_a3_m67_001		5	10
	SD527_con_07m_a4_m67_003.xlsx_RoiSetAuto-72.zip Distance px	SD527_dcd_06m_a3_m67_001		54	24
	SD527_con_07m_a4_m67_003.xlsx_RoiSetAuto-74.zip Distance px	SD527_dcd_06m_a3_m67_001		18	17
	SD527_con_07m_a4_m67_003.xlsx_RoiSetAuto-79.zip Distance px	SD527_dcd_06m_a3_m67_001		6	31
	SD527_con_07m_a4_m67_003.xlsx_RoiSetAuto-8.zip Distance px	SD527_dcd_06m_a3_m67_001		7	18
	SD527_con_07m_a4_m67_003.xlsx_RoiSetAuto-80.zip Distance px	SD527_dcd_06m_a3_m67_001		11	32
	SD527_con_07m_a4_m67_003.xlsx_RoiSetAuto-82.zip Distance px	SD527_dcd_06m_a3_m67_001		6	12
	SD527_con_07m_a4_m67_003.xlsx_RoiSetAuto-83.zip Distance px	SD527_dcd_06m_a3_m67_001		5	10
	SD527_con_07m_a4_m67_003.xlsx_RoiSetAuto-84.zip Distance px	SD527_dcd_06m_a3_m67_001		23	11
	SD527_con_07m_a4_m67_003.xlsx_RoiSetAuto-86.zip Distance px	SD527_dcd_06m_a3_m67_001		8	6
	SD527_con_07m_a4_m67_003.xlsx_RoiSetAuto-88.zip Distance px	SD527_dcd_06m_a3_m67_001		5	16
	SD527_con_07m_a4_m67_003.xlsx_RoiSetAuto-9.zip Distance px	SD527_dcd_06m_a3_m67_001		7	26
	SD527_con_07m_a4_m67_003.xlsx_RoiSetAuto-90.zip Distance px	SD527_dcd_06m_a3_m67_001		5	6
	SD527_con_07m_a4_m67_003.xlsx_RoiSetAuto-93.zip Distance px	SD527_dcd_06m_a3_m67_001		7	7
		SD527_dcd_06m_a3_m67_001			25
		SD527_dcd_06m_a3_m67_001			9
		SD527_dcd_06m_a3_m67_001			13
		SD527_dcd_06m_a3_m67_001			23
		SD527_dcd_06m_a3_m67_001			62
		SD527_dcd_06m_a3_m67_001			24
		SD527_dcd_06m_a3_m67_001			7
		SD527_dcd_06m_a3_m67_001			14
		SD527_dcd_06m_a3_m67_001			5
		SD527_dcd_06m_a3_m67_001			5
		SD527_dcd_06m_a3_m67_001			14
		SD527_dcd_06m_a3_m67_001			4
		SD527_dcd_06m_a3_m67_001			8
		SD527_dcd_06m_a3_m67_001			13
		SD527_dcd_06m_a3_m67_001			4
		SD527_dcd_06m_a3_m67_001			4
		SD527_dcd_06m_a3_m67_001			13
		SD527_dcd_06m_a3_m67_001			5
		SD527_dcd_06m_a3_m67_001			13
		SD527_dcd_06m_a3_m67_001			10
		SD527_dcd_06m_a3_m67_001			5
		SD527_dcd_06m_a3_m67_001			6
		SD527_dcd_06m_a3_m67_001			8
		SD527_dcd_06m_a3_m67_001			9
		SD527_dcd_06m_a3_m67_001			6
		SD527_dcd_06m_a3_m67_001			5
		SD527_dcd_06m_a3_m67_001			6
		SD527_dcd_06m_a3_m67_001			5
		SD527_dcd_06m_a3_m67_001			42
		SD527_dcd_06m_a3_m67_001			32
		SD527_dcd_06m_a3_m67_001			34
		SD527_dcd_06m_a3_m67_001			98
		SD527_dcd_06m_a3_m67_001			5
		SD527_dcd_06m_a3_m67_001			4
		SD527_dcd_06m_a3_m67_001			9
		SD527_dcd_06m_a3_m67_001			7
		SD527_dcd_06m_a3_m67_001			8
		SD527_dcd_06m_a3_m67_001			21
		SD527_dcd_06m_a3_m67_001			6
		SD527_dcd_06m_a3_m67_001			17
		SD527_dcd_06m_a3_m67_001			17
		SD527_dcd_06m_a3_m67_001			4
		SD527_dcd_06m_a3_m67_001			11
		SD527_dcd_06m_a3_m67_001			12
		SD527_dcd_06m_a3_m67_001			41
		SD527_dcd_06m_a3_m67_001			58
		SD527_dcd_06m_a3_m67_001			18
		SD527_dcd_06m_a3_m67_001			13
		SD527_dcd_06m_a3_m67_001			15
		SD527_dcd_06m_a3_m67_001			8
		SD527_dcd_06m_a3_m67_001			33
		SD527_dcd_06m_a3_m67_001			5
		SD527_dcd_06m_a3_m67_001			6
		SD527_dcd_06m_a3_m67_001			7
		SD527_dcd_06m_a3_m67_001			22
		SD527_dcd_06m_a3_m67_001			6
		SD527_dcd_06m_a3_m67_001			6
		SD527_dcd_06m_a3_m67_001			6
		SD527_dcd_06m_a3_m67_001			15
		SD527_dcd_06m_a3_m67_001			5
		SD527_dcd_06m_a3_m67_001			8
		SD527_dcd_06m_a3_m67_001			33
		SD527_dcd_06m_a3_m67_001			12
		SD527_dcd_06m_a3_m67_001			5
		SD527_dcd_06m_a3_m67_001			9
		SD527_dcd_06m_a3_m67_001			6
		SD527_dcd_06m_a3_m67_001			8
		SD527_dcd_06m_a3_m67_001			14
		SD527_dcd_06m_a3_m67_001			14
		SD527_dcd_06m_a3_m67_001			15
		SD527_dcd_06m_a3_m67_001			10
		SD527_dcd_06m_a3_m67_001			15
		SD527_dcd_06m_a3_m67_001			24
		SD527_dcd_06m_a3_m67_001			4
		SD527_dcd_06m_a3_m67_001			24
		SD527_dcd_06m_a3_m67_001			19
		SD527_dcd_06m_a3_m67_001			4
		SD527_dcd_06m_a3_m67_001			10
		SD527_dcd_06m_a3_m67_001			12
		SD527_dcd_06m_a3_m67_001			4
		SD527_dcd_06m_a3_m67_001			16
		SD527_dcd_06m_a3_m67_001			62
		SD527_dcd_06m_a3_m67_001			93
		SD527_dcd_06m_a3_m67_001			17
		SD527_dcd_06m_a3_m67_001			5
		SD527_dcd_06m_a3_m67_001			14
		SD527_dcd_06m_a3_m67_001			7
		SD527_dcd_06m_a3_m67_001			22
		SD527_dcd_06m_a3_m67_001			4
		SD527_dcd_06m_a3_m67_001			10
		SD527_dcd_06m_a3_m67_001			17
		SD527_dcd_06m_a3_m67_001			108
		SD527_dcd_06m_a3_m67_001			6
		SD527_dcd_06m_a3_m67_001			4
		SD527_dcd_06m_a3_m67_001			5
		SD527_dcd_06m_a3_m67_001			6
		SD527_dcd_06m_a3_m67_001			4
		SD527_dcd_06m_a3_m67_001			26
		SD527_dcd_06m_a3_m67_001			18
		SD527_dcd_06m_a3_m67_001			5
		SD527_dcd_06m_a3_m67_001			24
		SD527_dcd_06m_a3_m67_002			25
		SD527_dcd_06m_a3_m67_002			11
		SD527_dcd_06m_a3_m67_002			29
		SD527_dcd_06m_a3_m67_002			6
		SD527_dcd_06m_a3_m67_002			6
		SD527_dcd_06m_a3_m67_002			58
		SD527_dcd_06m_a3_m67_002			10
		SD527_dcd_06m_a3_m67_002			14
		SD527_dcd_06m_a3_m67_002			13
		SD527_dcd_06m_a3_m67_002			4
		SD527_dcd_06m_a3_m67_002			42
		SD527_dcd_06m_a3_m67_002			23
		SD527_dcd_06m_a3_m67_002			40
		SD527_dcd_06m_a3_m67_002			12
		SD527_dcd_06m_a3_m67_002			47
		SD527_dcd_06m_a3_m67_002			23
		SD527_dcd_06m_a3_m67_002			30
		SD527_dcd_06m_a3_m67_002			4
		SD527_dcd_06m_a3_m67_002			12
		SD527_dcd_06m_a3_m67_002			16
		SD527_dcd_06m_a3_m67_003			85
		SD527_dcd_06m_a3_m67_003			9
		SD527_dcd_06m_a3_m67_003			4
		SD527_dcd_06m_a3_m67_003			30
		SD527_dcd_06m_a3_m67_003			22
		SD527_dcd_06m_a3_m67_003			40
		SD527_dcd_06m_a3_m67_003			8
		SD527_dcd_06m_a3_m67_003			36
		SD527_dcd_06m_a3_m67_003			33
		SD527_dcd_06m_a3_m67_003			5
		SD527_dcd_06m_a3_m67_003			4
		SD527_dcd_06m_a3_m67_003			60
		SD527_dcd_06m_a3_m67_003			24
		SD527_dcd_06m_a3_m67_003			38
		SD527_dcd_06m_a3_m67_003			7
		SD527_dcd_06m_a3_m67_003			4
		SD527_dcd_06m_a3_m67_003			5
		SD527_dcd_06m_a3_m67_003			11
		SD527_dcd_06m_a3_m67_003			24
		SD527_dcd_06m_a3_m67_003			35
		SD527_dcd_06m_a3_m67_003			4
		SD527_dcd_06m_a3_m67_003			38
		SD527_dcd_06m_a3_m67_003			8
		SD527_dcd_06m_a3_m67_003			68
		SD527_dcd_06m_a3_m67_003			8
		SD527_dcd_06m_a3_m67_003			5
		SD527_dcd_06m_a3_m67_003			6
		SD527_dcd_06m_a3_m67_003			11
		SD527_dcd_06m_a3_m67_003			17
		SD527_dcd_06m_a3_m67_003			9
		SD527_dcd_06m_a3_m67_003			5
		SD527_dcd_06m_a3_m67_003			12
		SD527_dcd_06m_a3_m67_003			41
		SD527_dcd_06m_a3_m67_003			6
		SD527_dcd_06m_a3_m67_003			8
		SD527_dcd_06m_a3_m67_003			5
		SD527_dcd_06m_a3_m67_003			26
		SD527_dcd_06m_a3_m67_003			4
		SD527_dcd_06m_a3_m67_003			4
		SD527_dcd_06m_a3_m67_003			6
		SD527_dcd_06m_a3_m67_003			8
		SD527_dcd_06m_a3_m67_003			25
[truncated: 495 more rows]
