# Supplementary material for: An autoinhibitory clamp of actin assembly constrains and directs synaptic endocytosis
Source: eLife. 2021 Jul 29;10:e69597. doi: 10.7554/eLife.69597 (PMC8321554; doi:10.7554/eLife.69597)
Supplement: Figure 7—source data 1. — Source data showing intensity dynamics over time from the kymographs shown in Figure 7A. Contains raw Pearson’s correlation values between Lifeact::Ruby, clc::GFP, BRP::GFP, and Arp3::GFP. Source data quantifying actin dynamics in control and shiTS1 mutant neuromuscular junctions (NMJs). Source data quantifying FM dye uptake in control and nwk mutant NMJs. Source data quantifying FM dye uptake in control and Dap160 transgene rescue NMJs. Source data quantifying the radial distribution (from edge to center of boutons) of AP2 and Clc. Source data quantifying colocalization between AP2 and Lifeact::Ruby. Source data quantifying satellite bouton counts in Dap160 transgene rescue NMJs. Source data quantifying FM dye uptake and unloading in control and nwk mutant NMJs. Source data quantifying FM dye uptake and unloading in control and Dap160 transgene rescue NMJs. [file elife-69597-fig7-data1.zip]

Archive with 11 entries (10 files):
- Figure 7 - source data 1/
- Figure 7 - source data 1/Figure 7 - supplement 3D-F_source data_DapFM.csv
- Figure 7 - source data 1/Figure 7-supplement 1A_source data_AP2clcRadial.xlsx
- Figure 7 - source data 1/Figure 7-supplement 1B_source data_AP2-lifeR.xlsx
- Figure 7 - source data 1/Figure 7-supplement 2_source data_satelliteboutons.xlsx
- Figure 7 - source data 1/Figure 7-supplement 3A-C_source data_NwkFM.xlsx
- Figure 7 - source data 1/Figure 7AB_source data_kymographTraces.xlsx
- Figure 7 - source data 1/Figure 7C_source data_Pearson-Sameas1EF.xlsx
- Figure 7 - source data 1/Figure 7DE_source data_shiTS-GMA.xlsx
- Figure 7 - source data 1/Figure 7F-G_source data_NwkFM.xlsx
- Figure 7 - source data 1/Figure 7H-I_source data_Dap160FM.xlsx
