# Supplementary material for: An autoinhibitory clamp of actin assembly constrains and directs synaptic endocytosis
Source: eLife. 2021 Jul 29;10:e69597. doi: 10.7554/eLife.69597 (PMC8321554; doi:10.7554/eLife.69597)
Supplement: Figure 7—source data 1. — Source data showing intensity dynamics over time from the kymographs shown in Figure 7A. Contains raw Pearson’s correlation values between Lifeact::Ruby, clc::GFP, BRP::GFP, and Arp3::GFP. Source data quantifying actin dynamics in control and shiTS1 mutant neuromuscular junctions (NMJs). Source data quantifying FM dye uptake in control and nwk mutant NMJs. Source data quantifying FM dye uptake in control and Dap160 transgene rescue NMJs. Source data quantifying the radial distribution (from edge to center of boutons) of AP2 and Clc. Source data quantifying colocalization between AP2 and Lifeact::Ruby. Source data quantifying satellite bouton counts in Dap160 transgene rescue NMJs. Source data quantifying FM dye uptake and unloading in control and nwk mutant NMJs. Source data quantifying FM dye uptake and unloading in control and Dap160 transgene rescue NMJs. [file elife-69597-fig7-data1.zip › Figure 7 - source data 1/Figure 7 - supplement 3D-F_source data_DapFM.csv]

File	PreArea	Ch-1_Mean	Ch-1_CoV	Ch-2_Mean	Ch-2_CoV
SD537_DCD_L1_LOAD_A3L_004-cleaned.tif	1509.63030	2320.66788	0.30562	2892.42430	0.36700
SD537_DCD_L1_LOAD_A3R_001-cleaned.tif	2404.29736	2006.84805	0.35658	2287.99827	0.38132
SD537_DCD_L1_LOAD_A4L_003-cleaned.tif	749.92626	2610.78638	0.33996	2709.61491	0.36263
SD537_DCD_L1_LOAD_A4R_002-cleaned.tif	2325.18622	3280.07884	0.25329	3827.31033	0.32091
SD537_DCD_L1_UNLOAD_A3L_005-cleaned.tif	1763.60572	712.60563	0.39787	2494.85551	0.38895
SD537_DCD_L1_UNLOAD_A3R_008-cleaned.tif	2353.87759	841.83290	0.35835	2160.69637	0.39218
SD537_DCD_L1_UNLOAD_A4L_006-cleaned.tif	1438.02533	994.88819	0.39332	2249.78276	0.37074
SD537_DCD_L1_UNLOAD_A4R_007-cleaned.tif	2310.76646	1543.90571	0.21529	3117.63871	0.30961
SD537_DCD_L3_LOAD_A3L_004-cleaned.tif	580.07111	1627.45279	0.32002	882.02948	0.43328
SD537_DCD_L3_LOAD_A3R_001-cleaned.tif	478.80889	1879.04879	0.40150	1063.64066	0.43782
SD537_DCD_L3_LOAD_A4L_003-cleaned.tif	193.45778	2432.37080	0.32477	1672.34865	0.39483
SD537_DCD_L3_LOAD_A4R_002-cleaned.tif	256.85333	2382.07129	0.34481	1779.85984	0.42728
SD537_DCD_L3_UNLOAD_A3L_005-cleaned.tif	409.42222	517.68376	0.47346	736.87720	0.47342
SD537_DCD_L3_UNLOAD_A3R_008-cleaned.tif	1103.44889	1085.39026	0.32230	984.32387	0.42042
SD537_DCD_L3_UNLOAD_A4L_006-cleaned.tif	117.93778	808.74797	0.32719	1275.01176	0.38040
SD537_DCD_L3_UNLOAD_A4R_007-cleaned.tif	345.79556	1101.34523	0.30195	1585.16585	0.43181
SD537_DCD_L4_LOAD_A3L_004-cleaned.tif	421.10222	3279.64715	0.27756	3889.44535	0.38610
SD537_DCD_L4_LOAD_A3R_001-cleaned.tif	266.75556	2383.44425	0.31798	2565.54822	0.34176
SD537_DCD_L4_LOAD_A4L_003-cleaned.tif	222.73778	2316.13313	0.32705	1406.25317	0.40637
SD537_DCD_L4_LOAD_A4R_002-cleaned.tif	460.55111	2325.64313	0.35668	1775.52424	0.39850
SD537_DCD_L4_UNLOAD_A3L_005-cleaned.tif	296.40889	1438.77623	0.21810	3660.33383	0.34571
SD537_DCD_L4_UNLOAD_A3R_008-cleaned.tif	233.61778	1079.65809	0.29480	2727.49159	0.38576
SD537_DCD_L4_UNLOAD_A4L_006-cleaned.tif	140.48000	921.56214	0.31622	1329.80929	0.36618
SD537_DCD_L4_UNLOAD_A4R_007-cleaned.tif	634.93333	805.97402	0.38393	1314.09825	0.39869
SD537_DCD_L5_LOAD_A3L_004-cleaned.tif	682.57778	3115.09796	0.38495	2098.33080	0.38520
SD537_DCD_L5_LOAD_A3R_001-cleaned.tif	223.55556	2081.53718	0.39597	1618.36867	0.38227
SD537_DCD_L5_LOAD_A4L_003-cleaned.tif	619.53778	3449.65454	0.36999	2648.16044	0.34442
SD537_DCD_L5_LOAD_A4R_002-cleaned.tif	450.18667	3128.83106	0.31151	2641.99056	0.31707
SD537_DCD_L5_UNLOAD_A3L_005-cleaned.tif	525.88444	644.91288	0.44266	1896.82742	0.40430
SD537_DCD_L5_UNLOAD_A3R_008-cleaned.tif	315.30667	817.41368	0.38143	1548.27842	0.42496
SD537_DCD_L5_UNLOAD_A4L_006-cleaned.tif	449.04889	1139.27444	0.35647	2465.14102	0.40257
SD537_DCD_L5_UNLOAD_A4R_007-cleaned.tif	263.66222	1401.26175	0.24981	2744.59328	0.31546
SD537_DDD_L1_LOAD_A3L_004-cleaned.tif	814.27197	3244.27339	0.37090	2861.37722	0.39371
SD537_DdD_L1_LOAD_A3R_001-cleaned.tif	2212.14913	2764.04891	0.28860	2601.06719	0.31360
SD537_DDD_L1_LOAD_A4L_003-cleaned.tif	4241.68090	726.38677	0.41972	645.41653	0.48475
SD537_DDD_L1_LOAD_A4R_002-cleaned.tif	1420.79075	2134.56543	0.39552	1346.95968	0.41117
SD537_DDD_L1_UNLOAD_A3L_005-cleaned.tif	1070.86467	1347.94697	0.21359	2444.30952	0.30213
SD537_DDD_L1_UNLOAD_A3R_008-cleaned.tif	1905.28480	1618.55018	0.23016	2404.97247	0.30887
SD537_DDD_L1_UNLOAD_A4L_006-cleaned.tif	1710.71681	1532.59615	0.43911	2294.01527	0.39507
SD537_DDD_L1_UNLOAD_A4R_007-cleaned.tif	2453.97640	990.95750	0.37469	1029.68881	0.40756
SD537_DDD_L2_LOAD_A3L_004-cleaned.tif	2727.26047	2803.51241	0.34152	2513.30183	0.37748
SD537_DDD_L2_LOAD_A3R_001-cleaned.tif	2395.35909	2601.96301	0.41583	2230.83190	0.41213
SD537_DDD_L2_LOAD_A4L_003-cleaned.tif	857.87692	3367.33589	0.35335	2778.89736	0.34272
SD537_DDD_L2_LOAD_A4R_002-cleaned.tif	1636.34641	3446.51521	0.27743	3270.18071	0.32469
SD537_DDD_L2_UNLOAD_A3L_005-cleaned.tif	2720.05059	697.20069	0.40078	2182.19658	0.38841
SD537_DDD_L2_UNLOAD_A3R_008-cleaned.tif	2389.38378	994.84392	0.35216	2135.69443	0.42448
SD537_DDD_L2_UNLOAD_A4L_006-cleaned.tif	1757.82794	954.65923	0.41142	1788.49688	0.39147
SD537_DDD_L2_UNLOAD_A4R_007-cleaned.tif	1514.22290	1128.02384	0.31628	2631.67929	0.34964
SD537_DDD_L3_LOAD_A3L_004-cleaned.tif	1669.24444	3028.67325	0.39401	1487.46088	0.42163
SD537_DDD_L3_LOAD_A3R_001-cleaned.tif	1066.77333	2372.23948	0.41133	1501.71208	0.42736
SD537_DDD_L3_LOAD_A4L_003-cleaned.tif	897.33333	3758.49771	0.37332	2060.06786	0.42949
SD537_DDD_L3_LOAD_A4R_002-cleaned.tif	464.32000	3426.37798	0.35145	2533.27828	0.37333
SD537_DDD_L3_UNLOAD_A3L_005-cleaned.tif	1362.11556	1452.93442	0.24209	1486.18416	0.31557
SD537_DDD_L3_UNLOAD_A3R_007-cleaned.tif	646.40000	1354.22189	0.31043	2161.86724	0.37720
SD537_DDD_L3_UNLOAD_A4L_006-cleaned.tif	1052.74667	1857.93956	0.20378	1898.12821	0.30796
SD537_DDD_L3_UNLOAD_A4R_008-cleaned.tif	395.14667	1303.31534	0.31544	1292.96788	0.39144
SD537_DDD_L4_LOAD_A3L_004-cleaned.tif	514.84444	4368.60432	0.32057	3027.92624	0.42065
SD537_DDD_L4_LOAD_A3R_001-cleaned.tif	871.37778	3397.69218	0.37215	1700.72933	0.40612
SD537_DDD_L4_LOAD_A4L_003-cleaned.tif	1116.46222	3735.35146	0.34662	1867.97417	0.47273
SD537_DDD_L4_LOAD_A4R_002-cleaned.tif	772.51556	5647.27077	0.28996	4282.60462	0.32093
SD537_DDD_L4_UNLOAD_A3L_005-cleaned.tif	1304.72889	1608.53156	0.37707	2646.78695	0.42979
SD537_DDD_L4_UNLOAD_A3R_008-cleaned.tif	974.59556	1288.69490	0.31522	1221.96844	0.43639
SD537_DDD_L4_UNLOAD_A4L_006-cleaned.tif	770.52444	2118.19655	0.29240	1789.49462	0.47769
SD537_DDD_L4_UNLOAD_A4R_007-cleaned.tif	722.20444	1661.12256	0.28891	3009.44838	0.37090
SD537_DFL_L1_LOAD_A3L_004-cleaned.tif	3369.92742	2671.97526	0.34756	1478.05678	0.40554
SD537_DFL_L1_LOAD_A3R_001-cleaned.tif	1826.42056	3443.28447	0.36697	3038.47097	0.34766
SD537_DFL_L1_LOAD_A4L_003-cleaned.tif	3292.44591	3356.74982	0.35788	2999.60546	0.39134
SD537_DFL_L1_LOAD_A4R_002-cleaned.tif	2016.64287	2498.45985	0.33557	2796.35372	0.36703
SD537_DFL_L1_UNLOAD_A3L_005-cleaned.tif	3529.58182	917.36622	0.38627	1299.92406	0.37963
SD537_DFL_L1_UNLOAD_A3R_008-cleaned.tif	2763.75431	1140.48949	0.34655	2233.35239	0.39175
SD537_DFL_L1_UNLOAD_A4L_006-cleaned.tif	2179.26023	1336.04761	0.32422	2474.41346	0.33891
SD537_DFL_L1_UNLOAD_A4R_007-cleaned.tif	2300.79115	1356.34833	0.33326	2119.22901	0.35485
SD537_DFL_L2_LOAD_A3L_004-cleaned.tif	2171.06269	2711.67924	0.37129	2417.93852	0.41494
SD537_DFL_L2_LOAD_A3R_001-cleaned.tif	2092.39599	2784.90704	0.29098	1884.32128	0.30695
SD537_DFL_L2_LOAD_A4L_003-cleaned.tif	1882.32182	3260.16748	0.31764	2751.43973	0.36204
SD537_DFL_L2_LOAD_A4R_002-cleaned.tif	1673.23531	2599.38240	0.38134	1775.94177	0.41298
SD537_DFL_L2_UNLOAD_A3L_005-cleaned.tif	1782.22301	681.12868	0.41139	2178.22028	0.37390
SD537_DFL_L2_UNLOAD_A3R_008-cleaned.tif	2271.95163	1827.22477	0.19406	2271.56585	0.34472
SD537_DFL_L2_UNLOAD_A4L_006-cleaned.tif	1819.55636	1654.89543	0.19036	2629.66618	0.28939
SD537_DFL_L2_UNLOAD_A4R_007-cleaned.tif	2627.60611	1129.68669	0.31551	1575.00393	0.38475
SD537_DFL_L3_LOAD_A3L_004-cleaned.tif	433.92000	4575.11619	0.37466	2405.67207	0.37934
SD537_DFL_L3_LOAD_A3R_001-cleaned.tif	656.49778	3131.03640	0.37763	1685.41432	0.36637
SD537_DFL_L3_LOAD_A4L_003-cleaned.tif	854.96889	2798.25472	0.41410	1784.93111	0.45475
SD537_DFL_L3_LOAD_A4R_002-cleaned.tif	593.10222	4074.01400	0.36723	2250.19789	0.37575
SD537_DFL_L3_UNLOAD_A3L_005-cleaned.tif	491.41333	713.45156	0.41207	1299.26919	0.39417
SD537_DFL_L3_UNLOAD_A3R_008-cleaned.tif	268.74667	1104.60984	0.35032	1602.79387	0.39065
SD537_DFL_L3_UNLOAD_A4L_006-cleaned.tif	761.42222	1041.89533	0.41541	1615.93951	0.42338
SD537_DFL_L3_UNLOAD_A4R_007-cleaned.tif	463.78667	1059.11270	0.34648	1384.88079	0.41422
SD537_DFL_L4_LOAD_A3L_004-cleaned.tif	643.21778	3113.64456	0.38109	2224.92742	0.42865
SD537_DFL_L4_LOAD_A3R_001-cleaned.tif	331.94667	2930.11472	0.41457	1876.60133	0.38239
SD537_DFL_L4_LOAD_A4L_003-cleaned.tif	641.44000	3027.04487	0.41278	1790.47729	0.43314
SD537_DFL_L4_LOAD_A4R_002-cleaned.tif	323.43111	3433.86638	0.35562	2314.99324	0.37300
SD537_DFL_L4_UNLOAD_A3L_005-cleaned.tif	452.37333	771.45748	0.39154	1720.11145	0.38296
SD537_DFL_L4_UNLOAD_A3R_008-cleaned.tif	826.52444	1277.19182	0.29314	1998.50841	0.38057
SD537_DFL_L4_UNLOAD_A4L_006-cleaned.tif	758.98667	2442.49113	0.25136	2551.98201	0.28936
SD537_DFL_L4_UNLOAD_A4R_007-cleaned.tif	326.57778	1164.91208	0.32443	1831.44480	0.35591
SD537_RFP_L1_LOAD_A3L_003-cleaned.tif	3285.63109	3942.16437	0.52217	2430.69688	0.46098
SD537_RFP_L1_LOAD_A3R_001-cleaned.tif	99358.48718	3740.99445	0.54930	2148.56585	0.41198
SD537_RFP_L1_LOAD_A4L_004-cleaned.tif	2287.01336	2842.91292	0.44994	2222.99553	0.40325
SD537_RFP_L1_LOAD_A4R_002-cleaned.tif	123125.66167	2820.30633	0.53584	3063.85407	0.38702
SD537_RFP_L1_UNLOAD_A3L_006-cleaned.tif	1927.01320	1378.36282	0.25685	1850.66709	0.30863
SD537_RFP_L1_UNLOAD_A3R_007-cleaned.tif	1323.75367	946.70301	0.38436	1396.84179	0.40906
SD537_RFP_L1_UNLOAD_A4L_005-cleaned.tif	1839.30946	1188.15371	0.49305	1572.86815	0.38303
SD537_RFP_L1_UNLOAD_A4R_008-cleaned.tif	811.70406	935.58965	0.41470	2258.40318	0.41246
SD537_RFP_L2_LOAD_A3L_005-cleaned.tif	2225.97630	3619.62572	0.43862	3525.16102	0.34371
SD537_RFP_L2_LOAD_A3R_002-cleaned.tif	2176.69233	2924.68429	0.48022	2242.83400	0.40900
SD537_RFP_L2_LOAD_A4L_004-cleaned.tif	1610.91430	1791.51697	0.54184	2172.31038	0.35995
SD537_RFP_L2_LOAD_A4R_003-cleaned.tif	1409.53149	1479.95204	0.30057	2100.43944	0.43924
SD537_RFP_L2_UNLOAD_A3L_006-cleaned.tif	1597.18590	582.74050	0.46436	1458.44600	0.39768
SD537_RFP_L2_UNLOAD_A3R_009-cleaned.tif	1546.86489	672.50153	0.37612	1000.57084	0.44894
SD537_RFP_L2_UNLOAD_A4L_007-cleaned.tif	2250.51952	587.86854	0.45944	1969.18171	0.39576
SD537_RFP_L2_UNLOAD_A4R_008-cleaned.tif	1130.76593	693.18390	0.34502	1490.93668	0.41116
