# Supplementary material for: An autoinhibitory clamp of actin assembly constrains and directs synaptic endocytosis
Source: eLife. 2021 Jul 29;10:e69597. doi: 10.7554/eLife.69597 (PMC8321554; doi:10.7554/eLife.69597)
Supplement: Figure 7—source data 1. — Source data showing intensity dynamics over time from the kymographs shown in Figure 7A. Contains raw Pearson’s correlation values between Lifeact::Ruby, clc::GFP, BRP::GFP, and Arp3::GFP. Source data quantifying actin dynamics in control and shiTS1 mutant neuromuscular junctions (NMJs). Source data quantifying FM dye uptake in control and nwk mutant NMJs. Source data quantifying FM dye uptake in control and Dap160 transgene rescue NMJs. Source data quantifying the radial distribution (from edge to center of boutons) of AP2 and Clc. Source data quantifying colocalization between AP2 and Lifeact::Ruby. Source data quantifying satellite bouton counts in Dap160 transgene rescue NMJs. Source data quantifying FM dye uptake and unloading in control and nwk mutant NMJs. Source data quantifying FM dye uptake and unloading in control and Dap160 transgene rescue NMJs. [file elife-69597-fig7-data1.zip › Figure 7 - source data 1/Figure 7-supplement 1A_source data_AP2clcRadial.xlsx]

## Sheet: Sheet1
Radial Distance	AP2-1	AP2-2	AP2-3	AP2-4	AP2-5	AP2-6			Clc-1	Clc-2	Clc-3	Clc-4	Clc-5	Clc-6
0	1.55458	1.57876	1.83386	1.34125	1.4605	1.35236
0.085196	1.25336	1.41458	1.7099	1.17595	1.37227	1.34164
0.170393	0.98605	1.17752	1.43861	0.95093	1.18069	1.14001
0.255589	0.86275	0.95293	1.17001	0.76933	0.99922	0.88923
0.340785	0.82341	0.81522	0.98005	0.66842	0.87871	0.69329
0.425981	0.81314	0.75115	0.87739	0.63586	0.82191	0.58244
0.511178	0.76631	0.71724	0.80919	0.65016	0.79283	0.54071
0.596374	0.68511	0.68417	0.76629	0.70841	0.75122	0.53619
0.68157	0.60779	0.66516	0.75616		0.70648
0.766767	0.58178	0.66601	0.7526		0.67389
0.851963	0.62311	0.62583	0.72673		0.65932
0.937159	0.66218	0.56892	0.68348		0.65149
0									1.423	1.32457	1.35574	1.47329	1.41236	1.22867
0.08									1.37936	1.27987	1.25252	1.37355	1.31363	1.16801
0.15									1.23521	1.15619	1.09324	1.19802	1.14626	1.05116
0.23									1.08657	1.04347	0.98573	1.07665	1.00809	0.95763
0.31									0.97653	0.9735	0.92326	1.00397	0.91577	0.90912
0.39									0.90229	0.93227	0.89514	0.96547	0.85841	0.90044
0.46									0.84692	0.90675	0.88972	0.94441	0.82519	0.91479
0.54									0.79846	0.88658	0.88457	0.92341	0.79893	0.9341
0.62									0.74714	0.85941	0.87605	0.90116	0.76852	0.94931
0.69									0.69977	0.82367	0.87323	0.88	0.74335	0.95079
