# Supplementary material for: An autoinhibitory clamp of actin assembly constrains and directs synaptic endocytosis
Source: eLife. 2021 Jul 29;10:e69597. doi: 10.7554/eLife.69597 (PMC8321554; doi:10.7554/eLife.69597)
Supplement: Figure 7—source data 1. — Source data showing intensity dynamics over time from the kymographs shown in Figure 7A. Contains raw Pearson’s correlation values between Lifeact::Ruby, clc::GFP, BRP::GFP, and Arp3::GFP. Source data quantifying actin dynamics in control and shiTS1 mutant neuromuscular junctions (NMJs). Source data quantifying FM dye uptake in control and nwk mutant NMJs. Source data quantifying FM dye uptake in control and Dap160 transgene rescue NMJs. Source data quantifying the radial distribution (from edge to center of boutons) of AP2 and Clc. Source data quantifying colocalization between AP2 and Lifeact::Ruby. Source data quantifying satellite bouton counts in Dap160 transgene rescue NMJs. Source data quantifying FM dye uptake and unloading in control and nwk mutant NMJs. Source data quantifying FM dye uptake and unloading in control and Dap160 transgene rescue NMJs. [file elife-69597-fig7-data1.zip › Figure 7 - source data 1/Figure 7-supplement 3A-C_source data_NwkFM.xlsx]

## Sheet: Presynaptic-Intensity_CoV
		Load							Unload
File		PreArea	Ch-1_Mean	Ch-1_CoV	Ch-2_Mean	Ch-2_CoV									GFP Ratio	FM Ratio	Load	Unload
GFP	Unload
GFP_01_Load_m67_a3l_004-cleaned.tif	GFP_01_UnLoad_m67_a3l_005-cleaned.tif	1893.73	10808.5	0.3895	1146.98	0.47583			923.013	13275.8	0.39851	578.316	0.37194		-22.8275	49.5791	1146.98	578.316
GFP_01_Load_m67_a3r_001-cleaned.tif	GFP_01_UnLoad_m67_a3r_008-cleaned.tif	1597.83	11784.8	0.37787	1859.58	0.39311			2406.52	9798.66	0.40854	460.083	0.43244		16.8532	75.2587	1859.58	460.083
GFP_01_Load_m67_a4l_003-cleaned.tif	GFP_01_UnLoad_m67_a4l_006-cleaned.tif	1323.61	4098.08	0.37056	286.765	0.56716			2149.38	11268.5	0.34379	714.795	0.2508		-174.969	-149.262	286.765	714.795
GFP_01_Load_m67_a4r_002-cleaned.tif	GFP_01_UnLoad_m67_a4r_007-cleaned.tif	1800.15	10367.9	0.38365	2212.72	0.32912			2102.62	6868.42	0.41206	524.731	0.37381		33.7532	76.2857	2212.72	524.731
GFP_02_Load_m67_a3l_004-cleaned.tif	GFP_02_UnLoad_m67_a3l_005-cleaned.tif	983.013	11006.3	0.35383	1170.23	0.35934			902.223	17518.7	0.33186	624.703	0.34534		-59.1693	46.6172	1170.23	624.703
GFP_02_Load_m67_a3r_001-cleaned.tif	GFP_02_UnLoad_m67_a3r_008-cleaned.tif	2407.85	15681.3	0.3729	1644.92	0.3215			945.581	16719.3	0.35953	504.674	0.40998		-6.61932	69.3193	1644.92	504.674
GFP_02_Load_m67_a4l_003-cleaned.tif	GFP_02_UnLoad_m67_a4l_006-cleaned.tif	1171.06	13691.8	0.38765	1652.69	0.34839			1089.93	18366.9	0.39394	783.751	0.30932		-34.1452	52.5773	1652.69	783.751
GFP_02_Load_m67_a4r_002-cleaned.tif	GFP_02_UnLoad_m67_a4r_007-cleaned.tif	2216.99	21319.7	0.3889	1886.16	0.35278			2112.15	22792.2	0.36633	1043.42	0.23042		-6.90685	44.6804	1886.16	1043.42
GFP_03_Load_m67_a3l_004-cleaned.tif	GFP_03_UnLoad_m67_a3l_005-cleaned.tif	1378.62	14861.3	0.34413	1960.56	0.2765			1303.26	14578.4	0.32641	797.028	0.32434		1.90373	59.3469	1960.56	797.028
GFP_03_Load_m67_a3r_001-cleaned.tif	GFP_03_UnLoad_m67_a3r_008-cleaned.tif	1648.89	13998.6	0.3577	3118.43	0.29943			516.05	11937.3	0.36973	2971.45	0.41627		14.7249	4.71314	3118.43	2971.45
GFP_03_Load_m67_a4l_003-cleaned.tif	GFP_03_UnLoad_m67_a4l_006-cleaned.tif	2386.52	12928.2	0.36729	1698.11	0.32725			1715.31	12383.1	0.3596	852.929	0.33286		4.21657	49.7718	1698.11	852.929
GFP_03_Load_m67_a4r_002-cleaned.tif	GFP_03_UnLoad_m67_a4r_007-cleaned.tif	776.494	16077.7	0.31797	6312.33	0.32324			149.728	6069.17	0.3513	528.475	0.38066		62.2509	91.6279	6312.33	528.475
GFP_04_Load_m67_a3l_004-cleaned.tif	GFP_04_UnLoad_m67_a3l_005-cleaned.tif	2831.85	8354.33	0.36602	1446.18	0.27159			2080.49	6799.78	0.41482	450.766	0.40451		18.6078	68.8305	1446.18	450.766
GFP_04_Load_m67_a3r_001-cleaned.tif	GFP_04_UnLoad_m67_a3r_008-cleaned.tif	1509.24	9364.39	0.387	1359.29	0.42347			2175.8	10426	0.41119	563.552	0.38772		-11.3367	58.5408	1359.29	563.552
GFP_04_Load_m67_a4l_003-cleaned.tif	GFP_04_UnLoad_m67_a4l_006-cleaned.tif	951.21	27113.4	0.31539	1869	0.38228			927.605	21178.2	0.35121	1327.2	0.42813		21.8905	28.989	1869	1327.2
GFP_04_Load_m67_a4r_002-cleaned.tif	GFP_04_UnLoad_m67_a4r_007-cleaned.tif	1142.32	7905.61	0.33543	1259.29	0.37229			994.075	8561.32	0.34273	460.939	0.4209		-8.29413	63.3969	1259.29	460.939
NWK_01_Load_m67_a3l_004-cleaned.tif	NWK_01_UnLoad_m67_a3l_005-cleaned.tif	1809.33	2426.66	0.41995	969.281	0.44051			2117.68	3259.63	0.37723	512.951	0.43075		-34.3261	47.0792	969.281	512.951
NWK_01_Load_m67_a3r_001-cleaned.tif	NWK_01_UnLoad_m67_a3r_008-cleaned.tif	1084.05	2781.3	0.41091	990.965	0.51636			1128.79	2517.36	0.41715	411.708	0.49844		9.49	58.4538	990.965	411.708
NWK_01_Load_m67_a4l_003-cleaned.tif	NWK_01_UnLoad_m67_a4l_006-cleaned.tif	1386.12	1497.46	0.39026	1157.91	0.44717			1143.8	1518.18	0.37985	734.543	0.48534		-1.38372	36.5629	1157.91	734.543
NWK_01_Load_m67_a4r_002-cleaned.tif	NWK_01_UnLoad_m67_a4r_007-cleaned.tif	393.136	3842.37	0.32694	1459.73	0.36115			447.013	6508.76	0.32818	663.986	0.38608		-69.3945	54.513	1459.73	663.986
NWK_02_Load_m67_a3l_004-cleaned.tif	NWK_02_UnLoad_m67_a3l_005-cleaned.tif	1309.73	1590.88	0.3152	956.36	0.2496			1217.78	1592.01	0.42606	355.357	0.51527		-0.0704633	62.8427	956.36	355.357
NWK_02_Load_m67_a3r_001-cleaned.tif	NWK_02_UnLoad_m67_a3r_008-cleaned.tif	3706.42	2158.49	0.34306	1546.55	0.33237			3020.59	2302.58	0.41495	828.052	0.49038		-6.67522	46.4583	1546.55	828.052
NWK_02_Load_m67_a4l_003-cleaned.tif	NWK_02_UnLoad_m67_a4l_006-cleaned.tif	1966.37	1600.22	0.41226	768.145	0.44195			1740.59	1894.49	0.39877	422.276	0.46842		-18.3896	45.0265	768.145	422.276
NWK_02_Load_m67_a4r_002-cleaned.tif	NWK_02_UnLoad_m67_a4r_007-cleaned.tif	3295.66	2640.74	0.3954	750.153	0.43543			3773.04	2973.41	0.40484	422.262	0.47877		-12.5979	43.7099	750.153	422.262
NWK_03_Load_m67_a3l_004-cleaned.tif	NWK_03_UnLoad_m67_a3l_005-cleaned.tif	2089.33	125.711	0.76494	82.0303	1.01039			666.766	1319.53	0.3637	337.925	0.49288		-949.656	-311.952	82.0303	337.925
NWK_03_Load_m67_a3r_001-cleaned.tif	NWK_03_UnLoad_m67_a3r_008-cleaned.tif	1467.61	4179.24	0.36536	1274.74	0.45226			2784.3	3233.97	0.40646	314.473	0.56573		22.6181	75.3305	1274.74	314.473
NWK_03_Load_m67_a4l_003-cleaned.tif	NWK_03_UnLoad_m67_a4l_006-cleaned.tif	2635.75	891.053	0.43842	224.899	0.65016			2328.35	619.363	0.45107	159.163	0.72007		30.4908	29.2291	224.899	159.163
NWK_03_Load_m67_a4r_002-cleaned.tif	NWK_03_UnLoad_m67_a4r_007-cleaned.tif	3480.59	2937.3	0.35614	1181.33	0.30385			5178.82	2338.56	0.42807	351.316	0.52616		20.384	70.2609	1181.33	351.316
NWK_04_Load_m67_a3l_004-cleaned.tif	NWK_04_UnLoad_m67_a3l_005-cleaned.tif	3252.4	4866.85	0.32375	1151.46	0.33847			3171.8	5593.85	0.38486	351.049	0.51469		-14.938	69.5128	1151.46	351.049
NWK_04_Load_m67_a3r_001-cleaned.tif	NWK_04_UnLoad_m67_a3r_008-cleaned.tif	2186.17	4159.57	0.39569	667.888	0.50968			3919.31	4360.51	0.45608	271.175	0.57032		-4.83083	59.3982	667.888	271.175
NWK_04_Load_m67_a4l_003-cleaned.tif	NWK_04_UnLoad_m67_a4l_006-cleaned.tif	2811.66	5131.56	0.34185	756.38	0.30846			1428.84	4681.49	0.38153	211.253	0.61242		8.77067	72.0706	756.38	211.253
NWK_04_Load_m67_a4r_002-cleaned.tif	NWK_04_UnLoad_m67_a4r_007-cleaned.tif	1823.75	3673.45	0.35992	679.924	0.47027			2664.59	7146.73	0.36702	218.732	0.56567		-94.5509	67.8299	679.924	218.732
NWK_05_Load_m67_a3l_004-cleaned.tif	NWK_05_UnLoad_m67_a3l_005-cleaned.tif	1608.25	2297.79	0.34834	1145.05	0.26753			4251.16	2708.06	0.35187	696.7	0.24598		-17.8549	39.1553	1145.05	696.7
NWK_05_Load_m67_a3r_001-cleaned.tif	NWK_05_UnLoad_m67_a3r_008-cleaned.tif	901.531	3985.8	0.35307	1632.66	0.38367			3751.66	2506.59	0.42094	384.189	0.49931		37.1121	76.4685	1632.66	384.189
NWK_05_Load_m67_a4l_003-cleaned.tif	NWK_05_UnLoad_m67_a4l_006-cleaned.tif	2633.58	5747.74	0.35667	737.577	0.37456			2071.8	3950.33	0.36609	934.687	0.27705		31.2715	-26.7239	737.577	934.687
NWK_05_Load_m67_a4r_002-cleaned.tif	NWK_05_UnLoad_m67_a4r_007-cleaned.tif	2157.98	1325.21	0.40812	1104.82	0.39835			1443.9	1242.9	0.40784	631.613	0.46976		6.21106	42.8313	1104.82	631.613

## Sheet: Sheet1
			-9.37922	-52.916		55.969	51.0531		2039.76	1008.2		831.468	467.131
			GFP Ratio	GFP Ratio		FM Ratio	FM Ratio		Load	Load		Unload	Unload
Unload			GFP	Nwk		GFP	Nwk		GFP	Nwk		GFP	Nwk
GFP_01_UnLoad_m67_a3l_005-cleaned.tif	NWK_01_UnLoad_m67_a3l_005-cleaned.tif		-22.8275	-34.3261		49.5791	47.0792		1146.98	969.281		578.316	512.951
GFP_01_UnLoad_m67_a3r_008-cleaned.tif	NWK_01_UnLoad_m67_a3r_008-cleaned.tif		16.8532	9.49		75.2587	58.4538		1859.58	990.965		460.083	411.708
GFP_01_UnLoad_m67_a4l_006-cleaned.tif	NWK_01_UnLoad_m67_a4l_006-cleaned.tif		-174.969	-1.38372			36.5629			1157.91			734.543
GFP_01_UnLoad_m67_a4r_007-cleaned.tif	NWK_01_UnLoad_m67_a4r_007-cleaned.tif		33.7532	-69.3945		76.2857	54.513		2212.72	1459.73		524.731	663.986
GFP_02_UnLoad_m67_a3l_005-cleaned.tif	NWK_02_UnLoad_m67_a3l_005-cleaned.tif		-59.1693	-0.0704633		46.6172	62.8427		1170.23	956.36		624.703	355.357
GFP_02_UnLoad_m67_a3r_008-cleaned.tif	NWK_02_UnLoad_m67_a3r_008-cleaned.tif		-6.61932	-6.67522		69.3193	46.4583		1644.92	1546.55		504.674	828.052
GFP_02_UnLoad_m67_a4l_006-cleaned.tif	NWK_02_UnLoad_m67_a4l_006-cleaned.tif		-34.1452	-18.3896		52.5773	45.0265		1652.69	768.145		783.751	422.276
GFP_02_UnLoad_m67_a4r_007-cleaned.tif	NWK_02_UnLoad_m67_a4r_007-cleaned.tif		-6.90685	-12.5979		44.6804	43.7099		1886.16	750.153		1043.42	422.262
GFP_03_UnLoad_m67_a3l_005-cleaned.tif	NWK_03_UnLoad_m67_a3l_005-cleaned.tif		1.90373	-949.656		59.3469			1960.56			797.028
GFP_03_UnLoad_m67_a3r_008-cleaned.tif	NWK_03_UnLoad_m67_a3r_008-cleaned.tif		14.7249	22.6181		4.71314	75.3305		3118.43	1274.74		2971.45	314.473
GFP_03_UnLoad_m67_a4l_006-cleaned.tif	NWK_03_UnLoad_m67_a4l_006-cleaned.tif		4.21657	30.4908		49.7718	29.2291		1698.11	224.899		852.929	159.163
GFP_03_UnLoad_m67_a4r_007-cleaned.tif	NWK_03_UnLoad_m67_a4r_007-cleaned.tif		62.2509	20.384		91.6279	70.2609		6312.33	1181.33		528.475	351.316
GFP_04_UnLoad_m67_a3l_005-cleaned.tif	NWK_04_UnLoad_m67_a3l_005-cleaned.tif		18.6078	-14.938		68.8305	69.5128		1446.18	1151.46		450.766	351.049
GFP_04_UnLoad_m67_a3r_008-cleaned.tif	NWK_04_UnLoad_m67_a3r_008-cleaned.tif		-11.3367	-4.83083		58.5408	59.3982		1359.29	667.888		563.552	271.175
GFP_04_UnLoad_m67_a4l_006-cleaned.tif	NWK_04_UnLoad_m67_a4l_006-cleaned.tif		21.8905	8.77067		28.989	72.0706		1869	756.38		1327.2	211.253
GFP_04_UnLoad_m67_a4r_007-cleaned.tif	NWK_04_UnLoad_m67_a4r_007-cleaned.tif		-8.29413	-94.5509		63.3969	67.8299		1259.29	679.924		460.939	218.732
	NWK_05_UnLoad_m67_a3l_005-cleaned.tif			-17.8549			39.1553			1145.05			696.7
	NWK_05_UnLoad_m67_a3r_008-cleaned.tif			37.1121			76.4685			1632.66			384.189
	NWK_05_UnLoad_m67_a4l_006-cleaned.tif			31.2715			-26.7239			737.577			934.687
	NWK_05_UnLoad_m67_a4r_007-cleaned.tif			6.21106			42.8313			1104.82			631.613
