# Supplementary material for: An autoinhibitory clamp of actin assembly constrains and directs synaptic endocytosis
Source: eLife. 2021 Jul 29;10:e69597. doi: 10.7554/eLife.69597 (PMC8321554; doi:10.7554/eLife.69597)
Supplement: Figure 7—source data 1. — Source data showing intensity dynamics over time from the kymographs shown in Figure 7A. Contains raw Pearson’s correlation values between Lifeact::Ruby, clc::GFP, BRP::GFP, and Arp3::GFP. Source data quantifying actin dynamics in control and shiTS1 mutant neuromuscular junctions (NMJs). Source data quantifying FM dye uptake in control and nwk mutant NMJs. Source data quantifying FM dye uptake in control and Dap160 transgene rescue NMJs. Source data quantifying the radial distribution (from edge to center of boutons) of AP2 and Clc. Source data quantifying colocalization between AP2 and Lifeact::Ruby. Source data quantifying satellite bouton counts in Dap160 transgene rescue NMJs. Source data quantifying FM dye uptake and unloading in control and nwk mutant NMJs. Source data quantifying FM dye uptake and unloading in control and Dap160 transgene rescue NMJs. [file elife-69597-fig7-data1.zip › Figure 7 - source data 1/Figure 7F-G_source data_NwkFM.xlsx]

## Sheet: Sheet1
						3384.06	2231.49	955.565		4231.78	2790.49	1194.94
	File	CellArea	CellArea	CellArea		FM Mean
		Cut-Con	Cut-nwk	cut-Shi		Cut-Con	Cut-nwk	cut-Shi		Cut-Con	Cut-nwk	cut-Shi		Cut-Con	Cut-nwk	cut-Shi
1	cleaned_Cut_Con_02_m67_001.tif	369.087	492.05	462.963		2190.56	4528.29	1191.1		2739.3	5662.65	1489.48		64.7318	133.812	35.1974
2	cleaned_Cut_Con_02_m67_002.tif	363.161	381.531	533.284		3376.52	2565.36	731.383		4222.36	3207.99	914.598		99.7774	75.8071	21.6126
3	cleaned_Cut_Con_02_m67_003.tif	314.321	767.161	678.124		1780.42	823.681	705.139		2226.43	1030.02	881.78		52.612	24.3401	20.8371
4	cleaned_Cut_Con_02_m67_004.tif	751.753	200.79	295.408		3109.28	3931.76	1465.21		3888.17	4916.68	1832.25		91.8803	116.185	43.2973
5	cleaned_Cut_Con_02_m67_005.tif	70.5679	322.371	540.099		3743.32	2700.44	940.82		4681.04	3376.91	1176.5		110.616	79.7989	27.8015
6	cleaned_Cut_Con_02_m67_006.tif	169.728	380.84	226.617		2034.65	1273.62	1001.85		2544.33	1592.67	1252.82		60.1245	37.636	29.6049
19	cleaned_Cut_Con_m67_001.tif	522.618	544	327.556		3790.19	2161	873.388		4739.66	2702.34	1092.18		112.001	63.8582	25.8089
20	cleaned_Cut_Con_m67_002.tif	338.173	1435.51	240.148		2659.67	1189.59	891.053		3325.93	1487.58	1114.27		78.5942	35.1527	26.3309
21	cleaned_Cut_Con_m67_003.tif	252.296	621.827	380.05		1541.31	1504.72	861.132		1927.41	1881.66	1076.85		45.5461	44.4651	25.4467
22	cleaned_Cut_Con_m67_004.tif	399.951	266.617	504.84		3548.18	1738.97	860.704		4437.01	2174.59	1076.31		104.85	51.3873	25.4341
23	cleaned_Cut_Con_m67_005.tif	385.729	202.766	311.951		1993.57	3851.15	753.973		2492.97	4815.88	942.847		58.9108	113.803	22.2802
7	cleaned_Cut_con_03_m67_001.tif	713.482	891.309	830.371		4799.98	2403.73	1414.65		6002.4	3005.88	1769.02		141.841	71.0311	41.8033
8	cleaned_Cut_con_03_m67_002.tif	364.099	38.7161	498.618		4296.03	1285.45	1307.72		5372.2	1607.46	1635.31		126.949	37.9855	38.6436
9	cleaned_Cut_con_03_m67_003.tif	138.568	469.136	675.408		3017.44	2211.4	1024.98		3773.32	2765.36	1281.75		89.1662	65.3475	30.2886
10	cleaned_Cut_con_03_m67_004.tif	582.618	373.975	301.877		4109.58	492.888	994.757		5139.05	616.359	1243.95		121.439	14.565	29.3954
11	cleaned_Cut_con_03_m67_005.tif	237.877	120.988	419.901		5443.69	2548.39	1312.17		6807.36	3186.78	1640.87		160.863	75.3058	38.7749
12	cleaned_Cut_con_03_m67_006.tif	384.692	306.074	440.741		3441.53	946.809	943.145		4303.65	1183.99	1179.41		101.698	27.9785	27.8703
13	cleaned_Cut_con_04_m67_001.tif	759.704	261.136	730.371		3040.63	3315.6	802.612		3802.32	4146.17	1003.67		89.8516	97.9771	23.7175
14	cleaned_Cut_con_04_m67_002.tif	293.087	653.778	533.087		3654.48	2198.7	709.78		4569.94	2749.49	887.583		107.991	64.9724	20.9742
15	cleaned_Cut_con_04_m67_003.tif	594.42	287.951	164		2677.44	2479.01	685.983		3348.15	3100.02	857.825		79.1191	73.2556	20.271
16	cleaned_Cut_con_04_m67_004.tif	383.062	548.05	523.901		4235.7	2205.9	893.746		5296.76	2758.49	1117.63		125.166	65.1851	26.4105
17	cleaned_Cut_con_04_m67_005.tif	261.383	568	262.42		5036.8	2005.43	634.101		6298.54	2507.8	792.946		148.839	59.2612	18.7379
18	cleaned_Cut_con_04_m67_006.tif	231.309	208.395	348.593		4312.35	1869.02	978.608		5392.61	2337.22	1223.75		127.431	55.2302	28.9182
24	cleaned_Cut_nwk_01_m67_001.tif		195.951				3324.87				4157.76				98.251
25	cleaned_Cut_nwk_01_m67_002.tif
26	cleaned_Cut_nwk_01_m67_003.tif
27	cleaned_Cut_nwk_01_m67_004.tif
28	cleaned_Cut_nwk_01_m67_005.tif
29	cleaned_Cut_nwk_01_m67_006.tif
30	cleaned_Cut_nwk_02_m67_001.tif
31	cleaned_Cut_nwk_02_m67_002.tif
32	cleaned_Cut_nwk_02_m67_003.tif
33	cleaned_Cut_nwk_02_m67_004.tif
34	cleaned_Cut_nwk_02_m67_005.tif
35	cleaned_Cut_nwk_02_m67_006.tif
36	cleaned_Cut_nwk_03_m67_001.tif
37	cleaned_Cut_nwk_03_m67_002.tif
38	cleaned_Cut_nwk_03_m67_003.tif
39	cleaned_Cut_nwk_03_m67_004.tif
40	cleaned_Cut_nwk_03_m67_005.tif
41	cleaned_Cut_nwk_03_m67_006.tif
42	cleaned_Cut_nwk_04_m67_001.tif
43	cleaned_Cut_nwk_04_m67_002.tif
44	cleaned_Cut_nwk_04_m67_003.tif
45	cleaned_Cut_nwk_04_m67_004.tif
46	cleaned_Cut_nwk_04_m67_005.tif
47	cleaned_Cut_nwk_04_m67_006.tif
48	cleaned_Cut_shi_01_m67_001.tif
49	cleaned_Cut_shi_01_m67_002.tif
50	cleaned_Cut_shi_01_m67_003.tif
51	cleaned_Cut_shi_01_m67_004.tif
52	cleaned_Cut_shi_01_m67_005.tif
53	cleaned_Cut_shi_01_m67_006.tif
54	cleaned_Cut_shi_02_m67_001.tif
55	cleaned_Cut_shi_02_m67_002.tif
56	cleaned_Cut_shi_02_m67_003.tif
57	cleaned_Cut_shi_02_m67_004.tif
58	cleaned_Cut_shi_02_m67_005.tif
59	cleaned_Cut_shi_02_m67_006.tif
60	cleaned_Cut_shi_03_m67_001.tif
61	cleaned_Cut_shi_03_m67_002.tif
62	cleaned_Cut_shi_03_m67_003.tif
63	cleaned_Cut_shi_03_m67_004.tif
64	cleaned_Cut_shi_03_m67_005.tif
65	cleaned_Cut_shi_03_m67_006.tif
66	cleaned_Cut_shi_04_m67_001.tif
67	cleaned_Cut_shi_04_m67_002.tif
68	cleaned_Cut_shi_04_m67_003.tif
69	cleaned_Cut_shi_04_m67_004.tif
70	cleaned_Cut_shi_04_m67_005.tif
71	cleaned_UnCut_con_01_m67_001.tif
72	cleaned_UnCut_con_01_m67_002.tif
73	cleaned_UnCut_con_01_m67_003.tif
74	cleaned_UnCut_con_01_m67_004.tif
75	cleaned_UnCut_con_01_m67_005.tif
76	cleaned_UnCut_con_02_m67_001.tif
77	cleaned_UnCut_con_02_m67_002.tif
78	cleaned_UnCut_con_02_m67_003.tif
79	cleaned_UnCut_con_02_m67_004.tif
80	cleaned_UnCut_con_02_m67_005.tif
81	cleaned_UnCut_con_02_m67_006.tif
82	cleaned_UnCut_con_03_m67_001.tif
83	cleaned_UnCut_con_03_m67_002.tif
84	cleaned_UnCut_con_03_m67_003.tif
85	cleaned_UnCut_con_03_m67_004.tif
86	cleaned_UnCut_con_03_m67_005.tif
87	cleaned_UnCut_con_03_m67_006.tif
88	cleaned_UnCut_con_04_m67_001.tif
89	cleaned_UnCut_con_04_m67_002.tif
90	cleaned_UnCut_con_04_m67_003.tif
91	cleaned_UnCut_con_04_m67_004.tif
92	cleaned_UnCut_con_04_m67_005.tif
93	cleaned_UnCut_con_04_m67_006.tif
94	cleaned_UnCut_nwk_01_m67_001.tif
95	cleaned_UnCut_nwk_01_m67_002.tif
96	cleaned_UnCut_nwk_01_m67_003.tif
97	cleaned_UnCut_nwk_01_m67_004.tif
98	cleaned_UnCut_nwk_01_m67_005.tif
99	cleaned_UnCut_nwk_01_m67_006.tif
100	cleaned_UnCut_nwk_02_m67_001.tif
101	cleaned_UnCut_nwk_02_m67_002.tif
102	cleaned_UnCut_nwk_02_m67_003.tif
103	cleaned_UnCut_nwk_02_m67_004.tif
104	cleaned_UnCut_nwk_02_m67_005.tif
105	cleaned_UnCut_nwk_02_m67_006.tif
106	cleaned_UnCut_nwk_03_m67_001.tif
107	cleaned_UnCut_nwk_03_m67_002.tif
108	cleaned_UnCut_nwk_03_m67_003.tif
109	cleaned_UnCut_nwk_03_m67_004.tif
110	cleaned_UnCut_nwk_03_m67_005.tif
111	cleaned_UnCut_nwk_03_m67_006.tif
112	cleaned_UnCut_nwk_04_m67_001.tif
113	cleaned_UnCut_nwk_04_m67_002.tif
114	cleaned_UnCut_nwk_04_m67_003.tif
115	cleaned_UnCut_nwk_04_m67_004.tif
116	cleaned_UnCut_nwk_04_m67_005.tif
117	cleaned_UnCut_nwk_04_m67_006.tif
118	cleaned_UnCut_shi_01_m67_001.tif
119	cleaned_UnCut_shi_01_m67_002.tif
120	cleaned_UnCut_shi_01_m67_003.tif
121	cleaned_UnCut_shi_01_m67_004.tif
122	cleaned_UnCut_shi_01_m67_005.tif
123	cleaned_UnCut_shi_01_m67_006.tif
124	cleaned_UnCut_shi_02_m67_001.tif
125	cleaned_UnCut_shi_02_m67_002.tif
126	cleaned_UnCut_shi_02_m67_003.tif
127	cleaned_UnCut_shi_02_m67_004.tif
128	cleaned_UnCut_shi_02_m67_005.tif
129	cleaned_UnCut_shi_02_m67_006.tif
130	cleaned_UnCut_shi_03_m67_001.tif
131	cleaned_UnCut_shi_03_m67_002.tif
132	cleaned_UnCut_shi_03_m67_003.tif
133	cleaned_UnCut_shi_03_m67_004.tif
134	cleaned_UnCut_shi_03_m67_005.tif
135	cleaned_UnCut_shi_03_m67_006.tif
136	cleaned_UnCut_shi_04_m67_001.tif
137	cleaned_UnCut_shi_04_m67_002.tif
138	cleaned_UnCut_shi_04_m67_003.tif
139	cleaned_UnCut_shi_04_m67_004.tif
140	cleaned_UnCut_shi_04_m67_005.tif
141	cleaned_UnCut_shi_04_m67_006.tif
