# Supplementary material for: An autoinhibitory clamp of actin assembly constrains and directs synaptic endocytosis
Source: eLife. 2021 Jul 29;10:e69597. doi: 10.7554/eLife.69597 (PMC8321554; doi:10.7554/eLife.69597)
Supplement: Source code 1. — Code used to generate toy data analyzed in Figure 6—figure supplement 2. Code used to analyze toy data analyzed in Figure 6—figure supplement 2. Code used to analyze channel intensity and distribution for Figure 1—figure supplement 1F, Figure 3D, Figure 3—figure supplement 2B-D, Figure 7F–I, Figure 7—figure supplement 3. Code used to analyze channel colocalization in 3D for Figure 1F, Figure 2D,F, Figure 3E, Figure 7C, Figure 7—figure supplement 1C. [file elife-69597-code1.zip]

Archive with 5 entries (4 files):
- FIJI source code - source data 1/
- FIJI source code - source data 1/Figure 6-supplement 2_makeToyPAZDatav2.ijm
- FIJI source code - source data 1/Figure 6-supplement 2_ToyData_PixelSDandSeriesExtraction2.ijm
- FIJI source code - source data 1/SegmentNMJMeasureInt-CoV3.ijm
- FIJI source code - source data 1/ThreshAndColocRecursive2.ijm
