# Supplementary material for: An autoinhibitory clamp of actin assembly constrains and directs synaptic endocytosis
Source: eLife. 2021 Jul 29;10:e69597. doi: 10.7554/eLife.69597 (PMC8321554; doi:10.7554/eLife.69597)
Supplement: Source code 1. — Code used to generate toy data analyzed in Figure 6—figure supplement 2. Code used to analyze toy data analyzed in Figure 6—figure supplement 2. Code used to analyze channel intensity and distribution for Figure 1—figure supplement 1F, Figure 3D, Figure 3—figure supplement 2B-D, Figure 7F–I, Figure 7—figure supplement 3. Code used to analyze channel colocalization in 3D for Figure 1F, Figure 2D,F, Figure 3E, Figure 7C, Figure 7—figure supplement 1C. [file elife-69597-code1.zip › FIJI source code - source data 1/Figure 6-supplement 2_makeToyPAZDatav2.ijm]

/*
 *  This script is designed to generate toy data that resemble molecular dynamics within a defined space (eg a cell)
 *  The entire image is the 'cell', and changes in pixel value intensities (0-255) represent molecular dynamics.
 *  To tune the properties of the dynamics, one can set the amount of space in the cell that can be dynamic (DYNAMIC),
 *  the exact or average duration of pixel dynamics (LIFETIME), the overall signal to noise ratio (NOISE & SIGNAL),
 *  and whether pixels are simply off and on or whether there are fluctuations in intensity (SIGNALSLOPE).
 *  Version history at end.
 *  
 */


DYNAMIC=newArray(0.1, 0.5, 1); //The fraction of the field that can possibly change frame to frame. [0-1]
pON=newArray(0.0002, 0.001, 0.005, 0.025, 0.125); //probability of a pixel turning 'on'. [0-1]
LIFETIME=newArray(5, 10, 15, 20); // Lifetime means. [Integer>0]
POISSON=true; // Whether lifetimes should follow a Poisson distribution. [true, false]
SPREAD=1; // [0,1]. If 0, lifetime distribution is exactly the lifetime only. If 1, flat distribtion from 1 to lifetime*2-1
NOISE=91; //noise constant, 0-255. Gets multiplied by a random number to set background pixel value. 0=no noise.
SIGNAL=255; //SIGNAL constant. Sets peak value of 'on' pixels
SIGNALSLOPE=0; //Constant value by which signal increases or decreases per frame when 'on'. Meaningful values will range from 0 to 510/LIFETIME
GAP=true; // Whether the gap between events should be deterministic (true) or probabilistic (false) THIS ISN'T USED YET
imgw=64; // image width
imgh=64; // image height
PATCHSIZE=4; // Size of patch edge
FRAMES=100; // The number of frames in each 'movie'

/*
 * If you want to do single values of any parameter, uncomment the line below and set the value as desired.
 */


N=1; // number of replicates per image. one is pretty much sufficient, very low variability between instances.
DYNAMIC=newArray(1); DYNAMIC[0]=0.6; //The fraction of the field that can possibly change frame to frame
//pON=newArray(1); pON[0]=0.1;  //The probability of a pixel changing
//LIFETIME=newArray(1); LIFETIME[0]=12; //The probability of a pixel changing

path=getDirectory("choose a folder to store images in");
setBatchMode(true);

for(dyn=0; dyn<DYNAMIC.length; dyn++)
	{
	for(pon=0; pon<pON.length; pon++)
		{
		for(cold=0; cold<1; cold++) // The idea of cold is to prevent pixels from turning back on
			{
			for(lt=0; lt<LIFETIME.length; lt++)
				{
				ps=buildDist(LIFETIME[lt]); // Build lifetime distribution using parameters set above
				for(n=0; n<N; n++)
					{
					// Initially make the substack overly long, so that we can 'initialize' it and stop before the end to 
					// avoid edge effects in time
					newImage("Dynamic-"+DYNAMIC[dyn]+"    pON-"+pON[pon]+ "    LIFETIME-"+LIFETIME[lt]+".tif", "8-bit black", imgw, imgh, FRAMES+5*LIFETIME[lt]);
					makeFakePAZ(DYNAMIC[dyn], pON[pon], LIFETIME[lt], cold);
					
					// Crop the toy data in time to the final FRAMES length, starting 3 lifetimes in.
					run("Make Substack...", "  slices="+3*LIFETIME[lt]+"-"+FRAMES+3*LIFETIME[lt]);
					
					saveAs(".tif", path+ "\\Dynamic-"+DYNAMIC[dyn]+"    pON-"+pON[pon]+ "    LIFETIME-"+LIFETIME[lt]+"   .tif");
					close("*");
					}
				}
			}
		}
	}

print("Values used to create this set of images:");
print("NOISE="+NOISE+"\nSIGNAL="+SIGNAL+"\nSIGNALSLOPE="+SIGNALSLOPE+"\nPOISSON="+POISSON+"\nSPREAD="+SPREAD);
print("Started at 4 lifetimes for each trace");
selectWindow("Log");
saveAs(".txt", path+"\\SettingToCreateImages.txt");

function makeFakePAZ(dynamic, pon, poff, cold)
	{
	/*
	 * The basic logic of building the toy data is:
	 * 1) Check whether a pixel is off
	 * 2) If off, decide whether it should turn on (random number < probability of turning on)
	 * 3) If turn on, set the pixel to the correct on value(s) for its entire lifetime
	 * 4) Repeat for all pixels in a frame, then move to next frame.
	 */
	
	run("Select All");
	Roi.getContainedPoints(xs, ys);
	getDimensions(width, height, channels, slices, frames);
	dynheight=dynamic*height;
	
	
	dynxs=Array.slice(xs, 0, floor(dynamic*xs.length));
	dynys=Array.slice(ys, 0, floor(dynamic*ys.length));
	bgxs=Array.slice(xs, floor(dynamic*xs.length)+1, xs.length);
	bgys=Array.slice(ys, floor(dynamic*xs.length)+1, xs.length);
	
	for(f=1; f<=slices; f++)
		{
		pop=newArray(0); // For use if cold==1; keeps track of on pixels to remove them from the active space
		for(row=0; row<dynheight; row+=PATCHSIZE)
			{
			for(col=0; col<width; col+=PATCHSIZE)
				{
				Stack.setSlice(f-1);
				pix=getValue(col, row);
				k=0;
				
				 
				if(pix<=NOISE) // If the pixel is off, check whether should turn on and if so set value and lifetime
					{
					rn=random;
					
					
					if(rn<pon) // Check whether pixel should turn on (if random < pON)
						{
						rnl=random; // Generate a random number to determine lifetime
						while(rnl>ps[k] && k<ps.length-1)
							k+=1;
	
						for(s=0; s<k+1; s++)
							{
							Stack.setSlice(f+s);
							setColor(SIGNAL-(SIGNALSLOPE*abs(k/2-s)));
							fillRect(col, row, PATCHSIZE, PATCHSIZE);
							}
	
						if(cold==1)
							{
							p1=newArray(1); p1[0]=i;
							pop=Array.concat(pop, p1);
							}	
						}
						else {
							for(pixx=0; pixx<PATCHSIZE; pixx++)
								{
								for(pixy=0; pixy<PATCHSIZE; pixy++)
									{
									bgr=random;
									setPixel(col+pixx, row+pixy, bgr*NOISE);
									}
								}
							
							}
					}
				}
			}
		
		if(cold==1)
			{
			for(p=0; p<pop.length; p++)
				{
				dynxs=Array.deleteIndex(dynxs, pop[p]-p); 
				dynys=Array.deleteIndex(dynys, pop[p]-p);
				}
			}

			
		Stack.setSlice(f);
		for(i=0; i<bgxs.length; i++)
			{
			bgr=random;
			setPixel(bgxs[i], bgys[i], bgr*NOISE);
			}
		
		}
	}


function buildDist(lifetime)
	{
	// Build lifetime distributions
	// lifetime can be any integer>0
	// If POISSON==true, the distribution will be a poisson distribution with mean=lifetime
	// If POISSON==false, the distribution will be either the single lifetime value itself (if SPREAD==0), or a flat distribution that ranges from 1 to 2*Lifetime-1

	if(POISSON==true)
		{
		k=0;
		fact=1;
		ps=newArray(1);
		totalp=0;
		while(totalp<0.99)
			{
			p=pow(lifetime, k)*pow(2.7182818, -lifetime)/fact;
			totalp+=p;
			if(k==0)
				{
				ps[0]=totalp;
				}
				else 
					{
					pn=newArray(1); pn[0]=totalp;
					ps=Array.concat(ps, pn);
					}
					
			k+=1;
			fact=fact*k;
			}
		} 
	else if(SPREAD==0)
		{
		// If lifetime distribution is exactly lifetime, make array of length lifetime with 100% probability at last index
		ps=newArray(lifetime);
		ps[lifetime-1]=1;
		}
	else {
			// For SPREAD=1, range will be 1 for 1, and 2*LT-1 for all others
			range=abs(2*lifetime-1);
			ps=newArray(range);
			for(p=0; p<range; p++)
				ps[p]=(p+1)/range;
			}

	return ps;
	}
