# Supplementary material for: An autoinhibitory clamp of actin assembly constrains and directs synaptic endocytosis
Source: eLife. 2021 Jul 29;10:e69597. doi: 10.7554/eLife.69597 (PMC8321554; doi:10.7554/eLife.69597)
Supplement: Source code 1. — Code used to generate toy data analyzed in Figure 6—figure supplement 2. Code used to analyze toy data analyzed in Figure 6—figure supplement 2. Code used to analyze channel intensity and distribution for Figure 1—figure supplement 1F, Figure 3D, Figure 3—figure supplement 2B-D, Figure 7F–I, Figure 7—figure supplement 3. Code used to analyze channel colocalization in 3D for Figure 1F, Figure 2D,F, Figure 3E, Figure 7C, Figure 7—figure supplement 1C. [file elife-69597-code1.zip › FIJI source code - source data 1/Figure 6-supplement 2_ToyData_PixelSDandSeriesExtraction2.ijm]

SIGMA=1;
SEGMENT=1;
METHODWHOLE="Li"; // Used with SUM projection for whole NMJ segmentation
METHODHIGHVAR="Moments"; //Used with StdDev projection to segment high variance pixels
METHODMODVAR="Percentile";
REGIONS=newArray("Whole", "HighVar", "ModVar", "LowVar");
REGION=2; // region to measure. 0=whole NMJ, 1=high variance pixels, 2=low variance pixels
IMAGEEXT=".tif";
path=getDirectory("Pick a folder");
if(roiManager("count")>0)
	roiManager("Reset");
fl=getFileList(path);
setBatchMode(true);

for(i=0; i<fl.length; i++)
	{
	if(endsWith(fl[i], IMAGEEXT)==true)
		{
		open(path+""+fl[i]);
		run("Subtract Background...", "rolling=50 dark stack");
		run("Gaussian Blur...", "sigma=0.75 stack");
		getDimensions(width, height, channels, slices, frames);
		
		run("Z Project...", "start=1 projection=[Sum Slices]"); //For whole NMJ
		rename("WHOLE");
		setAutoThreshold(METHODWHOLE+" dark stack");
		run("Convert to Mask", "method="+METHODWHOLE+" background=Dark black");
		run("Select All");
		roiManager("Add"); // Roi 0=whole NMJ
		
		selectImage(fl[i]);
		run("Z Project...", "start=1 projection=[Standard Deviation]");  //For dynamic pixels
		rename("HIGHVAR");
		roiManager("Select", 0); // Calculate threshold only for presynaptic region
		setAutoThreshold(METHODHIGHVAR+" dark stack");
		run("Convert to Mask", "method="+METHODHIGHVAR+" background=Dark black");
		run("Create Selection");
		roiManager("Add");  // Roi 1=high var (highest ~20%

		selectImage(fl[i]);
		run("Z Project...", "start=1 projection=[Standard Deviation]");  //For dynamic pixels
		rename("MODVAR");
		roiManager("Select", 0); // Calculate threshold only for presynaptic region
		setAutoThreshold(METHODMODVAR+" dark stack");
		run("Convert to Mask", "method="+METHODMODVAR+" background=Dark black");
		run("Create Selection");
		roiManager("Add");  // Roi 2=moderate var (Highest ~ 50%)

		
		roiManager("Select", newArray(0,2)); 
		roiManager("XOR"); 
		roiManager("Add");  // Roi 3= low var (lowest ~50% of stdDev values)
		roiManager("save", path+"\\WHOLE-HI-LO_"+fl[i]+".zip");
		
		selectWindow(fl[i]);
		
		for(r=0; r<REGIONS.length; r++)
			{
			tablename=fl[i]+"_"+REGIONS[r]+"_Series";
			eval("js", "rt=new ResultsTable(); rt.setNaNEmptyCells(true); rt.show('"+tablename+"');");
			roiManager("Select", r);	
			Roi.getContainedPoints(xpoints, ypoints);
			
			for(f=0; f<slices; f++)
				{
				Stack.setSlice(f+1);
				pix=getPixValues(xpoints, ypoints);
				for(n=0; n<xpoints.length; n++)
					{
					Table.set("("+xpoints[n]+";"+ypoints[n]+")", f, pix[n], tablename);
					}
				}
			Table.save(path+"\\"+REGIONS[r]+"_pix_"+stripX(fl[i])+".csv");
			}
		close("*");
		roiManager("Reset");
		}
	}	

		


function PCC(X,Y)
	{
	Array.getStatistics(X, Xmin, Xmax, Xmean, XstdDev);
	Array.getStatistics(Y, Ymin, Ymax, Ymean, YstdDev);

	xy=0; xsq=0; ysq=0;
	for(i=0; i<X.length; i++)
		{
		x=X[i]-Xmean;
		y=Y[i]-Ymean;
		xy+=(x*y);
		xsq+=(x*x);
		ysq+=(y*y);
		
		}

	pearson=(xy/sqrt(xsq*ysq));
	return pearson;
	}

function getPixValues(xpoints, ypoints)
	{
	vals=newArray(xpoints.length);
	for(i=0; i<xpoints.length; i++)
		vals[i]=getPixel(xpoints[i], ypoints[i]);
	return vals;
	}

function stripX(string)
	{
	// This is because Macro language doesn't have a general use name without extension
	return substring(string, 0, lastIndexOf(string, "."));
	}
	
function segment(imp)
	{
	run("Duplicate...", "title=mask duplicate channels="+SEGMENT); //mask for whole cell
	run("Gaussian Blur...", "sigma="+SIGMA+" stack");
	setAutoThreshold(METHOD+" dark stack");
	run("Convert to Mask", "method="+METHOD+" background=Dark black");
	//run("Fill Holes");
	}
