# Supplementary material for: An autoinhibitory clamp of actin assembly constrains and directs synaptic endocytosis
Source: eLife. 2021 Jul 29;10:e69597. doi: 10.7554/eLife.69597 (PMC8321554; doi:10.7554/eLife.69597)
Supplement: Source code 1. — Code used to generate toy data analyzed in Figure 6—figure supplement 2. Code used to analyze toy data analyzed in Figure 6—figure supplement 2. Code used to analyze channel intensity and distribution for Figure 1—figure supplement 1F, Figure 3D, Figure 3—figure supplement 2B-D, Figure 7F–I, Figure 7—figure supplement 3. Code used to analyze channel colocalization in 3D for Figure 1F, Figure 2D,F, Figure 3E, Figure 7C, Figure 7—figure supplement 1C. [file elife-69597-code1.zip › FIJI source code - source data 1/SegmentNMJMeasureInt-CoV3.ijm]

IMAGEEXT=".tif"; //extension for images
BLUR=true;
FILLHOLES=true;
SIGMA=3; //This is the amount to blur your image to make the mask
SEGMENT=1; //This is the channel to use to make a mask. Put 0 to average channels 1+2
ERODE=2; //Set to number of times to erode mask after thresholding
BACKSUB=50; //Radius for background subtraction. put 0 for no background subtraction.
HARDSUBTRACT=0; // prob you shouldn't change this.
METHOD="Triangle";


//METHOD="Huang";
//METHOD="Triangle"; //This is the threshold method used to make the mask
if(roiManager("count")>0)
	clearRoi();
path=getDirectory("Select a folder to analyze ...");
setBatchMode(true);
Measure(path);

function Measure(path)
	{
	count=getImgCount(path);
	fl=getFileList(path);
	Table.create("PrePostData");
	imgdone=0;
	for(i=0; i<fl.length; i++)
		{
		//if(File.isDirectory(path+"\\"+fl[i]))
			//Measure(path+"\\"+fl[i]);
		if(endsWith(fl[i], IMAGEEXT)==true)
			{
			open(path+""+fl[i]);
			print(fl[i]);
			Table.set("File", imgdone, fl[i], "PrePostData");
			run("Select All");
			Stack.getDimensions(w,h,c,s,f);
			segment(fl[i]);
			
			selectWindow(fl[i]);
			run("Select All");
			if(BACKSUB>0)
				run("Subtract Background...", "rolling="+BACKSUB+" stack");
			
			selectWindow("cell");
			run("Analyze Particles...", "add stack");
			saveROIs(path, "mask "+fl[i]);
			selectImage(fl[i]);
			for(ch=1; ch<c+1; ch++)
				{
				Stack.setChannel(ch);
				totals=measurePre(fl[i], ch);  // 0 is for Pre measurements
				Table.set("PreArea", imgdone, totals[1], "PrePostData");
				Table.set("Ch-"+ch+"_Mean", imgdone, totals[0], "PrePostData");
				Table.set("Ch-"+ch+"_CoV", imgdone, totals[2], "PrePostData");
				}
			clearRoi();
			
			close("*");	
			imgdone+=1;
			}
		}
	
		Table.save(path+"\\Presynaptic-Intensity_CoV.csv");	
	}

function measurePre(img, ch)
	{
	nROI=roiManager("count");
	TotalArea=0;
	TotalID=0;
	WeightedCoV=0;
	selectWindow(img);
	
	//run("Median...", "radius=1");
	if(nROI==1)
		{
		roiManager("Select", 0);
		Stack.setChannel(ch);
		getStatistics(area, mean, min, max, std); //THIS IS THE PART WITH THE MEASUREMENT
		TotalArea=area;
		TotalID=area*mean;
		WeightedCoV=std/mean*area;
		
		//Insert PostMeasurement here
		}
		else
			{
			for(r=0; r<nROI; r++)
				{
				roiManager("Select", r);
				Stack.setChannel(ch);
				getStatistics(area, mean, min, max, std); //THIS IS THE PART WITH THE MEASUREMENT
				TotalArea+=area;
				TotalID+=area*mean;
				if(mean>0)
					WeightedCoV=WeightedCoV+std/mean*area;
				//print("r:"+r+"  WCoV:"+WeightedCoV+"  std:"+std);
				}
			}
			
	TotalMean=TotalID/TotalArea;
	TotalCoV=WeightedCoV/TotalArea;
	//print("totalCoV:"+TotalCoV);
	return newArray(TotalMean, TotalArea, TotalCoV);
	}

function getImgCount(path)
	{
	count=0;
	fl=getFileList(path);
	for(i=0; i<fl.length; i++)
		{
		if(endsWith(fl[i], IMAGEEXT)==true)
			count=count+1;
		}
	return count;
	}

function segment(imp)
	{
	if(SEGMENT==0)
		{
		run("Duplicate...", "title=mask duplicate channels=1-3"); //mask for whole cell
		run("Split Channels");
		imageCalculator("Add create 32-bit stack", "C1-mask", "C3-mask");
		rename("mask");
		}
		else run("Duplicate...", "title=mask duplicate channels="+SEGMENT); //mask for whole cell
	run("Subtract...", "value="+HARDSUBTRACT+" stack");
	run("Gaussian Blur...", "sigma="+SIGMA+" stack");
	setAutoThreshold(METHOD+" dark stack");
	run("Convert to Mask", "method="+METHOD+" background=Dark black");
	//run("3D Objects Counter", "threshold=128 slice=15 min.=500 max.=1000000000 surfaces");
	//run("Convert to Mask", "method=Yen background=Dark calculate black");
	//run("Erode", "stack");
	
	if(FILLHOLES==true)
		run("Fill Holes", "stack");
		
	for(n=0; n<ERODE; n++)
		run("Erode", "stack");
	rename("cell");
	}


function saveROIs(path, imp)
	{
	rois=newArray(roiManager("count"));
	for (n=0; n<rois.length; n++)
		{
		rois[n]=n;
		}
	roiManager("select", rois);
	roiManager("Save", path+"\\"+stripX(imp)+"ROIs.zip");
	}

function clearRoi()
	{
	while(roiManager("count")>0)
		{
		roiManager("Select", 0);
		roiManager("Delete");
		}
	}

function stripX(string)
	{
	// This is because Macro language doesn't have a general use name without extension
	return substring(string, 0, lastIndexOf(string, "."));
	}
