# Supplementary material for: An autoinhibitory clamp of actin assembly constrains and directs synaptic endocytosis
Source: eLife. 2021 Jul 29;10:e69597. doi: 10.7554/eLife.69597 (PMC8321554; doi:10.7554/eLife.69597)
Supplement: Source code 1. — Code used to generate toy data analyzed in Figure 6—figure supplement 2. Code used to analyze toy data analyzed in Figure 6—figure supplement 2. Code used to analyze channel intensity and distribution for Figure 1—figure supplement 1F, Figure 3D, Figure 3—figure supplement 2B-D, Figure 7F–I, Figure 7—figure supplement 3. Code used to analyze channel colocalization in 3D for Figure 1F, Figure 2D,F, Figure 3E, Figure 7C, Figure 7—figure supplement 1C. [file elife-69597-code1.zip › FIJI source code - source data 1/ThreshAndColocRecursive2.ijm]

close("*");
IMAGEXT=".tif";
path=getDirectory("Select a folder...");
cNames=newArray("LifeR", "GFP-X");
SEGMENT=1;
ERODE=1;

SIGMA=3; // Sigma for blurring to make mask
BG=50; // Background subtraction radius for making mask
ANSIGMA=0; // Sigma for blurring for analysis
ANBG=20; // BG subtract radius for analysis
METHOD="Li"; // threshold method for making mask

REGRESSION="Bisection"; // Use either bisection (faster) or costes (slower but closer to 'original' algorithm)
REGRESSION="Costes";

run("Options...", "iterations=1 count=1 black do=Nothing");
Table.create("files");
if(roiManager("count")>0)
	roiManager("reset");
threshAndColoc(path);

function threshAndColoc(path)
	{
	fl=getFileList(path);
	files=newArray(fl.length);
	counts=newArray(fl.length);
	for(i=0; i<fl.length; i++)
		{
		// THIS IS THE PART THAT DOES THE RECURSION
		if(File.isDirectory(path+fl[i]))
			{
			threshAndColoc(path + fl[i]);
			}

		if(endsWith(fl[i],IMAGEXT)==true)
			{
			Table.set("file", Table.size, fl[i], "files");
			Table.update("files");
			open(path+fl[i]);
			run("Select All");
			getDimensions(width, height, channels, slices, frames);
			chs=newArray(channels);
			for(c=0; c<channels; c++)
				{
				chs[c]="C"+parseInt(c+1);
				}
			segmentCell(fl[i]);
			coloc(fl[i]);
			}
		}
	}


function segmentCell(imp)
	{
	selectImage(imp);
	run("Select All");
	if(SEGMENT==0)
		{
		run("Duplicate...", "title=mask duplicate channels=2-3"); //mask for whole cell
		run("Split Channels");
		imageCalculator("Average create 32-bit stack", "C1-mask", "C2-mask");
		}
		else run("Duplicate...", "title=mask duplicate channels="+SEGMENT); //mask for whole cell
	run("Gaussian Blur...", "sigma="+SIGMA+" stack");
	setAutoThreshold(METHOD+" dark stack");
	run("Convert to Mask", "method="+METHOD+" background=Dark black");
	run("Fill Holes", "stack");
	for(e=0; e<ERODE; e++)
		run("Erode", "stack");
	rename("mask2");

	getDimensions(width, height, channels, slices, frames);
	setThreshold(127, 255);
	for(s=0; s<slices; s++)
		{
		Stack.setSlice(s);
		run("Create Selection");
		if(selectionType()>-1)
			{roiManager("add");}
		}
	saveROIs(path, fl[i], "mask");
	roiManager("reset");
	}


function saveROIs(path, imp, suffix)
	{
	rois=newArray(roiManager("count"));
	for (n=0; n<rois.length; n++)
		{
		rois[n]=n;
		}
	roiManager("select", rois);
	roiManager("Save", path+"\\"+stripX(imp)+suffix+".zip");
	}

function coloc(imp)
	{
	selectImage(imp);
	if(ANBG>0)
		run("Subtract Background...", "rolling="+ANBG+ " sliding stack");
		
	if(ANSIGMA>0)
		run("Gaussian Blur...", "sigma="+ANSIGMA+" stack");
	
	run("Split Channels");
	for (i=0; i<channels-1; i++)
		{
		for (j=i+1; j<channels; j++)
			{
			run("Coloc 2","channel_1=["+chs[i]+"-"+imp+"] channel_2=["+chs[j]+"-"+imp+"] roi_or_mask=mask2 threshold_regression="+REGRESSION+" display_images_in_result li_histogram_channel_1 li_histogram_channel_2 li_icq spearman's_rank_correlation manders'_correlation 2d_instensity_histogram costes'_significance_test psf=3 costes_randomisations=10");		
			
			selectWindow("Log");
			saveAs("Text", path+"\\"+stripX(imp)+"_"+cNames[i]+"_"+cNames[j]);
			selectWindow("Log");
			run("Close");
			}
		}
	close("*");
	}
	
	
function stripX(string)
	{
	// This is because Macro language doesn't have a general use name without extension
	return substring(string, 0, lastIndexOf(string, "."));
	}

	
		
	
// Do Coloc2
